# Supplementary material for: Taurine is a potential therapy for rheumatoid arthritis via targeting FOXO3 through cellular senescence and autophagy
Source: PLoS One. 2025 Apr 16;20(4):e0318311. doi: 10.1371/journal.pone.0318311 (PMC12002484; doi:10.1371/journal.pone.0318311)
Supplement: S1 Data — The analytical data and experimental raw data of this study. (zip) [file pone.0318311.s001.zip]

Archive with 53 entries (47 files):
- Taurine_FOXO3_MD AND MDS/molecular dynamics simulation/raw-data/PL-Contacts_Hydrophobic.dat
- Taurine_FOXO3_MD AND MDS/molecular docking/
- Taurine_FOXO3_MD AND MDS/molecular docking/Docking.pdb
- Taurine_FOXO3_MD AND MDS/molecular docking/Structure2D_COMPOUND_CID_.sdf
- Taurine_FOXO3_MD AND MDS/molecular docking/rep.pdb
- Taurine_FOXO3_MD AND MDS/molecular dynamics simulation/raw-data/P_RMSF.dat
- Taurine_FOXO3_MD AND MDS/molecular dynamics simulation/raw-data/PL_RMSD.dat
- Taurine_FOXO3_MD AND MDS/molecular dynamics simulation/raw-data/PL-Contacts_WaterBridge.dat
- Taurine_FOXO3_MD AND MDS/molecular dynamics simulation/raw-data/PL-Contacts_Pi-Pi.dat
- Taurine_FOXO3_MD AND MDS/molecular dynamics simulation/raw-data/PL-Contacts_Pi-Cation.dat
- Taurine_FOXO3_MD AND MDS/molecular dynamics simulation/raw-data/PL-Contacts_Metal.dat
- Taurine_FOXO3_MD AND MDS/molecular dynamics simulation/raw-data/PL-Contacts_Ionic.dat
- Taurine_FOXO3_MD AND MDS/
- Taurine_FOXO3_MD AND MDS/molecular dynamics simulation/raw-data/PL-Contacts_HBond.dat
- Taurine_FOXO3_MD AND MDS/molecular dynamics simulation/raw-data/L_Torsions.dat
- Taurine_FOXO3_MD AND MDS/molecular dynamics simulation/raw-data/L_RMSF.dat
- Taurine_FOXO3_MD AND MDS/molecular dynamics simulation/raw-data/L-Properties.dat
- Taurine_FOXO3_MD AND MDS/molecular dynamics simulation/raw-data/
- Taurine_FOXO3_MD AND MDS/molecular dynamics simulation/
- WB/Parkin.tif
- WB/LC3B.tiff
- WB/FOXO3.tiff
- WB/
- WB/β-actin.tiff
- Attachment/
- Attachment/Autophagy-related gene(GeneCards).csv
- Attachment/Figure 13A(GSEA).zip
- Attachment/Figure 13B(GSEA).zip
- Attachment/Figure 13C(GSEA).zip
- Attachment/Figure 13D(GSEA).R
- Attachment/Figure 13D(GSEA).zip
- Attachment/Figure 2 (GSE1919.R).zip
- Attachment/Figure 2 (GSE55235.R).zip
- Attachment/Figure 2 (GSE77298.R).zip
- Attachment/Figure 3B base.R
- Attachment/Figure 3B(clustering heat map).zip
- Attachment/Figure 3C(PCA, UMAP, tSNE).R
- Attachment/Figure 3C(PCA, UMAP, tSNE).zip
- Attachment/Figure 4A-C clusterprofiler.R
- Attachment/Figure 4A-C(GO).zip
- Attachment/Figure 4D(KEGG).zip
- Attachment/Figure 5A (R-SVM).txt
- Attachment/Figure 7C-D(R-ANN).txt
- Attachment/Figure 8A-B(Lasso).zip
- Attachment/Figure 8D-G(WGCNA).zip
- Attachment/Figure14 immu_cal.R
- Attachment/GSE1919_GPL91_1_11_1_XML.matrix.txt
- Attachment/GSE55235_GPL96_1_11_1_XML.matrix.txt
- Attachment/GSE77298_GPL570_1_11_1_XML.matrix.txt
- Attachment/SenMayo(PMID:35974106).xlsx
- Attachment/cellAge(PMID:36072578).docx
- Attachment/input.json
- Attachment/run.log
