# Supplementary material for: Taurine is a potential therapy for rheumatoid arthritis via targeting FOXO3 through cellular senescence and autophagy
Source: PLoS One. 2025 Apr 16;20(4):e0318311. doi: 10.1371/journal.pone.0318311 (PMC12002484; doi:10.1371/journal.pone.0318311)
Supplement: S1 Data — The analytical data and experimental raw data of this study. (zip) [file pone.0318311.s001.zip › Taurine_FOXO3_MD AND MDS/molecular docking/Docking.pdb]

TITLE     sitemap_142_protein 1123
REMARK   4 XXXX COMPLIES WITH FORMAT V. 2.0, 16-FEB-1996
REMARK 888
REMARK 888 WRITTEN BY MAESTRO (A PRODUCT OF SCHRODINGER, LLC)
ATOM      1  N   GLY A  -1     -13.851  26.683   5.227  1.00  0.00      .071 N  
ATOM      2  CA  GLY A  -1     -14.630  25.467   5.180  1.00  0.00      .332 C  
ATOM      3  C   GLY A  -1     -13.808  24.277   4.644  1.00  0.00      .243 C  
ATOM      4  O   GLY A  -1     -12.594  24.355   4.433  1.00  0.00      .272 O  
ATOM      5  H1  GLY A  -1     -14.421  27.464   5.521  1.00  0.00           H  
ATOM      6  H2  GLY A  -1     -13.109  26.603   5.909  1.00  0.00           H  
ATOM      7  HA3 GLY A  -1     -15.506  25.620   4.549  1.00  0.00           H  
ATOM      8  HA2 GLY A  -1     -14.997  25.224   6.178  1.00  0.00           H  
ATOM      9  N   SER A   0     -14.508  23.148   4.432  1.00  0.00      .344 N  
ATOM     10  CA  SER A   0     -13.961  21.896   3.903  1.00  0.00      .200 C  
ATOM     11  C   SER A   0     -13.476  22.044   2.450  1.00  0.00      .243 C  
ATOM     12  O   SER A   0     -14.180  22.635   1.630  1.00  0.00      .271 O  
ATOM     13  CB  SER A   0     -15.045  20.804   3.989  1.00  0.00      .199 C  
ATOM     14  OG  SER A   0     -15.259  20.431   5.335  1.00  0.00      .398 O  
ATOM     15  H   SER A   0     -15.496  23.137   4.635  1.00  0.00           H  
ATOM     16  HA  SER A   0     -13.112  21.601   4.523  1.00  0.00           H  
ATOM     17  HB3 SER A   0     -14.740  19.911   3.442  1.00  0.00           H  
ATOM     18  HB2 SER A   0     -15.985  21.141   3.549  1.00  0.00           H  
ATOM     19  HG  SER A   0     -15.937  19.751   5.363  1.00  0.00           H  
ATOM     20  N   SER A 151     -12.290  21.485   2.164  1.00  0.00      .344 N  
ATOM     21  CA  SER A 151     -11.657  21.525   0.848  1.00  0.00      .200 C  
ATOM     22  C   SER A 151     -12.183  20.362  -0.014  1.00  0.00      .243 C  
ATOM     23  O   SER A 151     -11.617  19.269   0.021  1.00  0.00      .271 O  
ATOM     24  CB  SER A 151     -10.125  21.510   1.047  1.00  0.00      .199 C  
ATOM     25  OG  SER A 151      -9.440  21.754  -0.163  1.00  0.00      .398 O  
ATOM     26  H   SER A 151     -11.774  21.009   2.889  1.00  0.00           H  
ATOM     27  HA  SER A 151     -11.913  22.467   0.357  1.00  0.00           H  
ATOM     28  HB3 SER A 151      -9.786  20.562   1.468  1.00  0.00           H  
ATOM     29  HB2 SER A 151      -9.831  22.288   1.753  1.00  0.00           H  
ATOM     30  HG  SER A 151      -9.603  21.027  -0.770  1.00  0.00           H  
ATOM     31  N   SER A 152     -13.281  20.624  -0.745  1.00  0.00      .344 N  
ATOM     32  CA  SER A 152     -13.962  19.660  -1.618  1.00  0.00      .200 C  
ATOM     33  C   SER A 152     -13.113  19.273  -2.842  1.00  0.00      .243 C  
ATOM     34  O   SER A 152     -13.016  18.088  -3.158  1.00  0.00      .271 O  
ATOM     35  CB  SER A 152     -15.319  20.239  -2.057  1.00  0.00      .199 C  
ATOM     36  OG  SER A 152     -16.223  20.254  -0.970  1.00  0.00      .398 O  
ATOM     37  H   SER A 152     -13.696  21.544  -0.690  1.00  0.00           H  
ATOM     38  HA  SER A 152     -14.141  18.747  -1.045  1.00  0.00           H  
ATOM     39  HB3 SER A 152     -15.762  19.629  -2.845  1.00  0.00           H  
ATOM     40  HB2 SER A 152     -15.211  21.248  -2.458  1.00  0.00           H  
ATOM     41  HG  SER A 152     -15.933  20.912  -0.334  1.00  0.00           H  
ATOM     42  N   ARG A 153     -12.481  20.282  -3.461  1.00  0.00      .346 N  
ATOM     43  CA  ARG A 153     -11.427  20.119  -4.455  1.00  0.00      .176 C  
ATOM     44  C   ARG A 153     -10.096  20.477  -3.787  1.00  0.00      .241 C  
ATOM     45  O   ARG A 153     -10.039  21.441  -3.024  1.00  0.00      .271 O  
ATOM     46  CB  ARG A 153     -11.718  21.037  -5.660  1.00  0.00      .036 C  
ATOM     47  CG  ARG A 153     -10.737  20.861  -6.841  1.00  0.00      .023 C  
ATOM     48  CD  ARG A 153     -10.985  21.843  -7.999  1.00  0.00      .138 C  
ATOM     49  NE  ARG A 153     -10.562  23.217  -7.664  1.00  0.00      .227 N  
ATOM     50  CZ  ARG A 153     -10.965  24.368  -8.237  1.00  0.00      .665 C  
ATOM     51  NH1 ARG A 153     -11.865  24.398  -9.232  1.00  0.00      .235 N  
ATOM     52  NH2 ARG A 153     -10.447  25.521  -7.798  1.00  0.00      .235 N1+
ATOM     53  H   ARG A 153     -12.608  21.223  -3.116  1.00  0.00           H  
ATOM     54  HA  ARG A 153     -11.390  19.086  -4.807  1.00  0.00           H  
ATOM     55  HB3 ARG A 153     -11.728  22.078  -5.330  1.00  0.00           H  
ATOM     56  HB2 ARG A 153     -12.726  20.831  -6.022  1.00  0.00           H  
ATOM     57  HG3 ARG A 153     -10.720  19.834  -7.208  1.00  0.00           H  
ATOM     58  HG2 ARG A 153      -9.731  21.048  -6.466  1.00  0.00           H  
ATOM     59  HD3 ARG A 153     -12.063  21.893  -8.155  1.00  0.00           H  
ATOM     60  HD2 ARG A 153     -10.556  21.487  -8.937  1.00  0.00           H  
ATOM     61  HE  ARG A 153      -9.882  23.281  -6.920  1.00  0.00           H  
ATOM     62 HH12 ARG A 153     -12.151  25.273  -9.645  1.00  0.00           H  
ATOM     63 HH11 ARG A 153     -12.262  23.536  -9.576  1.00  0.00           H  
ATOM     64 HH22 ARG A 153     -10.730  26.399  -8.209  1.00  0.00           H  
ATOM     65 HH21 ARG A 153      -9.772  25.527  -7.047  1.00  0.00           H  
ATOM     66  N   ARG A 154      -9.053  19.708  -4.116  1.00  0.00      .346 N  
ATOM     67  CA  ARG A 154      -7.693  19.912  -3.629  1.00  0.00      .176 C  
ATOM     68  C   ARG A 154      -6.731  20.039  -4.813  1.00  0.00      .241 C  
ATOM     69  O   ARG A 154      -7.022  19.550  -5.907  1.00  0.00      .271 O  
ATOM     70  CB  ARG A 154      -7.318  18.731  -2.709  1.00  0.00      .036 C  
ATOM     71  CG  ARG A 154      -7.306  17.327  -3.356  1.00  0.00      .023 C  
ATOM     72  CD  ARG A 154      -6.801  16.216  -2.421  1.00  0.00      .138 C  
ATOM     73  NE  ARG A 154      -7.581  16.136  -1.171  1.00  0.00      .227 N  
ATOM     74  CZ  ARG A 154      -7.194  15.602   0.002  1.00  0.00      .665 C  
ATOM     75  NH1 ARG A 154      -5.995  15.029   0.156  1.00  0.00      .235 N  
ATOM     76  NH2 ARG A 154      -8.032  15.643   1.046  1.00  0.00      .235 N1+
ATOM     77  H   ARG A 154      -9.175  18.950  -4.772  1.00  0.00           H  
ATOM     78  HA  ARG A 154      -7.624  20.833  -3.046  1.00  0.00           H  
ATOM     79  HB3 ARG A 154      -8.001  18.745  -1.858  1.00  0.00           H  
ATOM     80  HB2 ARG A 154      -6.329  18.904  -2.292  1.00  0.00           H  
ATOM     81  HG3 ARG A 154      -6.590  17.367  -4.177  1.00  0.00           H  
ATOM     82  HG2 ARG A 154      -8.259  17.055  -3.813  1.00  0.00           H  
ATOM     83  HD3 ARG A 154      -5.722  16.281  -2.276  1.00  0.00           H  
ATOM     84  HD2 ARG A 154      -6.981  15.258  -2.911  1.00  0.00           H  
ATOM     85  HE  ARG A 154      -8.508  16.532  -1.221  1.00  0.00           H  
ATOM     86 HH12 ARG A 154      -5.709  14.630   1.041  1.00  0.00           H  
ATOM     87 HH11 ARG A 154      -5.359  14.987  -0.626  1.00  0.00           H  
ATOM     88 HH22 ARG A 154      -7.755  15.257   1.937  1.00  0.00           H  
ATOM     89 HH21 ARG A 154      -8.942  16.072   0.955  1.00  0.00           H  
ATOM     90  N   ASN A 155      -5.565  20.644  -4.540  1.00  0.00      .346 N  
ATOM     91  CA  ASN A 155      -4.399  20.582  -5.417  1.00  0.00      .185 C  
ATOM     92  C   ASN A 155      -3.848  19.151  -5.391  1.00  0.00      .241 C  
ATOM     93  O   ASN A 155      -3.372  18.704  -4.347  1.00  0.00      .271 O  
ATOM     94  CB  ASN A 155      -3.327  21.598  -4.952  1.00  0.00      .137 C  
ATOM     95  CG  ASN A 155      -3.733  23.074  -5.058  1.00  0.00      .217 C  
ATOM     96  ND2 ASN A 155      -4.482  23.455  -6.096  1.00  0.00      .370 N  
ATOM     97  OD1 ASN A 155      -3.356  23.875  -4.208  1.00  0.00      .274 O  
ATOM     98  H   ASN A 155      -5.409  21.027  -3.619  1.00  0.00           H  
ATOM     99  HA  ASN A 155      -4.718  20.829  -6.432  1.00  0.00           H  
ATOM    100  HB3 ASN A 155      -2.420  21.469  -5.539  1.00  0.00           H  
ATOM    101  HB2 ASN A 155      -3.040  21.396  -3.919  1.00  0.00           H  
ATOM    102 HD22 ASN A 155      -4.754  24.424  -6.186  1.00  0.00           H  
ATOM    103 HD21 ASN A 155      -4.783  22.789  -6.792  1.00  0.00           H  
ATOM    104  N   ALA A 156      -3.933  18.462  -6.542  1.00  0.00      .346 N  
ATOM    105  CA  ALA A 156      -3.503  17.071  -6.730  1.00  0.00      .172 C  
ATOM    106  C   ALA A 156      -1.970  16.878  -6.792  1.00  0.00      .240 C  
ATOM    107  O   ALA A 156      -1.503  15.867  -7.315  1.00  0.00      .271 O  
ATOM    108  CB  ALA A 156      -4.212  16.495  -7.966  1.00  0.00      .042 C  
ATOM    109  H   ALA A 156      -4.348  18.902  -7.350  1.00  0.00           H  
ATOM    110  HA  ALA A 156      -3.861  16.509  -5.870  1.00  0.00           H  
ATOM    111  HB1 ALA A 156      -4.005  15.431  -8.086  1.00  0.00           H  
ATOM    112  HB2 ALA A 156      -5.294  16.604  -7.884  1.00  0.00           H  
ATOM    113  HB3 ALA A 156      -3.894  17.002  -8.877  1.00  0.00           H  
ATOM    114  N   TRP A 157      -1.227  17.847  -6.240  1.00  0.00      .346 N  
ATOM    115  CA  TRP A 157       0.218  17.870  -6.101  1.00  0.00      .181 C  
ATOM    116  C   TRP A 157       0.565  18.260  -4.654  1.00  0.00      .241 C  
ATOM    117  O   TRP A 157       1.192  17.459  -3.962  1.00  0.00      .271 O  
ATOM    118  CB  TRP A 157       0.841  18.797  -7.176  1.00  0.00      .075 C  
ATOM    119  CG  TRP A 157       0.364  20.225  -7.253  1.00  0.00      .028 C  
ATOM    120  CD1 TRP A 157      -0.768  20.647  -7.864  1.00  0.00      .096 C  
ATOM    121  CD2 TRP A 157       0.959  21.420  -6.654  1.00  0.00      .002 C  
ATOM    122  CE2 TRP A 157       0.119  22.539  -6.942  1.00  0.00      .042 C  
ATOM    123  CE3 TRP A 157       2.122  21.672  -5.888  1.00  0.00      .014 C  
ATOM    124  NE1 TRP A 157      -0.910  22.009  -7.692  1.00  0.00      .365 N  
ATOM    125  CZ2 TRP A 157       0.412  23.837  -6.485  1.00  0.00      .030 C  
ATOM    126  CZ3 TRP A 157       2.427  22.968  -5.425  1.00  0.00      .001 C  
ATOM    127  CH2 TRP A 157       1.574  24.049  -5.720  1.00  0.00      .002 C  
ATOM    128  H   TRP A 157      -1.712  18.623  -5.812  1.00  0.00           H  
ATOM    129  HA  TRP A 157       0.619  16.868  -6.258  1.00  0.00           H  
ATOM    130  HB3 TRP A 157       0.676  18.350  -8.158  1.00  0.00           H  
ATOM    131  HB2 TRP A 157       1.923  18.815  -7.045  1.00  0.00           H  
ATOM    132  HD1 TRP A 157      -1.448  20.001  -8.399  1.00  0.00           H  
ATOM    133  HE3 TRP A 157       2.786  20.856  -5.650  1.00  0.00           H  
ATOM    134  HE1 TRP A 157      -1.683  22.532  -8.079  1.00  0.00           H  
ATOM    135  HZ2 TRP A 157      -0.247  24.660  -6.717  1.00  0.00           H  
ATOM    136  HZ3 TRP A 157       3.319  23.133  -4.838  1.00  0.00           H  
ATOM    137  HH2 TRP A 157       1.811  25.040  -5.362  1.00  0.00           H  
ATOM    138  N   GLY A 158       0.148  19.464  -4.221  1.00  0.00      .351 N  
ATOM    139  CA  GLY A 158       0.577  20.076  -2.961  1.00  0.00      .225 C  
ATOM    140  C   GLY A 158      -0.340  19.739  -1.782  1.00  0.00      .236 C  
ATOM    141  O   GLY A 158       0.149  19.646  -0.657  1.00  0.00      .272 O  
ATOM    142  H   GLY A 158      -0.373  20.056  -4.851  1.00  0.00           H  
ATOM    143  HA3 GLY A 158       0.577  21.157  -3.095  1.00  0.00           H  
ATOM    144  HA2 GLY A 158       1.598  19.799  -2.709  1.00  0.00           H  
ATOM    145  N   ASN A 159      -1.648  19.557  -2.026  1.00  0.00      .346 N  
ATOM    146  CA  ASN A 159      -2.661  19.304  -0.995  1.00  0.00      .185 C  
ATOM    147  C   ASN A 159      -3.049  17.813  -0.924  1.00  0.00      .241 C  
ATOM    148  O   ASN A 159      -4.133  17.478  -0.452  1.00  0.00      .271 O  
ATOM    149  CB  ASN A 159      -3.861  20.256  -1.231  1.00  0.00      .137 C  
ATOM    150  CG  ASN A 159      -4.810  20.433  -0.036  1.00  0.00      .217 C  
ATOM    151  ND2 ASN A 159      -4.272  20.707   1.155  1.00  0.00      .370 N  
ATOM    152  OD1 ASN A 159      -6.024  20.335  -0.189  1.00  0.00      .274 O  
ATOM    153  H   ASN A 159      -1.990  19.597  -2.977  1.00  0.00           H  
ATOM    154  HA  ASN A 159      -2.253  19.501  -0.002  1.00  0.00           H  
ATOM    155  HB3 ASN A 159      -4.414  19.951  -2.116  1.00  0.00           H  
ATOM    156  HB2 ASN A 159      -3.479  21.254  -1.451  1.00  0.00           H  
ATOM    157 HD22 ASN A 159      -4.871  20.833   1.958  1.00  0.00           H  
ATOM    158 HD21 ASN A 159      -3.272  20.792   1.263  1.00  0.00           H  
ATOM    159  N   LEU A 160      -2.129  16.940  -1.355  1.00  0.00      .346 N  
ATOM    160  CA  LEU A 160      -2.194  15.492  -1.205  1.00  0.00      .177 C  
ATOM    161  C   LEU A 160      -1.983  15.072   0.262  1.00  0.00      .241 C  
ATOM    162  O   LEU A 160      -1.136  15.646   0.947  1.00  0.00      .271 O  
ATOM    163  CB  LEU A 160      -1.084  14.898  -2.091  1.00  0.00      .038 C  
ATOM    164  CG  LEU A 160      -1.323  15.005  -3.608  1.00  0.00      .020 C  
ATOM    165  CD1 LEU A 160      -0.126  14.398  -4.350  1.00  0.00      .009 C  
ATOM    166  CD2 LEU A 160      -2.648  14.368  -4.065  1.00  0.00      .009 C  
ATOM    167  H   LEU A 160      -1.262  17.299  -1.729  1.00  0.00           H  
ATOM    168  HA  LEU A 160      -3.175  15.145  -1.529  1.00  0.00           H  
ATOM    169  HB3 LEU A 160      -0.901  13.858  -1.834  1.00  0.00           H  
ATOM    170  HB2 LEU A 160      -0.159  15.420  -1.855  1.00  0.00           H  
ATOM    171  HG  LEU A 160      -1.361  16.063  -3.866  1.00  0.00           H  
ATOM    172 HD11 LEU A 160      -0.112  14.687  -5.400  1.00  0.00           H  
ATOM    173 HD12 LEU A 160       0.823  14.707  -3.911  1.00  0.00           H  
ATOM    174 HD13 LEU A 160      -0.168  13.311  -4.295  1.00  0.00           H  
ATOM    175 HD21 LEU A 160      -2.532  13.791  -4.984  1.00  0.00           H  
ATOM    176 HD22 LEU A 160      -3.064  13.702  -3.314  1.00  0.00           H  
ATOM    177 HD23 LEU A 160      -3.400  15.133  -4.245  1.00  0.00           H  
ATOM    178  N   SER A 161      -2.724  14.033   0.688  1.00  0.00      .344 N  
ATOM    179  CA  SER A 161      -2.547  13.340   1.971  1.00  0.00      .200 C  
ATOM    180  C   SER A 161      -1.247  12.523   1.957  1.00  0.00      .243 C  
ATOM    181  O   SER A 161      -0.741  12.232   0.876  1.00  0.00      .271 O  
ATOM    182  CB  SER A 161      -3.716  12.355   2.174  1.00  0.00      .199 C  
ATOM    183  OG  SER A 161      -4.962  13.015   2.215  1.00  0.00      .398 O  
ATOM    184  H   SER A 161      -3.381  13.599   0.052  1.00  0.00           H  
ATOM    185  HA  SER A 161      -2.518  14.069   2.783  1.00  0.00           H  
ATOM    186  HB3 SER A 161      -3.599  11.818   3.117  1.00  0.00           H  
ATOM    187  HB2 SER A 161      -3.739  11.599   1.389  1.00  0.00           H  
ATOM    188  HG  SER A 161      -5.606  12.455   1.771  1.00  0.00           H  
ATOM    189  N   TYR A 162      -0.768  12.091   3.136  1.00  0.00      .346 N  
ATOM    190  CA  TYR A 162       0.380  11.183   3.259  1.00  0.00      .180 C  
ATOM    191  C   TYR A 162       0.232   9.910   2.419  1.00  0.00      .241 C  
ATOM    192  O   TYR A 162       1.153   9.638   1.659  1.00  0.00      .271 O  
ATOM    193  CB  TYR A 162       0.634  10.827   4.726  1.00  0.00      .073 C  
ATOM    194  CG  TYR A 162       0.988  12.015   5.587  1.00  0.00      .056 C  
ATOM    195  CD1 TYR A 162       2.284  12.569   5.532  1.00  0.00      .010 C  
ATOM    196  CD2 TYR A 162       0.010  12.584   6.426  1.00  0.00      .010 C  
ATOM    197  CE1 TYR A 162       2.596  13.697   6.313  1.00  0.00      .037 C  
ATOM    198  CE2 TYR A 162       0.321  13.714   7.202  1.00  0.00      .037 C  
ATOM    199  CZ  TYR A 162       1.613  14.270   7.145  1.00  0.00      .065 C  
ATOM    200  OH  TYR A 162       1.910  15.363   7.902  1.00  0.00      .361 O  
ATOM    201  H   TYR A 162      -1.222  12.359   3.997  1.00  0.00           H  
ATOM    202  HA  TYR A 162       1.255  11.719   2.889  1.00  0.00           H  
ATOM    203  HB3 TYR A 162       1.434  10.090   4.812  1.00  0.00           H  
ATOM    204  HB2 TYR A 162      -0.261  10.366   5.132  1.00  0.00           H  
ATOM    205  HD1 TYR A 162       3.037  12.134   4.890  1.00  0.00           H  
ATOM    206  HD2 TYR A 162      -0.985  12.164   6.472  1.00  0.00           H  
ATOM    207  HE1 TYR A 162       3.590  14.117   6.272  1.00  0.00           H  
ATOM    208  HE2 TYR A 162      -0.432  14.155   7.839  1.00  0.00           H  
ATOM    209  HH  TYR A 162       2.820  15.651   7.791  1.00  0.00           H  
ATOM    210  N   ALA A 163      -0.946   9.256   2.491  1.00  0.00      .346 N  
ATOM    211  CA  ALA A 163      -1.378   8.122   1.665  1.00  0.00      .172 C  
ATOM    212  C   ALA A 163      -1.297   8.374   0.146  1.00  0.00      .240 C  
ATOM    213  O   ALA A 163      -0.820   7.508  -0.586  1.00  0.00      .271 O  
ATOM    214  CB  ALA A 163      -2.809   7.730   2.063  1.00  0.00      .042 C  
ATOM    215  H   ALA A 163      -1.637   9.590   3.148  1.00  0.00           H  
ATOM    216  HA  ALA A 163      -0.737   7.277   1.907  1.00  0.00           H  
ATOM    217  HB1 ALA A 163      -3.157   6.869   1.493  1.00  0.00           H  
ATOM    218  HB2 ALA A 163      -2.864   7.464   3.119  1.00  0.00           H  
ATOM    219  HB3 ALA A 163      -3.510   8.547   1.891  1.00  0.00           H  
ATOM    220  N   ASP A 164      -1.718   9.572  -0.291  1.00  0.00      .346 N  
ATOM    221  CA  ASP A 164      -1.597  10.034  -1.674  1.00  0.00      .186 C  
ATOM    222  C   ASP A 164      -0.138  10.234  -2.115  1.00  0.00      .241 C  
ATOM    223  O   ASP A 164       0.168   9.884  -3.248  1.00  0.00      .271 O  
ATOM    224  CB  ASP A 164      -2.394  11.324  -1.953  1.00  0.00      .147 C  
ATOM    225  CG  ASP A 164      -3.907  11.246  -1.708  1.00  0.00      .175 C  
ATOM    226  OD1 ASP A 164      -4.517  10.230  -2.106  1.00  0.00      .648 O  
ATOM    227  OD2 ASP A 164      -4.456  12.267  -1.237  1.00  0.00      .648 O1-
ATOM    228  H   ASP A 164      -2.080  10.243   0.370  1.00  0.00           H  
ATOM    229  HA  ASP A 164      -2.012   9.248  -2.306  1.00  0.00           H  
ATOM    230  HB3 ASP A 164      -2.236  11.634  -2.986  1.00  0.00           H  
ATOM    231  HB2 ASP A 164      -2.003  12.113  -1.316  1.00  0.00           H  
ATOM    232  N   LEU A 165       0.736  10.758  -1.236  1.00  0.00      .346 N  
ATOM    233  CA  LEU A 165       2.163  10.973  -1.510  1.00  0.00      .177 C  
ATOM    234  C   LEU A 165       2.934   9.651  -1.709  1.00  0.00      .241 C  
ATOM    235  O   LEU A 165       3.783   9.592  -2.598  1.00  0.00      .271 O  
ATOM    236  CB  LEU A 165       2.817  11.812  -0.389  1.00  0.00      .038 C  
ATOM    237  CG  LEU A 165       2.244  13.227  -0.142  1.00  0.00      .020 C  
ATOM    238  CD1 LEU A 165       2.621  13.753   1.258  1.00  0.00      .009 C  
ATOM    239  CD2 LEU A 165       2.617  14.230  -1.241  1.00  0.00      .009 C  
ATOM    240  H   LEU A 165       0.411  11.033  -0.318  1.00  0.00           H  
ATOM    241  HA  LEU A 165       2.239  11.534  -2.441  1.00  0.00           H  
ATOM    242  HB3 LEU A 165       3.876  11.931  -0.603  1.00  0.00           H  
ATOM    243  HB2 LEU A 165       2.767  11.241   0.538  1.00  0.00           H  
ATOM    244  HG  LEU A 165       1.163  13.164  -0.179  1.00  0.00           H  
ATOM    245 HD11 LEU A 165       1.735  13.835   1.888  1.00  0.00           H  
ATOM    246 HD12 LEU A 165       3.328  13.102   1.772  1.00  0.00           H  
ATOM    247 HD13 LEU A 165       3.068  14.745   1.224  1.00  0.00           H  
ATOM    248 HD21 LEU A 165       1.840  14.978  -1.365  1.00  0.00           H  
ATOM    249 HD22 LEU A 165       3.519  14.780  -0.985  1.00  0.00           H  
ATOM    250 HD23 LEU A 165       2.762  13.751  -2.207  1.00  0.00           H  
ATOM    251  N   ILE A 166       2.593   8.607  -0.927  1.00  0.00      .346 N  
ATOM    252  CA  ILE A 166       3.122   7.242  -1.089  1.00  0.00      .180 C  
ATOM    253  C   ILE A 166       2.672   6.659  -2.439  1.00  0.00      .241 C  
ATOM    254  O   ILE A 166       3.492   6.060  -3.128  1.00  0.00      .271 O  
ATOM    255  CB  ILE A 166       2.642   6.210  -0.011  1.00  0.00      .013 C  
ATOM    256  CG1 ILE A 166       2.152   6.882   1.270  1.00  0.00      .002 C  
ATOM    257  CG2 ILE A 166       3.745   5.188   0.290  1.00  0.00      .012 C  
ATOM    258  CD1 ILE A 166       1.674   5.969   2.394  1.00  0.00      .005 C  
ATOM    259  H   ILE A 166       1.896   8.736  -0.206  1.00  0.00           H  
ATOM    260  HA  ILE A 166       4.212   7.307  -1.077  1.00  0.00           H  
ATOM    261  HB  ILE A 166       1.792   5.639  -0.387  1.00  0.00           H  
ATOM    262 HG13 ILE A 166       1.283   7.443   0.968  1.00  0.00           H  
ATOM    263 HG12 ILE A 166       2.901   7.580   1.640  1.00  0.00           H  
ATOM    264 HG21 ILE A 166       3.356   4.316   0.815  1.00  0.00           H  
ATOM    265 HG22 ILE A 166       4.213   4.836  -0.628  1.00  0.00           H  
ATOM    266 HG23 ILE A 166       4.516   5.635   0.917  1.00  0.00           H  
ATOM    267 HD11 ILE A 166       1.253   6.556   3.208  1.00  0.00           H  
ATOM    268 HD12 ILE A 166       0.906   5.282   2.049  1.00  0.00           H  
ATOM    269 HD13 ILE A 166       2.491   5.388   2.799  1.00  0.00           H  
ATOM    270  N   THR A 167       1.398   6.908  -2.802  1.00  0.00      .344 N  
ATOM    271  CA  THR A 167       0.814   6.558  -4.094  1.00  0.00      .205 C  
ATOM    272  C   THR A 167       1.521   7.248  -5.278  1.00  0.00      .243 C  
ATOM    273  O   THR A 167       1.720   6.573  -6.284  1.00  0.00      .271 O  
ATOM    274  CB  THR A 167      -0.716   6.852  -4.153  1.00  0.00      .146 C  
ATOM    275  CG2 THR A 167      -1.386   6.871  -5.542  1.00  0.00      .042 C  
ATOM    276  OG1 THR A 167      -1.407   5.925  -3.347  1.00  0.00      .393 O  
ATOM    277  H   THR A 167       0.788   7.400  -2.164  1.00  0.00           H  
ATOM    278  HA  THR A 167       0.972   5.488  -4.192  1.00  0.00           H  
ATOM    279  HB  THR A 167      -0.921   7.811  -3.696  1.00  0.00           H  
ATOM    280 HG21 THR A 167      -2.471   6.921  -5.454  1.00  0.00           H  
ATOM    281 HG22 THR A 167      -1.079   7.741  -6.122  1.00  0.00           H  
ATOM    282 HG23 THR A 167      -1.141   5.986  -6.125  1.00  0.00           H  
ATOM    283  HG1 THR A 167      -1.348   5.062  -3.766  1.00  0.00           H  
ATOM    284  N   ARG A 168       1.932   8.527  -5.144  1.00  0.00      .346 N  
ATOM    285  CA  ARG A 168       2.702   9.252  -6.167  1.00  0.00      .176 C  
ATOM    286  C   ARG A 168       4.029   8.558  -6.505  1.00  0.00      .241 C  
ATOM    287  O   ARG A 168       4.293   8.329  -7.684  1.00  0.00      .271 O  
ATOM    288  CB  ARG A 168       2.991  10.722  -5.770  1.00  0.00      .036 C  
ATOM    289  CG  ARG A 168       1.785  11.646  -5.514  1.00  0.00      .023 C  
ATOM    290  CD  ARG A 168       0.730  11.728  -6.633  1.00  0.00      .138 C  
ATOM    291  NE  ARG A 168       1.266  12.434  -7.812  1.00  0.00      .227 N  
ATOM    292  CZ  ARG A 168       1.556  11.951  -9.035  1.00  0.00      .665 C  
ATOM    293  NH1 ARG A 168       1.289  10.690  -9.407  1.00  0.00      .235 N  
ATOM    294  NH2 ARG A 168       2.139  12.769  -9.918  1.00  0.00      .235 N1+
ATOM    295  H   ARG A 168       1.725   9.030  -4.291  1.00  0.00           H  
ATOM    296  HA  ARG A 168       2.106   9.243  -7.077  1.00  0.00           H  
ATOM    297  HB3 ARG A 168       3.587  11.177  -6.564  1.00  0.00           H  
ATOM    298  HB2 ARG A 168       3.633  10.750  -4.890  1.00  0.00           H  
ATOM    299  HG3 ARG A 168       2.205  12.644  -5.374  1.00  0.00           H  
ATOM    300  HG2 ARG A 168       1.313  11.447  -4.564  1.00  0.00           H  
ATOM    301  HD3 ARG A 168      -0.193  12.188  -6.281  1.00  0.00           H  
ATOM    302  HD2 ARG A 168       0.438  10.721  -6.920  1.00  0.00           H  
ATOM    303  HE  ARG A 168       1.462  13.412  -7.651  1.00  0.00           H  
ATOM    304 HH12 ARG A 168       1.529  10.363 -10.332  1.00  0.00           H  
ATOM    305 HH11 ARG A 168       0.834  10.059  -8.763  1.00  0.00           H  
ATOM    306 HH22 ARG A 168       2.381  12.437 -10.840  1.00  0.00           H  
ATOM    307 HH21 ARG A 168       2.360  13.722  -9.667  1.00  0.00           H  
ATOM    308  N   ALA A 169       4.802   8.207  -5.464  1.00  0.00      .346 N  
ATOM    309  CA  ALA A 169       6.055   7.461  -5.566  1.00  0.00      .172 C  
ATOM    310  C   ALA A 169       5.875   6.054  -6.135  1.00  0.00      .240 C  
ATOM    311  O   ALA A 169       6.624   5.673  -7.034  1.00  0.00      .271 O  
ATOM    312  CB  ALA A 169       6.693   7.360  -4.181  1.00  0.00      .042 C  
ATOM    313  H   ALA A 169       4.494   8.429  -4.526  1.00  0.00           H  
ATOM    314  HA  ALA A 169       6.731   8.012  -6.223  1.00  0.00           H  
ATOM    315  HB1 ALA A 169       7.549   6.685  -4.172  1.00  0.00           H  
ATOM    316  HB2 ALA A 169       7.049   8.334  -3.878  1.00  0.00           H  
ATOM    317  HB3 ALA A 169       5.988   7.013  -3.426  1.00  0.00           H  
ATOM    318  N   ILE A 170       4.881   5.326  -5.599  1.00  0.00      .346 N  
ATOM    319  CA  ILE A 170       4.568   3.954  -5.977  1.00  0.00      .180 C  
ATOM    320  C   ILE A 170       4.107   3.820  -7.443  1.00  0.00      .241 C  
ATOM    321  O   ILE A 170       4.563   2.903  -8.120  1.00  0.00      .271 O  
ATOM    322  CB  ILE A 170       3.583   3.266  -4.983  1.00  0.00      .013 C  
ATOM    323  CG1 ILE A 170       4.272   3.000  -3.620  1.00  0.00      .002 C  
ATOM    324  CG2 ILE A 170       2.971   1.953  -5.516  1.00  0.00      .012 C  
ATOM    325  CD1 ILE A 170       3.295   2.740  -2.462  1.00  0.00      .005 C  
ATOM    326  H   ILE A 170       4.321   5.720  -4.853  1.00  0.00           H  
ATOM    327  HA  ILE A 170       5.504   3.417  -5.903  1.00  0.00           H  
ATOM    328  HB  ILE A 170       2.765   3.963  -4.801  1.00  0.00           H  
ATOM    329 HG13 ILE A 170       4.906   3.842  -3.342  1.00  0.00           H  
ATOM    330 HG12 ILE A 170       4.948   2.150  -3.709  1.00  0.00           H  
ATOM    331 HG21 ILE A 170       2.382   1.429  -4.767  1.00  0.00           H  
ATOM    332 HG22 ILE A 170       2.313   2.114  -6.369  1.00  0.00           H  
ATOM    333 HG23 ILE A 170       3.767   1.285  -5.831  1.00  0.00           H  
ATOM    334 HD11 ILE A 170       3.822   2.695  -1.511  1.00  0.00           H  
ATOM    335 HD12 ILE A 170       2.542   3.525  -2.389  1.00  0.00           H  
ATOM    336 HD13 ILE A 170       2.778   1.790  -2.576  1.00  0.00           H  
ATOM    337  N   GLU A 171       3.276   4.759  -7.923  1.00  0.00      .346 N  
ATOM    338  CA  GLU A 171       2.828   4.834  -9.316  1.00  0.00      .177 C  
ATOM    339  C   GLU A 171       3.910   5.303 -10.305  1.00  0.00      .241 C  
ATOM    340  O   GLU A 171       3.811   4.966 -11.484  1.00  0.00      .271 O  
ATOM    341  CB  GLU A 171       1.556   5.703  -9.412  1.00  0.00      .045 C  
ATOM    342  CG  GLU A 171       0.315   5.081  -8.735  1.00  0.00      .116 C  
ATOM    343  CD  GLU A 171      -0.257   3.894  -9.517  1.00  0.00      .172 C  
ATOM    344  OE1 GLU A 171      -0.991   4.152 -10.495  1.00  0.00      .648 O  
ATOM    345  OE2 GLU A 171       0.061   2.743  -9.142  1.00  0.00      .648 O1-
ATOM    346  H   GLU A 171       2.931   5.484  -7.306  1.00  0.00           H  
ATOM    347  HA  GLU A 171       2.568   3.828  -9.636  1.00  0.00           H  
ATOM    348  HB3 GLU A 171       1.328   5.924 -10.456  1.00  0.00           H  
ATOM    349  HB2 GLU A 171       1.752   6.674  -8.954  1.00  0.00           H  
ATOM    350  HG3 GLU A 171      -0.461   5.842  -8.636  1.00  0.00           H  
ATOM    351  HG2 GLU A 171       0.548   4.767  -7.719  1.00  0.00           H  
ATOM    352  N   SER A 172       4.928   6.034  -9.819  1.00  0.00      .344 N  
ATOM    353  CA  SER A 172       6.075   6.498 -10.610  1.00  0.00      .200 C  
ATOM    354  C   SER A 172       7.193   5.441 -10.753  1.00  0.00      .243 C  
ATOM    355  O   SER A 172       8.185   5.710 -11.430  1.00  0.00      .271 O  
ATOM    356  CB  SER A 172       6.626   7.791  -9.975  1.00  0.00      .199 C  
ATOM    357  OG  SER A 172       5.709   8.851 -10.153  1.00  0.00      .398 O  
ATOM    358  H   SER A 172       4.942   6.270  -8.836  1.00  0.00           H  
ATOM    359  HA  SER A 172       5.743   6.730 -11.623  1.00  0.00           H  
ATOM    360  HB3 SER A 172       7.566   8.090 -10.440  1.00  0.00           H  
ATOM    361  HB2 SER A 172       6.830   7.657  -8.912  1.00  0.00           H  
ATOM    362  HG  SER A 172       5.004   8.744  -9.507  1.00  0.00           H  
ATOM    363  N   SER A 173       7.027   4.276 -10.111  1.00  0.00      .344 N  
ATOM    364  CA  SER A 173       8.012   3.198 -10.018  1.00  0.00      .200 C  
ATOM    365  C   SER A 173       7.861   2.156 -11.161  1.00  0.00      .245 C  
ATOM    366  O   SER A 173       6.943   2.297 -11.972  1.00  0.00      .271 O  
ATOM    367  CB  SER A 173       7.845   2.611  -8.604  1.00  0.00      .199 C  
ATOM    368  OG  SER A 173       6.954   1.514  -8.592  1.00  0.00      .398 O  
ATOM    369  H   SER A 173       6.171   4.128  -9.596  1.00  0.00           H  
ATOM    370  HA  SER A 173       9.008   3.639 -10.087  1.00  0.00           H  
ATOM    371  HB3 SER A 173       7.469   3.370  -7.918  1.00  0.00           H  
ATOM    372  HB2 SER A 173       8.802   2.327  -8.177  1.00  0.00           H  
ATOM    373  HG  SER A 173       6.056   1.864  -8.583  1.00  0.00           H  
ATOM    374  N   PRO A 174       8.710   1.095 -11.181  1.00  0.00      .337 N  
ATOM    375  CA  PRO A 174       8.566   0.012 -12.168  1.00  0.00      .179 C  
ATOM    376  C   PRO A 174       7.430  -0.974 -11.819  1.00  0.00      .241 C  
ATOM    377  O   PRO A 174       6.398  -0.959 -12.489  1.00  0.00      .271 O  
ATOM    378  CB  PRO A 174       9.965  -0.629 -12.202  1.00  0.00      .037 C  
ATOM    379  CG  PRO A 174      10.546  -0.401 -10.816  1.00  0.00      .022 C  
ATOM    380  CD  PRO A 174       9.919   0.915 -10.366  1.00  0.00      .127 C  
ATOM    381  HA  PRO A 174       8.355   0.422 -13.158  1.00  0.00           H  
ATOM    382  HB3 PRO A 174      10.577  -0.108 -12.940  1.00  0.00           H  
ATOM    383  HB2 PRO A 174       9.959  -1.684 -12.481  1.00  0.00           H  
ATOM    384  HG3 PRO A 174      11.637  -0.385 -10.805  1.00  0.00           H  
ATOM    385  HG2 PRO A 174      10.227  -1.203 -10.150  1.00  0.00           H  
ATOM    386  HD2 PRO A 174       9.722   0.846  -9.302  1.00  0.00           H  
ATOM    387  HD3 PRO A 174      10.602   1.748 -10.545  1.00  0.00           H  
ATOM    388  N   ASP A 175       7.644  -1.811 -10.790  1.00  0.00      .346 N  
ATOM    389  CA  ASP A 175       6.771  -2.927 -10.404  1.00  0.00      .186 C  
ATOM    390  C   ASP A 175       5.663  -2.549  -9.408  1.00  0.00      .241 C  
ATOM    391  O   ASP A 175       4.936  -3.445  -8.989  1.00  0.00      .271 O  
ATOM    392  CB  ASP A 175       7.582  -4.124  -9.845  1.00  0.00      .147 C  
ATOM    393  CG  ASP A 175       8.667  -4.641 -10.798  1.00  0.00      .175 C  
ATOM    394  OD1 ASP A 175       8.306  -5.005 -11.940  1.00  0.00      .648 O  
ATOM    395  OD2 ASP A 175       9.838  -4.685 -10.362  1.00  0.00      .648 O1-
ATOM    396  H   ASP A 175       8.521  -1.754 -10.293  1.00  0.00           H  
ATOM    397  HA  ASP A 175       6.248  -3.274 -11.297  1.00  0.00           H  
ATOM    398  HB3 ASP A 175       6.927  -4.969  -9.624  1.00  0.00           H  
ATOM    399  HB2 ASP A 175       8.048  -3.832  -8.901  1.00  0.00           H  
ATOM    400  N   LYS A 176       5.547  -1.265  -9.025  1.00  0.00      .346 N  
ATOM    401  CA  LYS A 176       4.584  -0.736  -8.043  1.00  0.00      .176 C  
ATOM    402  C   LYS A 176       4.788  -1.295  -6.620  1.00  0.00      .241 C  
ATOM    403  O   LYS A 176       3.875  -1.203  -5.803  1.00  0.00      .271 O  
ATOM    404  CB  LYS A 176       3.116  -0.893  -8.516  1.00  0.00      .035 C  
ATOM    405  CG  LYS A 176       2.826  -0.466  -9.963  1.00  0.00      .004 C  
ATOM    406  CD  LYS A 176       3.232   0.984 -10.259  1.00  0.00      .027 C  
ATOM    407  CE  LYS A 176       2.909   1.458 -11.684  1.00  0.00      .229 C  
ATOM    408  NZ  LYS A 176       1.461   1.616 -11.911  1.00  0.00      .079 N1+
ATOM    409  H   LYS A 176       6.188  -0.585  -9.411  1.00  0.00           H  
ATOM    410  HA  LYS A 176       4.782   0.328  -7.948  1.00  0.00           H  
ATOM    411  HB3 LYS A 176       2.460  -0.333  -7.847  1.00  0.00           H  
ATOM    412  HB2 LYS A 176       2.816  -1.929  -8.419  1.00  0.00           H  
ATOM    413  HG3 LYS A 176       1.760  -0.597 -10.147  1.00  0.00           H  
ATOM    414  HG2 LYS A 176       3.332  -1.136 -10.659  1.00  0.00           H  
ATOM    415  HD3 LYS A 176       4.306   1.099 -10.114  1.00  0.00           H  
ATOM    416  HD2 LYS A 176       2.754   1.633  -9.525  1.00  0.00           H  
ATOM    417  HE3 LYS A 176       3.323   0.767 -12.420  1.00  0.00           H  
ATOM    418  HE2 LYS A 176       3.384   2.422 -11.859  1.00  0.00           H  
ATOM    419  HZ1 LYS A 176       1.076   2.252 -11.223  1.00  0.00           H  
ATOM    420  HZ2 LYS A 176       1.299   1.986 -12.837  1.00  0.00           H  
ATOM    421  HZ3 LYS A 176       1.001   0.722 -11.819  1.00  0.00           H  
ATOM    422  N   ARG A 177       5.984  -1.839  -6.351  1.00  0.00      .346 N  
ATOM    423  CA  ARG A 177       6.400  -2.346  -5.056  1.00  0.00      .176 C  
ATOM    424  C   ARG A 177       7.818  -1.856  -4.782  1.00  0.00      .241 C  
ATOM    425  O   ARG A 177       8.725  -2.076  -5.584  1.00  0.00      .271 O  
ATOM    426  CB  ARG A 177       6.235  -3.877  -5.006  1.00  0.00      .036 C  
ATOM    427  CG  ARG A 177       7.094  -4.682  -5.989  1.00  0.00      .023 C  
ATOM    428  CD  ARG A 177       7.045  -6.177  -5.693  1.00  0.00      .138 C  
ATOM    429  NE  ARG A 177       8.003  -6.890  -6.543  1.00  0.00      .227 N  
ATOM    430  CZ  ARG A 177       8.463  -8.136  -6.365  1.00  0.00      .665 C  
ATOM    431  NH1 ARG A 177       8.068  -8.901  -5.337  1.00  0.00      .235 N  
ATOM    432  NH2 ARG A 177       9.344  -8.619  -7.247  1.00  0.00      .235 N1+
ATOM    433  H   ARG A 177       6.686  -1.866  -7.076  1.00  0.00           H  
ATOM    434  HA  ARG A 177       5.775  -1.897  -4.287  1.00  0.00           H  
ATOM    435  HB3 ARG A 177       5.197  -4.125  -5.204  1.00  0.00           H  
ATOM    436  HB2 ARG A 177       6.414  -4.221  -3.993  1.00  0.00           H  
ATOM    437  HG3 ARG A 177       8.131  -4.359  -6.045  1.00  0.00           H  
ATOM    438  HG2 ARG A 177       6.665  -4.510  -6.976  1.00  0.00           H  
ATOM    439  HD3 ARG A 177       6.073  -6.572  -5.983  1.00  0.00           H  
ATOM    440  HD2 ARG A 177       7.170  -6.382  -4.629  1.00  0.00           H  
ATOM    441  HE  ARG A 177       8.347  -6.372  -7.339  1.00  0.00           H  
ATOM    442 HH12 ARG A 177       8.469  -9.824  -5.221  1.00  0.00           H  
ATOM    443 HH11 ARG A 177       7.402  -8.554  -4.663  1.00  0.00           H  
ATOM    444 HH22 ARG A 177       9.671  -9.575  -7.156  1.00  0.00           H  
ATOM    445 HH21 ARG A 177       9.666  -8.059  -8.023  1.00  0.00           H  
ATOM    446  N   LEU A 178       7.948  -1.132  -3.668  1.00  0.00      .346 N  
ATOM    447  CA  LEU A 178       9.157  -0.434  -3.268  1.00  0.00      .177 C  
ATOM    448  C   LEU A 178       9.248  -0.527  -1.746  1.00  0.00      .241 C  
ATOM    449  O   LEU A 178       8.232  -0.334  -1.081  1.00  0.00      .271 O  
ATOM    450  CB  LEU A 178       9.073   1.055  -3.685  1.00  0.00      .038 C  
ATOM    451  CG  LEU A 178       8.904   1.416  -5.170  1.00  0.00      .020 C  
ATOM    452  CD1 LEU A 178       9.897   0.736  -6.136  1.00  0.00      .009 C  
ATOM    453  CD2 LEU A 178       7.437   1.274  -5.600  1.00  0.00      .009 C  
ATOM    454  H   LEU A 178       7.141  -0.976  -3.079  1.00  0.00           H  
ATOM    455  HA  LEU A 178      10.036  -0.897  -3.703  1.00  0.00           H  
ATOM    456  HB3 LEU A 178       9.946   1.585  -3.311  1.00  0.00           H  
ATOM    457  HB2 LEU A 178       8.220   1.490  -3.176  1.00  0.00           H  
ATOM    458  HG  LEU A 178       9.114   2.485  -5.226  1.00  0.00           H  
ATOM    459 HD11 LEU A 178       9.397   0.204  -6.945  1.00  0.00           H  
ATOM    460 HD12 LEU A 178      10.550   1.474  -6.599  1.00  0.00           H  
ATOM    461 HD13 LEU A 178      10.538   0.014  -5.639  1.00  0.00           H  
ATOM    462 HD21 LEU A 178       7.119   2.198  -6.058  1.00  0.00           H  
ATOM    463 HD22 LEU A 178       7.297   0.479  -6.325  1.00  0.00           H  
ATOM    464 HD23 LEU A 178       6.754   1.077  -4.775  1.00  0.00           H  
ATOM    465  N   THR A 179      10.463  -0.726  -1.212  1.00  0.00      .344 N  
ATOM    466  CA  THR A 179      10.772  -0.504   0.207  1.00  0.00      .205 C  
ATOM    467  C   THR A 179      10.576   0.981   0.595  1.00  0.00      .243 C  
ATOM    468  O   THR A 179      10.568   1.833  -0.290  1.00  0.00      .271 O  
ATOM    469  CB  THR A 179      12.226  -0.944   0.560  1.00  0.00      .146 C  
ATOM    470  CG2 THR A 179      12.692  -2.250  -0.103  1.00  0.00      .042 C  
ATOM    471  OG1 THR A 179      13.218   0.053   0.386  1.00  0.00      .393 O  
ATOM    472  H   THR A 179      11.258  -0.880  -1.818  1.00  0.00           H  
ATOM    473  HA  THR A 179      10.076  -1.103   0.795  1.00  0.00           H  
ATOM    474  HB  THR A 179      12.222  -1.142   1.633  1.00  0.00           H  
ATOM    475 HG21 THR A 179      13.641  -2.585   0.315  1.00  0.00           H  
ATOM    476 HG22 THR A 179      11.968  -3.051   0.044  1.00  0.00           H  
ATOM    477 HG23 THR A 179      12.836  -2.132  -1.175  1.00  0.00           H  
ATOM    478  HG1 THR A 179      14.080  -0.367   0.440  1.00  0.00           H  
ATOM    479  N   LEU A 180      10.429   1.284   1.896  1.00  0.00      .346 N  
ATOM    480  CA  LEU A 180      10.165   2.647   2.388  1.00  0.00      .177 C  
ATOM    481  C   LEU A 180      11.302   3.633   2.034  1.00  0.00      .241 C  
ATOM    482  O   LEU A 180      11.030   4.815   1.837  1.00  0.00      .271 O  
ATOM    483  CB  LEU A 180       9.872   2.619   3.913  1.00  0.00      .038 C  
ATOM    484  CG  LEU A 180       8.561   3.312   4.370  1.00  0.00      .020 C  
ATOM    485  CD1 LEU A 180       8.445   4.781   3.932  1.00  0.00      .009 C  
ATOM    486  CD2 LEU A 180       7.295   2.523   4.007  1.00  0.00      .009 C  
ATOM    487  H   LEU A 180      10.511   0.559   2.591  1.00  0.00           H  
ATOM    488  HA  LEU A 180       9.268   2.987   1.870  1.00  0.00           H  
ATOM    489  HB3 LEU A 180      10.710   3.065   4.451  1.00  0.00           H  
ATOM    490  HB2 LEU A 180       9.843   1.588   4.270  1.00  0.00           H  
ATOM    491  HG  LEU A 180       8.597   3.324   5.460  1.00  0.00           H  
ATOM    492 HD11 LEU A 180       7.933   5.365   4.696  1.00  0.00           H  
ATOM    493 HD12 LEU A 180       9.419   5.242   3.782  1.00  0.00           H  
ATOM    494 HD13 LEU A 180       7.880   4.883   3.004  1.00  0.00           H  
ATOM    495 HD21 LEU A 180       6.395   3.068   4.296  1.00  0.00           H  
ATOM    496 HD22 LEU A 180       7.230   2.340   2.937  1.00  0.00           H  
ATOM    497 HD23 LEU A 180       7.267   1.563   4.522  1.00  0.00           H  
ATOM    498  N   SER A 181      12.535   3.110   1.906  1.00  0.00      .344 N  
ATOM    499  CA  SER A 181      13.723   3.825   1.447  1.00  0.00      .200 C  
ATOM    500  C   SER A 181      13.633   4.226  -0.035  1.00  0.00      .243 C  
ATOM    501  O   SER A 181      13.870   5.396  -0.337  1.00  0.00      .271 O  
ATOM    502  CB  SER A 181      14.972   2.961   1.701  1.00  0.00      .199 C  
ATOM    503  OG  SER A 181      15.168   2.778   3.089  1.00  0.00      .398 O  
ATOM    504  H   SER A 181      12.666   2.123   2.076  1.00  0.00           H  
ATOM    505  HA  SER A 181      13.814   4.742   2.034  1.00  0.00           H  
ATOM    506  HB3 SER A 181      15.862   3.444   1.296  1.00  0.00           H  
ATOM    507  HB2 SER A 181      14.891   1.988   1.217  1.00  0.00           H  
ATOM    508  HG  SER A 181      15.989   2.298   3.222  1.00  0.00           H  
ATOM    509  N   GLN A 182      13.263   3.280  -0.924  1.00  0.00      .346 N  
ATOM    510  CA  GLN A 182      13.024   3.587  -2.338  1.00  0.00      .177 C  
ATOM    511  C   GLN A 182      11.736   4.383  -2.617  1.00  0.00      .241 C  
ATOM    512  O   GLN A 182      11.771   5.217  -3.516  1.00  0.00      .271 O  
ATOM    513  CB  GLN A 182      13.288   2.437  -3.325  1.00  0.00      .044 C  
ATOM    514  CG  GLN A 182      12.859   1.057  -2.835  1.00  0.00      .105 C  
ATOM    515  CD  GLN A 182      12.875  -0.044  -3.894  1.00  0.00      .215 C  
ATOM    516  NE2 GLN A 182      13.206   0.255  -5.153  1.00  0.00      .370 N  
ATOM    517  OE1 GLN A 182      12.579  -1.184  -3.558  1.00  0.00      .274 O  
ATOM    518  H   GLN A 182      13.065   2.337  -0.619  1.00  0.00           H  
ATOM    519  HA  GLN A 182      13.843   4.239  -2.597  1.00  0.00           H  
ATOM    520  HB3 GLN A 182      14.355   2.401  -3.555  1.00  0.00           H  
ATOM    521  HB2 GLN A 182      12.794   2.676  -4.268  1.00  0.00           H  
ATOM    522  HG3 GLN A 182      11.861   1.119  -2.419  1.00  0.00           H  
ATOM    523  HG2 GLN A 182      13.520   0.744  -2.030  1.00  0.00           H  
ATOM    524 HE22 GLN A 182      13.224  -0.469  -5.856  1.00  0.00           H  
ATOM    525 HE21 GLN A 182      13.461   1.199  -5.405  1.00  0.00           H  
ATOM    526  N   ILE A 183      10.663   4.193  -1.822  1.00  0.00      .346 N  
ATOM    527  CA  ILE A 183       9.466   5.052  -1.829  1.00  0.00      .180 C  
ATOM    528  C   ILE A 183       9.814   6.505  -1.499  1.00  0.00      .241 C  
ATOM    529  O   ILE A 183       9.300   7.394  -2.167  1.00  0.00      .271 O  
ATOM    530  CB  ILE A 183       8.358   4.597  -0.825  1.00  0.00      .013 C  
ATOM    531  CG1 ILE A 183       7.724   3.292  -1.320  1.00  0.00      .002 C  
ATOM    532  CG2 ILE A 183       7.243   5.632  -0.532  1.00  0.00      .012 C  
ATOM    533  CD1 ILE A 183       6.712   2.640  -0.379  1.00  0.00      .005 C  
ATOM    534  H   ILE A 183      10.692   3.470  -1.114  1.00  0.00           H  
ATOM    535  HA  ILE A 183       9.053   5.028  -2.838  1.00  0.00           H  
ATOM    536  HB  ILE A 183       8.846   4.384   0.125  1.00  0.00           H  
ATOM    537 HG13 ILE A 183       8.526   2.579  -1.457  1.00  0.00           H  
ATOM    538 HG12 ILE A 183       7.259   3.450  -2.293  1.00  0.00           H  
ATOM    539 HG21 ILE A 183       6.550   5.241   0.206  1.00  0.00           H  
ATOM    540 HG22 ILE A 183       7.621   6.552  -0.091  1.00  0.00           H  
ATOM    541 HG23 ILE A 183       6.680   5.887  -1.430  1.00  0.00           H  
ATOM    542 HD11 ILE A 183       6.494   1.635  -0.732  1.00  0.00           H  
ATOM    543 HD12 ILE A 183       7.095   2.576   0.637  1.00  0.00           H  
ATOM    544 HD13 ILE A 183       5.770   3.182  -0.353  1.00  0.00           H  
ATOM    545  N   TYR A 184      10.676   6.701  -0.489  1.00  0.00      .346 N  
ATOM    546  CA  TYR A 184      11.177   8.000  -0.063  1.00  0.00      .180 C  
ATOM    547  C   TYR A 184      11.882   8.773  -1.193  1.00  0.00      .241 C  
ATOM    548  O   TYR A 184      11.481   9.905  -1.451  1.00  0.00      .271 O  
ATOM    549  CB  TYR A 184      11.999   7.842   1.235  1.00  0.00      .073 C  
ATOM    550  CG  TYR A 184      12.947   8.983   1.530  1.00  0.00      .056 C  
ATOM    551  CD1 TYR A 184      12.438  10.227   1.951  1.00  0.00      .010 C  
ATOM    552  CD2 TYR A 184      14.329   8.823   1.299  1.00  0.00      .010 C  
ATOM    553  CE1 TYR A 184      13.309  11.317   2.116  1.00  0.00      .037 C  
ATOM    554  CE2 TYR A 184      15.201   9.911   1.475  1.00  0.00      .037 C  
ATOM    555  CZ  TYR A 184      14.691  11.157   1.882  1.00  0.00      .065 C  
ATOM    556  OH  TYR A 184      15.541  12.207   2.049  1.00  0.00      .361 O  
ATOM    557  H   TYR A 184      11.033   5.903   0.020  1.00  0.00           H  
ATOM    558  HA  TYR A 184      10.299   8.586   0.206  1.00  0.00           H  
ATOM    559  HB3 TYR A 184      12.596   6.934   1.189  1.00  0.00           H  
ATOM    560  HB2 TYR A 184      11.328   7.701   2.085  1.00  0.00           H  
ATOM    561  HD1 TYR A 184      11.378  10.356   2.117  1.00  0.00           H  
ATOM    562  HD2 TYR A 184      14.721   7.874   0.962  1.00  0.00           H  
ATOM    563  HE1 TYR A 184      12.907  12.269   2.424  1.00  0.00           H  
ATOM    564  HE2 TYR A 184      16.257   9.786   1.289  1.00  0.00           H  
ATOM    565  HH  TYR A 184      16.463  11.988   1.891  1.00  0.00           H  
ATOM    566  N   GLU A 185      12.866   8.154  -1.873  1.00  0.00      .346 N  
ATOM    567  CA  GLU A 185      13.542   8.775  -3.019  1.00  0.00      .177 C  
ATOM    568  C   GLU A 185      12.620   8.933  -4.242  1.00  0.00      .241 C  
ATOM    569  O   GLU A 185      12.662  10.008  -4.830  1.00  0.00      .271 O  
ATOM    570  CB  GLU A 185      14.870   8.071  -3.373  1.00  0.00      .045 C  
ATOM    571  CG  GLU A 185      14.694   6.594  -3.728  1.00  0.00      .116 C  
ATOM    572  CD  GLU A 185      16.000   5.854  -4.018  1.00  0.00      .172 C  
ATOM    573  OE1 GLU A 185      16.627   5.391  -3.040  1.00  0.00      .648 O  
ATOM    574  OE2 GLU A 185      16.332   5.735  -5.218  1.00  0.00      .648 O1-
ATOM    575  H   GLU A 185      13.155   7.219  -1.621  1.00  0.00           H  
ATOM    576  HA  GLU A 185      13.821   9.781  -2.703  1.00  0.00           H  
ATOM    577  HB3 GLU A 185      15.560   8.170  -2.533  1.00  0.00           H  
ATOM    578  HB2 GLU A 185      15.344   8.587  -4.210  1.00  0.00           H  
ATOM    579  HG3 GLU A 185      14.015   6.458  -4.570  1.00  0.00           H  
ATOM    580  HG2 GLU A 185      14.218   6.159  -2.863  1.00  0.00           H  
ATOM    581  N   TRP A 186      11.776   7.924  -4.561  1.00  0.00      .346 N  
ATOM    582  CA  TRP A 186      10.742   7.989  -5.610  1.00  0.00      .181 C  
ATOM    583  C   TRP A 186       9.714   9.109  -5.394  1.00  0.00      .241 C  
ATOM    584  O   TRP A 186       9.264   9.696  -6.379  1.00  0.00      .271 O  
ATOM    585  CB  TRP A 186      10.018   6.640  -5.830  1.00  0.00      .075 C  
ATOM    586  CG  TRP A 186      10.676   5.686  -6.782  1.00  0.00      .028 C  
ATOM    587  CD1 TRP A 186      11.128   4.442  -6.500  1.00  0.00      .096 C  
ATOM    588  CD2 TRP A 186      10.939   5.891  -8.204  1.00  0.00      .002 C  
ATOM    589  CE2 TRP A 186      11.575   4.722  -8.721  1.00  0.00      .042 C  
ATOM    590  CE3 TRP A 186      10.700   6.948  -9.113  1.00  0.00      .014 C  
ATOM    591  NE1 TRP A 186      11.665   3.875  -7.637  1.00  0.00      .365 N  
ATOM    592  CZ2 TRP A 186      11.961   4.610 -10.068  1.00  0.00      .030 C  
ATOM    593  CZ3 TRP A 186      11.086   6.850 -10.465  1.00  0.00      .001 C  
ATOM    594  CH2 TRP A 186      11.715   5.683 -10.944  1.00  0.00      .002 C  
ATOM    595  H   TRP A 186      11.810   7.061  -4.032  1.00  0.00           H  
ATOM    596  HA  TRP A 186      11.242   8.230  -6.545  1.00  0.00           H  
ATOM    597  HB3 TRP A 186       9.040   6.819  -6.278  1.00  0.00           H  
ATOM    598  HB2 TRP A 186       9.809   6.150  -4.880  1.00  0.00           H  
ATOM    599  HD1 TRP A 186      11.060   3.964  -5.537  1.00  0.00           H  
ATOM    600  HE3 TRP A 186      10.212   7.847  -8.766  1.00  0.00           H  
ATOM    601  HE1 TRP A 186      12.068   2.949  -7.647  1.00  0.00           H  
ATOM    602  HZ2 TRP A 186      12.438   3.711 -10.428  1.00  0.00           H  
ATOM    603  HZ3 TRP A 186      10.890   7.670 -11.140  1.00  0.00           H  
ATOM    604  HH2 TRP A 186      12.003   5.612 -11.982  1.00  0.00           H  
ATOM    605  N   MET A 187       9.405   9.413  -4.121  1.00  0.00      .346 N  
ATOM    606  CA  MET A 187       8.643  10.586  -3.713  1.00  0.00      .177 C  
ATOM    607  C   MET A 187       9.435  11.839  -4.063  1.00  0.00      .241 C  
ATOM    608  O   MET A 187       8.952  12.592  -4.897  1.00  0.00      .271 O  
ATOM    609  CB  MET A 187       8.288  10.566  -2.207  1.00  0.00      .045 C  
ATOM    610  CG  MET A 187       6.802  10.324  -1.918  1.00  0.00      .076 C  
ATOM    611  SD  MET A 187       6.320  10.768  -0.239  1.00  0.00      .173 S  
ATOM    612  CE  MET A 187       7.171   9.484   0.702  1.00  0.00      .089 C  
ATOM    613  H   MET A 187       9.784   8.847  -3.371  1.00  0.00           H  
ATOM    614  HA  MET A 187       7.721  10.606  -4.297  1.00  0.00           H  
ATOM    615  HB3 MET A 187       8.567  11.503  -1.723  1.00  0.00           H  
ATOM    616  HB2 MET A 187       8.883   9.814  -1.697  1.00  0.00           H  
ATOM    617  HG3 MET A 187       6.534   9.280  -2.059  1.00  0.00           H  
ATOM    618  HG2 MET A 187       6.188  10.916  -2.596  1.00  0.00           H  
ATOM    619  HE1 MET A 187       7.165   9.735   1.760  1.00  0.00           H  
ATOM    620  HE2 MET A 187       6.676   8.525   0.560  1.00  0.00           H  
ATOM    621  HE3 MET A 187       8.210   9.394   0.397  1.00  0.00           H  
ATOM    622  N   VAL A 188      10.632  12.009  -3.470  1.00  0.00      .346 N  
ATOM    623  CA  VAL A 188      11.537  13.158  -3.626  1.00  0.00      .180 C  
ATOM    624  C   VAL A 188      11.806  13.583  -5.096  1.00  0.00      .241 C  
ATOM    625  O   VAL A 188      12.082  14.759  -5.320  1.00  0.00      .271 O  
ATOM    626  CB  VAL A 188      12.882  12.917  -2.868  1.00  0.00      .009 C  
ATOM    627  CG1 VAL A 188      13.987  13.967  -3.109  1.00  0.00      .012 C  
ATOM    628  CG2 VAL A 188      12.676  12.795  -1.345  1.00  0.00      .012 C  
ATOM    629  H   VAL A 188      10.949  11.301  -2.818  1.00  0.00           H  
ATOM    630  HA  VAL A 188      11.054  14.005  -3.140  1.00  0.00           H  
ATOM    631  HB  VAL A 188      13.272  11.959  -3.209  1.00  0.00           H  
ATOM    632 HG11 VAL A 188      14.842  13.788  -2.457  1.00  0.00           H  
ATOM    633 HG12 VAL A 188      14.367  13.938  -4.131  1.00  0.00           H  
ATOM    634 HG13 VAL A 188      13.627  14.977  -2.908  1.00  0.00           H  
ATOM    635 HG21 VAL A 188      13.463  12.190  -0.893  1.00  0.00           H  
ATOM    636 HG22 VAL A 188      12.718  13.772  -0.871  1.00  0.00           H  
ATOM    637 HG23 VAL A 188      11.720  12.352  -1.073  1.00  0.00           H  
ATOM    638  N   ARG A 189      11.649  12.666  -6.073  1.00  0.00      .346 N  
ATOM    639  CA  ARG A 189      11.676  12.961  -7.513  1.00  0.00      .176 C  
ATOM    640  C   ARG A 189      10.547  13.893  -8.007  1.00  0.00      .241 C  
ATOM    641  O   ARG A 189      10.806  14.693  -8.905  1.00  0.00      .271 O  
ATOM    642  CB  ARG A 189      11.618  11.664  -8.362  1.00  0.00      .036 C  
ATOM    643  CG  ARG A 189      12.596  10.527  -8.011  1.00  0.00      .023 C  
ATOM    644  CD  ARG A 189      14.033  10.922  -7.632  1.00  0.00      .138 C  
ATOM    645  NE  ARG A 189      14.705  11.650  -8.720  1.00  0.00      .227 N  
ATOM    646  CZ  ARG A 189      15.894  12.277  -8.670  1.00  0.00      .665 C  
ATOM    647  NH1 ARG A 189      16.641  12.310  -7.555  1.00  0.00      .235 N  
ATOM    648  NH2 ARG A 189      16.344  12.889  -9.772  1.00  0.00      .235 N1+
ATOM    649  H   ARG A 189      11.429  11.713  -5.817  1.00  0.00           H  
ATOM    650  HA  ARG A 189      12.624  13.463  -7.714  1.00  0.00           H  
ATOM    651  HB3 ARG A 189      11.771  11.928  -9.409  1.00  0.00           H  
ATOM    652  HB2 ARG A 189      10.610  11.247  -8.318  1.00  0.00           H  
ATOM    653  HG3 ARG A 189      12.589   9.734  -8.760  1.00  0.00           H  
ATOM    654  HG2 ARG A 189      12.153  10.067  -7.141  1.00  0.00           H  
ATOM    655  HD3 ARG A 189      14.609  10.004  -7.511  1.00  0.00           H  
ATOM    656  HD2 ARG A 189      14.079  11.438  -6.673  1.00  0.00           H  
ATOM    657  HE  ARG A 189      14.207  11.656  -9.598  1.00  0.00           H  
ATOM    658 HH12 ARG A 189      17.532  12.785  -7.542  1.00  0.00           H  
ATOM    659 HH11 ARG A 189      16.316  11.845  -6.719  1.00  0.00           H  
ATOM    660 HH22 ARG A 189      17.234  13.367  -9.765  1.00  0.00           H  
ATOM    661 HH21 ARG A 189      15.800  12.877 -10.623  1.00  0.00           H  
ATOM    662  N   CYS A 190       9.326  13.736  -7.466  1.00  0.00      .345 N  
ATOM    663  CA  CYS A 190       8.080  14.268  -8.036  1.00  0.00      .185 C  
ATOM    664  C   CYS A 190       7.234  15.055  -7.014  1.00  0.00      .241 C  
ATOM    665  O   CYS A 190       6.595  16.036  -7.394  1.00  0.00      .271 O  
ATOM    666  CB  CYS A 190       7.272  13.118  -8.683  1.00  0.00      .105 C  
ATOM    667  SG  CYS A 190       5.741  13.675  -9.490  1.00  0.00      .180 S  
ATOM    668  H   CYS A 190       9.216  13.088  -6.695  1.00  0.00           H  
ATOM    669  HA  CYS A 190       8.322  14.977  -8.829  1.00  0.00           H  
ATOM    670  HB3 CYS A 190       7.017  12.363  -7.938  1.00  0.00           H  
ATOM    671  HB2 CYS A 190       7.879  12.617  -9.437  1.00  0.00           H  
ATOM    672  HG  CYS A 190       5.140  14.094  -8.373  1.00  0.00           H  
ATOM    673  N   VAL A 191       7.242  14.618  -5.745  1.00  0.00      .346 N  
ATOM    674  CA  VAL A 191       6.534  15.197  -4.600  1.00  0.00      .180 C  
ATOM    675  C   VAL A 191       6.937  16.676  -4.361  1.00  0.00      .243 C  
ATOM    676  O   VAL A 191       8.089  17.016  -4.616  1.00  0.00      .271 O  
ATOM    677  CB  VAL A 191       6.919  14.371  -3.331  1.00  0.00      .009 C  
ATOM    678  CG1 VAL A 191       8.319  14.687  -2.766  1.00  0.00      .012 C  
ATOM    679  CG2 VAL A 191       5.871  14.451  -2.225  1.00  0.00      .012 C  
ATOM    680  H   VAL A 191       7.818  13.816  -5.518  1.00  0.00           H  
ATOM    681  HA  VAL A 191       5.468  15.101  -4.802  1.00  0.00           H  
ATOM    682  HB  VAL A 191       6.920  13.324  -3.631  1.00  0.00           H  
ATOM    683 HG11 VAL A 191       8.706  13.861  -2.179  1.00  0.00           H  
ATOM    684 HG12 VAL A 191       9.040  14.854  -3.565  1.00  0.00           H  
ATOM    685 HG13 VAL A 191       8.316  15.581  -2.145  1.00  0.00           H  
ATOM    686 HG21 VAL A 191       6.115  13.793  -1.391  1.00  0.00           H  
ATOM    687 HG22 VAL A 191       5.758  15.461  -1.838  1.00  0.00           H  
ATOM    688 HG23 VAL A 191       4.917  14.124  -2.630  1.00  0.00           H  
ATOM    689  N   PRO A 192       6.017  17.533  -3.874  1.00  0.00      .337 N  
ATOM    690  CA  PRO A 192       6.403  18.851  -3.343  1.00  0.00      .179 C  
ATOM    691  C   PRO A 192       6.737  18.825  -1.838  1.00  0.00      .241 C  
ATOM    692  O   PRO A 192       7.671  19.512  -1.429  1.00  0.00      .271 O  
ATOM    693  CB  PRO A 192       5.172  19.705  -3.646  1.00  0.00      .037 C  
ATOM    694  CG  PRO A 192       4.004  18.740  -3.544  1.00  0.00      .022 C  
ATOM    695  CD  PRO A 192       4.567  17.388  -3.978  1.00  0.00      .127 C  
ATOM    696  HA  PRO A 192       7.258  19.273  -3.874  1.00  0.00           H  
ATOM    697  HB3 PRO A 192       5.243  20.083  -4.667  1.00  0.00           H  
ATOM    698  HB2 PRO A 192       5.058  20.569  -2.989  1.00  0.00           H  
ATOM    699  HG3 PRO A 192       3.178  19.068  -4.167  1.00  0.00           H  
ATOM    700  HG2 PRO A 192       3.657  18.680  -2.512  1.00  0.00           H  
ATOM    701  HD2 PRO A 192       4.176  16.577  -3.364  1.00  0.00           H  
ATOM    702  HD3 PRO A 192       4.299  17.190  -5.017  1.00  0.00           H  
ATOM    703  N   TYR A 193       5.964  18.051  -1.054  1.00  0.00      .346 N  
ATOM    704  CA  TYR A 193       6.039  17.944   0.405  1.00  0.00      .180 C  
ATOM    705  C   TYR A 193       7.411  17.432   0.869  1.00  0.00      .241 C  
ATOM    706  O   TYR A 193       8.144  18.181   1.513  1.00  0.00      .271 O  
ATOM    707  CB  TYR A 193       4.867  17.063   0.900  1.00  0.00      .073 C  
ATOM    708  CG  TYR A 193       4.648  17.008   2.406  1.00  0.00      .056 C  
ATOM    709  CD1 TYR A 193       5.384  16.112   3.209  1.00  0.00      .010 C  
ATOM    710  CD2 TYR A 193       3.680  17.838   3.008  1.00  0.00      .010 C  
ATOM    711  CE1 TYR A 193       5.156  16.041   4.596  1.00  0.00      .037 C  
ATOM    712  CE2 TYR A 193       3.462  17.781   4.399  1.00  0.00      .037 C  
ATOM    713  CZ  TYR A 193       4.206  16.888   5.194  1.00  0.00      .065 C  
ATOM    714  OH  TYR A 193       4.023  16.864   6.545  1.00  0.00      .361 O  
ATOM    715  H   TYR A 193       5.216  17.528  -1.487  1.00  0.00           H  
ATOM    716  HA  TYR A 193       5.901  18.948   0.811  1.00  0.00           H  
ATOM    717  HB3 TYR A 193       4.982  16.043   0.532  1.00  0.00           H  
ATOM    718  HB2 TYR A 193       3.940  17.425   0.453  1.00  0.00           H  
ATOM    719  HD1 TYR A 193       6.136  15.485   2.765  1.00  0.00           H  
ATOM    720  HD2 TYR A 193       3.102  18.525   2.407  1.00  0.00           H  
ATOM    721  HE1 TYR A 193       5.725  15.350   5.201  1.00  0.00           H  
ATOM    722  HE2 TYR A 193       2.727  18.431   4.850  1.00  0.00           H  
ATOM    723  HH  TYR A 193       3.379  17.512   6.841  1.00  0.00           H  
ATOM    724  N   PHE A 194       7.739  16.186   0.482  1.00  0.00      .346 N  
ATOM    725  CA  PHE A 194       8.995  15.497   0.786  1.00  0.00      .180 C  
ATOM    726  C   PHE A 194      10.266  16.038   0.093  1.00  0.00      .241 C  
ATOM    727  O   PHE A 194      11.316  15.428   0.267  1.00  0.00      .271 O  
ATOM    728  CB  PHE A 194       8.820  13.962   0.650  1.00  0.00      .073 C  
ATOM    729  CG  PHE A 194       8.235  13.235   1.846  1.00  0.00      .056 C  
ATOM    730  CD1 PHE A 194       6.837  13.157   2.014  1.00  0.00      .007 C  
ATOM    731  CD2 PHE A 194       9.078  12.707   2.847  1.00  0.00      .007 C  
ATOM    732  CE1 PHE A 194       6.305  12.486   3.106  1.00  0.00      .001 C  
ATOM    733  CE2 PHE A 194       8.527  12.036   3.931  1.00  0.00      .001 C  
ATOM    734  CZ  PHE A 194       7.148  11.910   4.046  1.00  0.00      .000 C  
ATOM    735  H   PHE A 194       7.078  15.658  -0.068  1.00  0.00           H  
ATOM    736  HA  PHE A 194       9.190  15.693   1.835  1.00  0.00           H  
ATOM    737  HB3 PHE A 194       9.760  13.467   0.402  1.00  0.00           H  
ATOM    738  HB2 PHE A 194       8.150  13.743  -0.174  1.00  0.00           H  
ATOM    739  HD1 PHE A 194       6.173  13.589   1.279  1.00  0.00           H  
ATOM    740  HD2 PHE A 194      10.151  12.798   2.760  1.00  0.00           H  
ATOM    741  HE1 PHE A 194       5.234  12.402   3.219  1.00  0.00           H  
ATOM    742  HE2 PHE A 194       9.172  11.605   4.684  1.00  0.00           H  
ATOM    743  HZ  PHE A 194       6.724  11.367   4.877  1.00  0.00           H  
ATOM    744  N   LYS A 195      10.203  17.183  -0.614  1.00  0.00      .346 N  
ATOM    745  CA  LYS A 195      11.392  17.952  -1.018  1.00  0.00      .176 C  
ATOM    746  C   LYS A 195      12.059  18.593   0.204  1.00  0.00      .241 C  
ATOM    747  O   LYS A 195      13.243  18.358   0.444  1.00  0.00      .271 O  
ATOM    748  CB  LYS A 195      11.019  19.060  -2.024  1.00  0.00      .035 C  
ATOM    749  CG  LYS A 195      10.523  18.543  -3.374  1.00  0.00      .004 C  
ATOM    750  CD  LYS A 195      11.644  18.010  -4.286  1.00  0.00      .027 C  
ATOM    751  CE  LYS A 195      11.194  17.641  -5.713  1.00  0.00      .229 C  
ATOM    752  NZ  LYS A 195      10.721  18.805  -6.484  1.00  0.00      .079 N1+
ATOM    753  H   LYS A 195       9.313  17.643  -0.739  1.00  0.00           H  
ATOM    754  HA  LYS A 195      12.109  17.273  -1.483  1.00  0.00           H  
ATOM    755  HB3 LYS A 195      11.875  19.714  -2.197  1.00  0.00           H  
ATOM    756  HB2 LYS A 195      10.251  19.700  -1.588  1.00  0.00           H  
ATOM    757  HG3 LYS A 195       9.963  19.337  -3.867  1.00  0.00           H  
ATOM    758  HG2 LYS A 195       9.819  17.742  -3.176  1.00  0.00           H  
ATOM    759  HD3 LYS A 195      12.074  17.118  -3.829  1.00  0.00           H  
ATOM    760  HD2 LYS A 195      12.459  18.734  -4.333  1.00  0.00           H  
ATOM    761  HE3 LYS A 195      10.415  16.879  -5.690  1.00  0.00           H  
ATOM    762  HE2 LYS A 195      12.035  17.212  -6.258  1.00  0.00           H  
ATOM    763  HZ1 LYS A 195      11.454  19.496  -6.540  1.00  0.00           H  
ATOM    764  HZ2 LYS A 195      10.463  18.508  -7.414  1.00  0.00           H  
ATOM    765  HZ3 LYS A 195       9.914  19.203  -6.024  1.00  0.00           H  
ATOM    766  N   ASP A 196      11.251  19.356   0.962  1.00  0.00      .346 N  
ATOM    767  CA  ASP A 196      11.614  19.993   2.226  1.00  0.00      .186 C  
ATOM    768  C   ASP A 196      11.981  18.946   3.288  1.00  0.00      .241 C  
ATOM    769  O   ASP A 196      13.016  19.082   3.941  1.00  0.00      .271 O  
ATOM    770  CB  ASP A 196      10.489  20.946   2.705  1.00  0.00      .147 C  
ATOM    771  CG  ASP A 196      10.767  21.661   4.037  1.00  0.00      .175 C  
ATOM    772  OD1 ASP A 196      11.627  22.568   4.025  1.00  0.00      .648 O  
ATOM    773  OD2 ASP A 196      10.226  21.198   5.066  1.00  0.00      .648 O1-
ATOM    774  H   ASP A 196      10.289  19.477   0.678  1.00  0.00           H  
ATOM    775  HA  ASP A 196      12.506  20.594   2.036  1.00  0.00           H  
ATOM    776  HB3 ASP A 196       9.543  20.404   2.765  1.00  0.00           H  
ATOM    777  HB2 ASP A 196      10.323  21.705   1.939  1.00  0.00           H  
ATOM    778  N   LYS A 197      11.143  17.898   3.394  1.00  0.00      .346 N  
ATOM    779  CA  LYS A 197      11.362  16.797   4.326  1.00  0.00      .176 C  
ATOM    780  C   LYS A 197      12.541  15.905   3.905  1.00  0.00      .240 C  
ATOM    781  O   LYS A 197      13.091  15.235   4.768  1.00  0.00      .271 O  
ATOM    782  CB  LYS A 197      10.083  15.959   4.546  1.00  0.00      .035 C  
ATOM    783  CG  LYS A 197       8.754  16.735   4.632  1.00  0.00      .004 C  
ATOM    784  CD  LYS A 197       8.713  17.928   5.606  1.00  0.00      .027 C  
ATOM    785  CE  LYS A 197       7.524  18.861   5.333  1.00  0.00      .229 C  
ATOM    786  NZ  LYS A 197       7.536  20.036   6.220  1.00  0.00      .079 N1+
ATOM    787  H   LYS A 197      10.315  17.854   2.816  1.00  0.00           H  
ATOM    788  HA  LYS A 197      11.634  17.241   5.280  1.00  0.00           H  
ATOM    789  HB3 LYS A 197      10.204  15.363   5.446  1.00  0.00           H  
ATOM    790  HB2 LYS A 197       9.990  15.222   3.752  1.00  0.00           H  
ATOM    791  HG3 LYS A 197       7.967  16.032   4.899  1.00  0.00           H  
ATOM    792  HG2 LYS A 197       8.495  17.080   3.639  1.00  0.00           H  
ATOM    793  HD3 LYS A 197       9.645  18.490   5.573  1.00  0.00           H  
ATOM    794  HD2 LYS A 197       8.622  17.555   6.624  1.00  0.00           H  
ATOM    795  HE3 LYS A 197       6.586  18.329   5.476  1.00  0.00           H  
ATOM    796  HE2 LYS A 197       7.545  19.211   4.300  1.00  0.00           H  
ATOM    797  HZ1 LYS A 197       8.393  20.554   6.057  1.00  0.00           H  
ATOM    798  HZ2 LYS A 197       6.746  20.630   6.014  1.00  0.00           H  
ATOM    799  HZ3 LYS A 197       7.500  19.742   7.185  1.00  0.00           H  
ATOM    800  N   GLY A 198      12.937  15.942   2.621  1.00  0.00      .351 N  
ATOM    801  CA  GLY A 198      14.078  15.210   2.080  1.00  0.00      .225 C  
ATOM    802  C   GLY A 198      15.414  15.798   2.554  1.00  0.00      .236 C  
ATOM    803  O   GLY A 198      16.365  15.045   2.757  1.00  0.00      .272 O  
ATOM    804  H   GLY A 198      12.430  16.523   1.969  1.00  0.00           H  
ATOM    805  HA3 GLY A 198      14.041  15.237   0.991  1.00  0.00           H  
ATOM    806  HA2 GLY A 198      14.004  14.170   2.382  1.00  0.00           H  
ATOM    807  N   ASP A 199      15.473  17.124   2.763  1.00  0.00      .346 N  
ATOM    808  CA  ASP A 199      16.622  17.823   3.340  1.00  0.00      .186 C  
ATOM    809  C   ASP A 199      16.645  17.671   4.875  1.00  0.00      .241 C  
ATOM    810  O   ASP A 199      17.706  17.423   5.448  1.00  0.00      .271 O  
ATOM    811  CB  ASP A 199      16.632  19.306   2.895  1.00  0.00      .147 C  
ATOM    812  CG  ASP A 199      17.861  20.109   3.347  1.00  0.00      .175 C  
ATOM    813  OD1 ASP A 199      18.927  19.920   2.720  1.00  0.00      .648 O  
ATOM    814  OD2 ASP A 199      17.751  20.800   4.385  1.00  0.00      .648 O1-
ATOM    815  H   ASP A 199      14.662  17.693   2.566  1.00  0.00           H  
ATOM    816  HA  ASP A 199      17.532  17.358   2.953  1.00  0.00           H  
ATOM    817  HB3 ASP A 199      15.720  19.802   3.234  1.00  0.00           H  
ATOM    818  HB2 ASP A 199      16.574  19.348   1.806  1.00  0.00           H  
ATOM    819  N   SER A 200      15.467  17.823   5.499  1.00  0.00      .344 N  
ATOM    820  CA  SER A 200      15.267  17.791   6.947  1.00  0.00      .200 C  
ATOM    821  C   SER A 200      15.246  16.357   7.515  1.00  0.00      .243 C  
ATOM    822  O   SER A 200      15.186  15.383   6.764  1.00  0.00      .271 O  
ATOM    823  CB  SER A 200      13.950  18.533   7.253  1.00  0.00      .199 C  
ATOM    824  OG  SER A 200      14.087  19.917   7.001  1.00  0.00      .398 O  
ATOM    825  H   SER A 200      14.645  18.016   4.944  1.00  0.00           H  
ATOM    826  HA  SER A 200      16.091  18.321   7.431  1.00  0.00           H  
ATOM    827  HB3 SER A 200      13.665  18.422   8.300  1.00  0.00           H  
ATOM    828  HB2 SER A 200      13.128  18.139   6.660  1.00  0.00           H  
ATOM    829  HG  SER A 200      14.139  20.054   6.051  1.00  0.00           H  
ATOM    830  N   ASN A 201      15.249  16.257   8.858  1.00  0.00      .345 N  
ATOM    831  CA  ASN A 201      15.060  15.005   9.618  1.00  0.00      .185 C  
ATOM    832  C   ASN A 201      13.632  14.438   9.493  1.00  0.00      .241 C  
ATOM    833  O   ASN A 201      13.408  13.292   9.876  1.00  0.00      .271 O  
ATOM    834  CB  ASN A 201      15.408  15.259  11.106  1.00  0.00      .137 C  
ATOM    835  CG  ASN A 201      16.908  15.320  11.426  1.00  0.00      .217 C  
ATOM    836  ND2 ASN A 201      17.733  15.888  10.542  1.00  0.00      .370 N  
ATOM    837  OD1 ASN A 201      17.323  14.856  12.485  1.00  0.00      .274 O  
ATOM    838  H   ASN A 201      15.298  17.101   9.411  1.00  0.00           H  
ATOM    839  HA  ASN A 201      15.772  14.292   9.198  1.00  0.00           H  
ATOM    840  HB3 ASN A 201      15.015  14.443  11.714  1.00  0.00           H  
ATOM    841  HB2 ASN A 201      14.919  16.163  11.473  1.00  0.00           H  
ATOM    842 HD22 ASN A 201      18.722  15.940  10.739  1.00  0.00           H  
ATOM    843 HD21 ASN A 201      17.381  16.251   9.669  1.00  0.00           H  
ATOM    844  N   SER A 202      12.715  15.235   8.926  1.00  0.00      .344 N  
ATOM    845  CA  SER A 202      11.341  14.904   8.567  1.00  0.00      .200 C  
ATOM    846  C   SER A 202      11.203  13.798   7.492  1.00  0.00      .243 C  
ATOM    847  O   SER A 202      10.090  13.318   7.283  1.00  0.00      .271 O  
ATOM    848  CB  SER A 202      10.679  16.212   8.118  1.00  0.00      .199 C  
ATOM    849  OG  SER A 202      10.522  17.105   9.200  1.00  0.00      .398 O  
ATOM    850  H   SER A 202      13.000  16.168   8.670  1.00  0.00           H  
ATOM    851  HA  SER A 202      10.832  14.546   9.462  1.00  0.00           H  
ATOM    852  HB3 SER A 202       9.695  16.009   7.713  1.00  0.00           H  
ATOM    853  HB2 SER A 202      11.261  16.701   7.341  1.00  0.00           H  
ATOM    854  HG  SER A 202      10.209  17.948   8.864  1.00  0.00           H  
ATOM    855  N   SER A 203      12.319  13.392   6.858  1.00  0.00      .344 N  
ATOM    856  CA  SER A 203      12.472  12.181   6.045  1.00  0.00      .200 C  
ATOM    857  C   SER A 203      12.249  10.931   6.907  1.00  0.00      .243 C  
ATOM    858  O   SER A 203      11.209  10.290   6.775  1.00  0.00      .271 O  
ATOM    859  CB  SER A 203      13.853  12.179   5.344  1.00  0.00      .199 C  
ATOM    860  OG  SER A 203      14.933  12.401   6.233  1.00  0.00      .398 O  
ATOM    861  H   SER A 203      13.182  13.879   7.053  1.00  0.00           H  
ATOM    862  HA  SER A 203      11.703  12.193   5.270  1.00  0.00           H  
ATOM    863  HB3 SER A 203      13.897  12.924   4.553  1.00  0.00           H  
ATOM    864  HB2 SER A 203      14.017  11.218   4.856  1.00  0.00           H  
ATOM    865  HG  SER A 203      15.091  13.350   6.288  1.00  0.00           H  
ATOM    866  N   ALA A 204      13.175  10.699   7.854  1.00  0.00      .346 N  
ATOM    867  CA  ALA A 204      13.083   9.747   8.963  1.00  0.00      .172 C  
ATOM    868  C   ALA A 204      12.142  10.222  10.097  1.00  0.00      .240 C  
ATOM    869  O   ALA A 204      12.313   9.807  11.243  1.00  0.00      .271 O  
ATOM    870  CB  ALA A 204      14.507   9.457   9.465  1.00  0.00      .042 C  
ATOM    871  H   ALA A 204      13.988  11.300   7.870  1.00  0.00           H  
ATOM    872  HA  ALA A 204      12.676   8.813   8.582  1.00  0.00           H  
ATOM    873  HB1 ALA A 204      14.512   8.681  10.231  1.00  0.00           H  
ATOM    874  HB2 ALA A 204      15.146   9.111   8.652  1.00  0.00           H  
ATOM    875  HB3 ALA A 204      14.968  10.350   9.890  1.00  0.00           H  
ATOM    876  N   GLY A 205      11.173  11.084   9.752  1.00  0.00      .351 N  
ATOM    877  CA  GLY A 205      10.138  11.627  10.612  1.00  0.00      .225 C  
ATOM    878  C   GLY A 205       8.819  11.150  10.016  1.00  0.00      .236 C  
ATOM    879  O   GLY A 205       8.292  10.136  10.461  1.00  0.00      .272 O  
ATOM    880  H   GLY A 205      11.129  11.367   8.783  1.00  0.00           H  
ATOM    881  HA3 GLY A 205      10.185  12.715  10.620  1.00  0.00           H  
ATOM    882  HA2 GLY A 205      10.231  11.285  11.644  1.00  0.00           H  
ATOM    883  N   TRP A 206       8.298  11.852   8.995  1.00  0.00      .346 N  
ATOM    884  CA  TRP A 206       7.035  11.542   8.314  1.00  0.00      .181 C  
ATOM    885  C   TRP A 206       6.974  10.196   7.568  1.00  0.00      .241 C  
ATOM    886  O   TRP A 206       5.866   9.800   7.207  1.00  0.00      .271 O  
ATOM    887  CB  TRP A 206       6.605  12.707   7.399  1.00  0.00      .075 C  
ATOM    888  CG  TRP A 206       6.359  14.011   8.088  1.00  0.00      .028 C  
ATOM    889  CD1 TRP A 206       7.032  15.158   7.859  1.00  0.00      .096 C  
ATOM    890  CD2 TRP A 206       5.384  14.321   9.127  1.00  0.00      .002 C  
ATOM    891  CE2 TRP A 206       5.553  15.684   9.515  1.00  0.00      .042 C  
ATOM    892  CE3 TRP A 206       4.374  13.587   9.790  1.00  0.00      .014 C  
ATOM    893  NE1 TRP A 206       6.573  16.144   8.707  1.00  0.00      .365 N  
ATOM    894  CZ2 TRP A 206       4.770  16.281  10.518  1.00  0.00      .030 C  
ATOM    895  CZ3 TRP A 206       3.581  14.172  10.796  1.00  0.00      .001 C  
ATOM    896  CH2 TRP A 206       3.780  15.517  11.164  1.00  0.00      .002 C  
ATOM    897  H   TRP A 206       8.802  12.654   8.636  1.00  0.00           H  
ATOM    898  HA  TRP A 206       6.281  11.454   9.098  1.00  0.00           H  
ATOM    899  HB3 TRP A 206       5.688  12.454   6.863  1.00  0.00           H  
ATOM    900  HB2 TRP A 206       7.370  12.869   6.640  1.00  0.00           H  
ATOM    901  HD1 TRP A 206       7.805  15.256   7.114  1.00  0.00           H  
ATOM    902  HE3 TRP A 206       4.206  12.560   9.513  1.00  0.00           H  
ATOM    903  HE1 TRP A 206       6.952  17.079   8.719  1.00  0.00           H  
ATOM    904  HZ2 TRP A 206       4.923  17.315  10.790  1.00  0.00           H  
ATOM    905  HZ3 TRP A 206       2.816  13.588  11.286  1.00  0.00           H  
ATOM    906  HH2 TRP A 206       3.169  15.963  11.935  1.00  0.00           H  
ATOM    907  N   LYS A 207       8.105   9.479   7.405  1.00  0.00      .346 N  
ATOM    908  CA  LYS A 207       8.091   8.073   6.982  1.00  0.00      .176 C  
ATOM    909  C   LYS A 207       7.458   7.150   8.044  1.00  0.00      .241 C  
ATOM    910  O   LYS A 207       6.858   6.149   7.659  1.00  0.00      .271 O  
ATOM    911  CB  LYS A 207       9.489   7.600   6.526  1.00  0.00      .035 C  
ATOM    912  CG  LYS A 207      10.516   7.232   7.620  1.00  0.00      .004 C  
ATOM    913  CD  LYS A 207      10.529   5.752   8.060  1.00  0.00      .027 C  
ATOM    914  CE  LYS A 207      11.100   4.805   6.988  1.00  0.00      .229 C  
ATOM    915  NZ  LYS A 207      11.112   3.404   7.443  1.00  0.00      .079 N1+
ATOM    916  H   LYS A 207       8.996   9.861   7.691  1.00  0.00           H  
ATOM    917  HA  LYS A 207       7.472   8.023   6.089  1.00  0.00           H  
ATOM    918  HB3 LYS A 207       9.908   8.353   5.859  1.00  0.00           H  
ATOM    919  HB2 LYS A 207       9.357   6.735   5.882  1.00  0.00           H  
ATOM    920  HG3 LYS A 207      10.368   7.873   8.491  1.00  0.00           H  
ATOM    921  HG2 LYS A 207      11.507   7.478   7.241  1.00  0.00           H  
ATOM    922  HD3 LYS A 207       9.528   5.425   8.335  1.00  0.00           H  
ATOM    923  HD2 LYS A 207      11.122   5.673   8.972  1.00  0.00           H  
ATOM    924  HE3 LYS A 207      12.120   5.096   6.733  1.00  0.00           H  
ATOM    925  HE2 LYS A 207      10.518   4.858   6.071  1.00  0.00           H  
ATOM    926  HZ1 LYS A 207      10.169   3.109   7.654  1.00  0.00           H  
ATOM    927  HZ2 LYS A 207      11.497   2.816   6.717  1.00  0.00           H  
ATOM    928  HZ3 LYS A 207      11.683   3.326   8.273  1.00  0.00           H  
ATOM    929  N   ASN A 208       7.572   7.507   9.342  1.00  0.00      .346 N  
ATOM    930  CA  ASN A 208       6.924   6.809  10.460  1.00  0.00      .185 C  
ATOM    931  C   ASN A 208       5.390   6.921  10.373  1.00  0.00      .241 C  
ATOM    932  O   ASN A 208       4.701   5.917  10.548  1.00  0.00      .271 O  
ATOM    933  CB  ASN A 208       7.534   7.235  11.837  1.00  0.00      .137 C  
ATOM    934  CG  ASN A 208       6.676   8.109  12.777  1.00  0.00      .217 C  
ATOM    935  ND2 ASN A 208       6.838   9.431  12.728  1.00  0.00      .370 N  
ATOM    936  OD1 ASN A 208       5.870   7.590  13.545  1.00  0.00      .274 O  
ATOM    937  H   ASN A 208       8.068   8.356   9.581  1.00  0.00           H  
ATOM    938  HA  ASN A 208       7.119   5.739  10.352  1.00  0.00           H  
ATOM    939  HB3 ASN A 208       8.524   7.674  11.710  1.00  0.00           H  
ATOM    940  HB2 ASN A 208       7.715   6.319  12.403  1.00  0.00           H  
ATOM    941 HD22 ASN A 208       6.304  10.030  13.340  1.00  0.00           H  
ATOM    942 HD21 ASN A 208       7.490   9.840  12.068  1.00  0.00           H  
ATOM    943  N   SER A 209       4.910   8.139  10.056  1.00  0.00      .344 N  
ATOM    944  CA  SER A 209       3.504   8.456   9.824  1.00  0.00      .200 C  
ATOM    945  C   SER A 209       2.947   7.723   8.596  1.00  0.00      .243 C  
ATOM    946  O   SER A 209       1.840   7.200   8.666  1.00  0.00      .271 O  
ATOM    947  CB  SER A 209       3.336   9.984   9.717  1.00  0.00      .199 C  
ATOM    948  OG  SER A 209       1.983  10.360   9.549  1.00  0.00      .398 O  
ATOM    949  H   SER A 209       5.560   8.901   9.924  1.00  0.00           H  
ATOM    950  HA  SER A 209       2.948   8.121  10.696  1.00  0.00           H  
ATOM    951  HB3 SER A 209       3.906  10.373   8.873  1.00  0.00           H  
ATOM    952  HB2 SER A 209       3.721  10.467  10.616  1.00  0.00           H  
ATOM    953  HG  SER A 209       1.936  11.316   9.467  1.00  0.00           H  
ATOM    954  N   ILE A 210       3.746   7.652   7.521  1.00  0.00      .346 N  
ATOM    955  CA  ILE A 210       3.443   6.951   6.274  1.00  0.00      .180 C  
ATOM    956  C   ILE A 210       3.174   5.439   6.424  1.00  0.00      .241 C  
ATOM    957  O   ILE A 210       2.353   4.918   5.671  1.00  0.00      .271 O  
ATOM    958  CB  ILE A 210       4.544   7.254   5.209  1.00  0.00      .013 C  
ATOM    959  CG1 ILE A 210       4.066   8.422   4.322  1.00  0.00      .002 C  
ATOM    960  CG2 ILE A 210       5.103   6.069   4.384  1.00  0.00      .012 C  
ATOM    961  CD1 ILE A 210       5.100   8.923   3.313  1.00  0.00      .005 C  
ATOM    962  H   ILE A 210       4.642   8.121   7.548  1.00  0.00           H  
ATOM    963  HA  ILE A 210       2.501   7.378   5.926  1.00  0.00           H  
ATOM    964  HB  ILE A 210       5.404   7.630   5.752  1.00  0.00           H  
ATOM    965 HG13 ILE A 210       3.771   9.259   4.956  1.00  0.00           H  
ATOM    966 HG12 ILE A 210       3.162   8.128   3.790  1.00  0.00           H  
ATOM    967 HG21 ILE A 210       5.907   6.390   3.724  1.00  0.00           H  
ATOM    968 HG22 ILE A 210       5.531   5.302   5.030  1.00  0.00           H  
ATOM    969 HG23 ILE A 210       4.349   5.599   3.763  1.00  0.00           H  
ATOM    970 HD11 ILE A 210       4.822   9.907   2.934  1.00  0.00           H  
ATOM    971 HD12 ILE A 210       6.087   9.004   3.767  1.00  0.00           H  
ATOM    972 HD13 ILE A 210       5.168   8.252   2.458  1.00  0.00           H  
ATOM    973  N   ARG A 211       3.800   4.775   7.411  1.00  0.00      .346 N  
ATOM    974  CA  ARG A 211       3.501   3.378   7.741  1.00  0.00      .176 C  
ATOM    975  C   ARG A 211       2.160   3.201   8.482  1.00  0.00      .241 C  
ATOM    976  O   ARG A 211       1.556   2.135   8.357  1.00  0.00      .271 O  
ATOM    977  CB  ARG A 211       4.661   2.740   8.520  1.00  0.00      .036 C  
ATOM    978  CG  ARG A 211       5.982   2.710   7.723  1.00  0.00      .023 C  
ATOM    979  CD  ARG A 211       7.067   1.803   8.322  1.00  0.00      .138 C  
ATOM    980  NE  ARG A 211       7.363   2.121   9.731  1.00  0.00      .227 N  
ATOM    981  CZ  ARG A 211       8.134   1.414  10.579  1.00  0.00      .665 C  
ATOM    982  NH1 ARG A 211       8.788   0.307  10.195  1.00  0.00      .235 N  
ATOM    983  NH2 ARG A 211       8.247   1.829  11.847  1.00  0.00      .235 N1+
ATOM    984  H   ARG A 211       4.460   5.257   8.005  1.00  0.00           H  
ATOM    985  HA  ARG A 211       3.423   2.831   6.802  1.00  0.00           H  
ATOM    986  HB3 ARG A 211       4.393   1.714   8.779  1.00  0.00           H  
ATOM    987  HB2 ARG A 211       4.797   3.270   9.464  1.00  0.00           H  
ATOM    988  HG3 ARG A 211       6.373   3.698   7.488  1.00  0.00           H  
ATOM    989  HG2 ARG A 211       5.727   2.273   6.757  1.00  0.00           H  
ATOM    990  HD3 ARG A 211       7.998   2.018   7.799  1.00  0.00           H  
ATOM    991  HD2 ARG A 211       6.851   0.748   8.148  1.00  0.00           H  
ATOM    992  HE  ARG A 211       6.900   2.945  10.089  1.00  0.00           H  
ATOM    993 HH12 ARG A 211       9.352  -0.213  10.852  1.00  0.00           H  
ATOM    994 HH11 ARG A 211       8.693  -0.033   9.249  1.00  0.00           H  
ATOM    995 HH22 ARG A 211       8.813   1.314  12.506  1.00  0.00           H  
ATOM    996 HH21 ARG A 211       7.755   2.652  12.164  1.00  0.00           H  
ATOM    997  N   HIS A 212       1.685   4.246   9.185  1.00  0.00      .346 N  
ATOM    998  CA  HIS A 212       0.327   4.305   9.739  1.00  0.00      .182 C  
ATOM    999  C   HIS A 212      -0.726   4.505   8.632  1.00  0.00      .241 C  
ATOM   1000  O   HIS A 212      -1.840   4.003   8.768  1.00  0.00      .271 O  
ATOM   1001  CB  HIS A 212       0.178   5.415  10.807  1.00  0.00      .093 C  
ATOM   1002  CG  HIS A 212       1.279   5.577  11.831  1.00  0.00      .028 C  
ATOM   1003  CD2 HIS A 212       1.635   6.726  12.508  1.00  0.00      .114 C  
ATOM   1004  ND1 HIS A 212       2.105   4.532  12.262  1.00  0.00      .354 N  
ATOM   1005  CE1 HIS A 212       2.928   5.088  13.142  1.00  0.00      .180 C  
ATOM   1006  NE2 HIS A 212       2.698   6.388  13.324  1.00  0.00      .360 N  
ATOM   1007  H   HIS A 212       2.235   5.092   9.262  1.00  0.00           H  
ATOM   1008  HA  HIS A 212       0.134   3.349  10.232  1.00  0.00           H  
ATOM   1009  HB3 HIS A 212      -0.750   5.253  11.356  1.00  0.00           H  
ATOM   1010  HB2 HIS A 212       0.055   6.383  10.321  1.00  0.00           H  
ATOM   1011  HD2 HIS A 212       1.237   7.730  12.463  1.00  0.00           H  
ATOM   1012  HE1 HIS A 212       3.706   4.543  13.656  1.00  0.00           H  
ATOM   1013  HE2 HIS A 212       3.210   7.006  13.939  1.00  0.00           H  
ATOM   1014  N   ASN A 213      -0.350   5.203   7.544  1.00  0.00      .346 N  
ATOM   1015  CA  ASN A 213      -1.172   5.378   6.342  1.00  0.00      .185 C  
ATOM   1016  C   ASN A 213      -1.250   4.093   5.497  1.00  0.00      .241 C  
ATOM   1017  O   ASN A 213      -2.267   3.888   4.838  1.00  0.00      .271 O  
ATOM   1018  CB  ASN A 213      -0.657   6.576   5.520  1.00  0.00      .137 C  
ATOM   1019  CG  ASN A 213      -0.998   7.922   6.160  1.00  0.00      .217 C  
ATOM   1020  ND2 ASN A 213      -0.135   8.435   7.036  1.00  0.00      .370 N  
ATOM   1021  OD1 ASN A 213      -2.031   8.511   5.852  1.00  0.00      .274 O  
ATOM   1022  H   ASN A 213       0.581   5.592   7.510  1.00  0.00           H  
ATOM   1023  HA  ASN A 213      -2.162   5.635   6.713  1.00  0.00           H  
ATOM   1024  HB3 ASN A 213      -1.120   6.570   4.532  1.00  0.00           H  
ATOM   1025  HB2 ASN A 213       0.413   6.508   5.346  1.00  0.00           H  
ATOM   1026 HD22 ASN A 213      -0.331   9.323   7.475  1.00  0.00           H  
ATOM   1027 HD21 ASN A 213       0.693   7.925   7.319  1.00  0.00           H  
ATOM   1028  N   LEU A 214      -0.232   3.218   5.593  1.00  0.00      .346 N  
ATOM   1029  CA  LEU A 214      -0.234   1.852   5.054  1.00  0.00      .177 C  
ATOM   1030  C   LEU A 214      -1.195   0.907   5.808  1.00  0.00      .241 C  
ATOM   1031  O   LEU A 214      -1.446  -0.192   5.314  1.00  0.00      .271 O  
ATOM   1032  CB  LEU A 214       1.209   1.285   5.062  1.00  0.00      .038 C  
ATOM   1033  CG  LEU A 214       1.988   1.352   3.732  1.00  0.00      .020 C  
ATOM   1034  CD1 LEU A 214       2.130   2.774   3.167  1.00  0.00      .009 C  
ATOM   1035  CD2 LEU A 214       3.362   0.674   3.884  1.00  0.00      .009 C  
ATOM   1036  H   LEU A 214       0.581   3.476   6.135  1.00  0.00           H  
ATOM   1037  HA  LEU A 214      -0.582   1.895   4.025  1.00  0.00           H  
ATOM   1038  HB3 LEU A 214       1.193   0.233   5.351  1.00  0.00           H  
ATOM   1039  HB2 LEU A 214       1.787   1.772   5.840  1.00  0.00           H  
ATOM   1040  HG  LEU A 214       1.422   0.778   2.998  1.00  0.00           H  
ATOM   1041 HD11 LEU A 214       1.969   2.778   2.090  1.00  0.00           H  
ATOM   1042 HD12 LEU A 214       1.408   3.462   3.597  1.00  0.00           H  
ATOM   1043 HD13 LEU A 214       3.121   3.190   3.354  1.00  0.00           H  
ATOM   1044 HD21 LEU A 214       4.137   1.158   3.289  1.00  0.00           H  
ATOM   1045 HD22 LEU A 214       3.704   0.677   4.920  1.00  0.00           H  
ATOM   1046 HD23 LEU A 214       3.308  -0.369   3.572  1.00  0.00           H  
ATOM   1047  N   SER A 215      -1.699   1.328   6.983  1.00  0.00      .344 N  
ATOM   1048  CA  SER A 215      -2.656   0.579   7.802  1.00  0.00      .200 C  
ATOM   1049  C   SER A 215      -4.114   1.004   7.529  1.00  0.00      .243 C  
ATOM   1050  O   SER A 215      -5.013   0.388   8.101  1.00  0.00      .271 O  
ATOM   1051  CB  SER A 215      -2.327   0.780   9.300  1.00  0.00      .199 C  
ATOM   1052  OG  SER A 215      -0.979   0.475   9.598  1.00  0.00      .398 O  
ATOM   1053  H   SER A 215      -1.446   2.244   7.328  1.00  0.00           H  
ATOM   1054  HA  SER A 215      -2.580  -0.487   7.579  1.00  0.00           H  
ATOM   1055  HB3 SER A 215      -2.955   0.130   9.910  1.00  0.00           H  
ATOM   1056  HB2 SER A 215      -2.543   1.795   9.627  1.00  0.00           H  
ATOM   1057  HG  SER A 215      -0.425   1.187   9.264  1.00  0.00           H  
ATOM   1058  N   LEU A 216      -4.339   2.039   6.694  1.00  0.00      .346 N  
ATOM   1059  CA  LEU A 216      -5.668   2.564   6.363  1.00  0.00      .177 C  
ATOM   1060  C   LEU A 216      -6.462   1.580   5.497  1.00  0.00      .241 C  
ATOM   1061  O   LEU A 216      -6.020   1.261   4.392  1.00  0.00      .271 O  
ATOM   1062  CB  LEU A 216      -5.548   3.915   5.626  1.00  0.00      .038 C  
ATOM   1063  CG  LEU A 216      -5.054   5.077   6.506  1.00  0.00      .020 C  
ATOM   1064  CD1 LEU A 216      -4.733   6.309   5.644  1.00  0.00      .009 C  
ATOM   1065  CD2 LEU A 216      -6.033   5.433   7.641  1.00  0.00      .009 C  
ATOM   1066  H   LEU A 216      -3.558   2.498   6.247  1.00  0.00           H  
ATOM   1067  HA  LEU A 216      -6.211   2.715   7.298  1.00  0.00           H  
ATOM   1068  HB3 LEU A 216      -6.515   4.196   5.206  1.00  0.00           H  
ATOM   1069  HB2 LEU A 216      -4.886   3.792   4.767  1.00  0.00           H  
ATOM   1070  HG  LEU A 216      -4.127   4.755   6.975  1.00  0.00           H  
ATOM   1071 HD11 LEU A 216      -4.227   7.071   6.234  1.00  0.00           H  
ATOM   1072 HD12 LEU A 216      -4.080   6.054   4.808  1.00  0.00           H  
ATOM   1073 HD13 LEU A 216      -5.639   6.754   5.233  1.00  0.00           H  
ATOM   1074 HD21 LEU A 216      -6.254   6.501   7.670  1.00  0.00           H  
ATOM   1075 HD22 LEU A 216      -6.986   4.914   7.543  1.00  0.00           H  
ATOM   1076 HD23 LEU A 216      -5.612   5.165   8.611  1.00  0.00           H  
ATOM   1077  N   HIS A 217      -7.629   1.154   6.020  1.00  0.00      .346 N  
ATOM   1078  CA  HIS A 217      -8.580   0.227   5.395  1.00  0.00      .182 C  
ATOM   1079  C   HIS A 217      -7.880  -1.095   5.015  1.00  0.00      .241 C  
ATOM   1080  O   HIS A 217      -7.336  -1.774   5.885  1.00  0.00      .271 O  
ATOM   1081  CB  HIS A 217      -9.302   0.906   4.194  1.00  0.00      .093 C  
ATOM   1082  CG  HIS A 217     -10.146   2.118   4.497  1.00  0.00      .028 C  
ATOM   1083  CD2 HIS A 217     -11.506   2.315   4.405  1.00  0.00      .114 C  
ATOM   1084  ND1 HIS A 217      -9.619   3.336   4.893  1.00  0.00      .354 N  
ATOM   1085  CE1 HIS A 217     -10.643   4.183   5.022  1.00  0.00      .180 C  
ATOM   1086  NE2 HIS A 217     -11.819   3.633   4.740  1.00  0.00      .360 N  
ATOM   1087  H   HIS A 217      -7.884   1.467   6.945  1.00  0.00           H  
ATOM   1088  HA  HIS A 217      -9.328  -0.020   6.150  1.00  0.00           H  
ATOM   1089  HB3 HIS A 217      -9.974   0.189   3.719  1.00  0.00           H  
ATOM   1090  HB2 HIS A 217      -8.585   1.201   3.427  1.00  0.00           H  
ATOM   1091  HD2 HIS A 217     -12.278   1.618   4.113  1.00  0.00           H  
ATOM   1092  HD1 HIS A 217      -8.644   3.547   5.045  1.00  0.00           H  
ATOM   1093  HE1 HIS A 217     -10.527   5.215   5.318  1.00  0.00           H  
ATOM   1094  N   SER A 218      -7.867  -1.379   3.708  1.00  0.00      .344 N  
ATOM   1095  CA  SER A 218      -6.989  -2.320   3.031  1.00  0.00      .200 C  
ATOM   1096  C   SER A 218      -6.469  -1.639   1.747  1.00  0.00      .243 C  
ATOM   1097  O   SER A 218      -6.264  -2.320   0.744  1.00  0.00      .271 O  
ATOM   1098  CB  SER A 218      -7.761  -3.629   2.757  1.00  0.00      .199 C  
ATOM   1099  OG  SER A 218      -7.995  -4.326   3.964  1.00  0.00      .398 O  
ATOM   1100  H   SER A 218      -8.386  -0.774   3.088  1.00  0.00           H  
ATOM   1101  HA  SER A 218      -6.111  -2.534   3.643  1.00  0.00           H  
ATOM   1102  HB3 SER A 218      -7.186  -4.294   2.111  1.00  0.00           H  
ATOM   1103  HB2 SER A 218      -8.709  -3.433   2.255  1.00  0.00           H  
ATOM   1104  HG  SER A 218      -8.513  -3.765   4.546  1.00  0.00           H  
ATOM   1105  N   ARG A 219      -6.287  -0.300   1.793  1.00  0.00      .346 N  
ATOM   1106  CA  ARG A 219      -5.858   0.554   0.677  1.00  0.00      .176 C  
ATOM   1107  C   ARG A 219      -4.420   0.273   0.217  1.00  0.00      .241 C  
ATOM   1108  O   ARG A 219      -4.105   0.536  -0.940  1.00  0.00      .271 O  
ATOM   1109  CB  ARG A 219      -6.041   2.042   1.063  1.00  0.00      .036 C  
ATOM   1110  CG  ARG A 219      -5.773   3.046  -0.081  1.00  0.00      .023 C  
ATOM   1111  CD  ARG A 219      -5.957   4.514   0.337  1.00  0.00      .138 C  
ATOM   1112  NE  ARG A 219      -5.946   5.433  -0.820  1.00  0.00      .227 N  
ATOM   1113  CZ  ARG A 219      -4.891   5.903  -1.516  1.00  0.00      .665 C  
ATOM   1114  NH1 ARG A 219      -3.629   5.560  -1.228  1.00  0.00      .235 N  
ATOM   1115  NH2 ARG A 219      -5.104   6.745  -2.535  1.00  0.00      .235 N1+
ATOM   1116  H   ARG A 219      -6.446   0.182   2.668  1.00  0.00           H  
ATOM   1117  HA  ARG A 219      -6.517   0.336  -0.166  1.00  0.00           H  
ATOM   1118  HB3 ARG A 219      -5.392   2.285   1.906  1.00  0.00           H  
ATOM   1119  HB2 ARG A 219      -7.062   2.190   1.418  1.00  0.00           H  
ATOM   1120  HG3 ARG A 219      -6.346   2.805  -0.979  1.00  0.00           H  
ATOM   1121  HG2 ARG A 219      -4.724   2.943  -0.359  1.00  0.00           H  
ATOM   1122  HD3 ARG A 219      -5.115   4.808   0.964  1.00  0.00           H  
ATOM   1123  HD2 ARG A 219      -6.844   4.651   0.957  1.00  0.00           H  
ATOM   1124  HE  ARG A 219      -6.862   5.716  -1.136  1.00  0.00           H  
ATOM   1125 HH12 ARG A 219      -2.858   5.916  -1.782  1.00  0.00           H  
ATOM   1126 HH11 ARG A 219      -3.440   4.917  -0.473  1.00  0.00           H  
ATOM   1127 HH22 ARG A 219      -4.323   7.135  -3.044  1.00  0.00           H  
ATOM   1128 HH21 ARG A 219      -6.038   7.049  -2.768  1.00  0.00           H  
ATOM   1129  N   PHE A 220      -3.595  -0.261   1.124  1.00  0.00      .346 N  
ATOM   1130  CA  PHE A 220      -2.241  -0.720   0.862  1.00  0.00      .180 C  
ATOM   1131  C   PHE A 220      -2.157  -2.197   1.245  1.00  0.00      .241 C  
ATOM   1132  O   PHE A 220      -2.865  -2.643   2.151  1.00  0.00      .271 O  
ATOM   1133  CB  PHE A 220      -1.242   0.110   1.691  1.00  0.00      .073 C  
ATOM   1134  CG  PHE A 220      -1.198   1.593   1.365  1.00  0.00      .056 C  
ATOM   1135  CD1 PHE A 220      -2.152   2.466   1.928  1.00  0.00      .007 C  
ATOM   1136  CD2 PHE A 220      -0.295   2.093   0.403  1.00  0.00      .007 C  
ATOM   1137  CE1 PHE A 220      -2.139   3.813   1.599  1.00  0.00      .001 C  
ATOM   1138  CE2 PHE A 220      -0.309   3.439   0.073  1.00  0.00      .001 C  
ATOM   1139  CZ  PHE A 220      -1.215   4.293   0.682  1.00  0.00      .000 C  
ATOM   1140  H   PHE A 220      -3.949  -0.463   2.048  1.00  0.00           H  
ATOM   1141  HA  PHE A 220      -1.996  -0.634  -0.193  1.00  0.00           H  
ATOM   1142  HB3 PHE A 220      -0.236  -0.295   1.572  1.00  0.00           H  
ATOM   1143  HB2 PHE A 220      -1.479   0.003   2.748  1.00  0.00           H  
ATOM   1144  HD1 PHE A 220      -2.877   2.097   2.639  1.00  0.00           H  
ATOM   1145  HD2 PHE A 220       0.427   1.445  -0.065  1.00  0.00           H  
ATOM   1146  HE1 PHE A 220      -2.847   4.485   2.061  1.00  0.00           H  
ATOM   1147  HE2 PHE A 220       0.393   3.821  -0.654  1.00  0.00           H  
ATOM   1148  HZ  PHE A 220      -1.207   5.340   0.438  1.00  0.00           H  
ATOM   1149  N   MET A 221      -1.253  -2.914   0.570  1.00  0.00      .346 N  
ATOM   1150  CA  MET A 221      -0.864  -4.265   0.947  1.00  0.00      .177 C  
ATOM   1151  C   MET A 221       0.658  -4.382   0.845  1.00  0.00      .241 C  
ATOM   1152  O   MET A 221       1.314  -3.614   0.138  1.00  0.00      .271 O  
ATOM   1153  CB  MET A 221      -1.649  -5.324   0.143  1.00  0.00      .045 C  
ATOM   1154  CG  MET A 221      -1.336  -5.376  -1.354  1.00  0.00      .076 C  
ATOM   1155  SD  MET A 221      -2.227  -6.649  -2.272  1.00  0.00      .173 S  
ATOM   1156  CE  MET A 221      -1.166  -8.081  -1.943  1.00  0.00      .089 C  
ATOM   1157  H   MET A 221      -0.686  -2.471  -0.141  1.00  0.00           H  
ATOM   1158  HA  MET A 221      -1.105  -4.419   2.002  1.00  0.00           H  
ATOM   1159  HB3 MET A 221      -2.719  -5.157   0.278  1.00  0.00           H  
ATOM   1160  HB2 MET A 221      -1.455  -6.306   0.576  1.00  0.00           H  
ATOM   1161  HG3 MET A 221      -0.276  -5.566  -1.507  1.00  0.00           H  
ATOM   1162  HG2 MET A 221      -1.577  -4.415  -1.803  1.00  0.00           H  
ATOM   1163  HE1 MET A 221      -1.564  -8.965  -2.441  1.00  0.00           H  
ATOM   1164  HE2 MET A 221      -0.157  -7.904  -2.318  1.00  0.00           H  
ATOM   1165  HE3 MET A 221      -1.108  -8.283  -0.874  1.00  0.00           H  
ATOM   1166  N   ARG A 222       1.184  -5.318   1.636  1.00  0.00      .346 N  
ATOM   1167  CA  ARG A 222       2.594  -5.400   1.971  1.00  0.00      .176 C  
ATOM   1168  C   ARG A 222       3.134  -6.706   1.405  1.00  0.00      .241 C  
ATOM   1169  O   ARG A 222       2.664  -7.783   1.773  1.00  0.00      .271 O  
ATOM   1170  CB  ARG A 222       2.751  -5.287   3.498  1.00  0.00      .036 C  
ATOM   1171  CG  ARG A 222       1.987  -4.079   4.075  1.00  0.00      .023 C  
ATOM   1172  CD  ARG A 222       2.297  -3.806   5.547  1.00  0.00      .138 C  
ATOM   1173  NE  ARG A 222       1.338  -2.859   6.124  1.00  0.00      .227 N  
ATOM   1174  CZ  ARG A 222       1.374  -2.332   7.358  1.00  0.00      .665 C  
ATOM   1175  NH1 ARG A 222       2.363  -2.590   8.228  1.00  0.00      .235 N  
ATOM   1176  NH2 ARG A 222       0.379  -1.525   7.725  1.00  0.00      .235 N1+
ATOM   1177  H   ARG A 222       0.575  -5.939   2.150  1.00  0.00           H  
ATOM   1178  HA  ARG A 222       3.144  -4.566   1.529  1.00  0.00           H  
ATOM   1179  HB3 ARG A 222       3.810  -5.231   3.749  1.00  0.00           H  
ATOM   1180  HB2 ARG A 222       2.373  -6.190   3.981  1.00  0.00           H  
ATOM   1181  HG3 ARG A 222       0.910  -4.150   3.917  1.00  0.00           H  
ATOM   1182  HG2 ARG A 222       2.314  -3.209   3.503  1.00  0.00           H  
ATOM   1183  HD3 ARG A 222       3.234  -3.256   5.595  1.00  0.00           H  
ATOM   1184  HD2 ARG A 222       2.425  -4.717   6.134  1.00  0.00           H  
ATOM   1185  HE  ARG A 222       0.562  -2.606   5.528  1.00  0.00           H  
ATOM   1186 HH12 ARG A 222       2.353  -2.181   9.152  1.00  0.00           H  
ATOM   1187 HH11 ARG A 222       3.120  -3.203   7.965  1.00  0.00           H  
ATOM   1188 HH22 ARG A 222       0.351  -1.110   8.648  1.00  0.00           H  
ATOM   1189 HH21 ARG A 222      -0.371  -1.317   7.080  1.00  0.00           H  
ATOM   1190  N   VAL A 223       4.076  -6.558   0.473  1.00  0.00      .346 N  
ATOM   1191  CA  VAL A 223       4.621  -7.635  -0.334  1.00  0.00      .180 C  
ATOM   1192  C   VAL A 223       6.027  -7.943   0.193  1.00  0.00      .241 C  
ATOM   1193  O   VAL A 223       6.809  -7.020   0.397  1.00  0.00      .271 O  
ATOM   1194  CB  VAL A 223       4.723  -7.165  -1.815  1.00  0.00      .009 C  
ATOM   1195  CG1 VAL A 223       5.433  -8.158  -2.757  1.00  0.00      .012 C  
ATOM   1196  CG2 VAL A 223       3.349  -6.753  -2.384  1.00  0.00      .012 C  
ATOM   1197  H   VAL A 223       4.429  -5.634   0.264  1.00  0.00           H  
ATOM   1198  HA  VAL A 223       3.997  -8.529  -0.277  1.00  0.00           H  
ATOM   1199  HB  VAL A 223       5.312  -6.251  -1.835  1.00  0.00           H  
ATOM   1200 HG11 VAL A 223       5.323  -7.859  -3.800  1.00  0.00           H  
ATOM   1201 HG12 VAL A 223       6.501  -8.213  -2.556  1.00  0.00           H  
ATOM   1202 HG13 VAL A 223       5.039  -9.168  -2.662  1.00  0.00           H  
ATOM   1203 HG21 VAL A 223       3.437  -6.410  -3.415  1.00  0.00           H  
ATOM   1204 HG22 VAL A 223       2.624  -7.561  -2.369  1.00  0.00           H  
ATOM   1205 HG23 VAL A 223       2.907  -5.939  -1.810  1.00  0.00           H  
ATOM   1206  N   GLN A 224       6.336  -9.224   0.415  1.00  0.00      .346 N  
ATOM   1207  CA  GLN A 224       7.693  -9.658   0.742  1.00  0.00      .177 C  
ATOM   1208  C   GLN A 224       8.392 -10.184  -0.518  1.00  0.00      .241 C  
ATOM   1209  O   GLN A 224       7.724 -10.600  -1.467  1.00  0.00      .271 O  
ATOM   1210  CB  GLN A 224       7.665 -10.691   1.895  1.00  0.00      .044 C  
ATOM   1211  CG  GLN A 224       7.860 -10.071   3.298  1.00  0.00      .105 C  
ATOM   1212  CD  GLN A 224       6.616  -9.394   3.884  1.00  0.00      .215 C  
ATOM   1213  NE2 GLN A 224       6.315  -8.164   3.465  1.00  0.00      .370 N  
ATOM   1214  OE1 GLN A 224       5.939  -9.972   4.730  1.00  0.00      .274 O  
ATOM   1215  H   GLN A 224       5.658  -9.951   0.237  1.00  0.00           H  
ATOM   1216  HA  GLN A 224       8.296  -8.813   1.079  1.00  0.00           H  
ATOM   1217  HB3 GLN A 224       8.479 -11.405   1.755  1.00  0.00           H  
ATOM   1218  HB2 GLN A 224       6.755 -11.292   1.861  1.00  0.00           H  
ATOM   1219  HG3 GLN A 224       8.694  -9.367   3.296  1.00  0.00           H  
ATOM   1220  HG2 GLN A 224       8.150 -10.864   3.988  1.00  0.00           H  
ATOM   1221 HE22 GLN A 224       5.508  -7.686   3.840  1.00  0.00           H  
ATOM   1222 HE21 GLN A 224       6.846  -7.726   2.724  1.00  0.00           H  
ATOM   1223  N   ASN A 225       9.735 -10.157  -0.491  1.00  0.00      .346 N  
ATOM   1224  CA  ASN A 225      10.595 -10.782  -1.498  1.00  0.00      .185 C  
ATOM   1225  C   ASN A 225      10.357 -12.298  -1.565  1.00  0.00      .241 C  
ATOM   1226  O   ASN A 225      10.230 -12.960  -0.534  1.00  0.00      .271 O  
ATOM   1227  CB  ASN A 225      12.067 -10.475  -1.152  1.00  0.00      .137 C  
ATOM   1228  CG  ASN A 225      12.590  -9.193  -1.796  1.00  0.00      .217 C  
ATOM   1229  ND2 ASN A 225      12.646  -8.090  -1.051  1.00  0.00      .370 N  
ATOM   1230  OD1 ASN A 225      12.945  -9.201  -2.969  1.00  0.00      .274 O  
ATOM   1231  H   ASN A 225      10.207  -9.776   0.317  1.00  0.00           H  
ATOM   1232  HA  ASN A 225      10.320 -10.298  -2.439  1.00  0.00           H  
ATOM   1233  HB3 ASN A 225      12.711 -11.266  -1.541  1.00  0.00           H  
ATOM   1234  HB2 ASN A 225      12.218 -10.460  -0.072  1.00  0.00           H  
ATOM   1235 HD22 ASN A 225      12.974  -7.227  -1.460  1.00  0.00           H  
ATOM   1236 HD21 ASN A 225      12.306  -8.089  -0.098  1.00  0.00           H  
ATOM   1237  N   GLU A 226      10.338 -12.795  -2.807  1.00  0.00      .346 N  
ATOM   1238  CA  GLU A 226      10.128 -14.187  -3.205  1.00  0.00      .177 C  
ATOM   1239  C   GLU A 226      11.270 -15.134  -2.785  1.00  0.00      .240 C  
ATOM   1240  O   GLU A 226      11.084 -16.348  -2.848  1.00  0.00      .271 O  
ATOM   1241  CB  GLU A 226       9.931 -14.250  -4.739  1.00  0.00      .045 C  
ATOM   1242  CG  GLU A 226       8.882 -13.272  -5.321  1.00  0.00      .116 C  
ATOM   1243  CD  GLU A 226       9.501 -12.031  -5.984  1.00  0.00      .172 C  
ATOM   1244  OE1 GLU A 226      10.194 -11.266  -5.277  1.00  0.00      .648 O  
ATOM   1245  OE2 GLU A 226       9.250 -11.839  -7.193  1.00  0.00      .648 O1-
ATOM   1246  H   GLU A 226      10.439 -12.152  -3.585  1.00  0.00           H  
ATOM   1247  HA  GLU A 226       9.212 -14.534  -2.722  1.00  0.00           H  
ATOM   1248  HB3 GLU A 226       9.620 -15.262  -5.001  1.00  0.00           H  
ATOM   1249  HB2 GLU A 226      10.892 -14.115  -5.241  1.00  0.00           H  
ATOM   1250  HG3 GLU A 226       8.180 -12.952  -4.548  1.00  0.00           H  
ATOM   1251  HG2 GLU A 226       8.277 -13.804  -6.057  1.00  0.00           H  
ATOM   1252  N   GLY A 227      12.413 -14.570  -2.363  1.00  0.00      .351 N  
ATOM   1253  CA  GLY A 227      13.584 -15.303  -1.894  1.00  0.00      .225 C  
ATOM   1254  C   GLY A 227      14.875 -14.569  -2.283  1.00  0.00      .236 C  
ATOM   1255  O   GLY A 227      15.909 -14.835  -1.673  1.00  0.00      .272 O  
ATOM   1256  H   GLY A 227      12.464 -13.562  -2.325  1.00  0.00           H  
ATOM   1257  HA3 GLY A 227      13.621 -16.310  -2.313  1.00  0.00           H  
ATOM   1258  HA2 GLY A 227      13.531 -15.399  -0.809  1.00  0.00           H  
ATOM   1259  N   THR A 228      14.823 -13.636  -3.255  1.00  0.00      .344 N  
ATOM   1260  CA  THR A 228      15.958 -12.833  -3.733  1.00  0.00      .205 C  
ATOM   1261  C   THR A 228      16.439 -11.744  -2.732  1.00  0.00      .243 C  
ATOM   1262  O   THR A 228      17.463 -11.104  -2.972  1.00  0.00      .271 O  
ATOM   1263  CB  THR A 228      15.621 -12.197  -5.115  1.00  0.00      .146 C  
ATOM   1264  CG2 THR A 228      14.488 -11.156  -5.082  1.00  0.00      .042 C  
ATOM   1265  OG1 THR A 228      16.748 -11.562  -5.691  1.00  0.00      .393 O  
ATOM   1266  H   THR A 228      13.945 -13.465  -3.721  1.00  0.00           H  
ATOM   1267  HA  THR A 228      16.799 -13.514  -3.879  1.00  0.00           H  
ATOM   1268  HB  THR A 228      15.330 -12.997  -5.797  1.00  0.00           H  
ATOM   1269 HG21 THR A 228      14.241 -10.817  -6.089  1.00  0.00           H  
ATOM   1270 HG22 THR A 228      13.576 -11.566  -4.647  1.00  0.00           H  
ATOM   1271 HG23 THR A 228      14.768 -10.275  -4.504  1.00  0.00           H  
ATOM   1272  HG1 THR A 228      17.046 -10.870  -5.093  1.00  0.00           H  
ATOM   1273  N   GLY A 229      15.715 -11.578  -1.617  1.00  0.00      .350 N  
ATOM   1274  CA  GLY A 229      16.097 -10.720  -0.507  1.00  0.00      .225 C  
ATOM   1275  C   GLY A 229      15.229 -11.087   0.701  1.00  0.00      .236 C  
ATOM   1276  O   GLY A 229      14.251 -11.830   0.586  1.00  0.00      .272 O  
ATOM   1277  H   GLY A 229      14.890 -12.144  -1.478  1.00  0.00           H  
ATOM   1278  HA3 GLY A 229      15.939  -9.673  -0.773  1.00  0.00           H  
ATOM   1279  HA2 GLY A 229      17.152 -10.858  -0.260  1.00  0.00           H  
ATOM   1280  N   LYS A 230      15.595 -10.542   1.869  1.00  0.00      .346 N  
ATOM   1281  CA  LYS A 230      14.795 -10.564   3.094  1.00  0.00      .176 C  
ATOM   1282  C   LYS A 230      14.527  -9.108   3.490  1.00  0.00      .241 C  
ATOM   1283  O   LYS A 230      15.094  -8.594   4.454  1.00  0.00      .271 O  
ATOM   1284  CB  LYS A 230      15.472 -11.411   4.201  1.00  0.00      .035 C  
ATOM   1285  CG  LYS A 230      15.087 -12.904   4.190  1.00  0.00      .004 C  
ATOM   1286  CD  LYS A 230      15.795 -13.760   3.121  1.00  0.00      .027 C  
ATOM   1287  CE  LYS A 230      15.290 -15.212   3.040  1.00  0.00      .229 C  
ATOM   1288  NZ  LYS A 230      13.910 -15.305   2.526  1.00  0.00      .079 N1+
ATOM   1289  H   LYS A 230      16.423  -9.964   1.904  1.00  0.00           H  
ATOM   1290  HA  LYS A 230      13.814 -11.000   2.896  1.00  0.00           H  
ATOM   1291  HB3 LYS A 230      15.123 -11.048   5.169  1.00  0.00           H  
ATOM   1292  HB2 LYS A 230      16.554 -11.270   4.212  1.00  0.00           H  
ATOM   1293  HG3 LYS A 230      14.005 -12.985   4.086  1.00  0.00           H  
ATOM   1294  HG2 LYS A 230      15.315 -13.326   5.169  1.00  0.00           H  
ATOM   1295  HD3 LYS A 230      16.862 -13.778   3.348  1.00  0.00           H  
ATOM   1296  HD2 LYS A 230      15.726 -13.306   2.138  1.00  0.00           H  
ATOM   1297  HE3 LYS A 230      15.344 -15.688   4.020  1.00  0.00           H  
ATOM   1298  HE2 LYS A 230      15.936 -15.784   2.372  1.00  0.00           H  
ATOM   1299  HZ1 LYS A 230      13.864 -14.885   1.609  1.00  0.00           H  
ATOM   1300  HZ2 LYS A 230      13.635 -16.275   2.467  1.00  0.00           H  
ATOM   1301  HZ3 LYS A 230      13.284 -14.815   3.149  1.00  0.00           H  
ATOM   1302  N   SER A 231      13.664  -8.475   2.686  1.00  0.00      .344 N  
ATOM   1303  CA  SER A 231      13.179  -7.115   2.862  1.00  0.00      .200 C  
ATOM   1304  C   SER A 231      11.733  -7.060   2.354  1.00  0.00      .243 C  
ATOM   1305  O   SER A 231      11.342  -7.855   1.496  1.00  0.00      .271 O  
ATOM   1306  CB  SER A 231      14.119  -6.131   2.128  1.00  0.00      .199 C  
ATOM   1307  OG  SER A 231      13.724  -4.783   2.302  1.00  0.00      .398 O  
ATOM   1308  H   SER A 231      13.253  -8.980   1.915  1.00  0.00           H  
ATOM   1309  HA  SER A 231      13.170  -6.874   3.927  1.00  0.00           H  
ATOM   1310  HB3 SER A 231      14.151  -6.353   1.061  1.00  0.00           H  
ATOM   1311  HB2 SER A 231      15.139  -6.235   2.501  1.00  0.00           H  
ATOM   1312  HG  SER A 231      12.928  -4.624   1.789  1.00  0.00           H  
ATOM   1313  N   SER A 232      10.968  -6.113   2.906  1.00  0.00      .344 N  
ATOM   1314  CA  SER A 232       9.578  -5.885   2.541  1.00  0.00      .200 C  
ATOM   1315  C   SER A 232       9.500  -4.746   1.520  1.00  0.00      .243 C  
ATOM   1316  O   SER A 232      10.075  -3.680   1.743  1.00  0.00      .271 O  
ATOM   1317  CB  SER A 232       8.795  -5.514   3.808  1.00  0.00      .199 C  
ATOM   1318  OG  SER A 232       8.708  -6.616   4.688  1.00  0.00      .398 O  
ATOM   1319  H   SER A 232      11.352  -5.500   3.611  1.00  0.00           H  
ATOM   1320  HA  SER A 232       9.134  -6.785   2.111  1.00  0.00           H  
ATOM   1321  HB3 SER A 232       7.781  -5.205   3.549  1.00  0.00           H  
ATOM   1322  HB2 SER A 232       9.269  -4.681   4.328  1.00  0.00           H  
ATOM   1323  HG  SER A 232       8.046  -7.228   4.359  1.00  0.00           H  
ATOM   1324  N   TRP A 233       8.726  -4.989   0.457  1.00  0.00      .346 N  
ATOM   1325  CA  TRP A 233       8.206  -3.968  -0.440  1.00  0.00      .181 C  
ATOM   1326  C   TRP A 233       6.820  -3.533   0.070  1.00  0.00      .241 C  
ATOM   1327  O   TRP A 233       6.172  -4.267   0.819  1.00  0.00      .271 O  
ATOM   1328  CB  TRP A 233       8.053  -4.538  -1.862  1.00  0.00      .075 C  
ATOM   1329  CG  TRP A 233       9.093  -5.455  -2.431  1.00  0.00      .028 C  
ATOM   1330  CD1 TRP A 233       9.119  -6.795  -2.254  1.00  0.00      .096 C  
ATOM   1331  CD2 TRP A 233      10.233  -5.147  -3.289  1.00  0.00      .002 C  
ATOM   1332  CE2 TRP A 233      10.877  -6.370  -3.642  1.00  0.00      .042 C  
ATOM   1333  CE3 TRP A 233      10.777  -3.964  -3.834  1.00  0.00      .014 C  
ATOM   1334  NE1 TRP A 233      10.149  -7.338  -2.987  1.00  0.00      .365 N  
ATOM   1335  CZ2 TRP A 233      11.996  -6.418  -4.491  1.00  0.00      .030 C  
ATOM   1336  CZ3 TRP A 233      11.889  -3.998  -4.701  1.00  0.00      .001 C  
ATOM   1337  CH2 TRP A 233      12.505  -5.221  -5.023  1.00  0.00      .002 C  
ATOM   1338  H   TRP A 233       8.275  -5.892   0.376  1.00  0.00           H  
ATOM   1339  HA  TRP A 233       8.896  -3.124  -0.463  1.00  0.00           H  
ATOM   1340  HB3 TRP A 233       7.959  -3.695  -2.541  1.00  0.00           H  
ATOM   1341  HB2 TRP A 233       7.119  -5.088  -1.937  1.00  0.00           H  
ATOM   1342  HD1 TRP A 233       8.411  -7.349  -1.658  1.00  0.00           H  
ATOM   1343  HE3 TRP A 233      10.319  -3.022  -3.592  1.00  0.00           H  
ATOM   1344  HE1 TRP A 233      10.339  -8.330  -3.018  1.00  0.00           H  
ATOM   1345  HZ2 TRP A 233      12.453  -7.362  -4.747  1.00  0.00           H  
ATOM   1346  HZ3 TRP A 233      12.270  -3.086  -5.133  1.00  0.00           H  
ATOM   1347  HH2 TRP A 233      13.356  -5.241  -5.687  1.00  0.00           H  
ATOM   1348  N   TRP A 234       6.367  -2.356  -0.371  1.00  0.00      .346 N  
ATOM   1349  CA  TRP A 234       5.068  -1.801  -0.005  1.00  0.00      .181 C  
ATOM   1350  C   TRP A 234       4.389  -1.290  -1.278  1.00  0.00      .241 C  
ATOM   1351  O   TRP A 234       5.033  -0.609  -2.080  1.00  0.00      .271 O  
ATOM   1352  CB  TRP A 234       5.242  -0.686   1.047  1.00  0.00      .075 C  
ATOM   1353  CG  TRP A 234       6.317  -0.874   2.084  1.00  0.00      .028 C  
ATOM   1354  CD1 TRP A 234       7.516  -0.254   2.059  1.00  0.00      .096 C  
ATOM   1355  CD2 TRP A 234       6.372  -1.777   3.233  1.00  0.00      .002 C  
ATOM   1356  CE2 TRP A 234       7.627  -1.598   3.890  1.00  0.00      .042 C  
ATOM   1357  CE3 TRP A 234       5.500  -2.740   3.788  1.00  0.00      .014 C  
ATOM   1358  NE1 TRP A 234       8.284  -0.669   3.123  1.00  0.00      .365 N  
ATOM   1359  CZ2 TRP A 234       7.982  -2.293   5.057  1.00  0.00      .030 C  
ATOM   1360  CZ3 TRP A 234       5.858  -3.468   4.944  1.00  0.00      .001 C  
ATOM   1361  CH2 TRP A 234       7.084  -3.232   5.591  1.00  0.00      .002 C  
ATOM   1362  H   TRP A 234       6.951  -1.769  -0.952  1.00  0.00           H  
ATOM   1363  HA  TRP A 234       4.444  -2.583   0.433  1.00  0.00           H  
ATOM   1364  HB3 TRP A 234       4.288  -0.535   1.545  1.00  0.00           H  
ATOM   1365  HB2 TRP A 234       5.450   0.260   0.555  1.00  0.00           H  
ATOM   1366  HD1 TRP A 234       7.806   0.469   1.313  1.00  0.00           H  
ATOM   1367  HE3 TRP A 234       4.556  -2.926   3.303  1.00  0.00           H  
ATOM   1368  HE1 TRP A 234       9.210  -0.317   3.303  1.00  0.00           H  
ATOM   1369  HZ2 TRP A 234       8.939  -2.123   5.528  1.00  0.00           H  
ATOM   1370  HZ3 TRP A 234       5.196  -4.221   5.342  1.00  0.00           H  
ATOM   1371  HH2 TRP A 234       7.348  -3.792   6.476  1.00  0.00           H  
ATOM   1372  N   ILE A 235       3.103  -1.640  -1.429  1.00  0.00      .346 N  
ATOM   1373  CA  ILE A 235       2.271  -1.263  -2.572  1.00  0.00      .180 C  
ATOM   1374  C   ILE A 235       0.981  -0.618  -2.061  1.00  0.00      .241 C  
ATOM   1375  O   ILE A 235       0.559  -0.882  -0.935  1.00  0.00      .271 O  
ATOM   1376  CB  ILE A 235       1.893  -2.487  -3.482  1.00  0.00      .013 C  
ATOM   1377  CG1 ILE A 235       0.662  -3.357  -3.126  1.00  0.00      .002 C  
ATOM   1378  CG2 ILE A 235       3.088  -3.418  -3.686  1.00  0.00      .012 C  
ATOM   1379  CD1 ILE A 235       0.103  -4.153  -4.315  1.00  0.00      .005 C  
ATOM   1380  H   ILE A 235       2.640  -2.193  -0.720  1.00  0.00           H  
ATOM   1381  HA  ILE A 235       2.790  -0.526  -3.187  1.00  0.00           H  
ATOM   1382  HB  ILE A 235       1.683  -2.044  -4.457  1.00  0.00           H  
ATOM   1383 HG13 ILE A 235      -0.169  -2.797  -2.710  1.00  0.00           H  
ATOM   1384 HG12 ILE A 235       0.969  -4.048  -2.347  1.00  0.00           H  
ATOM   1385 HG21 ILE A 235       2.930  -4.121  -4.503  1.00  0.00           H  
ATOM   1386 HG22 ILE A 235       3.965  -2.832  -3.905  1.00  0.00           H  
ATOM   1387 HG23 ILE A 235       3.315  -3.983  -2.785  1.00  0.00           H  
ATOM   1388 HD11 ILE A 235      -0.935  -4.435  -4.143  1.00  0.00           H  
ATOM   1389 HD12 ILE A 235       0.125  -3.569  -5.236  1.00  0.00           H  
ATOM   1390 HD13 ILE A 235       0.665  -5.073  -4.474  1.00  0.00           H  
ATOM   1391  N   ILE A 236       0.334   0.140  -2.953  1.00  0.00      .346 N  
ATOM   1392  CA  ILE A 236      -1.074   0.511  -2.844  1.00  0.00      .180 C  
ATOM   1393  C   ILE A 236      -1.841  -0.679  -3.448  1.00  0.00      .241 C  
ATOM   1394  O   ILE A 236      -1.502  -1.068  -4.564  1.00  0.00      .271 O  
ATOM   1395  CB  ILE A 236      -1.450   1.747  -3.716  1.00  0.00      .013 C  
ATOM   1396  CG1 ILE A 236      -0.334   2.802  -3.891  1.00  0.00      .002 C  
ATOM   1397  CG2 ILE A 236      -2.759   2.404  -3.237  1.00  0.00      .012 C  
ATOM   1398  CD1 ILE A 236      -0.270   3.274  -5.350  1.00  0.00      .005 C  
ATOM   1399  H   ILE A 236       0.750   0.291  -3.861  1.00  0.00           H  
ATOM   1400  HA  ILE A 236      -1.357   0.686  -1.808  1.00  0.00           H  
ATOM   1401  HB  ILE A 236      -1.683   1.404  -4.727  1.00  0.00           H  
ATOM   1402 HG13 ILE A 236       0.655   2.431  -3.644  1.00  0.00           H  
ATOM   1403 HG12 ILE A 236      -0.477   3.625  -3.197  1.00  0.00           H  
ATOM   1404 HG21 ILE A 236      -3.028   3.254  -3.865  1.00  0.00           H  
ATOM   1405 HG22 ILE A 236      -3.592   1.702  -3.274  1.00  0.00           H  
ATOM   1406 HG23 ILE A 236      -2.668   2.763  -2.211  1.00  0.00           H  
ATOM   1407 HD11 ILE A 236       0.578   3.923  -5.543  1.00  0.00           H  
ATOM   1408 HD12 ILE A 236      -0.162   2.430  -6.032  1.00  0.00           H  
ATOM   1409 HD13 ILE A 236      -1.181   3.799  -5.633  1.00  0.00           H  
ATOM   1410  N   ASN A 237      -2.811  -1.250  -2.719  1.00  0.00      .346 N  
ATOM   1411  CA  ASN A 237      -3.630  -2.381  -3.159  1.00  0.00      .185 C  
ATOM   1412  C   ASN A 237      -4.597  -1.925  -4.277  1.00  0.00      .243 C  
ATOM   1413  O   ASN A 237      -5.519  -1.163  -3.975  1.00  0.00      .271 O  
ATOM   1414  CB  ASN A 237      -4.401  -2.921  -1.930  1.00  0.00      .137 C  
ATOM   1415  CG  ASN A 237      -5.266  -4.157  -2.220  1.00  0.00      .217 C  
ATOM   1416  ND2 ASN A 237      -6.298  -4.377  -1.405  1.00  0.00      .370 N  
ATOM   1417  OD1 ASN A 237      -5.007  -4.907  -3.158  1.00  0.00      .274 O  
ATOM   1418  H   ASN A 237      -3.068  -0.837  -1.831  1.00  0.00           H  
ATOM   1419  HA  ASN A 237      -2.952  -3.166  -3.489  1.00  0.00           H  
ATOM   1420  HB3 ASN A 237      -5.029  -2.132  -1.514  1.00  0.00           H  
ATOM   1421  HB2 ASN A 237      -3.696  -3.199  -1.147  1.00  0.00           H  
ATOM   1422 HD22 ASN A 237      -6.898  -5.176  -1.549  1.00  0.00           H  
ATOM   1423 HD21 ASN A 237      -6.481  -3.745  -0.636  1.00  0.00           H  
ATOM   1424  N   PRO A 238      -4.383  -2.386  -5.531  1.00  0.00      .337 N  
ATOM   1425  CA  PRO A 238      -5.303  -2.073  -6.635  1.00  0.00      .179 C  
ATOM   1426  C   PRO A 238      -6.460  -3.090  -6.769  1.00  0.00      .241 C  
ATOM   1427  O   PRO A 238      -7.513  -2.742  -7.299  1.00  0.00      .271 O  
ATOM   1428  CB  PRO A 238      -4.357  -2.123  -7.842  1.00  0.00      .037 C  
ATOM   1429  CG  PRO A 238      -3.369  -3.241  -7.521  1.00  0.00      .022 C  
ATOM   1430  CD  PRO A 238      -3.295  -3.260  -5.996  1.00  0.00      .127 C  
ATOM   1431  HA  PRO A 238      -5.727  -1.071  -6.547  1.00  0.00           H  
ATOM   1432  HB3 PRO A 238      -3.822  -1.175  -7.913  1.00  0.00           H  
ATOM   1433  HB2 PRO A 238      -4.867  -2.278  -8.794  1.00  0.00           H  
ATOM   1434  HG3 PRO A 238      -2.398  -3.092  -7.995  1.00  0.00           H  
ATOM   1435  HG2 PRO A 238      -3.753  -4.200  -7.866  1.00  0.00           H  
ATOM   1436  HD2 PRO A 238      -3.410  -4.271  -5.606  1.00  0.00           H  
ATOM   1437  HD3 PRO A 238      -2.313  -2.922  -5.695  1.00  0.00           H  
ATOM   1438  N   ASP A 239      -6.210  -4.324  -6.303  1.00  0.00      .346 N  
ATOM   1439  CA  ASP A 239      -7.004  -5.543  -6.471  1.00  0.00      .186 C  
ATOM   1440  C   ASP A 239      -6.260  -6.707  -5.782  1.00  0.00      .241 C  
ATOM   1441  O   ASP A 239      -6.899  -7.614  -5.254  1.00  0.00      .271 O  
ATOM   1442  CB  ASP A 239      -7.316  -5.920  -7.956  1.00  0.00      .147 C  
ATOM   1443  CG  ASP A 239      -6.111  -6.083  -8.912  1.00  0.00      .175 C  
ATOM   1444  OD1 ASP A 239      -5.557  -7.204  -8.957  1.00  0.00      .648 O  
ATOM   1445  OD2 ASP A 239      -5.673  -5.062  -9.485  1.00  0.00      .648 O1-
ATOM   1446  H   ASP A 239      -5.338  -4.464  -5.815  1.00  0.00           H  
ATOM   1447  HA  ASP A 239      -7.947  -5.392  -5.943  1.00  0.00           H  
ATOM   1448  HB3 ASP A 239      -7.974  -5.160  -8.381  1.00  0.00           H  
ATOM   1449  HB2 ASP A 239      -7.909  -6.836  -7.978  1.00  0.00           H  
ATOM   1450  N   GLY A 240      -4.921  -6.649  -5.828  1.00  0.00      .351 N  
ATOM   1451  CA  GLY A 240      -3.999  -7.701  -5.437  1.00  0.00      .225 C  
ATOM   1452  C   GLY A 240      -2.687  -7.377  -6.158  1.00  0.00      .235 C  
ATOM   1453  O   GLY A 240      -1.649  -7.258  -5.507  1.00  0.00      .272 O  
ATOM   1454  H   GLY A 240      -4.500  -5.867  -6.306  1.00  0.00           H  
ATOM   1455  HA3 GLY A 240      -4.361  -8.681  -5.753  1.00  0.00           H  
ATOM   1456  HA2 GLY A 240      -3.872  -7.716  -4.355  1.00  0.00           H  
ATOM   1457  N   GLY A 241      -2.766  -7.165  -7.487  1.00  0.00      .351 N  
ATOM   1458  CA  GLY A 241      -1.709  -6.658  -8.362  1.00  0.00      .225 C  
ATOM   1459  C   GLY A 241      -0.486  -7.580  -8.369  1.00  0.00      .236 C  
ATOM   1460  O   GLY A 241      -0.436  -8.558  -9.114  1.00  0.00      .272 O  
ATOM   1461  H   GLY A 241      -3.669  -7.292  -7.932  1.00  0.00           H  
ATOM   1462  HA3 GLY A 241      -1.435  -5.650  -8.048  1.00  0.00           H  
ATOM   1463  HA2 GLY A 241      -2.105  -6.577  -9.375  1.00  0.00           H  
ATOM   1464  N   LYS A 242       0.503  -7.229  -7.530  1.00  0.00      .346 N  
ATOM   1465  CA  LYS A 242       1.767  -7.933  -7.328  1.00  0.00      .176 C  
ATOM   1466  C   LYS A 242       1.597  -9.330  -6.711  1.00  0.00      .241 C  
ATOM   1467  O   LYS A 242       2.515 -10.141  -6.823  1.00  0.00      .271 O  
ATOM   1468  CB  LYS A 242       2.684  -7.071  -6.438  1.00  0.00      .035 C  
ATOM   1469  CG  LYS A 242       3.333  -5.866  -7.139  1.00  0.00      .004 C  
ATOM   1470  CD  LYS A 242       2.436  -4.630  -7.390  1.00  0.00      .027 C  
ATOM   1471  CE  LYS A 242       1.677  -4.501  -8.737  1.00  0.00      .229 C  
ATOM   1472  NZ  LYS A 242       2.484  -4.837  -9.922  1.00  0.00      .079 N1+
ATOM   1473  H   LYS A 242       0.360  -6.426  -6.934  1.00  0.00           H  
ATOM   1474  HA  LYS A 242       2.239  -8.063  -8.304  1.00  0.00           H  
ATOM   1475  HB3 LYS A 242       3.514  -7.693  -6.098  1.00  0.00           H  
ATOM   1476  HB2 LYS A 242       2.167  -6.760  -5.529  1.00  0.00           H  
ATOM   1477  HG3 LYS A 242       3.841  -6.193  -8.046  1.00  0.00           H  
ATOM   1478  HG2 LYS A 242       4.138  -5.534  -6.492  1.00  0.00           H  
ATOM   1479  HD3 LYS A 242       3.039  -3.740  -7.219  1.00  0.00           H  
ATOM   1480  HD2 LYS A 242       1.689  -4.594  -6.601  1.00  0.00           H  
ATOM   1481  HE3 LYS A 242       1.304  -3.484  -8.847  1.00  0.00           H  
ATOM   1482  HE2 LYS A 242       0.788  -5.116  -8.768  1.00  0.00           H  
ATOM   1483  HZ1 LYS A 242       3.313  -4.256  -9.930  1.00  0.00           H  
ATOM   1484  HZ2 LYS A 242       2.762  -5.807  -9.879  1.00  0.00           H  
ATOM   1485  HZ3 LYS A 242       1.947  -4.678 -10.763  1.00  0.00           H  
ATOM   1486  N   SER A 243       0.432  -9.574  -6.082  1.00  0.00      .344 N  
ATOM   1487  CA  SER A 243       0.003 -10.839  -5.484  1.00  0.00      .200 C  
ATOM   1488  C   SER A 243       0.917 -11.289  -4.329  1.00  0.00      .242 C  
ATOM   1489  O   SER A 243       1.075 -12.491  -4.111  1.00  0.00      .271 O  
ATOM   1490  CB  SER A 243      -0.137 -11.923  -6.573  1.00  0.00      .199 C  
ATOM   1491  OG  SER A 243      -1.083 -11.529  -7.548  1.00  0.00      .398 O  
ATOM   1492  H   SER A 243      -0.251  -8.829  -6.039  1.00  0.00           H  
ATOM   1493  HA  SER A 243      -0.980 -10.659  -5.046  1.00  0.00           H  
ATOM   1494  HB3 SER A 243      -0.494 -12.851  -6.127  1.00  0.00           H  
ATOM   1495  HB2 SER A 243       0.813 -12.148  -7.058  1.00  0.00           H  
ATOM   1496  HG  SER A 243      -0.744 -10.757  -8.010  1.00  0.00           H  
ATOM   1497  N   GLY A 244       1.515 -10.314  -3.619  1.00  0.00      .350 N  
ATOM   1498  CA  GLY A 244       2.474 -10.562  -2.550  1.00  0.00      .225 C  
ATOM   1499  C   GLY A 244       1.747 -11.180  -1.364  1.00  0.00      .236 C  
ATOM   1500  O   GLY A 244       0.867 -10.550  -0.776  1.00  0.00      .272 O  
ATOM   1501  H   GLY A 244       1.330  -9.351  -3.856  1.00  0.00           H  
ATOM   1502  HA3 GLY A 244       2.923  -9.634  -2.222  1.00  0.00           H  
ATOM   1503  HA2 GLY A 244       3.283 -11.203  -2.907  1.00  0.00           H  
ATOM   1504  N   LYS A 245       2.134 -12.428  -1.054  1.00  0.00      .346 N  
ATOM   1505  CA  LYS A 245       1.585 -13.286   0.001  1.00  0.00      .176 C  
ATOM   1506  C   LYS A 245       0.121 -13.715  -0.246  1.00  0.00      .241 C  
ATOM   1507  O   LYS A 245      -0.506 -14.243   0.671  1.00  0.00      .271 O  
ATOM   1508  CB  LYS A 245       1.781 -12.634   1.390  1.00  0.00      .035 C  
ATOM   1509  CG  LYS A 245       3.245 -12.265   1.702  1.00  0.00      .004 C  
ATOM   1510  CD  LYS A 245       3.374 -11.278   2.865  1.00  0.00      .027 C  
ATOM   1511  CE  LYS A 245       2.882 -11.836   4.210  1.00  0.00      .229 C  
ATOM   1512  NZ  LYS A 245       3.006 -10.842   5.288  1.00  0.00      .079 N1+
ATOM   1513  H   LYS A 245       2.858 -12.855  -1.613  1.00  0.00           H  
ATOM   1514  HA  LYS A 245       2.172 -14.205  -0.023  1.00  0.00           H  
ATOM   1515  HB3 LYS A 245       1.414 -13.306   2.166  1.00  0.00           H  
ATOM   1516  HB2 LYS A 245       1.162 -11.739   1.463  1.00  0.00           H  
ATOM   1517  HG3 LYS A 245       3.731 -11.814   0.838  1.00  0.00           H  
ATOM   1518  HG2 LYS A 245       3.811 -13.171   1.921  1.00  0.00           H  
ATOM   1519  HD3 LYS A 245       2.831 -10.365   2.618  1.00  0.00           H  
ATOM   1520  HD2 LYS A 245       4.421 -10.992   2.938  1.00  0.00           H  
ATOM   1521  HE3 LYS A 245       3.455 -12.723   4.482  1.00  0.00           H  
ATOM   1522  HE2 LYS A 245       1.835 -12.134   4.148  1.00  0.00           H  
ATOM   1523  HZ1 LYS A 245       3.976 -10.564   5.372  1.00  0.00           H  
ATOM   1524  HZ2 LYS A 245       2.445 -10.032   5.068  1.00  0.00           H  
ATOM   1525  HZ3 LYS A 245       2.694 -11.244   6.160  1.00  0.00           H  
ATOM   1526  N   ALA A 246      -0.389 -13.501  -1.472  1.00  0.00      .346 N  
ATOM   1527  CA  ALA A 246      -1.723 -13.892  -1.910  1.00  0.00      .172 C  
ATOM   1528  C   ALA A 246      -1.621 -15.277  -2.580  1.00  0.00      .243 C  
ATOM   1529  O   ALA A 246      -0.955 -15.374  -3.613  1.00  0.00      .271 O  
ATOM   1530  CB  ALA A 246      -2.224 -12.838  -2.912  1.00  0.00      .042 C  
ATOM   1531  H   ALA A 246       0.195 -13.073  -2.178  1.00  0.00           H  
ATOM   1532  HA  ALA A 246      -2.401 -13.873  -1.059  1.00  0.00           H  
ATOM   1533  HB1 ALA A 246      -3.260 -13.032  -3.192  1.00  0.00           H  
ATOM   1534  HB2 ALA A 246      -2.186 -11.837  -2.482  1.00  0.00           H  
ATOM   1535  HB3 ALA A 246      -1.636 -12.826  -3.829  1.00  0.00           H  
ATOM   1536  N   PRO A 247      -2.237 -16.329  -1.987  1.00  0.00      .337 N  
ATOM   1537  CA  PRO A 247      -2.204 -17.683  -2.563  1.00  0.00      .179 C  
ATOM   1538  C   PRO A 247      -3.135 -17.809  -3.785  1.00  0.00      .241 C  
ATOM   1539  O   PRO A 247      -4.311 -18.138  -3.633  1.00  0.00      .271 O  
ATOM   1540  CB  PRO A 247      -2.613 -18.579  -1.380  1.00  0.00      .037 C  
ATOM   1541  CG  PRO A 247      -3.545 -17.713  -0.548  1.00  0.00      .022 C  
ATOM   1542  CD  PRO A 247      -2.964 -16.312  -0.713  1.00  0.00      .127 C  
ATOM   1543  HA  PRO A 247      -1.191 -17.950  -2.870  1.00  0.00           H  
ATOM   1544  HB3 PRO A 247      -1.725 -18.824  -0.795  1.00  0.00           H  
ATOM   1545  HB2 PRO A 247      -3.071 -19.523  -1.677  1.00  0.00           H  
ATOM   1546  HG3 PRO A 247      -3.617 -18.029   0.493  1.00  0.00           H  
ATOM   1547  HG2 PRO A 247      -4.549 -17.742  -0.973  1.00  0.00           H  
ATOM   1548  HD2 PRO A 247      -3.757 -15.565  -0.685  1.00  0.00           H  
ATOM   1549  HD3 PRO A 247      -2.260 -16.105   0.094  1.00  0.00           H  
ATOM   1550  N   ARG A 248      -2.582 -17.531  -4.977  1.00  0.00      .346 N  
ATOM   1551  CA  ARG A 248      -3.276 -17.670  -6.259  1.00  0.00      .176 C  
ATOM   1552  C   ARG A 248      -3.459 -19.143  -6.647  1.00  0.00      .241 C  
ATOM   1553  O   ARG A 248      -4.548 -19.531  -7.068  1.00  0.00      .271 O  
ATOM   1554  CB  ARG A 248      -2.483 -16.975  -7.383  1.00  0.00      .036 C  
ATOM   1555  CG  ARG A 248      -2.099 -15.507  -7.133  1.00  0.00      .023 C  
ATOM   1556  CD  ARG A 248      -1.297 -14.922  -8.310  1.00  0.00      .138 C  
ATOM   1557  NE  ARG A 248      -2.127 -14.644  -9.495  1.00  0.00      .227 N  
ATOM   1558  CZ  ARG A 248      -1.694 -14.213 -10.695  1.00  0.00      .665 C  
ATOM   1559  NH1 ARG A 248      -0.396 -13.975 -10.943  1.00  0.00      .235 N  
ATOM   1560  NH2 ARG A 248      -2.589 -14.015 -11.671  1.00  0.00      .235 N1+
ATOM   1561  H   ARG A 248      -1.622 -17.217  -5.016  1.00  0.00           H  
ATOM   1562  HA  ARG A 248      -4.257 -17.197  -6.177  1.00  0.00           H  
ATOM   1563  HB3 ARG A 248      -3.054 -17.047  -8.310  1.00  0.00           H  
ATOM   1564  HB2 ARG A 248      -1.557 -17.526  -7.563  1.00  0.00           H  
ATOM   1565  HG3 ARG A 248      -1.552 -15.359  -6.203  1.00  0.00           H  
ATOM   1566  HG2 ARG A 248      -3.032 -14.952  -7.020  1.00  0.00           H  
ATOM   1567  HD3 ARG A 248      -0.605 -15.693  -8.651  1.00  0.00           H  
ATOM   1568  HD2 ARG A 248      -0.666 -14.088  -8.022  1.00  0.00           H  
ATOM   1569  HE  ARG A 248      -3.120 -14.784  -9.371  1.00  0.00           H  
ATOM   1570 HH12 ARG A 248      -0.094 -13.649 -11.849  1.00  0.00           H  
ATOM   1571 HH11 ARG A 248       0.286 -14.109 -10.211  1.00  0.00           H  
ATOM   1572 HH22 ARG A 248      -2.292 -13.687 -12.579  1.00  0.00           H  
ATOM   1573 HH21 ARG A 248      -3.571 -14.179 -11.506  1.00  0.00           H  
ATOM   1574  N   ARG A 249      -2.363 -19.907  -6.518  1.00  0.00      .346 N  
ATOM   1575  CA  ARG A 249      -2.243 -21.281  -6.976  1.00  0.00      .176 C  
ATOM   1576  C   ARG A 249      -2.114 -22.200  -5.757  1.00  0.00      .241 C  
ATOM   1577  O   ARG A 249      -1.002 -22.558  -5.369  1.00  0.00      .271 O  
ATOM   1578  CB  ARG A 249      -1.043 -21.363  -7.954  1.00  0.00      .036 C  
ATOM   1579  CG  ARG A 249      -0.810 -22.732  -8.627  1.00  0.00      .023 C  
ATOM   1580  CD  ARG A 249      -2.088 -23.346  -9.223  1.00  0.00      .138 C  
ATOM   1581  NE  ARG A 249      -1.811 -24.543 -10.033  1.00  0.00      .227 N  
ATOM   1582  CZ  ARG A 249      -2.722 -25.382 -10.560  1.00  0.00      .665 C  
ATOM   1583  NH1 ARG A 249      -4.043 -25.193 -10.407  1.00  0.00      .235 N  
ATOM   1584  NH2 ARG A 249      -2.297 -26.441 -11.259  1.00  0.00      .235 N1+
ATOM   1585  H   ARG A 249      -1.524 -19.501  -6.131  1.00  0.00           H  
ATOM   1586  HA  ARG A 249      -3.147 -21.567  -7.515  1.00  0.00           H  
ATOM   1587  HB3 ARG A 249      -0.126 -21.057  -7.449  1.00  0.00           H  
ATOM   1588  HB2 ARG A 249      -1.197 -20.629  -8.746  1.00  0.00           H  
ATOM   1589  HG3 ARG A 249      -0.459 -23.402  -7.842  1.00  0.00           H  
ATOM   1590  HG2 ARG A 249       0.001 -22.692  -9.356  1.00  0.00           H  
ATOM   1591  HD3 ARG A 249      -2.702 -22.611  -9.744  1.00  0.00           H  
ATOM   1592  HD2 ARG A 249      -2.685 -23.728  -8.394  1.00  0.00           H  
ATOM   1593  HE  ARG A 249      -0.833 -24.749 -10.180  1.00  0.00           H  
ATOM   1594 HH12 ARG A 249      -4.708 -25.838 -10.807  1.00  0.00           H  
ATOM   1595 HH11 ARG A 249      -4.379 -24.402  -9.876  1.00  0.00           H  
ATOM   1596 HH22 ARG A 249      -2.959 -27.089 -11.661  1.00  0.00           H  
ATOM   1597 HH21 ARG A 249      -1.310 -26.611 -11.381  1.00  0.00           H  
ATOM   1598  N   ARG A 250      -3.272 -22.563  -5.185  1.00  0.00      .346 N  
ATOM   1599  CA  ARG A 250      -3.383 -23.624  -4.190  1.00  0.00      .176 C  
ATOM   1600  C   ARG A 250      -3.692 -24.929  -4.937  1.00  0.00      .241 C  
ATOM   1601  O   ARG A 250      -4.807 -25.097  -5.432  1.00  0.00      .271 O  
ATOM   1602  CB  ARG A 250      -4.465 -23.258  -3.152  1.00  0.00      .036 C  
ATOM   1603  CG  ARG A 250      -4.587 -24.294  -2.013  1.00  0.00      .023 C  
ATOM   1604  CD  ARG A 250      -5.750 -24.038  -1.040  1.00  0.00      .138 C  
ATOM   1605  NE  ARG A 250      -5.545 -22.852  -0.188  1.00  0.00      .227 N  
ATOM   1606  CZ  ARG A 250      -6.364 -22.411   0.786  1.00  0.00      .665 C  
ATOM   1607  NH1 ARG A 250      -7.505 -23.045   1.101  1.00  0.00      .235 N  
ATOM   1608  NH2 ARG A 250      -6.031 -21.304   1.461  1.00  0.00      .235 N1+
ATOM   1609  H   ARG A 250      -4.143 -22.202  -5.546  1.00  0.00           H  
ATOM   1610  HA  ARG A 250      -2.439 -23.733  -3.653  1.00  0.00           H  
ATOM   1611  HB3 ARG A 250      -5.430 -23.148  -3.650  1.00  0.00           H  
ATOM   1612  HB2 ARG A 250      -4.234 -22.281  -2.727  1.00  0.00           H  
ATOM   1613  HG3 ARG A 250      -3.650 -24.244  -1.454  1.00  0.00           H  
ATOM   1614  HG2 ARG A 250      -4.647 -25.320  -2.376  1.00  0.00           H  
ATOM   1615  HD3 ARG A 250      -5.993 -24.934  -0.468  1.00  0.00           H  
ATOM   1616  HD2 ARG A 250      -6.637 -23.803  -1.631  1.00  0.00           H  
ATOM   1617  HE  ARG A 250      -4.702 -22.328  -0.375  1.00  0.00           H  
ATOM   1618 HH12 ARG A 250      -8.105 -22.697   1.835  1.00  0.00           H  
ATOM   1619 HH11 ARG A 250      -7.770 -23.881   0.600  1.00  0.00           H  
ATOM   1620 HH22 ARG A 250      -6.629 -20.953   2.195  1.00  0.00           H  
ATOM   1621 HH21 ARG A 250      -5.178 -20.809   1.242  1.00  0.00           H  
ATOM   1622  N   ALA A 251      -2.687 -25.814  -5.014  1.00  0.00      .345 N  
ATOM   1623  CA  ALA A 251      -2.749 -27.110  -5.701  1.00  0.00      .181 C  
ATOM   1624  C   ALA A 251      -1.535 -27.968  -5.197  1.00  0.00      .196 C  
ATOM   1625  O   ALA A 251      -0.395 -27.587  -5.557  1.00  0.00      .646 O  
ATOM   1626  CB  ALA A 251      -2.731 -26.906  -7.239  1.00  0.00      .043 C  
ATOM   1627  OXT ALA A 251      -1.853 -28.932  -4.461  1.00  0.00      .646 O1-
ATOM   1628  H   ALA A 251      -1.809 -25.613  -4.555  1.00  0.00           H  
ATOM   1629  HA  ALA A 251      -3.682 -27.613  -5.429  1.00  0.00           H  
ATOM   1630  HB1 ALA A 251      -2.724 -27.861  -7.765  1.00  0.00           H  
ATOM   1631  HB2 ALA A 251      -3.615 -26.364  -7.576  1.00  0.00           H  
ATOM   1632  HB3 ALA A 251      -1.859 -26.340  -7.568  1.00  0.00           H  
TER    1633      ALA A 251
HETATM 1634  S1  UNK   900      -1.058  -1.642 -11.212  1.00  0.00           S  
HETATM 1635  O1  UNK   900      -0.642  -0.729 -12.280  1.00  0.00           O1-
HETATM 1636  O2  UNK   900       0.005  -2.522 -10.719  1.00  0.00           O  
HETATM 1637  O3  UNK   900      -2.342  -2.312 -11.436  1.00  0.00           O  
HETATM 1638  N1  UNK   900      -2.859   1.378  -8.917  1.00  0.00           N1+
HETATM 1639  C1  UNK   900      -1.398  -0.496  -9.759  1.00  0.00           C  
HETATM 1640  C2  UNK   900      -2.594   0.420 -10.083  1.00  0.00           C  
HETATM 1641  H1  UNK   900      -0.483   0.068  -9.584  1.00  0.00           H  
HETATM 1642  H2  UNK   900      -1.581  -1.127  -8.893  1.00  0.00           H  
HETATM 1643  H3  UNK   900      -3.529  -0.124 -10.218  1.00  0.00           H  
HETATM 1644  H4  UNK   900      -2.413   1.074 -10.938  1.00  0.00           H  
HETATM 1645  H5  UNK   900      -3.656   1.964  -9.119  1.00  0.00           H  
HETATM 1646  H6  UNK   900      -2.050   1.973  -8.786  1.00  0.00           H  
HETATM 1647  H7  UNK   900      -3.034   0.867  -8.065  1.00  0.00           H  
CONECT 1634 1635 1636 1637 1639
CONECT 1634 1636 1637
CONECT 1635 1634
CONECT 1636 1634
CONECT 1636 1634
CONECT 1637 1634
CONECT 1637 1634
CONECT 1638 1640 1645 1646 1647
CONECT 1639 1634 1640 1641 1642
CONECT 1640 1638 1639 1643 1644
CONECT 1641 1639
CONECT 1642 1639
CONECT 1643 1640
CONECT 1644 1640
CONECT 1645 1638
CONECT 1646 1638
CONECT 1647 1638
END   
