# Supplementary material for: Taurine is a potential therapy for rheumatoid arthritis via targeting FOXO3 through cellular senescence and autophagy
Source: PLoS One. 2025 Apr 16;20(4):e0318311. doi: 10.1371/journal.pone.0318311 (PMC12002484; doi:10.1371/journal.pone.0318311)
Supplement: S1 Data — The analytical data and experimental raw data of this study. (zip) [file pone.0318311.s001.zip › Taurine_FOXO3_MD AND MDS/molecular docking/Structure2D_COMPOUND_CID_.sdf]

1123
  -OEChem-07052322572D

 14 13  0     0  0  0  0  0  0999 V2000
    3.4030   -0.1270    0.0000 S   0  0  0  0  0  0  0  0  0  0  0  0
    2.5369   -0.6270    0.0000 O   0  0  0  0  0  0  0  0  0  0  0  0
    2.9030    0.7390    0.0000 O   0  0  0  0  0  0  0  0  0  0  0  0
    3.9030   -0.9930    0.0000 O   0  0  0  0  0  0  0  0  0  0  0  0
    6.0010    0.3730    0.0000 N   0  0  0  0  0  0  0  0  0  0  0  0
    4.2690    0.3730    0.0000 C   0  0  0  0  0  0  0  0  0  0  0  0
    5.1350   -0.1270    0.0000 C   0  0  0  0  0  0  0  0  0  0  0  0
    4.6675    0.8480    0.0000 H   0  0  0  0  0  0  0  0  0  0  0  0
    3.8705    0.8480    0.0000 H   0  0  0  0  0  0  0  0  0  0  0  0
    4.7365   -0.6019    0.0000 H   0  0  0  0  0  0  0  0  0  0  0  0
    5.5335   -0.6019    0.0000 H   0  0  0  0  0  0  0  0  0  0  0  0
    6.5380    0.0630    0.0000 H   0  0  0  0  0  0  0  0  0  0  0  0
    6.0010    0.9930    0.0000 H   0  0  0  0  0  0  0  0  0  0  0  0
    2.0000   -0.3170    0.0000 H   0  0  0  0  0  0  0  0  0  0  0  0
  1  2  1  0  0  0  0
  1  3  2  0  0  0  0
  1  4  2  0  0  0  0
  1  6  1  0  0  0  0
  2 14  1  0  0  0  0
  5  7  1  0  0  0  0
  5 12  1  0  0  0  0
  5 13  1  0  0  0  0
  6  7  1  0  0  0  0
  6  8  1  0  0  0  0
  6  9  1  0  0  0  0
  7 10  1  0  0  0  0
  7 11  1  0  0  0  0
M  END
> <PUBCHEM_COMPOUND_CID>
1123

> <PUBCHEM_COMPOUND_CANONICALIZED>
1

> <PUBCHEM_CACTVS_COMPLEXITY>
120

> <PUBCHEM_CACTVS_HBOND_ACCEPTOR>
4

> <PUBCHEM_CACTVS_HBOND_DONOR>
2

> <PUBCHEM_CACTVS_ROTATABLE_BOND>
2

> <PUBCHEM_CACTVS_SUBSKEYS>
AAADcYBCMABAAAAAAAAAAAAAAAAAAAAAAAAAAAAAAAAAAAAAAAAAHAQQCAAAAADFQASAAABAAIIAAAAAAHBAAAAAAAAAAIAAAAAAAAAAAAAAAAAAEAAAAAAAAAAAAAAAAAAAAAAAAAAAAAAAAAAAAAAAAA==

> <PUBCHEM_IUPAC_OPENEYE_NAME>
2-aminoethanesulfonic acid

> <PUBCHEM_IUPAC_CAS_NAME>
2-aminoethanesulfonic acid

> <PUBCHEM_IUPAC_NAME_MARKUP>
2-aminoethanesulfonic acid

> <PUBCHEM_IUPAC_NAME>
2-aminoethanesulfonic acid

> <PUBCHEM_IUPAC_SYSTEMATIC_NAME>
2-azanylethanesulfonic acid

> <PUBCHEM_IUPAC_TRADITIONAL_NAME>
2-aminoethanesulfonic acid

> <PUBCHEM_IUPAC_INCHI>
InChI=1S/C2H7NO3S/c3-1-2-7(4,5)6/h1-3H2,(H,4,5,6)

> <PUBCHEM_IUPAC_INCHIKEY>
XOAAWQZATWQOTB-UHFFFAOYSA-N

> <PUBCHEM_XLOGP3_AA>
-4.1

> <PUBCHEM_EXACT_MASS>
125.01466426

> <PUBCHEM_MOLECULAR_FORMULA>
C2H7NO3S

> <PUBCHEM_MOLECULAR_WEIGHT>
125.15

> <PUBCHEM_OPENEYE_CAN_SMILES>
C(CS(=O)(=O)O)N

> <PUBCHEM_OPENEYE_ISO_SMILES>
C(CS(=O)(=O)O)N

> <PUBCHEM_CACTVS_TPSA>
88.8

> <PUBCHEM_MONOISOTOPIC_WEIGHT>
125.01466426

> <PUBCHEM_TOTAL_CHARGE>
0

> <PUBCHEM_HEAVY_ATOM_COUNT>
7

> <PUBCHEM_ATOM_DEF_STEREO_COUNT>
0

> <PUBCHEM_ATOM_UDEF_STEREO_COUNT>
0

> <PUBCHEM_BOND_DEF_STEREO_COUNT>
0

> <PUBCHEM_BOND_UDEF_STEREO_COUNT>
0

> <PUBCHEM_ISOTOPIC_ATOM_COUNT>
0

> <PUBCHEM_COMPONENT_COUNT>
1

> <PUBCHEM_CACTVS_TAUTO_COUNT>
1

> <PUBCHEM_COORDINATE_TYPE>
1
5
255

$$$$
