# Supplementary material for: Taurine is a potential therapy for rheumatoid arthritis via targeting FOXO3 through cellular senescence and autophagy
Source: PLoS One. 2025 Apr 16;20(4):e0318311. doi: 10.1371/journal.pone.0318311 (PMC12002484; doi:10.1371/journal.pone.0318311)
Supplement: S1 Data — The analytical data and experimental raw data of this study. (zip) [file pone.0318311.s001.zip › Taurine_FOXO3_MD AND MDS/molecular docking/rep.pdb]

REMARK   4 XXXX COMPLIES WITH FORMAT V. 2.0
ATOM      1  N   GLY A  -1     -13.810  26.569   5.184  1.00  0.00    -0.071 N 
ATOM      2  CA  GLY A  -1     -14.624  25.372   5.099  1.00  0.00     0.332 C 
ATOM      3  C   GLY A  -1     -13.818  24.212   4.587  1.00  0.00     0.243 C 
ATOM      4  O   GLY A  -1     -12.602  24.351   4.357  1.00  0.00    -0.272 OA
ATOM      5  HN1 GLY A  -1     -14.354  27.371   5.559  1.00  0.00     0.274 HD
ATOM      6  HN2 GLY A  -1     -13.456  26.815   4.240  1.00  0.00     0.274 HD
ATOM      7  HN3 GLY A  -1     -12.993  26.392   5.800  1.00  0.00     0.274 HD
ATOM      8  N   SER A   0     -14.476  23.085   4.399  1.00  0.00    -0.344 N 
ATOM      9  CA  SER A   0     -13.857  21.880   3.910  1.00  0.00     0.200 C 
ATOM     10  C   SER A   0     -13.373  22.068   2.473  1.00  0.00     0.243 C 
ATOM     11  O   SER A   0     -13.957  22.844   1.693  1.00  0.00    -0.271 OA
ATOM     12  CB  SER A   0     -14.866  20.733   3.983  1.00  0.00     0.199 C 
ATOM     13  OG  SER A   0     -15.391  20.616   5.302  1.00  0.00    -0.398 OA
ATOM     14  HN  SER A   0     -15.434  23.039   4.598  1.00  0.00     0.163 HD
ATOM     15  HG  SER A   0     -16.300  20.299   5.245  1.00  0.00     0.209 HD
ATOM     16  N   SER A 151     -12.321  21.397   2.132  1.00  0.00    -0.344 N 
ATOM     17  CA  SER A 151     -11.780  21.491   0.826  1.00  0.00     0.200 C 
ATOM     18  C   SER A 151     -12.316  20.320  -0.003  1.00  0.00     0.243 C 
ATOM     19  O   SER A 151     -11.890  19.164   0.167  1.00  0.00    -0.271 OA
ATOM     20  CB  SER A 151     -10.244  21.484   0.904  1.00  0.00     0.199 C 
ATOM     21  OG  SER A 151      -9.643  21.977  -0.288  1.00  0.00    -0.398 OA
ATOM     22  HN  SER A 151     -11.888  20.801   2.782  1.00  0.00     0.163 HD
ATOM     23  HG  SER A 151     -10.013  21.540  -1.070  1.00  0.00     0.209 HD
ATOM     24  N   SER A 152     -13.282  20.605  -0.839  1.00  0.00    -0.344 N 
ATOM     25  CA  SER A 152     -13.884  19.607  -1.685  1.00  0.00     0.200 C 
ATOM     26  C   SER A 152     -12.958  19.309  -2.863  1.00  0.00     0.243 C 
ATOM     27  O   SER A 152     -12.799  18.161  -3.279  1.00  0.00    -0.271 OA
ATOM     28  CB  SER A 152     -15.246  20.102  -2.141  1.00  0.00     0.199 C 
ATOM     29  OG  SER A 152     -16.034  20.452  -1.003  1.00  0.00    -0.398 OA
ATOM     30  HN  SER A 152     -13.606  21.530  -0.906  1.00  0.00     0.163 HD
ATOM     31  HG  SER A 152     -15.999  19.685  -0.415  1.00  0.00     0.209 HD
ATOM     32  N   ARG A 153     -12.313  20.332  -3.357  1.00  0.00    -0.346 N 
ATOM     33  CA  ARG A 153     -11.341  20.165  -4.395  1.00  0.00     0.176 C 
ATOM     34  C   ARG A 153      -9.999  20.434  -3.773  1.00  0.00     0.241 C 
ATOM     35  O   ARG A 153      -9.896  21.291  -2.888  1.00  0.00    -0.271 OA
ATOM     36  CB  ARG A 153     -11.576  21.138  -5.557  1.00  0.00     0.036 C 
ATOM     37  CG  ARG A 153     -10.721  20.825  -6.785  1.00  0.00     0.023 C 
ATOM     38  CD  ARG A 153     -10.957  21.810  -7.912  1.00  0.00     0.138 C 
ATOM     39  NE  ARG A 153     -10.477  23.160  -7.597  1.00  0.00    -0.227 N 
ATOM     40  CZ  ARG A 153     -10.935  24.287  -8.161  1.00  0.00     0.665 C 
ATOM     41  NH1 ARG A 153     -11.955  24.251  -9.017  1.00  0.00    -0.235 N 
ATOM     42  NH2 ARG A 153     -10.364  25.446  -7.873  1.00  0.00    -0.235 N 
ATOM     43  HN  ARG A 153     -12.471  21.233  -2.997  1.00  0.00     0.163 HD
ATOM     44  HE  ARG A 153      -9.738  23.201  -6.948  1.00  0.00     0.177 HD
ATOM     45 1HH1 ARG A 153     -12.415  23.398  -9.271  1.00  0.00     0.174 HD
ATOM     46 2HH1 ARG A 153     -12.317  25.086  -9.443  1.00  0.00     0.174 HD
ATOM     47 1HH2 ARG A 153      -9.588  25.504  -7.238  1.00  0.00     0.174 HD
ATOM     48 2HH2 ARG A 153     -10.694  26.304  -8.275  1.00  0.00     0.174 HD
ATOM     49  N   ARG A 154      -8.992  19.739  -4.185  1.00  0.00    -0.346 N 
ATOM     50  CA  ARG A 154      -7.691  19.948  -3.624  1.00  0.00     0.176 C 
ATOM     51  C   ARG A 154      -6.672  19.991  -4.731  1.00  0.00     0.241 C 
ATOM     52  O   ARG A 154      -6.934  19.511  -5.829  1.00  0.00    -0.271 OA
ATOM     53  CB  ARG A 154      -7.328  18.828  -2.637  1.00  0.00     0.036 C 
ATOM     54  CG  ARG A 154      -7.047  17.479  -3.280  1.00  0.00     0.023 C 
ATOM     55  CD  ARG A 154      -6.529  16.479  -2.274  1.00  0.00     0.138 C 
ATOM     56  NE  ARG A 154      -7.420  16.297  -1.117  1.00  0.00    -0.227 N 
ATOM     57  CZ  ARG A 154      -7.078  15.644   0.008  1.00  0.00     0.665 C 
ATOM     58  NH1 ARG A 154      -5.880  15.100   0.111  1.00  0.00    -0.235 N 
ATOM     59  NH2 ARG A 154      -7.932  15.556   1.024  1.00  0.00    -0.235 N 
ATOM     60  HN  ARG A 154      -9.097  19.085  -4.911  1.00  0.00     0.163 HD
ATOM     61  HE  ARG A 154      -8.316  16.695  -1.201  1.00  0.00     0.177 HD
ATOM     62 1HH1 ARG A 154      -5.219  15.169  -0.635  1.00  0.00     0.174 HD
ATOM     63 2HH1 ARG A 154      -5.580  14.581   0.919  1.00  0.00     0.174 HD
ATOM     64 1HH2 ARG A 154      -8.845  15.969   0.965  1.00  0.00     0.174 HD
ATOM     65 2HH2 ARG A 154      -7.701  15.075   1.876  1.00  0.00     0.174 HD
ATOM     66  N   ASN A 155      -5.536  20.579  -4.458  1.00  0.00    -0.346 N 
ATOM     67  CA  ASN A 155      -4.435  20.558  -5.401  1.00  0.00     0.185 C 
ATOM     68  C   ASN A 155      -3.828  19.185  -5.364  1.00  0.00     0.241 C 
ATOM     69  O   ASN A 155      -3.233  18.806  -4.356  1.00  0.00    -0.271 OA
ATOM     70  CB  ASN A 155      -3.348  21.593  -5.044  1.00  0.00     0.137 C 
ATOM     71  CG  ASN A 155      -3.806  23.039  -5.100  1.00  0.00     0.217 C 
ATOM     72  ND2 ASN A 155      -4.687  23.347  -6.002  1.00  0.00    -0.370 N 
ATOM     73  OD1 ASN A 155      -3.316  23.893  -4.339  1.00  0.00    -0.274 OA
ATOM     74  HN  ASN A 155      -5.442  21.058  -3.608  1.00  0.00     0.163 HD
ATOM     75 1HD2 ASN A 155      -5.014  22.652  -6.616  1.00  0.00     0.159 HD
ATOM     76 2HD2 ASN A 155      -5.010  24.269  -6.055  1.00  0.00     0.159 HD
ATOM     77  N   ALA A 156      -3.927  18.445  -6.442  1.00  0.00    -0.346 N 
ATOM     78  CA  ALA A 156      -3.447  17.060  -6.472  1.00  0.00     0.172 C 
ATOM     79  C   ALA A 156      -1.934  16.964  -6.623  1.00  0.00     0.240 C 
ATOM     80  O   ALA A 156      -1.398  15.979  -7.120  1.00  0.00    -0.271 OA
ATOM     81  CB  ALA A 156      -4.125  16.283  -7.560  1.00  0.00     0.042 C 
ATOM     82  HN  ALA A 156      -4.346  18.818  -7.251  1.00  0.00     0.163 HD
ATOM     83  N   TRP A 157      -1.266  17.955  -6.179  1.00  0.00    -0.346 N 
ATOM     84  CA  TRP A 157       0.149  17.950  -6.153  1.00  0.00     0.181 C 
ATOM     85  C   TRP A 157       0.613  18.304  -4.760  1.00  0.00     0.241 C 
ATOM     86  O   TRP A 157       1.344  17.563  -4.141  1.00  0.00    -0.271 OA
ATOM     87  CB  TRP A 157       0.756  18.875  -7.247  1.00  0.00     0.075 C 
ATOM     88  CG  TRP A 157       0.264  20.304  -7.242  1.00  0.00    -0.028 A 
ATOM     89  CD1 TRP A 157      -0.877  20.775  -7.820  1.00  0.00     0.096 A 
ATOM     90  CD2 TRP A 157       0.913  21.444  -6.652  1.00  0.00    -0.002 A 
ATOM     91  CE2 TRP A 157       0.092  22.561  -6.896  1.00  0.00     0.042 A 
ATOM     92  CE3 TRP A 157       2.102  21.624  -5.933  1.00  0.00     0.014 A 
ATOM     93  NE1 TRP A 157      -0.995  22.123  -7.604  1.00  0.00    -0.365 N 
ATOM     94  CZ2 TRP A 157       0.420  23.840  -6.451  1.00  0.00     0.030 A 
ATOM     95  CZ3 TRP A 157       2.427  22.892  -5.495  1.00  0.00     0.001 A 
ATOM     96  CH2 TRP A 157       1.590  23.985  -5.753  1.00  0.00     0.002 A 
ATOM     97  HN  TRP A 157      -1.778  18.711  -5.830  1.00  0.00     0.163 HD
ATOM     98  HE1 TRP A 157      -1.744  22.679  -7.922  1.00  0.00     0.165 HD
ATOM     99  N   GLY A 158       0.084  19.385  -4.230  1.00  0.00    -0.351 N 
ATOM    100  CA  GLY A 158       0.540  19.870  -2.946  1.00  0.00     0.225 C 
ATOM    101  C   GLY A 158      -0.412  19.583  -1.816  1.00  0.00     0.236 C 
ATOM    102  O   GLY A 158      -0.010  19.557  -0.657  1.00  0.00    -0.272 OA
ATOM    103  HN  GLY A 158      -0.614  19.854  -4.731  1.00  0.00     0.163 HD
ATOM    104  N   ASN A 159      -1.659  19.327  -2.131  1.00  0.00    -0.346 N 
ATOM    105  CA  ASN A 159      -2.658  19.126  -1.093  1.00  0.00     0.185 C 
ATOM    106  C   ASN A 159      -2.964  17.645  -0.957  1.00  0.00     0.241 C 
ATOM    107  O   ASN A 159      -4.018  17.246  -0.492  1.00  0.00    -0.271 OA
ATOM    108  CB  ASN A 159      -3.932  19.915  -1.404  1.00  0.00     0.137 C 
ATOM    109  CG  ASN A 159      -4.812  20.144  -0.156  1.00  0.00     0.217 C 
ATOM    110  ND2 ASN A 159      -4.204  20.330   0.991  1.00  0.00    -0.370 N 
ATOM    111  OD1 ASN A 159      -6.033  20.211  -0.246  1.00  0.00    -0.274 OA
ATOM    112  HN  ASN A 159      -1.941  19.243  -3.068  1.00  0.00     0.163 HD
ATOM    113 1HD2 ASN A 159      -3.225  20.327   1.027  1.00  0.00     0.159 HD
ATOM    114 2HD2 ASN A 159      -4.755  20.473   1.791  1.00  0.00     0.159 HD
ATOM    115  N   LEU A 160      -2.017  16.843  -1.344  1.00  0.00    -0.346 N 
ATOM    116  CA  LEU A 160      -2.134  15.414  -1.252  1.00  0.00     0.177 C 
ATOM    117  C   LEU A 160      -1.916  14.977   0.174  1.00  0.00     0.241 C 
ATOM    118  O   LEU A 160      -1.217  15.654   0.940  1.00  0.00    -0.271 OA
ATOM    119  CB  LEU A 160      -1.114  14.767  -2.165  1.00  0.00     0.038 C 
ATOM    120  CG  LEU A 160      -1.291  15.041  -3.649  1.00  0.00    -0.020 C 
ATOM    121  CD1 LEU A 160      -0.127  14.469  -4.417  1.00  0.00     0.009 C 
ATOM    122  CD2 LEU A 160      -2.600  14.444  -4.149  1.00  0.00     0.009 C 
ATOM    123  HN  LEU A 160      -1.182  17.225  -1.683  1.00  0.00     0.163 HD
ATOM    124  N   SER A 161      -2.522  13.890   0.545  1.00  0.00    -0.344 N 
ATOM    125  CA  SER A 161      -2.378  13.366   1.869  1.00  0.00     0.200 C 
ATOM    126  C   SER A 161      -1.151  12.474   1.869  1.00  0.00     0.243 C 
ATOM    127  O   SER A 161      -0.569  12.238   0.802  1.00  0.00    -0.271 OA
ATOM    128  CB  SER A 161      -3.616  12.556   2.226  1.00  0.00     0.199 C 
ATOM    129  OG  SER A 161      -4.781  13.129   1.641  1.00  0.00    -0.398 OA
ATOM    130  HN  SER A 161      -3.084  13.373  -0.079  1.00  0.00     0.163 HD
ATOM    131  HG  SER A 161      -4.831  12.680   0.778  1.00  0.00     0.209 HD
ATOM    132  N   TYR A 162      -0.781  11.949   3.018  1.00  0.00    -0.346 N 
ATOM    133  CA  TYR A 162       0.402  11.115   3.112  1.00  0.00     0.180 C 
ATOM    134  C   TYR A 162       0.239   9.885   2.256  1.00  0.00     0.241 C 
ATOM    135  O   TYR A 162       1.095   9.599   1.436  1.00  0.00    -0.271 OA
ATOM    136  CB  TYR A 162       0.723  10.753   4.565  1.00  0.00     0.073 C 
ATOM    137  CG  TYR A 162       1.001  11.966   5.418  1.00  0.00    -0.056 A 
ATOM    138  CD1 TYR A 162       2.215  12.635   5.327  1.00  0.00     0.010 A 
ATOM    139  CD2 TYR A 162       0.042  12.464   6.284  1.00  0.00     0.010 A 
ATOM    140  CE1 TYR A 162       2.464  13.762   6.080  1.00  0.00     0.037 A 
ATOM    141  CE2 TYR A 162       0.281  13.594   7.035  1.00  0.00     0.037 A 
ATOM    142  CZ  TYR A 162       1.494  14.240   6.931  1.00  0.00     0.065 A 
ATOM    143  OH  TYR A 162       1.729  15.386   7.676  1.00  0.00    -0.361 OA
ATOM    144  HN  TYR A 162      -1.323  12.105   3.821  1.00  0.00     0.163 HD
ATOM    145  HH  TYR A 162       1.495  15.168   8.589  1.00  0.00     0.217 HD
ATOM    146  N   ALA A 163      -0.926   9.240   2.376  1.00  0.00    -0.346 N 
ATOM    147  CA  ALA A 163      -1.273   8.045   1.600  1.00  0.00     0.172 C 
ATOM    148  C   ALA A 163      -1.161   8.324   0.094  1.00  0.00     0.240 C 
ATOM    149  O   ALA A 163      -0.667   7.484  -0.687  1.00  0.00    -0.271 OA
ATOM    150  CB  ALA A 163      -2.692   7.623   1.939  1.00  0.00     0.042 C 
ATOM    151  HN  ALA A 163      -1.581   9.590   3.020  1.00  0.00     0.163 HD
ATOM    152  N   ASP A 164      -1.584   9.527  -0.296  1.00  0.00    -0.346 N 
ATOM    153  CA  ASP A 164      -1.539   9.957  -1.693  1.00  0.00     0.186 C 
ATOM    154  C   ASP A 164      -0.113  10.051  -2.157  1.00  0.00     0.241 C 
ATOM    155  O   ASP A 164       0.222   9.576  -3.222  1.00  0.00    -0.271 OA
ATOM    156  CB  ASP A 164      -2.192  11.331  -1.920  1.00  0.00     0.147 C 
ATOM    157  CG  ASP A 164      -3.678  11.404  -1.691  1.00  0.00     0.175 C 
ATOM    158  OD1 ASP A 164      -4.450  10.827  -2.478  1.00  0.00    -0.648 OA
ATOM    159  OD2 ASP A 164      -4.102  12.105  -0.759  1.00  0.00    -0.648 OA
ATOM    160  HN  ASP A 164      -1.916  10.144   0.388  1.00  0.00     0.163 HD
ATOM    161  N   LEU A 165       0.726  10.661  -1.339  1.00  0.00    -0.346 N 
ATOM    162  CA  LEU A 165       2.148  10.856  -1.652  1.00  0.00     0.177 C 
ATOM    163  C   LEU A 165       2.861   9.511  -1.853  1.00  0.00     0.241 C 
ATOM    164  O   LEU A 165       3.653   9.347  -2.815  1.00  0.00    -0.271 OA
ATOM    165  CB  LEU A 165       2.832  11.655  -0.541  1.00  0.00     0.038 C 
ATOM    166  CG  LEU A 165       2.217  13.020  -0.190  1.00  0.00    -0.020 C 
ATOM    167  CD1 LEU A 165       2.836  13.564   1.071  1.00  0.00     0.009 C 
ATOM    168  CD2 LEU A 165       2.403  14.013  -1.313  1.00  0.00     0.009 C 
ATOM    169  HN  LEU A 165       0.374  11.013  -0.490  1.00  0.00     0.163 HD
ATOM    170  N   ILE A 166       2.560   8.545  -0.972  1.00  0.00    -0.346 N 
ATOM    171  CA  ILE A 166       3.135   7.187  -1.088  1.00  0.00     0.180 C 
ATOM    172  C   ILE A 166       2.730   6.639  -2.426  1.00  0.00     0.241 C 
ATOM    173  O   ILE A 166       3.566   6.177  -3.195  1.00  0.00    -0.271 OA
ATOM    174  CB  ILE A 166       2.627   6.199   0.007  1.00  0.00     0.013 C 
ATOM    175  CG1 ILE A 166       2.207   6.987   1.209  1.00  0.00     0.002 C 
ATOM    176  CG2 ILE A 166       3.739   5.231   0.377  1.00  0.00     0.012 C 
ATOM    177  CD1 ILE A 166       1.737   6.207   2.383  1.00  0.00     0.005 C 
ATOM    178  HN  ILE A 166       1.961   8.775  -0.227  1.00  0.00     0.163 HD
ATOM    179  N   THR A 167       1.439   6.766  -2.720  1.00  0.00    -0.344 N 
ATOM    180  CA  THR A 167       0.889   6.365  -3.967  1.00  0.00     0.205 C 
ATOM    181  C   THR A 167       1.607   7.044  -5.158  1.00  0.00     0.243 C 
ATOM    182  O   THR A 167       1.945   6.377  -6.127  1.00  0.00    -0.271 OA
ATOM    183  CB  THR A 167      -0.623   6.661  -3.987  1.00  0.00     0.146 C 
ATOM    184  CG2 THR A 167      -1.162   6.953  -5.360  1.00  0.00     0.042 C 
ATOM    185  OG1 THR A 167      -1.406   5.695  -3.270  1.00  0.00    -0.393 OA
ATOM    186  HN  THR A 167       0.809   7.162  -2.074  1.00  0.00     0.163 HD
ATOM    187  HG1 THR A 167      -1.721   5.063  -3.924  1.00  0.00     0.210 HD
ATOM    188  N   ARG A 168       1.851   8.352  -5.048  1.00  0.00    -0.346 N 
ATOM    189  CA  ARG A 168       2.527   9.130  -6.091  1.00  0.00     0.176 C 
ATOM    190  C   ARG A 168       3.855   8.473  -6.447  1.00  0.00     0.241 C 
ATOM    191  O   ARG A 168       4.162   8.252  -7.622  1.00  0.00    -0.271 OA
ATOM    192  CB  ARG A 168       2.818  10.565  -5.611  1.00  0.00     0.036 C 
ATOM    193  CG  ARG A 168       1.613  11.427  -5.261  1.00  0.00     0.023 C 
ATOM    194  CD  ARG A 168       0.743  11.683  -6.465  1.00  0.00     0.138 C 
ATOM    195  NE  ARG A 168       1.494  12.390  -7.525  1.00  0.00    -0.227 N 
ATOM    196  CZ  ARG A 168       1.623  11.984  -8.800  1.00  0.00     0.665 C 
ATOM    197  NH1 ARG A 168       1.070  10.853  -9.213  1.00  0.00    -0.235 N 
ATOM    198  NH2 ARG A 168       2.319  12.716  -9.655  1.00  0.00    -0.235 N 
ATOM    199  HN  ARG A 168       1.548   8.804  -4.229  1.00  0.00     0.163 HD
ATOM    200  HE  ARG A 168       1.922  13.234  -7.243  1.00  0.00     0.177 HD
ATOM    201 1HH1 ARG A 168       0.530  10.249  -8.621  1.00  0.00     0.174 HD
ATOM    202 2HH1 ARG A 168       1.188  10.536 -10.157  1.00  0.00     0.174 HD
ATOM    203 1HH2 ARG A 168       2.760  13.576  -9.387  1.00  0.00     0.174 HD
ATOM    204 2HH2 ARG A 168       2.418  12.425 -10.611  1.00  0.00     0.174 HD
ATOM    205  N   ALA A 169       4.619   8.150  -5.423  1.00  0.00    -0.346 N 
ATOM    206  CA  ALA A 169       5.922   7.517  -5.599  1.00  0.00     0.172 C 
ATOM    207  C   ALA A 169       5.786   6.116  -6.165  1.00  0.00     0.240 C 
ATOM    208  O   ALA A 169       6.425   5.773  -7.157  1.00  0.00    -0.271 OA
ATOM    209  CB  ALA A 169       6.623   7.455  -4.281  1.00  0.00     0.042 C 
ATOM    210  HN  ALA A 169       4.291   8.354  -4.515  1.00  0.00     0.163 HD
ATOM    211  N   ILE A 170       4.942   5.331  -5.537  1.00  0.00    -0.346 N 
ATOM    212  CA  ILE A 170       4.702   3.955  -5.920  1.00  0.00     0.180 C 
ATOM    213  C   ILE A 170       4.213   3.848  -7.377  1.00  0.00     0.241 C 
ATOM    214  O   ILE A 170       4.603   2.970  -8.092  1.00  0.00    -0.271 OA
ATOM    215  CB  ILE A 170       3.681   3.313  -4.968  1.00  0.00     0.013 C 
ATOM    216  CG1 ILE A 170       4.240   3.237  -3.538  1.00  0.00     0.002 C 
ATOM    217  CG2 ILE A 170       3.285   1.929  -5.454  1.00  0.00     0.012 C 
ATOM    218  CD1 ILE A 170       3.226   2.791  -2.502  1.00  0.00     0.005 C 
ATOM    219  HN  ILE A 170       4.452   5.696  -4.766  1.00  0.00     0.163 HD
ATOM    220  N   GLU A 171       3.387   4.751  -7.811  1.00  0.00    -0.346 N 
ATOM    221  CA  GLU A 171       2.899   4.736  -9.179  1.00  0.00     0.177 C 
ATOM    222  C   GLU A 171       3.951   5.156 -10.184  1.00  0.00     0.241 C 
ATOM    223  O   GLU A 171       3.915   4.751 -11.347  1.00  0.00    -0.271 OA
ATOM    224  CB  GLU A 171       1.677   5.578  -9.257  1.00  0.00     0.045 C 
ATOM    225  CG  GLU A 171       0.520   4.896  -8.593  1.00  0.00     0.116 C 
ATOM    226  CD  GLU A 171      -0.154   3.926  -9.528  1.00  0.00     0.172 C 
ATOM    227  OE1 GLU A 171      -1.041   4.342 -10.290  1.00  0.00    -0.648 OA
ATOM    228  OE2 GLU A 171       0.219   2.731  -9.559  1.00  0.00    -0.648 OA
ATOM    229  HN  GLU A 171       3.030   5.447  -7.211  1.00  0.00     0.163 HD
ATOM    230  N   SER A 172       4.918   5.887  -9.724  1.00  0.00    -0.344 N 
ATOM    231  CA  SER A 172       5.981   6.346 -10.569  1.00  0.00     0.200 C 
ATOM    232  C   SER A 172       7.128   5.310 -10.586  1.00  0.00     0.243 C 
ATOM    233  O   SER A 172       8.192   5.551 -11.151  1.00  0.00    -0.271 OA
ATOM    234  CB  SER A 172       6.472   7.694 -10.044  1.00  0.00     0.199 C 
ATOM    235  OG  SER A 172       5.397   8.648  -9.986  1.00  0.00    -0.398 OA
ATOM    236  HN  SER A 172       4.948   6.128  -8.771  1.00  0.00     0.163 HD
ATOM    237  HG  SER A 172       4.902   8.456  -9.173  1.00  0.00     0.209 HD
ATOM    238  N   SER A 173       6.871   4.144 -10.020  1.00  0.00    -0.344 N 
ATOM    239  CA  SER A 173       7.876   3.145  -9.856  1.00  0.00     0.200 C 
ATOM    240  C   SER A 173       7.825   2.140 -11.021  1.00  0.00     0.245 C 
ATOM    241  O   SER A 173       7.034   2.328 -11.963  1.00  0.00    -0.271 OA
ATOM    242  CB  SER A 173       7.571   2.438  -8.573  1.00  0.00     0.199 C 
ATOM    243  OG  SER A 173       6.539   1.480  -8.741  1.00  0.00    -0.398 OA
ATOM    244  HN  SER A 173       5.970   3.935  -9.694  1.00  0.00     0.163 HD
ATOM    245  HG  SER A 173       5.724   1.926  -8.460  1.00  0.00     0.209 HD
ATOM    246  N   PRO A 174       8.644   1.045 -10.986  1.00  0.00    -0.337 N 
ATOM    247  CA  PRO A 174       8.586   0.043 -11.999  1.00  0.00     0.179 C 
ATOM    248  C   PRO A 174       7.478  -0.993 -11.725  1.00  0.00     0.241 C 
ATOM    249  O   PRO A 174       6.497  -1.072 -12.462  1.00  0.00    -0.271 OA
ATOM    250  CB  PRO A 174       9.976  -0.608 -11.963  1.00  0.00     0.037 C 
ATOM    251  CG  PRO A 174      10.585  -0.251 -10.631  1.00  0.00     0.022 C 
ATOM    252  CD  PRO A 174       9.689   0.734  -9.965  1.00  0.00     0.127 C 
ATOM    253  N   ASP A 175       7.603  -1.737 -10.632  1.00  0.00    -0.346 N 
ATOM    254  CA  ASP A 175       6.680  -2.851 -10.353  1.00  0.00     0.186 C 
ATOM    255  C   ASP A 175       5.626  -2.500  -9.341  1.00  0.00     0.241 C 
ATOM    256  O   ASP A 175       4.848  -3.369  -8.965  1.00  0.00    -0.271 OA
ATOM    257  CB  ASP A 175       7.423  -4.114  -9.867  1.00  0.00     0.147 C 
ATOM    258  CG  ASP A 175       8.467  -4.652 -10.822  1.00  0.00     0.175 C 
ATOM    259  OD1 ASP A 175       8.108  -5.168 -11.882  1.00  0.00    -0.648 OA
ATOM    260  OD2 ASP A 175       9.685  -4.574 -10.507  1.00  0.00    -0.648 OA
ATOM    261  HN  ASP A 175       8.336  -1.547 -10.010  1.00  0.00     0.163 HD
ATOM    262  N   LYS A 176       5.590  -1.244  -8.888  1.00  0.00    -0.346 N 
ATOM    263  CA  LYS A 176       4.593  -0.765  -7.901  1.00  0.00     0.176 C 
ATOM    264  C   LYS A 176       4.847  -1.284  -6.513  1.00  0.00     0.241 C 
ATOM    265  O   LYS A 176       4.074  -1.042  -5.619  1.00  0.00    -0.271 OA
ATOM    266  CB  LYS A 176       3.134  -1.015  -8.331  1.00  0.00     0.035 C 
ATOM    267  CG  LYS A 176       2.847  -0.534  -9.726  1.00  0.00     0.004 C 
ATOM    268  CD  LYS A 176       3.195   0.925  -9.857  1.00  0.00     0.027 C 
ATOM    269  CE  LYS A 176       3.027   1.419 -11.252  1.00  0.00     0.229 C 
ATOM    270  NZ  LYS A 176       1.607   1.463 -11.666  1.00  0.00    -0.079 N 
ATOM    271  HN  LYS A 176       6.219  -0.551  -9.200  1.00  0.00     0.163 HD
ATOM    272  HZ1 LYS A 176       1.179   0.516 -11.688  1.00  0.00     0.274 HD
ATOM    273  HZ2 LYS A 176       1.524   1.878 -12.616  1.00  0.00     0.274 HD
ATOM    274  HZ3 LYS A 176       1.049   2.044 -11.000  1.00  0.00     0.274 HD
ATOM    275  N   ARG A 177       5.920  -1.997  -6.325  1.00  0.00    -0.346 N 
ATOM    276  CA  ARG A 177       6.288  -2.348  -4.990  1.00  0.00     0.176 C 
ATOM    277  C   ARG A 177       7.647  -1.793  -4.741  1.00  0.00     0.241 C 
ATOM    278  O   ARG A 177       8.575  -2.077  -5.492  1.00  0.00    -0.271 OA
ATOM    279  CB  ARG A 177       6.270  -3.884  -4.812  1.00  0.00     0.036 C 
ATOM    280  CG  ARG A 177       7.049  -4.652  -5.858  1.00  0.00     0.023 C 
ATOM    281  CD  ARG A 177       7.172  -6.113  -5.489  1.00  0.00     0.138 C 
ATOM    282  NE  ARG A 177       7.991  -6.854  -6.438  1.00  0.00    -0.227 N 
ATOM    283  CZ  ARG A 177       8.419  -8.108  -6.269  1.00  0.00     0.665 C 
ATOM    284  NH1 ARG A 177       8.192  -8.752  -5.120  1.00  0.00    -0.235 N 
ATOM    285  NH2 ARG A 177       9.100  -8.707  -7.232  1.00  0.00    -0.235 N 
ATOM    286  HN  ARG A 177       6.480  -2.263  -7.082  1.00  0.00     0.163 HD
ATOM    287  HE  ARG A 177       8.226  -6.372  -7.264  1.00  0.00     0.177 HD
ATOM    288 1HH1 ARG A 177       7.697  -8.338  -4.358  1.00  0.00     0.174 HD
ATOM    289 2HH1 ARG A 177       8.554  -9.685  -4.982  1.00  0.00     0.174 HD
ATOM    290 1HH2 ARG A 177       9.324  -8.256  -8.101  1.00  0.00     0.174 HD
ATOM    291 2HH2 ARG A 177       9.403  -9.665  -7.131  1.00  0.00     0.174 HD
ATOM    292  N   LEU A 178       7.780  -1.051  -3.671  1.00  0.00    -0.346 N 
ATOM    293  CA  LEU A 178       9.048  -0.402  -3.317  1.00  0.00     0.177 C 
ATOM    294  C   LEU A 178       9.233  -0.447  -1.827  1.00  0.00     0.241 C 
ATOM    295  O   LEU A 178       8.262  -0.470  -1.112  1.00  0.00    -0.271 OA
ATOM    296  CB  LEU A 178       9.039   1.108  -3.730  1.00  0.00     0.038 C 
ATOM    297  CG  LEU A 178       8.790   1.470  -5.180  1.00  0.00    -0.020 C 
ATOM    298  CD1 LEU A 178       9.622   0.612  -6.088  1.00  0.00     0.009 C 
ATOM    299  CD2 LEU A 178       7.304   1.428  -5.485  1.00  0.00     0.009 C 
ATOM    300  HN  LEU A 178       6.970  -0.840  -3.153  1.00  0.00     0.163 HD
ATOM    301  N   THR A 179      10.463  -0.466  -1.361  1.00  0.00    -0.344 N 
ATOM    302  CA  THR A 179      10.724  -0.360   0.075  1.00  0.00     0.205 C 
ATOM    303  C   THR A 179      10.457   1.089   0.497  1.00  0.00     0.243 C 
ATOM    304  O   THR A 179      10.384   1.961  -0.364  1.00  0.00    -0.271 OA
ATOM    305  CB  THR A 179      12.193  -0.709   0.400  1.00  0.00     0.146 C 
ATOM    306  CG2 THR A 179      12.535  -2.067  -0.199  1.00  0.00     0.042 C 
ATOM    307  OG1 THR A 179      13.084   0.309  -0.153  1.00  0.00    -0.393 OA
ATOM    308  HN  THR A 179      11.222  -0.564  -1.980  1.00  0.00     0.163 HD
ATOM    309  HG1 THR A 179      13.945  -0.111  -0.291  1.00  0.00     0.210 HD
ATOM    310  N   LEU A 180      10.368   1.370   1.802  1.00  0.00    -0.346 N 
ATOM    311  CA  LEU A 180      10.093   2.735   2.258  1.00  0.00     0.177 C 
ATOM    312  C   LEU A 180      11.233   3.645   1.848  1.00  0.00     0.241 C 
ATOM    313  O   LEU A 180      11.024   4.806   1.560  1.00  0.00    -0.271 OA
ATOM    314  CB  LEU A 180       9.896   2.806   3.782  1.00  0.00     0.038 C 
ATOM    315  CG  LEU A 180       8.538   3.344   4.299  1.00  0.00    -0.020 C 
ATOM    316  CD1 LEU A 180       8.187   4.686   3.691  1.00  0.00     0.009 C 
ATOM    317  CD2 LEU A 180       7.411   2.349   4.087  1.00  0.00     0.009 C 
ATOM    318  HN  LEU A 180      10.506   0.657   2.462  1.00  0.00     0.163 HD
ATOM    319  N   SER A 181      12.430   3.084   1.778  1.00  0.00    -0.344 N 
ATOM    320  CA  SER A 181      13.593   3.818   1.367  1.00  0.00     0.200 C 
ATOM    321  C   SER A 181      13.479   4.219  -0.096  1.00  0.00     0.243 C 
ATOM    322  O   SER A 181      13.633   5.424  -0.456  1.00  0.00    -0.271 OA
ATOM    323  CB  SER A 181      14.835   2.978   1.610  1.00  0.00     0.199 C 
ATOM    324  OG  SER A 181      14.909   2.605   2.976  1.00  0.00    -0.398 OA
ATOM    325  HN  SER A 181      12.539   2.138   2.012  1.00  0.00     0.163 HD
ATOM    326  HG  SER A 181      15.139   3.408   3.462  1.00  0.00     0.209 HD
ATOM    327  N   GLN A 182      13.172   3.258  -0.955  1.00  0.00    -0.346 N 
ATOM    328  CA  GLN A 182      13.032   3.611  -2.337  1.00  0.00     0.177 C 
ATOM    329  C   GLN A 182      11.755   4.431  -2.606  1.00  0.00     0.241 C 
ATOM    330  O   GLN A 182      11.736   5.244  -3.510  1.00  0.00    -0.271 OA
ATOM    331  CB  GLN A 182      13.249   2.459  -3.299  1.00  0.00     0.044 C 
ATOM    332  CG  GLN A 182      12.524   1.246  -2.923  1.00  0.00     0.105 C 
ATOM    333  CD  GLN A 182      12.587   0.139  -3.917  1.00  0.00     0.215 C 
ATOM    334  NE2 GLN A 182      12.764   0.457  -5.176  1.00  0.00    -0.370 N 
ATOM    335  OE1 GLN A 182      12.484  -1.013  -3.540  1.00  0.00    -0.274 OA
ATOM    336  HN  GLN A 182      13.031   2.325  -0.656  1.00  0.00     0.163 HD
ATOM    337 1HE2 GLN A 182      12.859   1.398  -5.433  1.00  0.00     0.159 HD
ATOM    338 2HE2 GLN A 182      12.780  -0.263  -5.839  1.00  0.00     0.159 HD
ATOM    339  N   ILE A 183      10.702   4.236  -1.794  1.00  0.00    -0.346 N 
ATOM    340  CA  ILE A 183       9.498   5.083  -1.899  1.00  0.00     0.180 C 
ATOM    341  C   ILE A 183       9.877   6.499  -1.549  1.00  0.00     0.241 C 
ATOM    342  O   ILE A 183       9.475   7.433  -2.221  1.00  0.00    -0.271 OA
ATOM    343  CB  ILE A 183       8.321   4.651  -0.959  1.00  0.00     0.013 C 
ATOM    344  CG1 ILE A 183       7.794   3.274  -1.352  1.00  0.00     0.002 C 
ATOM    345  CG2 ILE A 183       7.177   5.691  -1.004  1.00  0.00     0.012 C 
ATOM    346  CD1 ILE A 183       6.720   2.731  -0.436  1.00  0.00     0.005 C 
ATOM    347  HN  ILE A 183      10.733   3.514  -1.126  1.00  0.00     0.163 HD
ATOM    348  N   TYR A 184      10.676   6.640  -0.499  1.00  0.00    -0.346 N 
ATOM    349  CA  TYR A 184      11.138   7.931  -0.056  1.00  0.00     0.180 C 
ATOM    350  C   TYR A 184      11.854   8.658  -1.172  1.00  0.00     0.241 C 
ATOM    351  O   TYR A 184      11.511   9.790  -1.477  1.00  0.00    -0.271 OA
ATOM    352  CB  TYR A 184      12.042   7.789   1.189  1.00  0.00     0.073 C 
ATOM    353  CG  TYR A 184      12.936   8.980   1.447  1.00  0.00    -0.056 A 
ATOM    354  CD1 TYR A 184      12.431  10.174   1.940  1.00  0.00     0.010 A 
ATOM    355  CD2 TYR A 184      14.295   8.907   1.160  1.00  0.00     0.010 A 
ATOM    356  CE1 TYR A 184      13.257  11.261   2.130  1.00  0.00     0.037 A 
ATOM    357  CE2 TYR A 184      15.121   9.980   1.357  1.00  0.00     0.037 A 
ATOM    358  CZ  TYR A 184      14.601  11.154   1.840  1.00  0.00     0.065 A 
ATOM    359  OH  TYR A 184      15.427  12.233   2.006  1.00  0.00    -0.361 OA
ATOM    360  HN  TYR A 184      10.957   5.845   0.006  1.00  0.00     0.163 HD
ATOM    361  HH  TYR A 184      15.322  12.602   2.889  1.00  0.00     0.217 HD
ATOM    362  N   GLU A 185      12.782   7.993  -1.832  1.00  0.00    -0.346 N 
ATOM    363  CA  GLU A 185      13.495   8.659  -2.916  1.00  0.00     0.177 C 
ATOM    364  C   GLU A 185      12.581   8.909  -4.127  1.00  0.00     0.241 C 
ATOM    365  O   GLU A 185      12.564  10.030  -4.659  1.00  0.00    -0.271 OA
ATOM    366  CB  GLU A 185      14.771   7.928  -3.297  1.00  0.00     0.045 C 
ATOM    367  CG  GLU A 185      14.546   6.498  -3.638  1.00  0.00     0.116 C 
ATOM    368  CD  GLU A 185      15.792   5.774  -4.014  1.00  0.00     0.172 C 
ATOM    369  OE1 GLU A 185      16.501   5.292  -3.120  1.00  0.00    -0.648 OA
ATOM    370  OE2 GLU A 185      16.080   5.648  -5.226  1.00  0.00    -0.648 OA
ATOM    371  HN  GLU A 185      12.985   7.066  -1.564  1.00  0.00     0.163 HD
ATOM    372  N   TRP A 186      11.778   7.887  -4.519  1.00  0.00    -0.346 N 
ATOM    373  CA  TRP A 186      10.818   8.017  -5.620  1.00  0.00     0.181 C 
ATOM    374  C   TRP A 186       9.865   9.143  -5.380  1.00  0.00     0.241 C 
ATOM    375  O   TRP A 186       9.436   9.816  -6.317  1.00  0.00    -0.271 OA
ATOM    376  CB  TRP A 186      10.029   6.733  -5.873  1.00  0.00     0.075 C 
ATOM    377  CG  TRP A 186      10.704   5.768  -6.785  1.00  0.00    -0.028 A 
ATOM    378  CD1 TRP A 186      11.203   4.547  -6.470  1.00  0.00     0.096 A 
ATOM    379  CD2 TRP A 186      10.951   5.957  -8.185  1.00  0.00    -0.002 A 
ATOM    380  CE2 TRP A 186      11.596   4.805  -8.649  1.00  0.00     0.042 A 
ATOM    381  CE3 TRP A 186      10.683   6.995  -9.088  1.00  0.00     0.014 A 
ATOM    382  NE1 TRP A 186      11.734   3.961  -7.583  1.00  0.00    -0.365 N 
ATOM    383  CZ2 TRP A 186      11.982   4.650  -9.978  1.00  0.00     0.030 A 
ATOM    384  CZ3 TRP A 186      11.070   6.842 -10.405  1.00  0.00     0.001 A 
ATOM    385  CH2 TRP A 186      11.712   5.676 -10.840  1.00  0.00     0.002 A 
ATOM    386  HN  TRP A 186      11.825   7.018  -4.060  1.00  0.00     0.163 HD
ATOM    387  HE1 TRP A 186      12.153   3.072  -7.608  1.00  0.00     0.165 HD
ATOM    388  N   MET A 187       9.527   9.349  -4.128  1.00  0.00    -0.346 N 
ATOM    389  CA  MET A 187       8.692  10.434  -3.769  1.00  0.00     0.177 C 
ATOM    390  C   MET A 187       9.397  11.713  -4.021  1.00  0.00     0.241 C 
ATOM    391  O   MET A 187       8.929  12.496  -4.821  1.00  0.00    -0.271 OA
ATOM    392  CB  MET A 187       8.235  10.387  -2.325  1.00  0.00     0.045 C 
ATOM    393  CG  MET A 187       6.744  10.336  -2.198  1.00  0.00     0.076 C 
ATOM    394  SD  MET A 187       6.155  10.921  -0.621  1.00  0.00    -0.173 SA
ATOM    395  CE  MET A 187       6.761   9.643   0.447  1.00  0.00     0.089 C 
ATOM    396  HN  MET A 187       9.831   8.723  -3.432  1.00  0.00     0.163 HD
ATOM    397  N   VAL A 188      10.559  11.902  -3.366  1.00  0.00    -0.346 N 
ATOM    398  CA  VAL A 188      11.379  13.141  -3.470  1.00  0.00     0.180 C 
ATOM    399  C   VAL A 188      11.601  13.541  -4.942  1.00  0.00     0.241 C 
ATOM    400  O   VAL A 188      11.754  14.701  -5.261  1.00  0.00    -0.271 OA
ATOM    401  CB  VAL A 188      12.762  12.996  -2.730  1.00  0.00     0.009 C 
ATOM    402  CG1 VAL A 188      13.556  14.289  -2.757  1.00  0.00     0.012 C 
ATOM    403  CG2 VAL A 188      12.562  12.587  -1.296  1.00  0.00     0.012 C 
ATOM    404  HN  VAL A 188      10.871  11.176  -2.780  1.00  0.00     0.163 HD
ATOM    405  N   ARG A 189      11.584  12.556  -5.825  1.00  0.00    -0.346 N 
ATOM    406  CA  ARG A 189      11.689  12.797  -7.261  1.00  0.00     0.176 C 
ATOM    407  C   ARG A 189      10.535  13.696  -7.806  1.00  0.00     0.241 C 
ATOM    408  O   ARG A 189      10.760  14.522  -8.702  1.00  0.00    -0.271 OA
ATOM    409  CB  ARG A 189      11.651  11.477  -8.049  1.00  0.00     0.036 C 
ATOM    410  CG  ARG A 189      12.638  10.401  -7.609  1.00  0.00     0.023 C 
ATOM    411  CD  ARG A 189      14.050  10.921  -7.417  1.00  0.00     0.138 C 
ATOM    412  NE  ARG A 189      14.605  11.518  -8.628  1.00  0.00    -0.227 N 
ATOM    413  CZ  ARG A 189      15.753  12.198  -8.666  1.00  0.00     0.665 C 
ATOM    414  NH1 ARG A 189      16.524  12.284  -7.577  1.00  0.00    -0.235 N 
ATOM    415  NH2 ARG A 189      16.151  12.756  -9.791  1.00  0.00    -0.235 N 
ATOM    416  HN  ARG A 189      11.533  11.639  -5.465  1.00  0.00     0.163 HD
ATOM    417  HE  ARG A 189      14.060  11.400  -9.440  1.00  0.00     0.177 HD
ATOM    418 1HH1 ARG A 189      16.281  11.848  -6.708  1.00  0.00     0.174 HD
ATOM    419 2HH1 ARG A 189      17.388  12.797  -7.577  1.00  0.00     0.174 HD
ATOM    420 1HH2 ARG A 189      15.627  12.693 -10.644  1.00  0.00     0.174 HD
ATOM    421 2HH2 ARG A 189      17.004  13.282  -9.844  1.00  0.00     0.174 HD
ATOM    422  N   CYS A 190       9.314  13.502  -7.304  1.00  0.00    -0.345 N 
ATOM    423  CA  CYS A 190       8.123  14.186  -7.857  1.00  0.00     0.185 C 
ATOM    424  C   CYS A 190       7.301  14.980  -6.800  1.00  0.00     0.241 C 
ATOM    425  O   CYS A 190       6.615  15.951  -7.132  1.00  0.00    -0.271 OA
ATOM    426  CB  CYS A 190       7.236  13.142  -8.565  1.00  0.00     0.105 C 
ATOM    427  SG  CYS A 190       5.774  13.783  -9.423  1.00  0.00    -0.180 SA
ATOM    428  HN  CYS A 190       9.217  12.897  -6.534  1.00  0.00     0.163 HD
ATOM    429  HG  CYS A 190       5.451  12.832 -10.290  1.00  0.00     0.101 HD
ATOM    430  N   VAL A 191       7.372  14.554  -5.564  1.00  0.00    -0.346 N 
ATOM    431  CA  VAL A 191       6.601  15.093  -4.463  1.00  0.00     0.180 C 
ATOM    432  C   VAL A 191       7.025  16.544  -4.147  1.00  0.00     0.243 C 
ATOM    433  O   VAL A 191       8.169  16.909  -4.337  1.00  0.00    -0.271 OA
ATOM    434  CB  VAL A 191       6.855  14.204  -3.214  1.00  0.00     0.009 C 
ATOM    435  CG1 VAL A 191       8.225  14.455  -2.640  1.00  0.00     0.012 C 
ATOM    436  CG2 VAL A 191       5.784  14.345  -2.170  1.00  0.00     0.012 C 
ATOM    437  HN  VAL A 191       7.986  13.828  -5.333  1.00  0.00     0.163 HD
ATOM    438  N   PRO A 192       6.101  17.387  -3.729  1.00  0.00    -0.337 N 
ATOM    439  CA  PRO A 192       6.442  18.737  -3.265  1.00  0.00     0.179 C 
ATOM    440  C   PRO A 192       6.797  18.753  -1.767  1.00  0.00     0.241 C 
ATOM    441  O   PRO A 192       7.758  19.391  -1.337  1.00  0.00    -0.271 OA
ATOM    442  CB  PRO A 192       5.146  19.509  -3.495  1.00  0.00     0.037 C 
ATOM    443  CG  PRO A 192       4.058  18.488  -3.371  1.00  0.00     0.022 C 
ATOM    444  CD  PRO A 192       4.642  17.157  -3.800  1.00  0.00     0.127 C 
ATOM    445  N   TYR A 193       6.023  18.008  -1.013  1.00  0.00    -0.346 N 
ATOM    446  CA  TYR A 193       6.082  17.940   0.429  1.00  0.00     0.180 C 
ATOM    447  C   TYR A 193       7.425  17.379   0.889  1.00  0.00     0.241 C 
ATOM    448  O   TYR A 193       8.180  18.033   1.610  1.00  0.00    -0.271 OA
ATOM    449  CB  TYR A 193       4.917  17.052   0.886  1.00  0.00     0.073 C 
ATOM    450  CG  TYR A 193       4.682  16.955   2.396  1.00  0.00    -0.056 A 
ATOM    451  CD1 TYR A 193       5.422  16.086   3.188  1.00  0.00     0.010 A 
ATOM    452  CD2 TYR A 193       3.703  17.719   3.014  1.00  0.00     0.010 A 
ATOM    453  CE1 TYR A 193       5.199  15.986   4.550  1.00  0.00     0.037 A 
ATOM    454  CE2 TYR A 193       3.472  17.620   4.376  1.00  0.00     0.037 A 
ATOM    455  CZ  TYR A 193       4.220  16.752   5.137  1.00  0.00     0.065 A 
ATOM    456  OH  TYR A 193       3.999  16.655   6.501  1.00  0.00    -0.361 OA
ATOM    457  HN  TYR A 193       5.354  17.465  -1.476  1.00  0.00     0.163 HD
ATOM    458  HH  TYR A 193       3.104  16.326   6.660  1.00  0.00     0.217 HD
ATOM    459  N   PHE A 194       7.749  16.196   0.417  1.00  0.00    -0.346 N 
ATOM    460  CA  PHE A 194       8.971  15.526   0.815  1.00  0.00     0.180 C 
ATOM    461  C   PHE A 194      10.229  16.073   0.156  1.00  0.00     0.241 C 
ATOM    462  O   PHE A 194      11.285  15.496   0.296  1.00  0.00    -0.271 OA
ATOM    463  CB  PHE A 194       8.882  14.016   0.669  1.00  0.00     0.073 C 
ATOM    464  CG  PHE A 194       8.254  13.301   1.829  1.00  0.00    -0.056 A 
ATOM    465  CD1 PHE A 194       6.880  13.187   1.934  1.00  0.00     0.007 A 
ATOM    466  CD2 PHE A 194       9.045  12.730   2.814  1.00  0.00     0.007 A 
ATOM    467  CE1 PHE A 194       6.306  12.519   2.997  1.00  0.00     0.001 A 
ATOM    468  CE2 PHE A 194       8.477  12.062   3.881  1.00  0.00     0.001 A 
ATOM    469  CZ  PHE A 194       7.105  11.958   3.972  1.00  0.00     0.000 A 
ATOM    470  HN  PHE A 194       7.149  15.754  -0.218  1.00  0.00     0.163 HD
ATOM    471  N   LYS A 195      10.120  17.181  -0.554  1.00  0.00    -0.346 N 
ATOM    472  CA  LYS A 195      11.330  17.858  -1.015  1.00  0.00     0.176 C 
ATOM    473  C   LYS A 195      11.984  18.450   0.205  1.00  0.00     0.241 C 
ATOM    474  O   LYS A 195      13.141  18.165   0.521  1.00  0.00    -0.271 OA
ATOM    475  CB  LYS A 195      11.024  19.022  -1.970  1.00  0.00     0.035 C 
ATOM    476  CG  LYS A 195      10.457  18.660  -3.314  1.00  0.00     0.004 C 
ATOM    477  CD  LYS A 195      11.407  17.778  -4.104  1.00  0.00     0.027 C 
ATOM    478  CE  LYS A 195      10.933  17.561  -5.541  1.00  0.00     0.229 C 
ATOM    479  NZ  LYS A 195      10.967  18.794  -6.348  1.00  0.00    -0.079 N 
ATOM    480  HN  LYS A 195       9.220  17.512  -0.749  1.00  0.00     0.163 HD
ATOM    481  HZ1 LYS A 195      10.365  19.534  -5.936  1.00  0.00     0.274 HD
ATOM    482  HZ2 LYS A 195      10.637  18.604  -7.314  1.00  0.00     0.274 HD
ATOM    483  HZ3 LYS A 195      11.932  19.178  -6.395  1.00  0.00     0.274 HD
ATOM    484  N   ASP A 196      11.165  19.163   0.961  1.00  0.00    -0.346 N 
ATOM    485  CA  ASP A 196      11.583  19.840   2.173  1.00  0.00     0.186 C 
ATOM    486  C   ASP A 196      12.001  18.817   3.190  1.00  0.00     0.241 C 
ATOM    487  O   ASP A 196      13.108  18.859   3.750  1.00  0.00    -0.271 OA
ATOM    488  CB  ASP A 196      10.425  20.678   2.718  1.00  0.00     0.147 C 
ATOM    489  CG  ASP A 196      10.751  21.377   4.021  1.00  0.00     0.175 C 
ATOM    490  OD1 ASP A 196      11.538  22.341   4.008  1.00  0.00    -0.648 OA
ATOM    491  OD2 ASP A 196      10.187  20.999   5.070  1.00  0.00    -0.648 OA
ATOM    492  HN  ASP A 196      10.228  19.240   0.681  1.00  0.00     0.163 HD
ATOM    493  N   LYS A 197      11.150  17.820   3.326  1.00  0.00    -0.346 N 
ATOM    494  CA  LYS A 197      11.348  16.738   4.269  1.00  0.00     0.176 C 
ATOM    495  C   LYS A 197      12.488  15.846   3.794  1.00  0.00     0.240 C 
ATOM    496  O   LYS A 197      12.961  15.010   4.530  1.00  0.00    -0.271 OA
ATOM    497  CB  LYS A 197      10.051  15.918   4.426  1.00  0.00     0.035 C 
ATOM    498  CG  LYS A 197       8.770  16.766   4.481  1.00  0.00     0.004 C 
ATOM    499  CD  LYS A 197       8.866  17.914   5.479  1.00  0.00     0.027 C 
ATOM    500  CE  LYS A 197       7.672  18.850   5.363  1.00  0.00     0.229 C 
ATOM    501  NZ  LYS A 197       7.856  20.081   6.162  1.00  0.00    -0.079 N 
ATOM    502  HN  LYS A 197      10.344  17.834   2.765  1.00  0.00     0.163 HD
ATOM    503  HZ1 LYS A 197       7.056  20.728   6.004  1.00  0.00     0.274 HD
ATOM    504  HZ2 LYS A 197       8.729  20.564   5.853  1.00  0.00     0.274 HD
ATOM    505  HZ3 LYS A 197       7.902  19.884   7.183  1.00  0.00     0.274 HD
ATOM    506  N   GLY A 198      12.935  16.068   2.558  1.00  0.00    -0.351 N 
ATOM    507  CA  GLY A 198      14.029  15.325   2.016  1.00  0.00     0.225 C 
ATOM    508  C   GLY A 198      15.323  15.822   2.593  1.00  0.00     0.236 C 
ATOM    509  O   GLY A 198      16.258  15.058   2.809  1.00  0.00    -0.272 OA
ATOM    510  HN  GLY A 198      12.545  16.762   1.980  1.00  0.00     0.163 HD
ATOM    511  N   ASP A 199      15.347  17.105   2.906  1.00  0.00    -0.346 N 
ATOM    512  CA  ASP A 199      16.553  17.747   3.411  1.00  0.00     0.186 C 
ATOM    513  C   ASP A 199      16.570  17.681   4.921  1.00  0.00     0.241 C 
ATOM    514  O   ASP A 199      17.616  17.526   5.552  1.00  0.00    -0.271 OA
ATOM    515  CB  ASP A 199      16.582  19.211   2.962  1.00  0.00     0.147 C 
ATOM    516  CG  ASP A 199      17.835  19.950   3.393  1.00  0.00     0.175 C 
ATOM    517  OD1 ASP A 199      18.847  19.921   2.660  1.00  0.00    -0.648 OA
ATOM    518  OD2 ASP A 199      17.824  20.612   4.439  1.00  0.00    -0.648 OA
ATOM    519  HN  ASP A 199      14.520  17.634   2.826  1.00  0.00     0.163 HD
ATOM    520  N   SER A 200      15.405  17.774   5.490  1.00  0.00    -0.344 N 
ATOM    521  CA  SER A 200      15.250  17.787   6.905  1.00  0.00     0.200 C 
ATOM    522  C   SER A 200      15.109  16.366   7.491  1.00  0.00     0.243 C 
ATOM    523  O   SER A 200      15.042  15.366   6.758  1.00  0.00    -0.271 OA
ATOM    524  CB  SER A 200      14.044  18.633   7.233  1.00  0.00     0.199 C 
ATOM    525  OG  SER A 200      14.171  19.919   6.640  1.00  0.00    -0.398 OA
ATOM    526  HN  SER A 200      14.608  17.849   4.925  1.00  0.00     0.163 HD
ATOM    527  HG  SER A 200      15.117  20.076   6.523  1.00  0.00     0.209 HD
ATOM    528  N   ASN A 201      15.018  16.289   8.820  1.00  0.00    -0.345 N 
ATOM    529  CA  ASN A 201      14.893  15.005   9.539  1.00  0.00     0.185 C 
ATOM    530  C   ASN A 201      13.498  14.441   9.395  1.00  0.00     0.241 C 
ATOM    531  O   ASN A 201      13.229  13.315   9.784  1.00  0.00    -0.271 OA
ATOM    532  CB  ASN A 201      15.239  15.143  11.033  1.00  0.00     0.137 C 
ATOM    533  CG  ASN A 201      16.727  15.263  11.338  1.00  0.00     0.217 C 
ATOM    534  ND2 ASN A 201      17.499  15.801  10.434  1.00  0.00    -0.370 N 
ATOM    535  OD1 ASN A 201      17.174  14.848  12.404  1.00  0.00    -0.274 OA
ATOM    536  HN  ASN A 201      15.008  17.115   9.355  1.00  0.00     0.163 HD
ATOM    537 1HD2 ASN A 201      17.108  16.112   9.592  1.00  0.00     0.159 HD
ATOM    538 2HD2 ASN A 201      18.457  15.853  10.631  1.00  0.00     0.159 HD
ATOM    539  N   SER A 202      12.621  15.249   8.853  1.00  0.00    -0.344 N 
ATOM    540  CA  SER A 202      11.264  14.903   8.550  1.00  0.00     0.200 C 
ATOM    541  C   SER A 202      11.155  13.742   7.536  1.00  0.00     0.243 C 
ATOM    542  O   SER A 202      10.069  13.231   7.309  1.00  0.00    -0.271 OA
ATOM    543  CB  SER A 202      10.583  16.130   8.018  1.00  0.00     0.199 C 
ATOM    544  OG  SER A 202      10.827  17.236   8.872  1.00  0.00    -0.398 OA
ATOM    545  HN  SER A 202      12.886  16.171   8.696  1.00  0.00     0.163 HD
ATOM    546  HG  SER A 202      10.772  16.932   9.789  1.00  0.00     0.209 HD
ATOM    547  N   SER A 203      12.269  13.366   6.919  1.00  0.00    -0.344 N 
ATOM    548  CA  SER A 203      12.323  12.202   6.068  1.00  0.00     0.200 C 
ATOM    549  C   SER A 203      12.083  10.969   6.946  1.00  0.00     0.243 C 
ATOM    550  O   SER A 203      10.967  10.379   6.947  1.00  0.00    -0.271 OA
ATOM    551  CB  SER A 203      13.691  12.162   5.372  1.00  0.00     0.199 C 
ATOM    552  OG  SER A 203      14.758  12.444   6.294  1.00  0.00    -0.398 OA
ATOM    553  HN  SER A 203      13.092  13.886   7.037  1.00  0.00     0.163 HD
ATOM    554  HG  SER A 203      15.021  13.370   6.188  1.00  0.00     0.209 HD
ATOM    555  N   ALA A 204      13.078  10.686   7.801  1.00  0.00    -0.346 N 
ATOM    556  CA  ALA A 204      13.018   9.653   8.839  1.00  0.00     0.172 C 
ATOM    557  C   ALA A 204      12.196  10.232   9.993  1.00  0.00     0.240 C 
ATOM    558  O   ALA A 204      12.574  10.196  11.173  1.00  0.00    -0.271 OA
ATOM    559  CB  ALA A 204      14.433   9.310   9.296  1.00  0.00     0.042 C 
ATOM    560  HN  ALA A 204      13.897  11.223   7.710  1.00  0.00     0.163 HD
ATOM    561  N   GLY A 205      11.045  10.667   9.614  1.00  0.00    -0.351 N 
ATOM    562  CA  GLY A 205      10.174  11.445  10.374  1.00  0.00     0.225 C 
ATOM    563  C   GLY A 205       8.828  11.130   9.894  1.00  0.00     0.236 C 
ATOM    564  O   GLY A 205       8.279  10.173  10.302  1.00  0.00    -0.272 OA
ATOM    565  HN  GLY A 205      10.735  10.355   8.732  1.00  0.00     0.163 HD
ATOM    566  N   TRP A 206       8.374  11.828   8.881  1.00  0.00    -0.346 N 
ATOM    567  CA  TRP A 206       7.052  11.590   8.316  1.00  0.00     0.181 C 
ATOM    568  C   TRP A 206       6.943  10.206   7.674  1.00  0.00     0.241 C 
ATOM    569  O   TRP A 206       5.844   9.709   7.438  1.00  0.00    -0.271 OA
ATOM    570  CB  TRP A 206       6.613  12.714   7.372  1.00  0.00     0.075 C 
ATOM    571  CG  TRP A 206       6.388  14.007   8.088  1.00  0.00    -0.028 A 
ATOM    572  CD1 TRP A 206       7.070  15.168   7.911  1.00  0.00     0.096 A 
ATOM    573  CD2 TRP A 206       5.427  14.257   9.124  1.00  0.00    -0.002 A 
ATOM    574  CE2 TRP A 206       5.589  15.591   9.526  1.00  0.00     0.042 A 
ATOM    575  CE3 TRP A 206       4.443  13.480   9.749  1.00  0.00     0.014 A 
ATOM    576  NE1 TRP A 206       6.600  16.126   8.772  1.00  0.00    -0.365 N 
ATOM    577  CZ2 TRP A 206       4.809  16.165  10.526  1.00  0.00     0.030 A 
ATOM    578  CZ3 TRP A 206       3.672  14.052  10.737  1.00  0.00     0.001 A 
ATOM    579  CH2 TRP A 206       3.858  15.382  11.119  1.00  0.00     0.002 A 
ATOM    580  HN  TRP A 206       8.938  12.520   8.471  1.00  0.00     0.163 HD
ATOM    581  HE1 TRP A 206       6.933  17.049   8.838  1.00  0.00     0.165 HD
ATOM    582  N   LYS A 207       8.094   9.562   7.437  1.00  0.00    -0.346 N 
ATOM    583  CA  LYS A 207       8.124   8.172   6.998  1.00  0.00     0.176 C 
ATOM    584  C   LYS A 207       7.463   7.292   8.057  1.00  0.00     0.241 C 
ATOM    585  O   LYS A 207       6.850   6.266   7.737  1.00  0.00    -0.271 OA
ATOM    586  CB  LYS A 207       9.581   7.753   6.757  1.00  0.00     0.035 C 
ATOM    587  CG  LYS A 207      10.354   7.115   7.935  1.00  0.00     0.004 C 
ATOM    588  CD  LYS A 207      10.192   5.595   8.044  1.00  0.00     0.027 C 
ATOM    589  CE  LYS A 207      10.940   4.866   6.932  1.00  0.00     0.229 C 
ATOM    590  NZ  LYS A 207      10.976   3.395   7.140  1.00  0.00    -0.079 N 
ATOM    591  HN  LYS A 207       8.951  10.047   7.505  1.00  0.00     0.163 HD
ATOM    592  HZ1 LYS A 207      10.047   2.929   7.108  1.00  0.00     0.274 HD
ATOM    593  HZ2 LYS A 207      11.410   3.187   8.061  1.00  0.00     0.274 HD
ATOM    594  HZ3 LYS A 207      11.589   2.937   6.436  1.00  0.00     0.274 HD
ATOM    595  N   ASN A 208       7.571   7.717   9.329  1.00  0.00    -0.346 N 
ATOM    596  CA  ASN A 208       7.034   6.928  10.409  1.00  0.00     0.185 C 
ATOM    597  C   ASN A 208       5.511   7.001  10.360  1.00  0.00     0.241 C 
ATOM    598  O   ASN A 208       4.812   6.023  10.595  1.00  0.00    -0.271 OA
ATOM    599  CB  ASN A 208       7.582   7.355  11.802  1.00  0.00     0.137 C 
ATOM    600  CG  ASN A 208       6.698   8.326  12.584  1.00  0.00     0.217 C 
ATOM    601  ND2 ASN A 208       6.841   9.568  12.302  1.00  0.00    -0.370 N 
ATOM    602  OD1 ASN A 208       5.877   7.926  13.413  1.00  0.00    -0.274 OA
ATOM    603  HN  ASN A 208       8.015   8.580   9.513  1.00  0.00     0.163 HD
ATOM    604 1HD2 ASN A 208       7.502   9.778  11.593  1.00  0.00     0.159 HD
ATOM    605 2HD2 ASN A 208       6.347  10.271  12.775  1.00  0.00     0.159 HD
ATOM    606  N   SER A 209       5.027   8.164   9.963  1.00  0.00    -0.344 N 
ATOM    607  CA  SER A 209       3.629   8.429   9.840  1.00  0.00     0.200 C 
ATOM    608  C   SER A 209       3.086   7.697   8.627  1.00  0.00     0.243 C 
ATOM    609  O   SER A 209       2.019   7.103   8.676  1.00  0.00    -0.271 OA
ATOM    610  CB  SER A 209       3.409   9.940   9.714  1.00  0.00     0.199 C 
ATOM    611  OG  SER A 209       2.048  10.263   9.529  1.00  0.00    -0.398 OA
ATOM    612  HN  SER A 209       5.652   8.883   9.739  1.00  0.00     0.163 HD
ATOM    613  HG  SER A 209       1.698  10.589  10.367  1.00  0.00     0.209 HD
ATOM    614  N   ILE A 210       3.865   7.687   7.554  1.00  0.00    -0.346 N 
ATOM    615  CA  ILE A 210       3.497   7.032   6.312  1.00  0.00     0.180 C 
ATOM    616  C   ILE A 210       3.115   5.572   6.502  1.00  0.00     0.241 C 
ATOM    617  O   ILE A 210       2.152   5.107   5.915  1.00  0.00    -0.271 OA
ATOM    618  CB  ILE A 210       4.597   7.215   5.224  1.00  0.00     0.013 C 
ATOM    619  CG1 ILE A 210       4.250   8.414   4.334  1.00  0.00     0.002 C 
ATOM    620  CG2 ILE A 210       4.878   5.945   4.414  1.00  0.00     0.012 C 
ATOM    621  CD1 ILE A 210       5.220   8.651   3.213  1.00  0.00     0.005 C 
ATOM    622  HN  ILE A 210       4.718   8.175   7.594  1.00  0.00     0.163 HD
ATOM    623  N   ARG A 211       3.790   4.900   7.391  1.00  0.00    -0.346 N 
ATOM    624  CA  ARG A 211       3.519   3.488   7.622  1.00  0.00     0.176 C 
ATOM    625  C   ARG A 211       2.160   3.292   8.280  1.00  0.00     0.241 C 
ATOM    626  O   ARG A 211       1.502   2.279   8.079  1.00  0.00    -0.271 OA
ATOM    627  CB  ARG A 211       4.626   2.787   8.394  1.00  0.00     0.036 C 
ATOM    628  CG  ARG A 211       5.972   2.831   7.704  1.00  0.00     0.023 C 
ATOM    629  CD  ARG A 211       6.954   1.861   8.334  1.00  0.00     0.138 C 
ATOM    630  NE  ARG A 211       7.165   2.094   9.766  1.00  0.00    -0.227 N 
ATOM    631  CZ  ARG A 211       8.017   1.403  10.533  1.00  0.00     0.665 C 
ATOM    632  NH1 ARG A 211       8.752   0.419  10.006  1.00  0.00    -0.235 N 
ATOM    633  NH2 ARG A 211       8.129   1.696  11.825  1.00  0.00    -0.235 N 
ATOM    634  HN  ARG A 211       4.456   5.399   7.908  1.00  0.00     0.163 HD
ATOM    635  HE  ARG A 211       6.627   2.810  10.178  1.00  0.00     0.177 HD
ATOM    636 1HH1 ARG A 211       8.700   0.156   9.040  1.00  0.00     0.174 HD
ATOM    637 2HH1 ARG A 211       9.398  -0.116  10.560  1.00  0.00     0.174 HD
ATOM    638 1HH2 ARG A 211       7.579   2.427  12.247  1.00  0.00     0.174 HD
ATOM    639 2HH2 ARG A 211       8.761   1.224  12.441  1.00  0.00     0.174 HD
ATOM    640  N   HIS A 212       1.737   4.292   9.046  1.00  0.00    -0.346 N 
ATOM    641  CA  HIS A 212       0.426   4.282   9.702  1.00  0.00     0.182 C 
ATOM    642  C   HIS A 212      -0.646   4.386   8.625  1.00  0.00     0.241 C 
ATOM    643  O   HIS A 212      -1.736   3.825   8.742  1.00  0.00    -0.271 OA
ATOM    644  CB  HIS A 212       0.265   5.466  10.685  1.00  0.00     0.093 C 
ATOM    645  CG  HIS A 212       1.319   5.573  11.755  1.00  0.00     0.028 A 
ATOM    646  CD2 HIS A 212       2.143   4.634  12.275  1.00  0.00     0.114 A 
ATOM    647  ND1 HIS A 212       1.609   6.741  12.426  1.00  0.00    -0.354 N 
ATOM    648  CE1 HIS A 212       2.577   6.487  13.309  1.00  0.00     0.180 A 
ATOM    649  NE2 HIS A 212       2.941   5.214  13.261  1.00  0.00    -0.360 N 
ATOM    650  HE2 HIS A 212       3.655   4.755  13.826  1.00  0.00     0.166 HD
ATOM    651  HN  HIS A 212       2.310   5.082   9.154  1.00  0.00     0.163 HD
ATOM    652  HD1 HIS A 212       1.165   7.608  12.301  1.00  0.00     0.166 HD
ATOM    653  N   ASN A 213      -0.301   5.104   7.564  1.00  0.00    -0.346 N 
ATOM    654  CA  ASN A 213      -1.184   5.310   6.413  1.00  0.00     0.185 C 
ATOM    655  C   ASN A 213      -1.282   4.039   5.591  1.00  0.00     0.241 C 
ATOM    656  O   ASN A 213      -2.292   3.778   4.952  1.00  0.00    -0.271 OA
ATOM    657  CB  ASN A 213      -0.724   6.496   5.541  1.00  0.00     0.137 C 
ATOM    658  CG  ASN A 213      -0.820   7.829   6.260  1.00  0.00     0.217 C 
ATOM    659  ND2 ASN A 213       0.223   8.198   6.952  1.00  0.00    -0.370 N 
ATOM    660  OD1 ASN A 213      -1.841   8.516   6.194  1.00  0.00    -0.274 OA
ATOM    661  HN  ASN A 213       0.596   5.502   7.566  1.00  0.00     0.163 HD
ATOM    662 1HD2 ASN A 213       1.004   7.609   6.974  1.00  0.00     0.159 HD
ATOM    663 2HD2 ASN A 213       0.227   9.027   7.473  1.00  0.00     0.159 HD
ATOM    664  N   LEU A 214      -0.241   3.211   5.661  1.00  0.00    -0.346 N 
ATOM    665  CA  LEU A 214      -0.246   1.898   5.002  1.00  0.00     0.177 C 
ATOM    666  C   LEU A 214      -1.116   0.899   5.768  1.00  0.00     0.241 C 
ATOM    667  O   LEU A 214      -1.218  -0.274   5.398  1.00  0.00    -0.271 OA
ATOM    668  CB  LEU A 214       1.179   1.316   4.828  1.00  0.00     0.038 C 
ATOM    669  CG  LEU A 214       1.931   1.706   3.553  1.00  0.00    -0.020 C 
ATOM    670  CD1 LEU A 214       2.141   3.164   3.468  1.00  0.00     0.009 C 
ATOM    671  CD2 LEU A 214       3.256   1.017   3.468  1.00  0.00     0.009 C 
ATOM    672  HN  LEU A 214       0.555   3.496   6.158  1.00  0.00     0.163 HD
ATOM    673  N   SER A 215      -1.699   1.350   6.860  1.00  0.00    -0.344 N 
ATOM    674  CA  SER A 215      -2.589   0.539   7.651  1.00  0.00     0.200 C 
ATOM    675  C   SER A 215      -4.040   1.022   7.475  1.00  0.00     0.243 C 
ATOM    676  O   SER A 215      -4.956   0.541   8.155  1.00  0.00    -0.271 OA
ATOM    677  CB  SER A 215      -2.183   0.614   9.127  1.00  0.00     0.199 C 
ATOM    678  OG  SER A 215      -0.813   0.250   9.317  1.00  0.00    -0.398 OA
ATOM    679  HN  SER A 215      -1.513   2.263   7.164  1.00  0.00     0.163 HD
ATOM    680  HG  SER A 215      -0.578   0.573  10.196  1.00  0.00     0.209 HD
ATOM    681  N   LEU A 216      -4.246   1.972   6.559  1.00  0.00    -0.346 N 
ATOM    682  CA  LEU A 216      -5.578   2.515   6.303  1.00  0.00     0.177 C 
ATOM    683  C   LEU A 216      -6.399   1.553   5.478  1.00  0.00     0.241 C 
ATOM    684  O   LEU A 216      -6.013   1.200   4.349  1.00  0.00    -0.271 OA
ATOM    685  CB  LEU A 216      -5.517   3.876   5.592  1.00  0.00     0.038 C 
ATOM    686  CG  LEU A 216      -4.937   5.046   6.388  1.00  0.00    -0.020 C 
ATOM    687  CD1 LEU A 216      -4.846   6.289   5.515  1.00  0.00     0.009 C 
ATOM    688  CD2 LEU A 216      -5.786   5.334   7.613  1.00  0.00     0.009 C 
ATOM    689  HN  LEU A 216      -3.489   2.306   6.029  1.00  0.00     0.163 HD
ATOM    690  N   HIS A 217      -7.527   1.130   6.049  1.00  0.00    -0.346 N 
ATOM    691  CA  HIS A 217      -8.475   0.211   5.411  1.00  0.00     0.182 C 
ATOM    692  C   HIS A 217      -7.753  -1.075   4.991  1.00  0.00     0.241 C 
ATOM    693  O   HIS A 217      -7.356  -1.897   5.827  1.00  0.00    -0.271 OA
ATOM    694  CB  HIS A 217      -9.193   0.866   4.176  1.00  0.00     0.093 C 
ATOM    695  CG  HIS A 217     -10.012   2.095   4.464  1.00  0.00     0.028 A 
ATOM    696  CD2 HIS A 217      -9.624   3.326   4.888  1.00  0.00     0.114 A 
ATOM    697  ND1 HIS A 217     -11.372   2.181   4.258  1.00  0.00    -0.354 N 
ATOM    698  CE1 HIS A 217     -11.757   3.426   4.553  1.00  0.00     0.180 A 
ATOM    699  NE2 HIS A 217     -10.730   4.163   4.942  1.00  0.00    -0.360 N 
ATOM    700  HE2 HIS A 217     -10.747   5.143   5.223  1.00  0.00     0.166 HD
ATOM    701  HN  HIS A 217      -7.724   1.442   6.959  1.00  0.00     0.163 HD
ATOM    702  HD1 HIS A 217     -11.968   1.465   3.947  1.00  0.00     0.166 HD
ATOM    703  N   SER A 218      -7.561  -1.207   3.718  1.00  0.00    -0.344 N 
ATOM    704  CA  SER A 218      -6.818  -2.256   3.084  1.00  0.00     0.200 C 
ATOM    705  C   SER A 218      -6.369  -1.643   1.770  1.00  0.00     0.243 C 
ATOM    706  O   SER A 218      -6.276  -2.300   0.733  1.00  0.00    -0.271 OA
ATOM    707  CB  SER A 218      -7.734  -3.470   2.849  1.00  0.00     0.199 C 
ATOM    708  OG  SER A 218      -8.289  -3.929   4.082  1.00  0.00    -0.398 OA
ATOM    709  HN  SER A 218      -7.956  -0.555   3.102  1.00  0.00     0.163 HD
ATOM    710  HG  SER A 218      -8.000  -3.303   4.761  1.00  0.00     0.209 HD
ATOM    711  N   ARG A 219      -6.070  -0.337   1.860  1.00  0.00    -0.346 N 
ATOM    712  CA  ARG A 219      -5.742   0.486   0.705  1.00  0.00     0.176 C 
ATOM    713  C   ARG A 219      -4.350   0.184   0.213  1.00  0.00     0.241 C 
ATOM    714  O   ARG A 219      -4.011   0.490  -0.896  1.00  0.00    -0.271 OA
ATOM    715  CB  ARG A 219      -5.839   1.977   1.064  1.00  0.00     0.036 C 
ATOM    716  CG  ARG A 219      -5.813   2.901  -0.140  1.00  0.00     0.023 C 
ATOM    717  CD  ARG A 219      -5.558   4.350   0.242  1.00  0.00     0.138 C 
ATOM    718  NE  ARG A 219      -5.744   5.241  -0.911  1.00  0.00    -0.227 N 
ATOM    719  CZ  ARG A 219      -4.784   5.861  -1.616  1.00  0.00     0.665 C 
ATOM    720  NH1 ARG A 219      -3.488   5.662  -1.343  1.00  0.00    -0.235 N 
ATOM    721  NH2 ARG A 219      -5.133   6.666  -2.606  1.00  0.00    -0.235 N 
ATOM    722  HN  ARG A 219      -6.059   0.083   2.750  1.00  0.00     0.163 HD
ATOM    723  HE  ARG A 219      -6.688   5.385  -1.150  1.00  0.00     0.177 HD
ATOM    724 1HH1 ARG A 219      -3.192   5.056  -0.606  1.00  0.00     0.174 HD
ATOM    725 2HH1 ARG A 219      -2.745   6.085  -1.881  1.00  0.00     0.174 HD
ATOM    726 1HH2 ARG A 219      -6.098   6.818  -2.836  1.00  0.00     0.174 HD
ATOM    727 2HH2 ARG A 219      -4.471   7.181  -3.160  1.00  0.00     0.174 HD
ATOM    728  N   PHE A 220      -3.564  -0.409   1.038  1.00  0.00    -0.346 N 
ATOM    729  CA  PHE A 220      -2.207  -0.750   0.703  1.00  0.00     0.180 C 
ATOM    730  C   PHE A 220      -2.020  -2.180   1.084  1.00  0.00     0.241 C 
ATOM    731  O   PHE A 220      -2.772  -2.702   1.914  1.00  0.00    -0.271 OA
ATOM    732  CB  PHE A 220      -1.206   0.101   1.516  1.00  0.00     0.073 C 
ATOM    733  CG  PHE A 220      -1.216   1.582   1.239  1.00  0.00    -0.056 A 
ATOM    734  CD1 PHE A 220      -2.101   2.423   1.891  1.00  0.00     0.007 A 
ATOM    735  CD2 PHE A 220      -0.320   2.131   0.342  1.00  0.00     0.007 A 
ATOM    736  CE1 PHE A 220      -2.095   3.779   1.646  1.00  0.00     0.001 A 
ATOM    737  CE2 PHE A 220      -0.307   3.487   0.095  1.00  0.00     0.001 A 
ATOM    738  CZ  PHE A 220      -1.195   4.311   0.748  1.00  0.00     0.000 A 
ATOM    739  HN  PHE A 220      -3.895  -0.701   1.914  1.00  0.00     0.163 HD
ATOM    740  N   MET A 221      -1.059  -2.812   0.506  1.00  0.00    -0.346 N 
ATOM    741  CA  MET A 221      -0.737  -4.150   0.860  1.00  0.00     0.177 C 
ATOM    742  C   MET A 221       0.744  -4.292   0.810  1.00  0.00     0.241 C 
ATOM    743  O   MET A 221       1.436  -3.552   0.087  1.00  0.00    -0.271 OA
ATOM    744  CB  MET A 221      -1.475  -5.211   0.021  1.00  0.00     0.045 C 
ATOM    745  CG  MET A 221      -1.250  -5.102  -1.454  1.00  0.00     0.076 C 
ATOM    746  SD  MET A 221      -2.084  -6.374  -2.415  1.00  0.00    -0.173 SA
ATOM    747  CE  MET A 221      -1.200  -7.818  -1.869  1.00  0.00     0.089 C 
ATOM    748  HN  MET A 221      -0.485  -2.363  -0.162  1.00  0.00     0.163 HD
ATOM    749  N   ARG A 222       1.241  -5.177   1.583  1.00  0.00    -0.346 N 
ATOM    750  CA  ARG A 222       2.652  -5.273   1.788  1.00  0.00     0.176 C 
ATOM    751  C   ARG A 222       3.118  -6.556   1.259  1.00  0.00     0.241 C 
ATOM    752  O   ARG A 222       2.497  -7.605   1.446  1.00  0.00    -0.271 OA
ATOM    753  CB  ARG A 222       2.941  -5.098   3.272  1.00  0.00     0.036 C 
ATOM    754  CG  ARG A 222       2.148  -3.932   3.870  1.00  0.00     0.023 C 
ATOM    755  CD  ARG A 222       2.224  -3.866   5.372  1.00  0.00     0.138 C 
ATOM    756  NE  ARG A 222       1.302  -2.851   5.891  1.00  0.00    -0.227 N 
ATOM    757  CZ  ARG A 222       1.358  -2.303   7.100  1.00  0.00     0.665 C 
ATOM    758  NH1 ARG A 222       2.329  -2.644   7.950  1.00  0.00    -0.235 N 
ATOM    759  NH2 ARG A 222       0.438  -1.411   7.448  1.00  0.00    -0.235 N 
ATOM    760  HN  ARG A 222       0.656  -5.822   2.037  1.00  0.00     0.163 HD
ATOM    761  HE  ARG A 222       0.587  -2.594   5.267  1.00  0.00     0.177 HD
ATOM    762 1HH1 ARG A 222       3.038  -3.313   7.718  1.00  0.00     0.174 HD
ATOM    763 2HH1 ARG A 222       2.400  -2.243   8.867  1.00  0.00     0.174 HD
ATOM    764 1HH2 ARG A 222      -0.294  -1.143   6.810  1.00  0.00     0.174 HD
ATOM    765 2HH2 ARG A 222       0.386  -0.944   8.340  1.00  0.00     0.174 HD
ATOM    766  N   VAL A 223       4.186  -6.468   0.592  1.00  0.00    -0.346 N 
ATOM    767  CA  VAL A 223       4.696  -7.533  -0.142  1.00  0.00     0.180 C 
ATOM    768  C   VAL A 223       6.074  -7.897   0.379  1.00  0.00     0.241 C 
ATOM    769  O   VAL A 223       6.830  -7.041   0.824  1.00  0.00    -0.271 OA
ATOM    770  CB  VAL A 223       4.786  -7.090  -1.613  1.00  0.00     0.009 C 
ATOM    771  CG1 VAL A 223       5.299  -8.170  -2.466  1.00  0.00     0.012 C 
ATOM    772  CG2 VAL A 223       3.447  -6.613  -2.127  1.00  0.00     0.012 C 
ATOM    773  HN  VAL A 223       4.698  -5.627   0.593  1.00  0.00     0.163 HD
ATOM    774  N   GLN A 224       6.380  -9.139   0.362  1.00  0.00    -0.346 N 
ATOM    775  CA  GLN A 224       7.681  -9.593   0.745  1.00  0.00     0.177 C 
ATOM    776  C   GLN A 224       8.409 -10.124  -0.465  1.00  0.00     0.241 C 
ATOM    777  O   GLN A 224       7.784 -10.418  -1.493  1.00  0.00    -0.271 OA
ATOM    778  CB  GLN A 224       7.641 -10.645   1.865  1.00  0.00     0.044 C 
ATOM    779  CG  GLN A 224       7.739 -10.076   3.292  1.00  0.00     0.105 C 
ATOM    780  CD  GLN A 224       6.472  -9.433   3.837  1.00  0.00     0.215 C 
ATOM    781  NE2 GLN A 224       6.287  -8.171   3.590  1.00  0.00    -0.370 N 
ATOM    782  OE1 GLN A 224       5.662 -10.089   4.489  1.00  0.00    -0.274 OA
ATOM    783  HN  GLN A 224       5.718  -9.783   0.032  1.00  0.00     0.163 HD
ATOM    784 1HE2 GLN A 224       6.954  -7.688   3.057  1.00  0.00     0.159 HD
ATOM    785 2HE2 GLN A 224       5.485  -7.740   3.963  1.00  0.00     0.159 HD
ATOM    786  N   ASN A 225       9.713 -10.206  -0.369  1.00  0.00    -0.346 N 
ATOM    787  CA  ASN A 225      10.519 -10.739  -1.452  1.00  0.00     0.185 C 
ATOM    788  C   ASN A 225      10.299 -12.206  -1.626  1.00  0.00     0.241 C 
ATOM    789  O   ASN A 225      10.186 -12.947  -0.654  1.00  0.00    -0.271 OA
ATOM    790  CB  ASN A 225      12.006 -10.475  -1.263  1.00  0.00     0.137 C 
ATOM    791  CG  ASN A 225      12.475  -9.181  -1.864  1.00  0.00     0.217 C 
ATOM    792  ND2 ASN A 225      12.383  -8.115  -1.126  1.00  0.00    -0.370 N 
ATOM    793  OD1 ASN A 225      12.880  -9.148  -3.024  1.00  0.00    -0.274 OA
ATOM    794  HN  ASN A 225      10.140  -9.915   0.463  1.00  0.00     0.163 HD
ATOM    795 1HD2 ASN A 225      11.999  -8.186  -0.226  1.00  0.00     0.159 HD
ATOM    796 2HD2 ASN A 225      12.715  -7.263  -1.487  1.00  0.00     0.159 HD
ATOM    797  N   GLU A 226      10.281 -12.615  -2.868  1.00  0.00    -0.346 N 
ATOM    798  CA  GLU A 226      10.061 -13.987  -3.273  1.00  0.00     0.177 C 
ATOM    799  C   GLU A 226      11.213 -14.894  -2.856  1.00  0.00     0.240 C 
ATOM    800  O   GLU A 226      11.113 -16.116  -2.946  1.00  0.00    -0.271 OA
ATOM    801  CB  GLU A 226       9.863 -14.086  -4.804  1.00  0.00     0.045 C 
ATOM    802  CG  GLU A 226       8.806 -13.145  -5.390  1.00  0.00     0.116 C 
ATOM    803  CD  GLU A 226       9.333 -11.758  -5.741  1.00  0.00     0.172 C 
ATOM    804  OE1 GLU A 226       9.721 -10.981  -4.837  1.00  0.00    -0.648 OA
ATOM    805  OE2 GLU A 226       9.365 -11.406  -6.931  1.00  0.00    -0.648 OA
ATOM    806  HN  GLU A 226      10.357 -11.939  -3.583  1.00  0.00     0.163 HD
ATOM    807  N   GLY A 227      12.303 -14.307  -2.414  1.00  0.00    -0.351 N 
ATOM    808  CA  GLY A 227      13.433 -15.108  -1.996  1.00  0.00     0.225 C 
ATOM    809  C   GLY A 227      14.747 -14.439  -2.282  1.00  0.00     0.236 C 
ATOM    810  O   GLY A 227      15.733 -14.669  -1.591  1.00  0.00    -0.272 OA
ATOM    811  HN  GLY A 227      12.298 -13.328  -2.351  1.00  0.00     0.163 HD
ATOM    812  N   THR A 228      14.748 -13.570  -3.274  1.00  0.00    -0.344 N 
ATOM    813  CA  THR A 228      15.943 -12.824  -3.695  1.00  0.00     0.205 C 
ATOM    814  C   THR A 228      16.376 -11.744  -2.653  1.00  0.00     0.243 C 
ATOM    815  O   THR A 228      17.251 -10.913  -2.930  1.00  0.00    -0.271 OA
ATOM    816  CB  THR A 228      15.703 -12.172  -5.099  1.00  0.00     0.146 C 
ATOM    817  CG2 THR A 228      14.506 -11.238  -5.069  1.00  0.00     0.042 C 
ATOM    818  OG1 THR A 228      16.866 -11.454  -5.552  1.00  0.00    -0.393 OA
ATOM    819  HN  THR A 228      13.925 -13.454  -3.794  1.00  0.00     0.163 HD
ATOM    820  HG1 THR A 228      17.153 -10.889  -4.821  1.00  0.00     0.210 HD
ATOM    821  N   GLY A 229      15.797 -11.786  -1.483  1.00  0.00    -0.350 N 
ATOM    822  CA  GLY A 229      16.123 -10.862  -0.460  1.00  0.00     0.225 C 
ATOM    823  C   GLY A 229      15.187 -11.021   0.688  1.00  0.00     0.236 C 
ATOM    824  O   GLY A 229      14.161 -11.696   0.556  1.00  0.00    -0.272 OA
ATOM    825  HN  GLY A 229      15.130 -12.475  -1.277  1.00  0.00     0.163 HD
ATOM    826  N   LYS A 230      15.538 -10.464   1.807  1.00  0.00    -0.346 N 
ATOM    827  CA  LYS A 230      14.696 -10.470   2.978  1.00  0.00     0.176 C 
ATOM    828  C   LYS A 230      14.418  -9.051   3.409  1.00  0.00     0.241 C 
ATOM    829  O   LYS A 230      15.013  -8.527   4.357  1.00  0.00    -0.271 OA
ATOM    830  CB  LYS A 230      15.247 -11.328   4.153  1.00  0.00     0.035 C 
ATOM    831  CG  LYS A 230      14.953 -12.843   4.084  1.00  0.00     0.004 C 
ATOM    832  CD  LYS A 230      15.580 -13.527   2.879  1.00  0.00     0.027 C 
ATOM    833  CE  LYS A 230      15.266 -15.018   2.839  1.00  0.00     0.229 C 
ATOM    834  NZ  LYS A 230      13.808 -15.295   2.789  1.00  0.00    -0.079 N 
ATOM    835  HN  LYS A 230      16.403  -9.999   1.853  1.00  0.00     0.163 HD
ATOM    836  HZ1 LYS A 230      13.340 -14.861   1.968  1.00  0.00     0.274 HD
ATOM    837  HZ2 LYS A 230      13.328 -14.968   3.650  1.00  0.00     0.274 HD
ATOM    838  HZ3 LYS A 230      13.645 -16.319   2.739  1.00  0.00     0.274 HD
ATOM    839  N   SER A 231      13.572  -8.427   2.653  1.00  0.00    -0.344 N 
ATOM    840  CA  SER A 231      13.144  -7.088   2.874  1.00  0.00     0.200 C 
ATOM    841  C   SER A 231      11.740  -7.012   2.314  1.00  0.00     0.243 C 
ATOM    842  O   SER A 231      11.361  -7.860   1.466  1.00  0.00    -0.271 OA
ATOM    843  CB  SER A 231      14.095  -6.103   2.155  1.00  0.00     0.199 C 
ATOM    844  OG  SER A 231      13.808  -4.737   2.478  1.00  0.00    -0.398 OA
ATOM    845  HN  SER A 231      13.174  -8.885   1.886  1.00  0.00     0.163 HD
ATOM    846  HG  SER A 231      13.478  -4.325   1.668  1.00  0.00     0.209 HD
ATOM    847  N   SER A 232      10.974  -6.077   2.769  1.00  0.00    -0.344 N 
ATOM    848  CA  SER A 232       9.622  -5.948   2.339  1.00  0.00     0.200 C 
ATOM    849  C   SER A 232       9.486  -4.827   1.330  1.00  0.00     0.243 C 
ATOM    850  O   SER A 232      10.257  -3.866   1.340  1.00  0.00    -0.271 OA
ATOM    851  CB  SER A 232       8.735  -5.671   3.543  1.00  0.00     0.199 C 
ATOM    852  OG  SER A 232       8.924  -6.664   4.547  1.00  0.00    -0.398 OA
ATOM    853  HN  SER A 232      11.320  -5.425   3.416  1.00  0.00     0.163 HD
ATOM    854  HG  SER A 232       8.117  -6.716   5.074  1.00  0.00     0.209 HD
ATOM    855  N   TRP A 233       8.535  -4.975   0.462  1.00  0.00    -0.346 N 
ATOM    856  CA  TRP A 233       8.195  -3.965  -0.478  1.00  0.00     0.181 C 
ATOM    857  C   TRP A 233       6.825  -3.489  -0.066  1.00  0.00     0.241 C 
ATOM    858  O   TRP A 233       6.067  -4.244   0.577  1.00  0.00    -0.271 OA
ATOM    859  CB  TRP A 233       8.038  -4.503  -1.882  1.00  0.00     0.075 C 
ATOM    860  CG  TRP A 233       9.076  -5.416  -2.416  1.00  0.00    -0.028 A 
ATOM    861  CD1 TRP A 233       9.094  -6.766  -2.307  1.00  0.00     0.096 A 
ATOM    862  CD2 TRP A 233      10.203  -5.058  -3.215  1.00  0.00    -0.002 A 
ATOM    863  CE2 TRP A 233      10.862  -6.245  -3.545  1.00  0.00     0.042 A 
ATOM    864  CE3 TRP A 233      10.719  -3.854  -3.676  1.00  0.00     0.014 A 
ATOM    865  NE1 TRP A 233      10.154  -7.269  -2.990  1.00  0.00    -0.365 N 
ATOM    866  CZ2 TRP A 233      12.014  -6.269  -4.319  1.00  0.00     0.030 A 
ATOM    867  CZ3 TRP A 233      11.865  -3.877  -4.444  1.00  0.00     0.001 A 
ATOM    868  CH2 TRP A 233      12.501  -5.078  -4.759  1.00  0.00     0.002 A 
ATOM    869  HN  TRP A 233       7.982  -5.787   0.478  1.00  0.00     0.163 HD
ATOM    870  HE1 TRP A 233      10.391  -8.215  -3.071  1.00  0.00     0.165 HD
ATOM    871  N   TRP A 234       6.474  -2.314  -0.428  1.00  0.00    -0.346 N 
ATOM    872  CA  TRP A 234       5.191  -1.795  -0.044  1.00  0.00     0.181 C 
ATOM    873  C   TRP A 234       4.472  -1.327  -1.303  1.00  0.00     0.241 C 
ATOM    874  O   TRP A 234       5.131  -0.783  -2.224  1.00  0.00    -0.271 OA
ATOM    875  CB  TRP A 234       5.377  -0.634   0.956  1.00  0.00     0.075 C 
ATOM    876  CG  TRP A 234       6.463  -0.884   1.997  1.00  0.00    -0.028 A 
ATOM    877  CD1 TRP A 234       7.711  -0.358   1.988  1.00  0.00     0.096 A 
ATOM    878  CD2 TRP A 234       6.416  -1.740   3.155  1.00  0.00    -0.002 A 
ATOM    879  CE2 TRP A 234       7.671  -1.647   3.789  1.00  0.00     0.042 A 
ATOM    880  CE3 TRP A 234       5.454  -2.558   3.719  1.00  0.00     0.014 A 
ATOM    881  NE1 TRP A 234       8.433  -0.809   3.066  1.00  0.00    -0.365 N 
ATOM    882  CZ2 TRP A 234       7.980  -2.339   4.947  1.00  0.00     0.030 A 
ATOM    883  CZ3 TRP A 234       5.771  -3.249   4.876  1.00  0.00     0.001 A 
ATOM    884  CH2 TRP A 234       7.019  -3.130   5.473  1.00  0.00     0.002 A 
ATOM    885  HN  TRP A 234       7.080  -1.743  -0.960  1.00  0.00     0.163 HD
ATOM    886  HE1 TRP A 234       9.357  -0.581   3.303  1.00  0.00     0.165 HD
ATOM    887  N   ILE A 235       3.156  -1.625  -1.403  1.00  0.00    -0.346 N 
ATOM    888  CA  ILE A 235       2.344  -1.197  -2.568  1.00  0.00     0.180 C 
ATOM    889  C   ILE A 235       0.998  -0.637  -2.104  1.00  0.00     0.241 C 
ATOM    890  O   ILE A 235       0.584  -0.859  -0.955  1.00  0.00    -0.271 OA
ATOM    891  CB  ILE A 235       2.026  -2.380  -3.555  1.00  0.00     0.013 C 
ATOM    892  CG1 ILE A 235       0.793  -3.123  -3.156  1.00  0.00     0.002 C 
ATOM    893  CG2 ILE A 235       3.160  -3.371  -3.599  1.00  0.00     0.012 C 
ATOM    894  CD1 ILE A 235       0.192  -3.833  -4.298  1.00  0.00     0.005 C 
ATOM    895  HN  ILE A 235       2.716  -2.156  -0.694  1.00  0.00     0.163 HD
ATOM    896  N   ILE A 236       0.312   0.072  -2.989  1.00  0.00    -0.346 N 
ATOM    897  CA  ILE A 236      -1.063   0.455  -2.737  1.00  0.00     0.180 C 
ATOM    898  C   ILE A 236      -1.879  -0.677  -3.336  1.00  0.00     0.241 C 
ATOM    899  O   ILE A 236      -1.580  -1.098  -4.451  1.00  0.00    -0.271 OA
ATOM    900  CB  ILE A 236      -1.488   1.754  -3.473  1.00  0.00     0.013 C 
ATOM    901  CG1 ILE A 236      -0.456   2.847  -3.377  1.00  0.00     0.002 C 
ATOM    902  CG2 ILE A 236      -2.850   2.262  -3.034  1.00  0.00     0.012 C 
ATOM    903  CD1 ILE A 236       0.198   3.063  -4.676  1.00  0.00     0.005 C 
ATOM    904  HN  ILE A 236       0.734   0.314  -3.839  1.00  0.00     0.163 HD
ATOM    905  N   ASN A 237      -2.866  -1.156  -2.637  1.00  0.00    -0.346 N 
ATOM    906  CA  ASN A 237      -3.667  -2.297  -3.079  1.00  0.00     0.185 C 
ATOM    907  C   ASN A 237      -4.648  -1.859  -4.157  1.00  0.00     0.243 C 
ATOM    908  O   ASN A 237      -5.558  -1.056  -3.899  1.00  0.00    -0.271 OA
ATOM    909  CB  ASN A 237      -4.460  -2.864  -1.908  1.00  0.00     0.137 C 
ATOM    910  CG  ASN A 237      -5.293  -4.084  -2.281  1.00  0.00     0.217 C 
ATOM    911  ND2 ASN A 237      -6.359  -4.295  -1.556  1.00  0.00    -0.370 N 
ATOM    912  OD1 ASN A 237      -4.962  -4.834  -3.203  1.00  0.00    -0.274 OA
ATOM    913  HN  ASN A 237      -3.128  -0.690  -1.812  1.00  0.00     0.163 HD
ATOM    914 1HD2 ASN A 237      -6.546  -3.666  -0.823  1.00  0.00     0.159 HD
ATOM    915 2HD2 ASN A 237      -6.933  -5.059  -1.778  1.00  0.00     0.159 HD
ATOM    916  N   PRO A 238      -4.451  -2.321  -5.379  1.00  0.00    -0.337 N 
ATOM    917  CA  PRO A 238      -5.337  -2.011  -6.481  1.00  0.00     0.179 C 
ATOM    918  C   PRO A 238      -6.441  -3.082  -6.669  1.00  0.00     0.241 C 
ATOM    919  O   PRO A 238      -7.540  -2.783  -7.130  1.00  0.00    -0.271 OA
ATOM    920  CB  PRO A 238      -4.371  -2.019  -7.666  1.00  0.00     0.037 C 
ATOM    921  CG  PRO A 238      -3.335  -3.054  -7.310  1.00  0.00     0.022 C 
ATOM    922  CD  PRO A 238      -3.301  -3.136  -5.803  1.00  0.00     0.127 C 
ATOM    923  N   ASP A 239      -6.137  -4.294  -6.223  1.00  0.00    -0.346 N 
ATOM    924  CA  ASP A 239      -6.930  -5.489  -6.417  1.00  0.00     0.186 C 
ATOM    925  C   ASP A 239      -6.154  -6.633  -5.803  1.00  0.00     0.241 C 
ATOM    926  O   ASP A 239      -6.714  -7.570  -5.227  1.00  0.00    -0.271 OA
ATOM    927  CB  ASP A 239      -7.143  -5.799  -7.932  1.00  0.00     0.147 C 
ATOM    928  CG  ASP A 239      -5.847  -6.047  -8.736  1.00  0.00     0.175 C 
ATOM    929  OD1 ASP A 239      -5.340  -7.211  -8.769  1.00  0.00    -0.648 OA
ATOM    930  OD2 ASP A 239      -5.303  -5.083  -9.320  1.00  0.00    -0.648 OA
ATOM    931  HN  ASP A 239      -5.335  -4.404  -5.675  1.00  0.00     0.163 HD
ATOM    932  N   GLY A 240      -4.860  -6.525  -5.953  1.00  0.00    -0.351 N 
ATOM    933  CA  GLY A 240      -3.917  -7.484  -5.490  1.00  0.00     0.225 C 
ATOM    934  C   GLY A 240      -2.635  -7.233  -6.215  1.00  0.00     0.235 C 
ATOM    935  O   GLY A 240      -1.572  -7.146  -5.607  1.00  0.00    -0.272 OA
ATOM    936  HN  GLY A 240      -4.519  -5.755  -6.453  1.00  0.00     0.163 HD
ATOM    937  N   GLY A 241      -2.768  -7.066  -7.534  1.00  0.00    -0.351 N 
ATOM    938  CA  GLY A 241      -1.675  -6.696  -8.431  1.00  0.00     0.225 C 
ATOM    939  C   GLY A 241      -0.426  -7.557  -8.347  1.00  0.00     0.236 C 
ATOM    940  O   GLY A 241      -0.243  -8.474  -9.126  1.00  0.00    -0.272 OA
ATOM    941  HN  GLY A 241      -3.661  -7.201  -7.936  1.00  0.00     0.163 HD
ATOM    942  N   LYS A 242       0.423  -7.251  -7.372  1.00  0.00    -0.346 N 
ATOM    943  CA  LYS A 242       1.710  -7.907  -7.203  1.00  0.00     0.176 C 
ATOM    944  C   LYS A 242       1.550  -9.308  -6.617  1.00  0.00     0.241 C 
ATOM    945  O   LYS A 242       2.506 -10.081  -6.600  1.00  0.00    -0.271 OA
ATOM    946  CB  LYS A 242       2.672  -7.081  -6.304  1.00  0.00     0.035 C 
ATOM    947  CG  LYS A 242       3.434  -5.870  -6.934  1.00  0.00     0.004 C 
ATOM    948  CD  LYS A 242       2.600  -4.605  -7.241  1.00  0.00     0.027 C 
ATOM    949  CE  LYS A 242       1.728  -4.712  -8.482  1.00  0.00     0.229 C 
ATOM    950  NZ  LYS A 242       2.520  -4.921  -9.706  1.00  0.00    -0.079 N 
ATOM    951  HN  LYS A 242       0.123  -6.586  -6.717  1.00  0.00     0.163 HD
ATOM    952  HZ1 LYS A 242       3.230  -4.170  -9.839  1.00  0.00     0.274 HD
ATOM    953  HZ2 LYS A 242       1.904  -4.920 -10.544  1.00  0.00     0.274 HD
ATOM    954  HZ3 LYS A 242       3.028  -5.826  -9.691  1.00  0.00     0.274 HD
ATOM    955  N   SER A 243       0.347  -9.597  -6.096  1.00  0.00    -0.344 N 
ATOM    956  CA  SER A 243       0.001 -10.911  -5.515  1.00  0.00     0.200 C 
ATOM    957  C   SER A 243       0.900 -11.253  -4.316  1.00  0.00     0.242 C 
ATOM    958  O   SER A 243       1.078 -12.432  -3.970  1.00  0.00    -0.271 OA
ATOM    959  CB  SER A 243       0.121 -12.001  -6.581  1.00  0.00     0.199 C 
ATOM    960  OG  SER A 243      -0.639 -11.671  -7.740  1.00  0.00    -0.398 OA
ATOM    961  HN  SER A 243      -0.344  -8.902  -6.130  1.00  0.00     0.163 HD
ATOM    962  HG  SER A 243      -1.555 -11.517  -7.474  1.00  0.00     0.209 HD
ATOM    963  N   GLY A 244       1.413 -10.215  -3.668  1.00  0.00    -0.350 N 
ATOM    964  CA  GLY A 244       2.294 -10.387  -2.548  1.00  0.00     0.225 C 
ATOM    965  C   GLY A 244       1.631 -11.119  -1.422  1.00  0.00     0.236 C 
ATOM    966  O   GLY A 244       0.667 -10.609  -0.830  1.00  0.00    -0.272 OA
ATOM    967  HN  GLY A 244       1.165  -9.319  -3.968  1.00  0.00     0.163 HD
ATOM    968  N   LYS A 245       2.116 -12.340  -1.170  1.00  0.00    -0.346 N 
ATOM    969  CA  LYS A 245       1.625 -13.227  -0.112  1.00  0.00     0.176 C 
ATOM    970  C   LYS A 245       0.177 -13.646  -0.344  1.00  0.00     0.241 C 
ATOM    971  O   LYS A 245      -0.517 -14.082   0.581  1.00  0.00    -0.271 OA
ATOM    972  CB  LYS A 245       1.807 -12.553   1.231  1.00  0.00     0.035 C 
ATOM    973  CG  LYS A 245       3.258 -12.216   1.505  1.00  0.00     0.004 C 
ATOM    974  CD  LYS A 245       3.402 -11.261   2.648  1.00  0.00     0.027 C 
ATOM    975  CE  LYS A 245       2.868 -11.835   3.940  1.00  0.00     0.229 C 
ATOM    976  NZ  LYS A 245       3.026 -10.895   5.058  1.00  0.00    -0.079 N 
ATOM    977  HN  LYS A 245       2.872 -12.654  -1.709  1.00  0.00     0.163 HD
ATOM    978  HZ1 LYS A 245       2.466 -10.033   4.910  1.00  0.00     0.274 HD
ATOM    979  HZ2 LYS A 245       4.029 -10.638   5.166  1.00  0.00     0.274 HD
ATOM    980  HZ3 LYS A 245       2.700 -11.351   5.933  1.00  0.00     0.274 HD
ATOM    981  N   ALA A 246      -0.263 -13.538  -1.578  1.00  0.00    -0.346 N 
ATOM    982  CA  ALA A 246      -1.590 -13.930  -1.948  1.00  0.00     0.172 C 
ATOM    983  C   ALA A 246      -1.522 -15.282  -2.621  1.00  0.00     0.243 C 
ATOM    984  O   ALA A 246      -0.853 -15.428  -3.656  1.00  0.00    -0.271 OA
ATOM    985  CB  ALA A 246      -2.215 -12.901  -2.880  1.00  0.00     0.042 C 
ATOM    986  HN  ALA A 246       0.343 -13.197  -2.272  1.00  0.00     0.163 HD
ATOM    987  N   PRO A 247      -2.151 -16.303  -2.040  1.00  0.00    -0.337 N 
ATOM    988  CA  PRO A 247      -2.143 -17.634  -2.607  1.00  0.00     0.179 C 
ATOM    989  C   PRO A 247      -3.062 -17.718  -3.822  1.00  0.00     0.241 C 
ATOM    990  O   PRO A 247      -4.292 -17.791  -3.697  1.00  0.00    -0.271 OA
ATOM    991  CB  PRO A 247      -2.651 -18.524  -1.469  1.00  0.00     0.037 C 
ATOM    992  CG  PRO A 247      -3.491 -17.622  -0.628  1.00  0.00     0.022 C 
ATOM    993  CD  PRO A 247      -2.921 -16.235  -0.782  1.00  0.00     0.127 C 
ATOM    994  N   ARG A 248      -2.479 -17.634  -4.980  1.00  0.00    -0.346 N 
ATOM    995  CA  ARG A 248      -3.222 -17.701  -6.214  1.00  0.00     0.176 C 
ATOM    996  C   ARG A 248      -3.380 -19.135  -6.622  1.00  0.00     0.241 C 
ATOM    997  O   ARG A 248      -4.471 -19.591  -6.985  1.00  0.00    -0.271 OA
ATOM    998  CB  ARG A 248      -2.492 -16.946  -7.321  1.00  0.00     0.036 C 
ATOM    999  CG  ARG A 248      -2.201 -15.500  -6.999  1.00  0.00     0.023 C 
ATOM   1000  CD  ARG A 248      -1.436 -14.832  -8.121  1.00  0.00     0.138 C 
ATOM   1001  NE  ARG A 248      -2.221 -14.696  -9.354  1.00  0.00    -0.227 N 
ATOM   1002  CZ  ARG A 248      -1.703 -14.308 -10.534  1.00  0.00     0.665 C 
ATOM   1003  NH1 ARG A 248      -0.384 -14.153 -10.668  1.00  0.00    -0.235 N 
ATOM   1004  NH2 ARG A 248      -2.499 -14.104 -11.577  1.00  0.00    -0.235 N 
ATOM   1005  HN  ARG A 248      -1.504 -17.509  -5.010  1.00  0.00     0.163 HD
ATOM   1006  HE  ARG A 248      -3.185 -14.867  -9.254  1.00  0.00     0.177 HD
ATOM   1007 1HH1 ARG A 248       0.257 -14.315  -9.912  1.00  0.00     0.174 HD
ATOM   1008 2HH1 ARG A 248       0.045 -13.875 -11.532  1.00  0.00     0.174 HD
ATOM   1009 1HH2 ARG A 248      -3.494 -14.228 -11.529  1.00  0.00     0.174 HD
ATOM   1010 2HH2 ARG A 248      -2.143 -13.793 -12.464  1.00  0.00     0.174 HD
ATOM   1011  N   ARG A 249      -2.302 -19.840  -6.529  1.00  0.00    -0.346 N 
ATOM   1012  CA  ARG A 249      -2.234 -21.205  -6.957  1.00  0.00     0.176 C 
ATOM   1013  C   ARG A 249      -2.164 -22.154  -5.760  1.00  0.00     0.241 C 
ATOM   1014  O   ARG A 249      -1.084 -22.431  -5.230  1.00  0.00    -0.271 OA
ATOM   1015  CB  ARG A 249      -1.013 -21.386  -7.880  1.00  0.00     0.036 C 
ATOM   1016  CG  ARG A 249      -0.848 -22.763  -8.510  1.00  0.00     0.023 C 
ATOM   1017  CD  ARG A 249      -2.011 -23.123  -9.421  1.00  0.00     0.138 C 
ATOM   1018  NE  ARG A 249      -1.764 -24.376 -10.139  1.00  0.00    -0.227 N 
ATOM   1019  CZ  ARG A 249      -2.700 -25.259 -10.516  1.00  0.00     0.665 C 
ATOM   1020  NH1 ARG A 249      -3.978 -25.069 -10.193  1.00  0.00    -0.235 N 
ATOM   1021  NH2 ARG A 249      -2.353 -26.343 -11.201  1.00  0.00    -0.235 N 
ATOM   1022  HN  ARG A 249      -1.513 -19.398  -6.149  1.00  0.00     0.163 HD
ATOM   1023  HE  ARG A 249      -0.817 -24.523 -10.366  1.00  0.00     0.177 HD
ATOM   1024 1HH1 ARG A 249      -4.298 -24.281  -9.662  1.00  0.00     0.174 HD
ATOM   1025 2HH1 ARG A 249      -4.686 -25.720 -10.485  1.00  0.00     0.174 HD
ATOM   1026 1HH2 ARG A 249      -1.400 -26.537 -11.459  1.00  0.00     0.174 HD
ATOM   1027 2HH2 ARG A 249      -3.043 -27.013 -11.486  1.00  0.00     0.174 HD
ATOM   1028  N   ARG A 250      -3.310 -22.591  -5.295  1.00  0.00    -0.346 N 
ATOM   1029  CA  ARG A 250      -3.360 -23.582  -4.248  1.00  0.00     0.176 C 
ATOM   1030  C   ARG A 250      -3.679 -24.912  -4.907  1.00  0.00     0.241 C 
ATOM   1031  O   ARG A 250      -4.827 -25.163  -5.319  1.00  0.00    -0.271 OA
ATOM   1032  CB  ARG A 250      -4.405 -23.241  -3.154  1.00  0.00     0.036 C 
ATOM   1033  CG  ARG A 250      -4.454 -24.272  -2.021  1.00  0.00     0.023 C 
ATOM   1034  CD  ARG A 250      -5.606 -24.036  -1.040  1.00  0.00     0.138 C 
ATOM   1035  NE  ARG A 250      -5.463 -22.827  -0.199  1.00  0.00    -0.227 N 
ATOM   1036  CZ  ARG A 250      -6.355 -22.458   0.748  1.00  0.00     0.665 C 
ATOM   1037  NH1 ARG A 250      -7.430 -23.200   0.964  1.00  0.00    -0.235 N 
ATOM   1038  NH2 ARG A 250      -6.151 -21.368   1.488  1.00  0.00    -0.235 N 
ATOM   1039  HN  ARG A 250      -4.157 -22.265  -5.672  1.00  0.00     0.163 HD
ATOM   1040  HE  ARG A 250      -4.653 -22.287  -0.345  1.00  0.00     0.177 HD
ATOM   1041 1HH1 ARG A 250      -7.611 -24.040   0.449  1.00  0.00     0.174 HD
ATOM   1042 2HH1 ARG A 250      -8.120 -22.967   1.655  1.00  0.00     0.174 HD
ATOM   1043 1HH2 ARG A 250      -5.337 -20.789   1.377  1.00  0.00     0.174 HD
ATOM   1044 2HH2 ARG A 250      -6.805 -21.083   2.194  1.00  0.00     0.174 HD
ATOM   1045  N   ALA A 251      -2.662 -25.704  -5.089  1.00  0.00    -0.345 N 
ATOM   1046  CA  ALA A 251      -2.772 -26.985  -5.730  1.00  0.00     0.181 C 
ATOM   1047  C   ALA A 251      -1.675 -27.855  -5.205  1.00  0.00     0.196 C 
ATOM   1048  O   ALA A 251      -0.504 -27.575  -5.510  1.00  0.00    -0.646 OA
ATOM   1049  CB  ALA A 251      -2.668 -26.852  -7.244  1.00  0.00     0.043 C 
ATOM   1050  OXT ALA A 251      -1.952 -28.749  -4.403  1.00  0.00    -0.646 OA
ATOM   1051  HN  ALA A 251      -1.774 -25.444  -4.762  1.00  0.00     0.163 HD
TER    1052      ALA A 251 
