# Supplementary material for: Taurine is a potential therapy for rheumatoid arthritis via targeting FOXO3 through cellular senescence and autophagy
Source: PLoS One. 2025 Apr 16;20(4):e0318311. doi: 10.1371/journal.pone.0318311 (PMC12002484; doi:10.1371/journal.pone.0318311)
Supplement: S1 Data — The analytical data and experimental raw data of this study. (zip) [file pone.0318311.s001.zip › Taurine_FOXO3_MD AND MDS/molecular dynamics simulation/raw-data/P_RMSF.dat]

# Residue#      Chain    ResName LigandContact         CA   Backbone  Sidechain  All_Heavy   B-factor
         0          A     GLY_-1         Yes       9.855       9.680      10.141       9.680       0.000
         1          A      SER_0         Yes       8.678       8.081       9.096       8.432       0.000
         2          A    SER_151         Yes       7.716       7.412       9.214       8.072       0.000
         3          A    SER_152         Yes       7.338       6.803       8.471       7.399       0.000
         4          A    ARG_153         Yes       4.484       4.347       5.915       5.374       0.000
         5          A    ARG_154         Yes       2.334       2.597       2.742       2.670       0.000
         6          A    ASN_155         Yes       2.417       2.286       3.530       2.968       0.000
         7          A    ALA_156          No       2.585       2.843       3.158       2.890       0.000
         8          A    TRP_157         Yes       3.253       3.208       4.566       4.180       0.000
         9          A    GLY_158          No       2.749       2.702       3.273       2.702       0.000
        10          A    ASN_159         Yes       3.333       3.056       4.951       4.104       0.000
        11          A    LEU_160          No       1.940       2.038       2.019       1.994       0.000
        12          A    SER_161         Yes       1.821       1.671       2.165       1.847       0.000
        13          A    TYR_162          No       1.343       1.290       2.254       1.947       0.000
        14          A    ALA_163          No       1.225       1.219       1.467       1.251       0.000
        15          A    ASP_164         Yes       1.342       1.253       1.776       1.546       0.000
        16          A    LEU_165          No       1.025       0.976       1.503       1.209       0.000
        17          A    ILE_166          No       0.766       0.815       0.877       0.810       0.000
        18          A    THR_167          No       1.055       1.034       1.317       1.147       0.000
        19          A    ARG_168          No       0.997       0.961       1.907       1.605       0.000
        20          A    ALA_169          No       0.717       0.772       0.808       0.754       0.000
        21          A    ILE_170          No       0.907       0.957       1.120       1.006       0.000
        22          A    GLU_171         Yes       1.163       1.177       1.474       1.357       0.000
        23          A    SER_172          No       1.039       1.073       1.026       1.056       0.000
        24          A    SER_173          No       1.078       1.150       1.098       1.133       0.000
        25          A    PRO_174         Yes       1.403       1.437       1.450       1.434       0.000
        26          A    ASP_175         Yes       1.534       1.519       1.977       1.773       0.000
        27          A    LYS_176         Yes       1.259       1.286       1.445       1.370       0.000
        28          A    ARG_177          No       1.320       1.344       2.242       1.954       0.000
        29          A    LEU_178          No       1.161       1.124       1.497       1.257       0.000
        30          A    THR_179          No       1.126       1.068       1.419       1.212       0.000
        31          A    LEU_180          No       0.953       0.968       1.513       1.193       0.000
        32          A    SER_181          No       1.184       1.127       1.776       1.380       0.000
        33          A    GLN_182          No       1.008       0.937       1.504       1.275       0.000
        34          A    ILE_183          No       0.641       0.663       0.768       0.673       0.000
        35          A    TYR_184         Yes       0.802       0.825       1.630       1.377       0.000
        36          A    GLU_185         Yes       0.908       0.854       1.761       1.439       0.000
        37          A    TRP_186          No       0.687       0.723       1.016       0.932       0.000
        38          A    MET_187          No       0.711       0.801       0.932       0.854       0.000
        39          A    VAL_188          No       0.986       0.997       1.253       1.075       0.000
        40          A    ARG_189          No       0.964       1.020       2.243       1.868       0.000
        41          A    CYS_190          No       1.185       1.228       1.226       1.200       0.000
        42          A    VAL_191          No       1.419       1.359       1.876       1.546       0.000
        43          A    PRO_192          No       1.645       1.691       2.021       1.816       0.000
        44          A    TYR_193         Yes       1.983       1.924       2.977       2.635       0.000
        45          A    PHE_194          No       1.575       1.595       1.460       1.509       0.000
        46          A    LYS_195         Yes       1.623       1.700       2.172       1.938       0.000
        47          A    ASP_196         Yes       2.089       2.062       2.566       2.334       0.000
        48          A    LYS_197          No       1.873       1.842       2.264       2.059       0.000
        49          A    GLY_198         Yes       1.637       1.763       1.625       1.763       0.000
        50          A    ASP_199         Yes       2.115       2.249       2.305       2.277       0.000
        51          A    SER_200         Yes       2.372       2.354       2.440       2.384       0.000
        52          A    ASN_201         Yes       2.837       2.786       3.513       3.165       0.000
        53          A    SER_202         Yes       2.596       2.439       3.055       2.661       0.000
        54          A    SER_203         Yes       1.935       1.894       2.124       1.975       0.000
        55          A    ALA_204         Yes       1.872       1.810       2.146       1.863       0.000
        56          A    GLY_205         Yes       1.862       1.770       1.877       1.770       0.000
        57          A    TRP_206          No       1.491       1.428       2.186       1.978       0.000
        58          A    LYS_207         Yes       1.195       1.178       1.702       1.453       0.000
        59          A    ASN_208         Yes       1.300       1.250       1.784       1.535       0.000
        60          A    SER_209          No       1.320       1.233       1.620       1.361       0.000
        61          A    ILE_210          No       0.870       0.877       0.976       0.891       0.000
        62          A    ARG_211         Yes       0.802       0.820       2.180       1.775       0.000
        63          A    HIS_212         Yes       1.028       1.019       1.836       1.534       0.000
        64          A    ASN_213          No       1.065       1.049       1.348       1.211       0.000
        65          A    LEU_214          No       0.825       0.899       0.801       0.821       0.000
        66          A    SER_215         Yes       0.971       1.074       1.168       1.097       0.000
        67          A    LEU_216          No       1.396       1.376       2.030       1.667       0.000
        68          A    HIS_217         Yes       1.700       1.625       2.537       2.196       0.000
        69          A    SER_218         Yes       1.703       1.764       2.063       1.865       0.000
        70          A    ARG_219          No       1.615       1.581       1.664       1.631       0.000
        71          A    PHE_220          No       1.199       1.270       1.051       1.139       0.000
        72          A    MET_221          No       1.326       1.263       2.028       1.708       0.000
        73          A    ARG_222         Yes       1.278       1.394       2.065       1.822       0.000
        74          A    VAL_223          No       1.473       1.432       1.757       1.529       0.000
        75          A    GLN_224         Yes       1.847       1.872       2.862       2.465       0.000
        76          A    ASN_225         Yes       2.112       2.195       2.419       2.300       0.000
        77          A    GLU_226         Yes       3.143       3.121       4.100       3.711       0.000
        78          A    GLY_227         Yes       4.214       3.915       4.628       3.915       0.000
        79          A    THR_228          No       4.001       4.103       4.397       4.221       0.000
        80          A    GLY_229         Yes       4.313       4.016       4.735       4.016       0.000
        81          A    LYS_230         Yes       2.749       2.695       4.631       3.820       0.000
        82          A    SER_231          No       1.780       1.805       2.466       2.045       0.000
        83          A    SER_232         Yes       1.450       1.411       1.968       1.607       0.000
        84          A    TRP_233          No       1.279       1.251       1.762       1.619       0.000
        85          A    TRP_234         Yes       1.043       1.107       0.963       1.005       0.000
        86          A    ILE_235          No       1.211       1.188       1.469       1.302       0.000
        87          A    ILE_236         Yes       1.285       1.386       1.318       1.350       0.000
        88          A    ASN_237         Yes       1.623       1.644       2.089       1.872       0.000
        89          A    PRO_238         Yes       1.908       2.004       1.888       1.957       0.000
        90          A    ASP_239         Yes       2.537       2.649       3.221       2.960       0.000
        91          A    GLY_240          No       2.787       2.667       2.945       2.667       0.000
        92          A    GLY_241         Yes       2.190       2.241       2.221       2.241       0.000
        93          A    LYS_242         Yes       2.041       2.142       1.845       1.987       0.000
        94          A    SER_243          No       2.374       2.586       2.410       2.520       0.000
        95          A    GLY_244         Yes       3.016       2.821       3.417       2.821       0.000
        96          A    LYS_245         Yes       2.369       2.709       4.372       3.659       0.000
        97          A    ALA_246         Yes       2.783       2.490       3.227       2.624       0.000
        98          A    PRO_247          No       4.143       4.172       5.458       4.701       0.000
        99          A    ARG_248         Yes       3.353       3.891       3.861       3.865       0.000
       100          A    ARG_249         Yes       5.674       5.515       8.606       7.602       0.000
       101          A    ARG_250         Yes       7.230       7.685       9.116       8.606       0.000
       102          A    ALA_251          No       9.328       9.408      10.233       9.524       0.000
