# Supplementary material for: Taurine is a potential therapy for rheumatoid arthritis via targeting FOXO3 through cellular senescence and autophagy
Source: PLoS One. 2025 Apr 16;20(4):e0318311. doi: 10.1371/journal.pone.0318311 (PMC12002484; doi:10.1371/journal.pone.0318311)
Supplement: S1 Data — The analytical data and experimental raw data of this study. (zip) [file pone.0318311.s001.zip › Taurine_FOXO3_MD AND MDS/molecular dynamics simulation/raw-data/PL_RMSD.dat]

  # frame#    Prot_CA   Prot_Backbone  Prot_Sidechain  Prot_All_Heavy Lig_wrt_Protein  Lig_wrt_Ligand
         0      0.000           0.000           0.000           0.000           0.000           0.000
         1      1.025           1.087           1.524           1.232           0.642           0.195
         2      1.432           1.447           2.049           1.695           1.026           0.273
         3      1.432           1.472           2.042           1.694           0.663           0.222
         4      1.488           1.528           2.153           1.782           0.791           0.148
         5      1.732           1.775           2.455           2.044           1.154           0.146
         6      1.628           1.658           2.353           1.941           0.861           0.269
         7      1.788           1.815           2.493           2.097           1.874           0.226
         8      1.736           1.785           2.452           2.060           2.056           0.228
         9      1.940           1.998           2.618           2.252           2.113           0.078
        10      2.356           2.416           2.809           2.531           1.805           0.139
        11      2.591           2.623           2.893           2.679           1.989           0.094
        12      2.831           2.854           3.072           2.885           2.628           0.290
        13      2.827           2.860           3.193           2.937           2.421           0.236
        14      2.857           2.872           3.042           2.865           2.274           0.092
        15      2.867           2.890           3.030           2.871           2.122           0.218
        16      3.190           3.220           3.358           3.212           2.344           0.248
        17      3.166           3.137           3.115           3.037           2.343           0.271
        18      3.159           3.162           3.280           3.130           2.457           0.131
        19      3.148           3.143           3.349           3.160           2.237           0.104
        20      3.361           3.348           3.499           3.338           2.350           0.143
        21      3.391           3.408           3.363           3.297           2.033           0.155
        22      3.209           3.282           3.363           3.236           1.410           0.139
        23      3.425           3.458           3.519           3.405           2.130           0.229
        24      3.363           3.347           3.504           3.326           2.554           0.203
        25      3.604           3.602           3.773           3.600           3.343           0.292
        26      3.323           3.350           3.523           3.345           2.921           0.186
        27      3.414           3.462           3.641           3.464           2.970           0.110
        28      3.315           3.345           3.575           3.360           3.252           0.126
        29      3.392           3.432           3.555           3.398           3.281           0.133
        30      3.079           3.150           3.606           3.290           3.336           0.122
        31      3.035           3.094           3.403           3.143           3.052           0.140
        32      3.005           3.111           3.505           3.210           3.024           0.173
        33      3.161           3.272           3.697           3.377           3.439           0.223
        34      3.101           3.232           3.694           3.360           3.134           0.139
        35      3.037           3.126           3.810           3.381           3.130           0.368
        36      3.078           3.149           3.904           3.449           3.444           0.147
        37      3.071           3.139           3.668           3.309           3.055           0.185
        38      3.080           3.117           3.540           3.241           2.718           0.321
        39      3.266           3.314           3.595           3.365           3.084           0.095
        40      3.080           3.109           3.512           3.227           3.121           0.203
        41      3.132           3.173           3.482           3.216           3.077           0.152
        42      3.103           3.132           3.454           3.181           3.199           0.692
        43      3.153           3.152           3.387           3.162           3.492           0.695
        44      3.309           3.313           3.425           3.265           2.928           0.692
        45      3.262           3.270           3.432           3.246           3.072           0.686
        46      3.298           3.286           3.383           3.234           2.786           0.645
        47      3.256           3.240           3.482           3.258           2.851           0.603
        48      3.251           3.262           3.415           3.232           3.545           0.608
        49      3.087           3.076           3.298           3.082           2.919           0.699
        50      3.347           3.309           3.374           3.248           3.091           0.646
        51      3.269           3.240           3.467           3.253           3.068           0.677
        52      2.975           2.952           3.315           3.034           2.945           0.690
        53      2.985           2.985           3.245           3.005           2.695           0.671
        54      3.099           3.060           3.234           3.044           2.425           0.721
        55      3.226           3.171           3.302           3.132           2.398           0.728
        56      3.273           3.219           3.385           3.193           2.330           0.676
        57      3.270           3.200           3.378           3.189           2.640           0.706
        58      3.466           3.398           3.561           3.387           1.917           0.669
        59      3.640           3.553           3.545           3.461           2.888           0.722
        60      3.307           3.258           3.448           3.245           2.314           0.719
        61      3.612           3.549           3.563           3.459           2.685           0.695
        62      3.492           3.429           3.651           3.455           2.543           0.732
        63      3.633           3.578           3.660           3.522           2.546           0.662
        64      3.498           3.483           3.643           3.475           2.937           0.594
        65      3.718           3.699           3.785           3.657           2.916           0.652
        66      3.802           3.752           3.715           3.638           2.894           0.636
        67      3.811           3.764           3.870           3.704           3.065           0.665
        68      3.570           3.532           3.620           3.471           2.808           0.672
        69      3.660           3.645           3.716           3.573           3.186           0.676
        70      3.858           3.847           3.766           3.712           2.960           0.630
        71      4.057           4.019           3.849           3.836           2.537           0.700
        72      4.173           4.153           4.025           3.986           2.992           0.721
        73      4.228           4.212           4.086           4.040           3.222           0.669
        74      4.008           4.014           3.967           3.885           3.090           0.671
        75      3.970           3.959           4.083           3.928           3.063           0.603
        76      3.524           3.579           3.811           3.606           2.908           0.614
        77      3.069           3.129           3.545           3.244           2.909           0.719
        78      3.149           3.210           3.783           3.404           2.495           0.757
        79      3.393           3.481           4.010           3.653           3.110           0.615
        80      3.529           3.574           3.873           3.613           2.938           0.649
        81      3.530           3.547           3.943           3.645           3.234           0.625
        82      3.616           3.643           3.947           3.698           2.705           0.653
        83      3.656           3.670           4.036           3.756           2.835           0.598
        84      3.655           3.672           3.994           3.730           2.884           0.658
        85      3.583           3.637           3.939           3.686           3.084           0.601
        86      3.255           3.283           3.698           3.414           2.723           0.699
        87      3.408           3.445           3.825           3.561           2.349           0.645
        88      3.117           3.149           3.573           3.284           2.489           0.723
        89      2.929           2.954           3.585           3.195           2.477           0.598
        90      2.843           2.850           3.493           3.096           2.222           0.676
        91      2.662           2.700           3.333           2.953           2.332           0.692
        92      2.511           2.536           3.340           2.878           1.819           0.690
        93      2.634           2.678           3.432           2.971           2.812           0.645
        94      2.828           2.825           3.376           3.013           3.664           0.681
        95      2.743           2.749           3.396           2.991           4.057           0.639
        96      2.716           2.724           3.349           2.961           3.964           0.690
        97      2.919           2.913           3.391           3.069           3.645           0.681
        98      2.911           2.911           3.443           3.093           4.198           0.688
        99      3.051           3.046           3.476           3.163           4.609           0.609
       100      2.989           2.974           3.392           3.098           4.310           0.580
       101      3.095           3.069           3.384           3.121           2.931           0.700
       102      3.185           3.189           3.488           3.233           3.842           0.580
       103      3.077           3.072           3.419           3.156           3.516           0.577
       104      3.133           3.118           3.370           3.149           3.882           0.560
       105      3.095           3.090           3.359           3.116           4.160           0.660
       106      3.278           3.263           3.478           3.283           4.541           0.609
       107      3.060           3.069           3.551           3.227           3.609           0.637
       108      3.056           3.056           3.605           3.249           4.233           0.697
       109      3.033           3.038           3.568           3.229           3.416           0.619
       110      3.246           3.230           3.757           3.413           3.580           0.733
       111      3.443           3.413           3.790           3.528           3.206           0.668
       112      3.222           3.199           3.601           3.315           3.152           0.676
       113      3.193           3.169           3.677           3.341           3.369           0.621
       114      3.527           3.500           3.921           3.635           3.674           0.696
       115      2.922           2.932           3.513           3.140           3.526           0.727
       116      2.744           2.774           3.515           3.064           3.710           0.559
       117      2.594           2.629           3.475           2.985           3.627           0.693
       118      2.468           2.507           3.420           2.905           3.415           0.686
       119      2.409           2.477           3.590           2.986           3.254           0.596
       120      2.449           2.513           3.556           2.982           2.529           0.692
       121      2.590           2.610           3.612           3.066           3.232           0.636
       122      2.447           2.486           3.519           2.956           3.245           0.626
       123      2.602           2.645           3.704           3.132           3.292           0.467
       124      2.720           2.753           3.776           3.206           3.050           0.707
       125      2.901           2.929           3.840           3.312           3.243           0.740
       126      3.080           3.108           3.916           3.434           3.253           0.705
       127      2.910           2.927           3.688           3.231           3.349           0.708
       128      3.228           3.241           3.850           3.454           3.078           0.628
       129      3.309           3.328           3.934           3.550           3.277           0.635
       130      3.399           3.388           3.940           3.567           3.856           0.623
       131      3.534           3.499           4.011           3.664           3.922           0.628
       132      3.504           3.505           4.027           3.662           3.705           0.714
       133      3.503           3.481           3.882           3.584           3.311           0.690
       134      3.530           3.539           4.098           3.732           3.488           0.667
       135      3.435           3.438           4.134           3.700           3.604           0.710
       136      3.705           3.683           4.282           3.908           3.170           0.591
       137      3.709           3.677           4.213           3.856           3.468           0.678
       138      3.591           3.589           4.148           3.784           3.242           0.687
       139      3.493           3.477           4.061           3.685           2.932           0.689
       140      3.603           3.594           4.182           3.797           2.888           0.691
       141      3.681           3.673           4.133           3.807           3.600           0.585
       142      3.793           3.775           4.228           3.908           3.629           0.639
       143      3.805           3.798           4.368           3.991           3.799           0.668
       144      3.685           3.678           4.284           3.879           3.771           0.660
       145      3.706           3.689           4.323           3.917           3.628           0.576
       146      3.704           3.670           4.268           3.866           3.677           0.703
       147      3.660           3.625           4.171           3.805           3.686           0.728
       148      3.701           3.654           4.112           3.772           3.612           0.484
       149      3.887           3.860           4.323           3.981           3.846           0.528
       150      3.536           3.512           4.043           3.688           3.709           0.700
       151      3.416           3.372           4.035           3.596           4.141           0.661
       152      3.398           3.352           3.947           3.550           3.294           0.727
       153      3.546           3.523           4.074           3.698           3.551           0.651
       154      3.677           3.669           4.223           3.842           3.519           0.656
       155      3.557           3.539           4.166           3.763           3.080           0.655
       156      3.757           3.712           4.197           3.872           2.996           0.634
       157      3.725           3.697           4.201           3.857           2.700           0.638
       158      3.601           3.591           4.169           3.802           3.865           0.669
       159      3.601           3.598           4.135           3.787           3.372           0.678
       160      3.544           3.536           4.055           3.714           3.193           0.624
       161      3.391           3.421           4.040           3.647           3.266           0.499
       162      3.381           3.399           4.078           3.668           3.557           0.700
       163      3.461           3.484           4.142           3.734           2.892           0.630
       164      3.545           3.563           4.151           3.781           2.511           0.653
       165      3.496           3.536           4.139           3.751           3.257           0.646
       166      3.607           3.623           4.129           3.787           3.401           0.701
       167      3.463           3.460           4.074           3.687           2.864           0.652
       168      3.467           3.453           4.067           3.681           3.082           0.608
       169      3.545           3.550           4.113           3.736           3.004           0.694
       170      3.414           3.417           4.027           3.631           2.633           0.696
       171      3.260           3.269           4.013           3.578           2.282           0.727
       172      3.308           3.310           3.993           3.569           2.632           0.703
       173      3.453           3.457           4.118           3.691           2.229           0.706
       174      3.288           3.271           4.014           3.557           2.840           0.705
       175      3.235           3.222           3.892           3.467           2.360           0.691
       176      3.132           3.135           3.902           3.431           2.180           0.631
       177      3.191           3.194           3.909           3.471           2.461           0.688
       178      3.321           3.312           3.923           3.538           2.408           0.726
       179      3.274           3.274           3.993           3.558           2.534           0.682
       180      3.302           3.314           4.016           3.582           2.366           0.682
       181      3.450           3.449           4.100           3.696           2.510           0.585
       182      3.470           3.436           4.040           3.641           2.408           0.635
       183      3.503           3.482           4.125           3.712           2.727           0.640
       184      3.656           3.640           4.194           3.829           2.483           0.691
       185      3.440           3.434           4.078           3.674           2.231           0.732
       186      3.640           3.645           4.262           3.874           2.346           0.640
       187      3.591           3.576           4.078           3.742           2.592           0.709
       188      3.586           3.553           4.039           3.694           2.845           0.638
       189      3.463           3.444           3.948           3.595           2.247           0.667
       190      3.801           3.767           4.153           3.852           2.827           0.633
       191      3.626           3.590           4.094           3.745           2.429           0.660
       192      3.593           3.568           4.104           3.738           2.369           0.654
       193      3.530           3.505           3.997           3.647           2.781           0.643
       194      3.682           3.647           3.984           3.708           2.491           0.696
       195      3.879           3.839           4.061           3.838           2.822           0.680
       196      3.723           3.694           4.058           3.756           2.332           0.707
       197      3.620           3.598           4.050           3.700           2.568           0.596
       198      3.819           3.779           4.088           3.817           2.297           0.671
       199      3.799           3.764           4.132           3.825           2.278           0.695
       200      3.625           3.601           4.106           3.733           2.694           0.702
       201      3.519           3.501           3.986           3.638           2.464           0.681
       202      3.599           3.603           4.096           3.743           2.632           0.696
       203      3.731           3.699           4.169           3.828           2.488           0.638
       204      3.738           3.720           4.191           3.850           4.112           0.702
       205      3.758           3.742           4.236           3.882           3.756           0.568
       206      3.867           3.836           4.289           3.957           4.403           0.612
       207      4.006           3.977           4.374           4.065           4.544           0.704
       208      3.871           3.845           4.329           3.980           5.062           0.582
       209      3.961           3.929           4.315           4.013           4.171           0.666
       210      4.073           4.036           4.493           4.157           3.910           0.681
       211      4.283           4.247           4.733           4.378           3.045           0.687
       212      4.142           4.116           4.619           4.253           2.918           0.716
       213      4.215           4.176           4.771           4.370           2.276           0.552
       214      4.151           4.139           4.716           4.330           3.411           0.676
       215      4.279           4.255           4.725           4.384           3.325           0.647
       216      4.240           4.214           4.738           4.380           3.435           0.579
       217      4.307           4.284           4.755           4.407           2.693           0.690
       218      4.090           4.053           4.601           4.220           2.078           0.668
       219      4.153           4.113           4.662           4.281           2.559           0.664
       220      4.167           4.126           4.611           4.265           2.073           0.739
       221      4.098           4.077           4.529           4.196           2.919           0.700
       222      3.963           3.922           4.392           4.062           3.126           0.699
       223      4.066           4.033           4.447           4.136           3.045           0.702
       224      4.102           4.058           4.441           4.135           3.067           0.699
       225      4.205           4.171           4.490           4.224           2.851           0.698
       226      4.103           4.047           4.475           4.150           3.308           0.671
       227      4.042           3.974           4.479           4.132           2.600           0.703
       228      4.063           4.024           4.507           4.157           3.242           0.704
       229      4.150           4.102           4.548           4.220           2.804           0.532
       230      4.034           4.000           4.466           4.129           2.807           0.650
       231      4.151           4.112           4.522           4.218           3.334           0.708
       232      4.235           4.201           4.659           4.322           3.122           0.609
       233      4.251           4.209           4.596           4.294           3.253           0.590
       234      4.129           4.085           4.454           4.162           3.418           0.640
       235      4.063           4.014           4.444           4.115           4.250           0.693
       236      4.048           3.999           4.490           4.125           3.822           0.693
       237      4.044           4.010           4.488           4.150           3.484           0.708
       238      4.036           3.987           4.454           4.121           4.022           0.717
       239      4.284           4.240           4.646           4.334           3.999           0.650
       240      4.130           4.100           4.517           4.200           4.114           0.703
       241      4.052           4.001           4.419           4.104           4.313           0.685
       242      4.004           3.961           4.368           4.063           3.747           0.631
       243      4.006           3.975           4.384           4.070           3.609           0.728
       244      3.920           3.930           4.388           4.054           3.238           0.664
       245      4.086           4.045           4.528           4.182           3.674           0.705
       246      4.044           4.017           4.437           4.118           3.748           0.642
       247      4.217           4.170           4.546           4.258           4.906           0.665
       248      4.104           4.046           4.417           4.122           3.887           0.568
       249      3.896           3.861           4.287           3.968           3.753           0.672
       250      3.945           3.902           4.300           3.992           4.051           0.720
       251      3.918           3.878           4.319           3.989           3.744           0.612
       252      4.082           4.026           4.400           4.103           3.436           0.629
       253      4.187           4.146           4.451           4.182           3.110           0.719
       254      4.261           4.219           4.544           4.285           2.578           0.692
       255      4.110           4.063           4.336           4.095           1.890           0.688
       256      4.086           4.044           4.379           4.101           1.976           0.633
       257      3.778           3.735           4.229           3.869           1.865           0.699
       258      3.835           3.785           4.255           3.912           1.634           0.642
       259      3.840           3.810           4.286           3.947           2.085           0.632
       260      3.949           3.926           4.382           4.048           2.832           0.726
       261      3.991           3.942           4.421           4.070           2.419           0.697
       262      3.859           3.819           4.336           3.973           2.619           0.660
       263      3.949           3.918           4.465           4.090           3.088           0.682
       264      3.896           3.840           4.410           4.019           3.932           0.641
       265      3.750           3.711           4.325           3.908           3.635           0.600
       266      3.759           3.723           4.297           3.905           3.527           0.666
       267      3.641           3.614           4.198           3.800           2.855           0.659
       268      3.859           3.832           4.298           3.954           2.193           0.647
       269      3.752           3.709           4.249           3.871           3.198           0.692
       270      3.758           3.727           4.294           3.907           2.832           0.631
       271      3.694           3.674           4.226           3.847           2.745           0.648
       272      3.625           3.602           4.184           3.786           3.411           0.603
       273      3.569           3.559           4.157           3.752           3.557           0.551
       274      3.603           3.590           4.215           3.798           3.275           0.626
       275      3.599           3.575           4.208           3.794           3.213           0.683
       276      3.386           3.378           4.090           3.639           2.770           0.675
       277      3.369           3.344           4.100           3.637           3.308           0.585
       278      3.411           3.413           4.143           3.691           2.952           0.561
       279      3.547           3.531           4.178           3.756           3.457           0.711
       280      3.605           3.602           4.241           3.828           3.634           0.652
       281      3.466           3.456           4.157           3.717           2.627           0.650
       282      3.354           3.365           4.070           3.627           3.144           0.710
       283      3.307           3.288           3.950           3.520           3.178           0.582
       284      3.329           3.329           4.016           3.575           3.941           0.648
       285      3.366           3.362           4.033           3.605           3.941           0.678
       286      3.383           3.371           4.005           3.588           3.930           0.583
       287      3.554           3.524           4.046           3.687           4.793           0.627
       288      3.480           3.459           4.023           3.633           3.616           0.629
       289      3.579           3.562           4.201           3.794           3.944           0.678
       290      3.736           3.710           4.313           3.918           2.055           0.683
       291      3.646           3.630           4.214           3.815           2.583           0.709
       292      3.618           3.599           4.202           3.811           3.159           0.499
       293      3.688           3.675           4.211           3.839           2.878           0.635
       294      3.598           3.575           4.145           3.763           2.605           0.608
       295      3.578           3.540           4.209           3.768           2.979           0.628
       296      3.634           3.579           4.173           3.771           3.110           0.695
       297      3.506           3.466           4.079           3.675           2.383           0.700
       298      3.670           3.619           4.278           3.860           2.853           0.713
       299      3.408           3.367           4.037           3.609           3.290           0.685
       300      3.496           3.459           4.179           3.732           3.231           0.687
       301      3.624           3.570           4.180           3.802           3.132           0.722
       302      3.590           3.538           4.223           3.784           2.790           0.656
       303      3.690           3.631           4.224           3.858           2.874           0.722
       304      3.748           3.700           4.357           3.942           2.532           0.613
       305      3.484           3.436           4.154           3.720           3.199           0.662
       306      3.707           3.653           4.333           3.911           2.392           0.683
       307      3.742           3.682           4.275           3.894           4.164           0.724
       308      3.525           3.488           4.115           3.733           4.000           0.711
       309      3.428           3.405           4.084           3.668           4.006           0.736
       310      3.549           3.507           4.123           3.737           3.946           0.674
       311      3.593           3.583           4.276           3.846           4.155           0.657
       312      3.691           3.693           4.279           3.896           4.572           0.697
       313      3.599           3.601           4.236           3.831           4.204           0.680
       314      3.537           3.526           4.162           3.753           4.041           0.702
       315      3.594           3.571           4.220           3.801           3.742           0.690
       316      3.614           3.591           4.196           3.785           4.561           0.591
       317      3.656           3.634           4.268           3.852           6.110           0.684
       318      3.508           3.493           4.145           3.721           7.197           0.703
       319      3.640           3.619           4.286           3.848           7.339           0.624
       320      3.586           3.564           4.204           3.785           7.538           0.631
       321      3.569           3.554           4.240           3.788           8.686           0.727
       322      3.702           3.665           4.266           3.854           7.223           0.715
       323      3.683           3.665           4.335           3.901           7.353           0.696
       324      3.735           3.708           4.323           3.902           7.655           0.699
       325      3.537           3.533           4.289           3.798           8.472           0.636
       326      3.924           3.921           4.526           4.129           9.406           0.704
       327      3.724           3.743           4.428           3.979           8.906           0.599
       328      3.700           3.692           4.371           3.922          10.107           0.711
       329      3.622           3.632           4.381           3.909           9.967           0.665
       330      3.669           3.675           4.367           3.914          10.450           0.628
       331      3.649           3.665           4.410           3.946           9.565           0.743
       332      3.695           3.694           4.392           3.949           9.612           0.691
       333      3.713           3.739           4.417           3.978           8.891           0.693
       334      3.535           3.537           4.333           3.829           8.138           0.674
       335      3.545           3.542           4.332           3.836           9.282           0.635
       336      3.417           3.417           4.197           3.707           7.976           0.673
       337      3.321           3.333           4.133           3.634           7.968           0.658
       338      3.306           3.346           4.201           3.680           7.054           0.665
       339      3.359           3.399           4.260           3.735           6.393           0.727
       340      3.522           3.553           4.295           3.806           6.575           0.676
       341      3.416           3.425           4.247           3.729           6.758           0.676
       342      3.404           3.446           4.326           3.789           7.821           0.636
       343      3.327           3.355           4.198           3.681           6.903           0.680
       344      3.279           3.321           4.208           3.672           6.723           0.598
       345      3.363           3.369           4.334           3.762           7.947           0.612
       346      3.525           3.541           4.463           3.923           7.021           0.687
       347      3.815           3.828           4.543           4.085           6.451           0.542
       348      3.749           3.797           4.548           4.070           6.884           0.618
       349      3.667           3.696           4.477           3.984           6.315           0.653
       350      3.709           3.742           4.545           4.047           6.780           0.680
       351      3.619           3.657           4.582           4.021           6.180           0.725
       352      3.762           3.759           4.497           4.018           5.961           0.639
       353      3.712           3.683           4.443           3.962           5.466           0.740
       354      3.786           3.799           4.600           4.106           5.705           0.700
       355      3.968           3.951           4.690           4.230           5.395           0.590
       356      3.994           3.986           4.714           4.264           6.076           0.704
       357      3.795           3.771           4.660           4.136           5.214           0.642
       358      3.612           3.610           4.496           3.962           5.972           0.715
       359      3.612           3.615           4.484           3.955           5.511           0.685
       360      3.421           3.400           4.408           3.825           5.768           0.713
       361      3.095           3.117           4.202           3.577           5.069           0.676
       362      2.973           3.010           4.186           3.529           5.406           0.732
       363      3.221           3.230           4.249           3.655           4.970           0.627
       364      3.201           3.203           4.137           3.578           4.898           0.711
       365      3.423           3.417           4.293           3.768           3.068           0.659
       366      3.403           3.433           4.251           3.742           4.379           0.740
       367      3.503           3.507           4.441           3.891           3.278           0.621
       368      3.526           3.529           4.270           3.801           4.033           0.727
       369      3.268           3.323           4.240           3.677           3.772           0.671
       370      3.211           3.242           4.245           3.646           4.018           0.686
       371      3.323           3.309           4.175           3.638           3.794           0.635
       372      3.399           3.423           4.282           3.741           3.931           0.617
       373      3.568           3.593           4.357           3.877           3.662           0.525
       374      3.676           3.688           4.466           3.987           4.031           0.658
       375      3.629           3.622           4.330           3.872           3.991           0.701
       376      3.611           3.602           4.401           3.899           3.796           0.641
       377      3.657           3.643           4.366           3.904           3.705           0.669
       378      3.876           3.866           4.442           4.047           3.613           0.663
       379      3.606           3.580           4.331           3.854           3.166           0.637
       380      3.614           3.629           4.397           3.904           3.983           0.649
       381      3.563           3.569           4.381           3.865           3.638           0.691
       382      3.552           3.543           4.302           3.821           4.141           0.620
       383      3.590           3.565           4.327           3.844           4.578           0.608
       384      3.663           3.646           4.365           3.893           4.610           0.695
       385      3.816           3.819           4.498           4.039           4.486           0.717
       386      3.721           3.734           4.432           3.970           4.646           0.128
       387      3.739           3.718           4.364           3.928           5.234           0.283
       388      3.741           3.727           4.416           3.964           5.204           0.330
       389      3.723           3.691           4.361           3.907           4.660           0.106
       390      3.784           3.778           4.509           4.026           4.731           0.137
       391      3.467           3.497           4.247           3.747           4.610           0.116
       392      3.398           3.454           4.350           3.795           5.218           0.117
       393      3.632           3.673           4.459           3.957           5.552           0.173
       394      3.613           3.630           4.373           3.900           5.036           0.132
       395      3.807           3.828           4.486           4.039           4.776           0.222
       396      3.823           3.818           4.504           4.054           4.809           0.117
       397      3.729           3.734           4.403           3.964           4.476           0.142
       398      3.827           3.869           4.520           4.079           4.648           0.126
       399      3.903           3.918           4.569           4.140           4.873           0.140
       400      3.887           3.913           4.582           4.145           4.969           0.096
       401      3.721           3.728           4.418           3.985           4.752           0.109
       402      3.635           3.669           4.379           3.917           4.779           0.134
       403      3.484           3.502           4.330           3.819           4.752           0.213
       404      3.768           3.776           4.558           4.049           4.724           0.102
       405      3.750           3.753           4.545           4.041           4.485           0.127
       406      3.920           3.907           4.576           4.144           4.768           0.225
       407      3.797           3.792           4.539           4.061           4.638           0.135
       408      3.859           3.843           4.549           4.104           4.647           0.146
       409      3.989           4.010           4.695           4.251           4.679           0.167
       410      3.761           3.777           4.550           4.067           5.010           0.167
       411      4.083           4.072           4.777           4.332           5.145           0.149
       412      3.850           3.882           4.690           4.179           5.193           0.118
       413      3.858           3.863           4.675           4.168           4.946           0.163
       414      3.832           3.841           4.663           4.144           4.318           0.216
       415      3.801           3.816           4.667           4.132           4.707           0.326
       416      3.993           3.977           4.738           4.254           4.872           0.110
       417      4.170           4.159           4.873           4.403           5.029           0.144
       418      4.002           3.984           4.736           4.246           4.581           0.145
       419      4.161           4.151           4.800           4.370           4.655           0.171
       420      4.040           4.026           4.648           4.217           4.940           0.124
       421      3.793           3.780           4.600           4.082           5.178           0.122
       422      4.082           4.057           4.905           4.380           4.795           0.187
       423      4.142           4.157           4.971           4.459           4.769           0.148
       424      3.714           3.715           4.777           4.149           4.747           0.123
       425      3.812           3.829           4.739           4.174           4.905           0.132
       426      3.723           3.715           4.689           4.104           4.822           0.095
       427      3.343           3.319           4.431           3.795           4.662           0.102
       428      3.561           3.545           4.509           3.928           4.728           0.084
       429      3.666           3.671           4.701           4.092           5.070           0.212
       430      3.444           3.456           4.594           3.931           4.894           0.137
       431      3.280           3.275           4.415           3.766           4.969           0.126
       432      3.601           3.586           4.530           3.964           4.528           0.152
       433      3.601           3.600           4.538           3.975           4.745           0.121
       434      3.528           3.521           4.464           3.903           4.788           0.139
       435      3.360           3.354           4.375           3.774           4.259           0.268
       436      3.622           3.598           4.580           4.000           4.565           0.134
       437      3.521           3.503           4.386           3.847           4.235           0.118
       438      3.353           3.332           4.354           3.763           4.730           0.175
       439      3.399           3.385           4.369           3.791           4.432           0.095
       440      3.455           3.447           4.343           3.800           4.953           0.118
       441      3.360           3.355           4.386           3.790           4.220           0.244
       442      3.322           3.319           4.285           3.693           4.386           0.139
       443      3.224           3.218           4.227           3.632           4.135           0.091
       444      3.375           3.362           4.294           3.738           4.121           0.095
       445      3.442           3.432           4.296           3.775           4.013           0.206
       446      3.328           3.313           4.283           3.704           4.078           0.154
       447      3.583           3.553           4.297           3.815           4.361           0.217
       448      3.349           3.323           4.213           3.673           4.235           0.133
       449      3.629           3.619           4.426           3.918           3.763           0.318
       450      3.594           3.573           4.399           3.881           4.180           0.222
       451      3.902           3.883           4.736           4.199           4.406           0.117
       452      3.631           3.634           4.499           3.962           4.451           0.157
       453      3.443           3.458           4.384           3.815           4.593           0.182
       454      3.595           3.597           4.566           3.985           5.260           0.118
       455      3.639           3.660           4.558           4.003           4.218           0.232
       456      3.611           3.629           4.570           3.995           4.268           0.182
       457      3.438           3.452           4.434           3.836           4.097           0.182
       458      3.326           3.350           4.396           3.779           4.134           0.105
       459      3.493           3.486           4.573           3.932           4.197           0.132
       460      3.457           3.474           4.621           3.959           4.556           0.084
       461      3.494           3.489           4.698           4.008           3.825           0.227
       462      3.348           3.332           4.429           3.799           3.826           0.170
       463      3.241           3.263           4.335           3.709           3.809           0.185
       464      3.176           3.186           4.318           3.659           3.308           0.085
       465      3.398           3.386           4.423           3.815           3.956           0.154
       466      3.249           3.242           4.619           3.856           4.445           0.090
       467      3.338           3.332           4.522           3.845           3.921           0.215
       468      3.374           3.384           4.738           4.009           3.607           0.156
       469      3.475           3.458           4.719           4.011           3.448           0.223
       470      3.611           3.607           4.746           4.085           3.818           0.068
       471      3.334           3.347           4.780           4.011           3.825           0.157
       472      3.279           3.264           4.670           3.908           4.044           0.241
       473      3.155           3.145           4.495           3.760           4.479           0.161
       474      3.148           3.132           4.575           3.795           3.721           0.113
       475      2.968           2.952           4.413           3.627           3.967           0.130
       476      3.261           3.233           4.543           3.826           3.915           0.132
       477      3.193           3.181           4.356           3.681           4.157           0.256
       478      2.854           2.867           4.151           3.441           4.153           0.116
       479      2.758           2.748           4.081           3.366           4.349           0.103
       480      2.743           2.719           3.938           3.252           4.322           0.093
       481      3.027           2.984           4.182           3.505           4.323           0.142
       482      3.427           3.400           4.474           3.860           4.566           0.222
       483      3.338           3.306           4.290           3.711           4.265           0.149
       484      3.349           3.303           4.383           3.768           4.033           0.187
       485      3.536           3.495           4.409           3.867           3.983           0.227
       486      3.757           3.700           4.530           4.012           4.517           0.141
       487      3.498           3.469           4.369           3.816           4.620           0.310
       488      3.763           3.743           4.512           4.007           4.993           0.142
       489      3.640           3.600           4.518           3.963           4.503           0.163
       490      3.458           3.416           4.411           3.812           4.309           0.191
       491      3.316           3.312           4.366           3.741           3.728           0.132
       492      3.201           3.153           4.108           3.514           3.554           0.111
       493      3.187           3.187           4.191           3.582           3.791           0.092
       494      2.980           2.965           4.097           3.436           3.803           0.169
       495      2.926           2.926           3.982           3.354           3.647           0.174
       496      2.957           2.963           3.981           3.372           3.567           0.208
       497      2.933           2.941           3.962           3.355           3.419           0.131
       498      2.958           2.987           4.049           3.432           3.157           0.170
       499      3.182           3.219           4.093           3.536           3.883           0.192
       500      3.203           3.262           4.159           3.604           3.731           0.309
       501      3.003           3.050           3.919           3.355           4.818           0.202
       502      3.216           3.249           4.004           3.510           5.410           0.154
       503      3.108           3.136           3.957           3.441           4.883           0.174
       504      2.945           2.943           4.030           3.393           3.452           0.152
       505      3.285           3.299           4.231           3.658           3.596           0.166
       506      3.484           3.486           4.189           3.719           3.867           0.215
       507      3.725           3.735           4.359           3.929           3.687           0.109
       508      4.010           4.071           4.665           4.248           4.140           0.232
       509      3.771           3.816           4.439           4.011           4.079           0.124
       510      3.767           3.811           4.292           3.917           3.539           0.153
       511      3.765           3.802           4.394           3.970           3.328           0.111
       512      3.839           3.885           4.480           4.061           3.553           0.165
       513      3.700           3.752           4.374           3.948           3.554           0.113
       514      3.966           4.026           4.581           4.183           3.418           0.115
       515      3.863           3.896           4.492           4.071           3.465           0.133
       516      3.983           4.007           4.608           4.182           3.368           0.127
       517      3.999           4.025           4.569           4.183           4.025           0.113
       518      4.302           4.347           4.865           4.486           3.667           0.074
       519      4.333           4.342           4.904           4.522           3.903           0.079
       520      4.187           4.199           4.825           4.404           3.498           0.117
       521      4.044           4.063           4.749           4.295           3.705           0.199
       522      4.185           4.212           4.905           4.454           4.315           0.095
       523      4.261           4.294           4.919           4.493           4.541           0.111
       524      4.450           4.486           5.068           4.663           4.340           0.210
       525      4.484           4.497           5.012           4.630           4.021           0.181
       526      4.546           4.562           5.090           4.703           4.441           0.457
       527      4.397           4.422           4.962           4.578           3.844           0.118
       528      4.283           4.292           4.779           4.427           3.690           0.129
       529      4.090           4.072           4.670           4.263           3.947           0.364
       530      4.201           4.208           4.755           4.374           3.934           0.281
       531      4.176           4.185           4.758           4.365           3.401           0.098
       532      4.552           4.556           5.003           4.674           3.796           0.196
       533      4.358           4.364           4.857           4.508           3.450           0.143
       534      4.185           4.188           4.737           4.344           3.754           0.151
       535      4.193           4.179           4.749           4.348           3.576           0.129
       536      4.472           4.464           5.095           4.667           4.148           0.109
       537      4.506           4.510           4.977           4.619           4.192           0.254
       538      4.683           4.704           5.201           4.820           3.988           0.340
       539      4.597           4.629           5.191           4.794           3.810           0.097
       540      4.676           4.707           5.228           4.846           4.319           0.171
       541      4.762           4.784           5.267           4.904           4.026           0.131
       542      4.552           4.554           5.164           4.740           3.514           0.091
       543      4.492           4.494           4.995           4.617           3.916           0.124
       544      4.540           4.536           4.965           4.633           4.117           0.274
       545      4.545           4.532           5.116           4.721           4.150           0.134
       546      4.519           4.525           5.200           4.754           4.082           0.143
       547      4.700           4.683           5.356           4.906           3.932           0.293
       548      4.643           4.619           5.279           4.835           4.101           0.209
       549      4.721           4.703           5.284           4.878           4.426           0.192
       550      4.632           4.610           5.248           4.822           3.848           0.115
       551      4.512           4.517           5.168           4.734           3.818           0.129
       552      4.652           4.656           5.261           4.854           3.660           0.139
       553      4.602           4.610           5.192           4.785           3.817           0.084
       554      4.697           4.680           5.220           4.837           3.253           0.117
       555      4.489           4.507           4.947           4.600           3.625           0.198
       556      4.238           4.212           4.696           4.331           3.578           0.116
       557      4.482           4.480           5.048           4.651           3.985           0.110
       558      4.272           4.283           4.874           4.464           3.947           0.090
       559      4.311           4.323           4.870           4.475           3.946           0.141
       560      4.482           4.500           4.870           4.543           4.069           0.206
       561      4.453           4.476           4.946           4.590           4.025           0.155
       562      4.441           4.465           4.962           4.583           3.811           0.188
       563      4.549           4.584           4.972           4.657           4.523           0.098
       564      4.560           4.607           5.130           4.751           3.982           0.224
       565      4.717           4.758           5.252           4.882           4.167           0.177
       566      4.432           4.475           5.140           4.699           3.881           0.185
       567      4.458           4.492           5.048           4.649           4.364           0.191
       568      4.492           4.515           5.046           4.667           3.781           0.234
       569      4.528           4.535           5.071           4.684           3.780           0.195
       570      4.410           4.436           4.929           4.550           3.439           0.106
       571      4.362           4.358           4.773           4.440           3.200           0.092
       572      4.158           4.158           4.427           4.160           3.423           0.093
       573      3.928           3.908           4.433           4.040           3.287           0.154
       574      4.067           4.050           4.575           4.183           3.137           0.146
       575      3.985           3.962           4.425           4.063           3.362           0.186
       576      3.448           3.417           4.097           3.621           2.477           0.146
       577      3.857           3.831           4.404           3.986           2.998           0.137
       578      4.028           3.997           4.540           4.124           3.347           0.133
       579      4.078           4.069           4.733           4.274           3.257           0.123
       580      4.167           4.148           4.798           4.346           3.548           0.173
       581      4.152           4.127           4.934           4.416           3.444           0.288
       582      4.123           4.080           4.773           4.296           3.064           0.134
       583      4.390           4.388           5.126           4.634           3.566           0.206
       584      4.094           4.046           4.829           4.306           2.664           0.227
       585      3.954           3.898           4.636           4.139           2.770           0.222
       586      4.032           4.002           4.763           4.267           3.479           0.124
       587      4.084           4.056           4.800           4.314           3.190           0.138
       588      3.968           3.930           4.733           4.223           2.938           0.149
       589      3.990           3.958           4.698           4.194           2.856           0.089
       590      4.118           4.072           4.886           4.373           2.790           0.163
       591      4.152           4.101           4.915           4.398           3.061           0.206
       592      4.265           4.269           5.040           4.543           3.243           0.182
       593      4.406           4.398           5.107           4.637           3.633           0.156
       594      4.384           4.366           5.035           4.567           3.742           0.088
       595      4.389           4.362           5.108           4.606           3.250           0.129
       596      4.452           4.454           5.136           4.661           3.217           0.130
       597      4.685           4.660           5.322           4.856           3.803           0.295
       598      4.755           4.742           5.435           4.968           3.288           0.168
       599      4.580           4.583           5.242           4.781           3.815           0.250
       600      4.374           4.353           5.166           4.649           3.339           0.104
       601      4.309           4.297           5.092           4.585           3.400           0.154
       602      4.397           4.389           5.202           4.684           3.877           0.096
       603      4.181           4.153           5.011           4.484           4.234           0.196
       604      4.360           4.341           5.241           4.690           3.741           0.091
       605      4.236           4.214           5.133           4.580           3.734           0.223
       606      4.095           4.057           4.973           4.428           3.726           0.296
       607      4.090           4.060           4.868           4.358           3.531           0.171
       608      4.125           4.109           4.932           4.428           3.749           0.242
       609      4.191           4.187           4.925           4.453           3.437           0.150
       610      4.295           4.287           4.933           4.501           3.775           0.180
       611      4.255           4.261           4.924           4.494           3.908           0.156
       612      4.042           4.021           4.642           4.220           3.195           0.130
       613      4.221           4.210           4.857           4.427           3.575           0.100
       614      4.491           4.501           5.086           4.683           3.725           0.113
       615      4.503           4.546           5.136           4.741           3.442           0.145
       616      4.229           4.247           4.991           4.524           3.036           0.177
       617      4.187           4.206           5.080           4.562           3.638           0.270
       618      4.219           4.247           5.139           4.595           2.786           0.131
       619      4.420           4.455           5.196           4.727           3.143           0.180
       620      4.499           4.541           5.326           4.822           6.052           0.179
       621      4.430           4.464           5.227           4.750           6.556           0.259
       622      4.134           4.145           5.126           4.546           6.338           0.130
       623      4.416           4.418           5.305           4.768           6.254           0.145
       624      4.105           4.103           5.017           4.473           6.450           0.144
       625      4.530           4.536           5.361           4.852           6.682           0.147
       626      4.565           4.591           5.537           4.968           5.426           0.094
       627      4.694           4.728           5.701           5.121           8.245           0.149
       628      4.778           4.812           5.714           5.161           9.410           0.133
       629      4.687           4.709           5.673           5.096           8.567           0.175
       630      4.636           4.685           5.623           5.063           8.189           0.168
       631      4.568           4.585           5.450           4.917           8.428           0.210
       632      4.552           4.531           5.462           4.902           7.426           0.107
       633      4.752           4.733           5.657           5.089           7.756           0.181
       634      4.549           4.561           5.481           4.915           6.595           0.155
       635      4.820           4.826           5.752           5.178           5.890           0.269
       636      4.956           4.957           5.916           5.332           6.274           0.304
       637      4.783           4.784           5.781           5.174           7.217           0.128
       638      4.599           4.594           5.716           5.062           6.923           0.154
       639      4.737           4.739           5.679           5.097           6.808           0.223
       640      4.737           4.741           5.645           5.066           6.576           0.137
       641      4.612           4.636           5.511           4.967           6.202           0.157
       642      4.647           4.670           5.505           4.983           8.899           0.161
       643      4.793           4.794           5.641           5.110           8.501           0.096
       644      4.761           4.770           5.442           4.984           7.257           0.146
       645      4.540           4.562           5.378           4.867           9.161           0.183
       646      4.565           4.578           5.295           4.830           8.028           0.202
       647      4.766           4.775           5.642           5.103           7.285           0.119
       648      4.447           4.465           5.307           4.780           5.428           0.192
       649      4.573           4.585           5.400           4.892           5.412           0.264
       650      4.352           4.348           5.202           4.668           5.416           0.125
       651      4.496           4.518           5.364           4.835           5.086           0.204
       652      4.388           4.395           5.209           4.697           5.769           0.096
       653      4.538           4.543           5.315           4.830           5.329           0.107
       654      4.627           4.618           5.495           4.944           5.307           0.122
       655      4.634           4.641           5.490           4.968           6.291           0.150
       656      4.454           4.422           5.320           4.770           6.786           0.205
       657      4.726           4.690           5.540           5.020           8.202           0.120
       658      4.285           4.262           5.284           4.670           8.267           0.133
       659      3.988           3.943           4.978           4.372           8.196           0.146
       660      4.108           4.089           5.035           4.464           9.865           0.150
       661      3.898           3.877           4.791           4.229          10.175           0.132
       662      4.141           4.140           4.820           4.368          10.376           0.188
       663      4.220           4.215           4.923           4.467          10.166           0.140
       664      4.057           4.057           4.789           4.315           7.261           0.117
       665      4.229           4.239           4.869           4.441           7.059           0.178
       666      4.088           4.085           4.810           4.326           7.948           0.097
       667      4.375           4.388           4.905           4.526           5.512           0.079
       668      4.257           4.289           4.817           4.433           5.484           0.136
       669      4.439           4.483           4.874           4.567           6.510           0.286
       670      3.982           3.997           4.557           4.175           5.992           0.099
       671      4.461           4.479           4.967           4.618           7.750           0.104
       672      4.640           4.671           5.122           4.787           7.071           0.161
       673      4.505           4.542           5.093           4.706           8.018           0.141
       674      4.451           4.486           5.033           4.633           5.382           0.099
       675      4.399           4.416           4.915           4.548           6.100           0.097
       676      4.252           4.292           4.812           4.437           7.471           0.126
       677      4.489           4.501           5.028           4.639           6.698           0.117
       678      4.301           4.333           4.751           4.412           6.609           0.316
       679      3.958           3.974           4.468           4.093           5.831           0.211
       680      3.870           3.889           4.481           4.049           6.277           0.140
       681      4.120           4.155           4.623           4.253           5.638           0.184
       682      4.193           4.228           4.792           4.376           7.897           0.115
       683      4.153           4.185           4.779           4.355           8.324           0.207
       684      4.202           4.226           4.865           4.406          10.344           0.120
       685      4.403           4.447           4.911           4.541          10.155           0.190
       686      4.205           4.225           4.676           4.314          10.877           0.184
       687      4.196           4.216           4.794           4.374          13.616           0.279
       688      4.114           4.132           4.680           4.286          33.970           0.093
       689      4.047           4.057           4.592           4.196          33.242           0.096
       690      4.438           4.471           4.984           4.600          34.002           0.093
       691      4.279           4.324           4.750           4.395          34.486           0.114
       692      4.133           4.159           4.685           4.275          32.744           0.351
       693      4.067           4.100           4.517           4.155          32.421           0.215
       694      4.267           4.286           4.641           4.306          32.683           0.119
       695      4.400           4.446           4.832           4.504          33.505           0.153
       696      4.151           4.183           4.624           4.266          33.941           0.143
       697      4.435           4.476           4.872           4.533          15.409           0.178
       698      4.524           4.592           5.063           4.689          32.687           0.073
       699      4.372           4.432           4.902           4.526          13.286           0.213
       700      4.362           4.401           4.812           4.472          13.228           0.124
       701      4.291           4.320           4.885           4.454          33.426           0.193
       702      4.224           4.259           4.715           4.352          33.104           0.153
       703      4.238           4.279           4.791           4.399          31.269           0.406
       704      4.266           4.300           4.670           4.349          31.318           0.135
       705      4.328           4.375           4.791           4.447          31.136           0.103
       706      4.363           4.395           4.710           4.409          31.994           0.273
       707      4.342           4.364           4.676           4.370          33.166           0.249
       708      4.558           4.590           4.921           4.614          32.078           0.111
       709      4.482           4.523           4.827           4.530          31.763           0.105
       710      4.201           4.247           4.635           4.294          31.222           0.103
       711      4.335           4.342           4.825           4.447          30.073           0.496
       712      4.401           4.438           5.076           4.630          29.657           0.150
       713      4.584           4.634           5.297           4.839          27.864           0.123
       714      4.420           4.457           5.109           4.653          26.229           0.078
       715      4.480           4.529           4.972           4.604          26.848           0.276
       716      4.356           4.374           4.866           4.487          27.385           0.141
       717      4.645           4.688           5.171           4.784          26.305           0.172
       718      4.890           4.946           5.404           5.034          28.054           0.094
       719      4.658           4.709           5.305           4.875          28.330           0.105
       720      5.065           5.142           5.512           5.198          28.475           0.224
       721      4.821           4.907           5.361           5.011          30.248           0.198
       722      4.545           4.597           5.159           4.750          28.995           0.150
       723      4.469           4.537           5.081           4.680          29.852           0.150
       724      4.777           4.860           5.429           5.012          30.846           0.175
       725      4.666           4.746           5.313           4.913          29.543           0.098
       726      4.624           4.701           5.339           4.902          28.477           0.154
       727      4.689           4.765           5.180           4.844          29.701           0.105
       728      4.745           4.814           5.266           4.905          34.240           0.152
       729      4.979           5.057           5.590           5.191          33.852           0.114
       730      4.780           4.822           5.379           4.974          34.158           0.381
       731      4.822           4.881           5.301           4.966          35.649           0.120
       732      4.752           4.822           5.318           4.942          33.148           0.203
       733      4.749           4.807           5.258           4.906          32.393           0.206
       734      4.654           4.680           5.194           4.805          32.806           0.095
       735      4.728           4.795           5.292           4.909          31.666           0.116
       736      4.880           4.948           5.466           5.079          32.776           0.098
       737      5.005           5.088           5.528           5.172          32.977           0.151
       738      5.221           5.300           5.804           5.419          29.942           0.173
       739      4.895           4.986           5.365           5.031          29.790           0.193
       740      4.918           5.005           5.518           5.116          29.290           0.091
       741      4.882           4.958           5.477           5.089          28.687           0.174
       742      4.709           4.781           5.277           4.908          26.387           0.164
       743      4.566           4.629           5.044           4.724          26.159           0.174
       744      4.527           4.584           5.152           4.757          25.489           0.151
       745      4.392           4.455           4.972           4.598          24.725           0.332
       746      4.398           4.443           5.027           4.607          24.127           0.116
       747      4.333           4.379           5.067           4.598          25.159           0.118
       748      4.509           4.545           5.210           4.741          24.939           0.224
       749      4.606           4.634           5.221           4.786          24.792           0.115
       750      4.514           4.528           5.188           4.732          23.908           0.085
       751      4.721           4.756           5.346           4.917          26.126           0.183
       752      4.810           4.854           5.443           5.007          25.454           0.185
       753      4.741           4.771           5.413           4.957          25.824           0.545
       754      4.717           4.749           5.468           4.979          24.488           0.124
       755      4.765           4.796           5.540           5.041          24.311           0.109
       756      4.451           4.474           5.248           4.736          25.638           0.072
       757      4.319           4.330           5.046           4.568          25.622           0.102
       758      4.088           4.106           4.892           4.378          26.452           0.105
       759      4.610           4.629           5.317           4.843          26.652           0.097
       760      4.518           4.522           5.284           4.764          26.541           0.146
       761      4.558           4.574           5.232           4.770          26.747           0.138
       762      4.246           4.257           5.055           4.539          26.307           0.116
       763      4.457           4.455           5.075           4.637          26.005           0.163
       764      4.665           4.660           5.340           4.861          25.792           0.136
       765      4.534           4.531           5.283           4.775          26.106           0.101
       766      4.595           4.605           5.237           4.781          26.801           0.305
       767      4.845           4.873           5.377           4.982          26.371           0.193
       768      4.767           4.780           5.370           4.930          27.033           0.168
       769      5.059           5.097           5.633           5.209          26.552           0.111
       770      4.897           4.923           5.558           5.087          26.115           0.117
       771      4.942           4.958           5.686           5.165          25.244           0.667
       772      4.828           4.841           5.610           5.082          25.954           0.708
       773      4.722           4.734           5.512           4.984          24.515           0.645
       774      4.764           4.776           5.569           5.040          24.527           0.656
       775      4.939           4.929           5.733           5.198          24.389           0.590
       776      4.976           4.974           5.840           5.276          24.437           0.670
       777      5.252           5.257           5.988           5.487          24.894           0.633
       778      4.764           4.744           5.510           4.985          24.151           0.704
       779      5.319           5.347           6.054           5.547          26.439           0.630
       780      5.319           5.348           5.945           5.497          26.474           0.692
       781      5.334           5.354           5.967           5.514          25.323           0.640
       782      5.244           5.261           5.850           5.408          24.411           0.699
       783      5.464           5.489           6.098           5.648          24.368           0.663
       784      5.568           5.597           6.183           5.730          26.189           0.713
       785      5.283           5.320           6.017           5.524          25.555           0.648
       786      5.256           5.286           5.863           5.423          24.641           0.647
       787      5.008           5.037           5.722           5.228          24.015           0.663
       788      5.347           5.375           5.976           5.518          24.897           0.631
       789      5.216           5.230           5.922           5.432          25.384           0.679
       790      5.191           5.190           5.944           5.412          26.044           0.668
       791      5.053           5.058           5.816           5.300          24.418           0.694
       792      5.021           5.027           5.808           5.273          25.167           0.694
       793      5.035           5.032           5.742           5.239          23.391           0.686
       794      4.875           4.895           5.435           5.032          23.713           0.711
       795      4.580           4.571           5.195           4.760          23.445           0.611
       796      4.417           4.407           5.282           4.713          22.953           0.668
       797      4.627           4.606           5.290           4.805          23.353           0.620
       798      4.658           4.641           5.316           4.847          23.794           0.734
       799      4.549           4.538           5.258           4.767          24.481           0.644
       800      4.817           4.801           5.512           5.005          24.220           0.664
       801      4.685           4.677           5.428           4.912          26.103           0.701
       802      4.789           4.793           5.553           5.039          27.318           0.697
       803      4.712           4.700           5.364           4.899          26.678           0.650
       804      4.735           4.734           5.475           4.960          28.074           0.693
       805      4.799           4.812           5.409           4.980          27.947           0.680
       806      5.071           5.095           5.645           5.231          26.184           0.611
       807      4.876           4.898           5.448           5.040          27.248           0.678
       808      5.147           5.167           5.774           5.340          30.699           0.627
       809      5.148           5.183           5.718           5.319          32.858           0.722
       810      5.010           5.042           5.733           5.255          31.010           0.616
       811      4.759           4.785           5.426           4.968          32.768           0.698
       812      4.722           4.725           5.512           4.991          30.224           0.682
       813      4.881           4.876           5.676           5.145          30.283           0.707
       814      4.868           4.868           5.615           5.107          32.135           0.604
       815      4.798           4.799           5.576           5.080          31.370           0.636
       816      4.667           4.685           5.411           4.937          31.224           0.697
       817      4.399           4.391           5.259           4.712          31.248           0.685
       818      4.763           4.786           5.602           5.073          29.707           0.660
       819      4.885           4.879           5.604           5.116          30.452           0.731
       820      4.811           4.817           5.643           5.105          31.359           0.682
       821      4.909           4.916           5.602           5.135          31.482           0.685
       822      4.723           4.733           5.393           4.934          33.821           0.664
       823      4.890           4.935           5.682           5.176          35.998           0.683
       824      4.773           4.784           5.448           4.983          34.953           0.653
       825      4.836           4.870           5.436           5.021          33.385           0.617
       826      4.618           4.637           5.319           4.853          35.896           0.705
       827      4.659           4.668           5.455           4.939          34.306           0.690
       828      4.510           4.530           5.283           4.797          32.926           0.674
       829      4.527           4.525           5.356           4.830          33.877           0.719
       830      4.509           4.502           5.318           4.796          33.268           0.737
       831      4.277           4.277           5.131           4.594          15.174           0.733
       832      4.423           4.404           5.206           4.693          15.410           0.669
       833      4.412           4.405           5.217           4.694          14.761           0.731
       834      4.245           4.242           5.132           4.570          13.454           0.642
       835      4.510           4.504           5.293           4.785          13.102           0.647
       836      4.192           4.189           5.046           4.502          16.359           0.619
       837      4.430           4.444           5.294           4.767          16.497           0.533
       838      4.400           4.409           5.266           4.717          19.181           0.651
       839      4.382           4.387           5.277           4.710          18.573           0.688
       840      4.542           4.542           5.416           4.855          18.070           0.608
       841      4.556           4.564           5.372           4.848          18.621           0.680
       842      4.558           4.553           5.448           4.892          21.362           0.688
       843      4.418           4.413           5.302           4.738          22.701           0.646
       844      4.320           4.294           5.271           4.666          21.833           0.655
       845      4.237           4.196           5.192           4.575          21.048           0.672
       846      4.293           4.257           5.212           4.614          18.412           0.696
       847      4.106           4.054           5.094           4.459          18.444           0.694
       848      4.122           4.071           5.055           4.442          20.952           0.621
       849      4.041           3.983           4.991           4.374          20.347           0.704
       850      4.102           4.044           5.073           4.454          20.376           0.597
       851      4.060           4.006           4.936           4.358          22.872           0.705
       852      3.970           3.912           4.983           4.339          25.419           0.720
       853      3.903           3.835           4.965           4.296          25.841           0.646
       854      4.085           4.026           5.108           4.467          22.272           0.672
       855      3.744           3.677           4.869           4.179          22.436           0.679
       856      3.800           3.739           4.753           4.149          20.453           0.677
       857      3.867           3.813           4.894           4.270          22.629           0.611
       858      3.770           3.715           4.661           4.102          20.690           0.605
       859      3.748           3.680           4.687           4.090          21.261           0.711
       860      3.890           3.841           4.786           4.220          21.416           0.646
       861      4.020           3.975           4.978           4.375          24.506           0.723
       862      4.073           4.001           5.067           4.429          36.250           0.661
       863      4.016           3.944           5.041           4.391          33.981           0.700
       864      4.022           3.961           5.034           4.393          36.394           0.701
       865      4.052           3.998           5.071           4.431          35.985           0.739
       866      4.009           3.948           5.062           4.404          34.479           0.678
       867      3.965           3.926           4.931           4.316          32.127           0.643
       868      4.186           4.137           5.010           4.460          31.785           0.671
       869      4.377           4.346           5.185           4.655          33.198           0.640
       870      4.241           4.198           4.976           4.466          32.362           0.691
       871      4.232           4.186           5.040           4.498          32.022           0.710
       872      4.362           4.328           5.013           4.552          34.664           0.570
       873      4.382           4.351           5.149           4.638          35.372           0.692
       874      4.404           4.361           5.098           4.616          29.628           0.611
       875      4.685           4.660           5.343           4.887          30.480           0.710
       876      4.636           4.624           5.298           4.848          29.741           0.542
       877      4.857           4.833           5.534           5.069          30.796           0.699
       878      4.668           4.643           5.225           4.812          41.619           0.616
       879      4.579           4.542           5.280           4.776          39.748           0.532
       880      4.599           4.558           5.310           4.822          40.330           0.638
       881      4.434           4.374           5.207           4.667          39.480           0.634
       882      4.320           4.279           4.931           4.478          36.483           0.560
       883      4.197           4.154           4.880           4.387          34.771           0.673
       884      4.313           4.253           4.970           4.483          34.921           0.688
       885      4.294           4.258           5.007           4.511          35.967           0.712
       886      4.316           4.254           4.887           4.446          37.878           0.665
       887      4.329           4.263           4.889           4.453          40.941           0.627
       888      4.252           4.189           4.910           4.433          38.094           0.693
       889      4.172           4.110           4.790           4.321          39.213           0.731
       890      3.932           3.869           4.637           4.134          35.756           0.684
       891      3.989           3.929           4.634           4.156          34.210           0.684
       892      4.101           4.046           4.674           4.235          33.927           0.658
       893      3.983           3.933           4.565           4.115          31.101           0.690
       894      4.033           3.991           4.665           4.210          31.212           0.694
       895      4.133           4.078           4.779           4.307          31.128           0.599
       896      3.902           3.861           4.627           4.133          30.199           0.720
       897      3.985           3.958           4.603           4.157          28.541           0.692
       898      3.890           3.866           4.424           4.021          29.041           0.721
       899      3.913           3.879           4.409           4.018          30.020           0.611
       900      4.112           4.085           4.594           4.212          31.260           0.686
       901      4.034           4.008           4.555           4.152          30.980           0.659
       902      4.060           4.027           4.635           4.212          34.001           0.636
       903      4.018           3.989           4.683           4.216          34.698           0.694
       904      4.065           4.015           4.771           4.286          34.094           0.635
       905      4.112           4.087           4.752           4.303          31.447           0.701
       906      4.358           4.352           4.812           4.452          32.238           0.678
       907      4.132           4.099           4.621           4.236          32.699           0.711
       908      3.902           3.880           4.482           4.069          29.280           0.665
       909      3.897           3.882           4.604           4.132          44.934           0.649
       910      3.938           3.919           4.558           4.119          44.178           0.690
       911      4.028           4.024           4.642           4.208          43.748           0.711
       912      4.005           3.981           4.630           4.183          42.824           0.680
       913      4.066           4.026           4.661           4.212          42.483           0.712
       914      3.944           3.903           4.573           4.115          41.722           0.641
       915      4.023           4.010           4.653           4.217          40.294           0.630
       916      4.003           4.005           4.674           4.230          40.728           0.695
       917      3.959           3.933           4.537           4.103          41.286           0.662
       918      4.159           4.136           4.679           4.277          43.791           0.648
       919      4.016           3.987           4.639           4.184          52.000           0.692
       920      4.273           4.233           4.795           4.382          41.960           0.707
       921      4.292           4.291           4.872           4.442          40.985           0.724
       922      4.197           4.164           4.772           4.325          51.876           0.642
       923      4.295           4.278           4.943           4.476          43.431           0.718
       924      4.058           4.010           4.783           4.266          40.078           0.701
       925      4.075           4.039           4.865           4.328          39.120           0.715
       926      4.271           4.253           5.024           4.509          41.490           0.653
       927      4.106           4.075           4.941           4.398          43.395           0.671
       928      4.257           4.224           5.004           4.482          48.617           0.734
       929      4.271           4.229           5.028           4.492          49.294           0.713
       930      4.144           4.098           4.919           4.374          41.452           0.646
       931      4.169           4.102           4.876           4.342          50.164           0.727
       932      4.136           4.074           4.809           4.305          40.183           0.603
       933      4.147           4.096           4.920           4.366          42.377           0.608
       934      4.225           4.184           4.886           4.402          40.876           0.604
       935      4.036           3.989           4.810           4.266          40.185           0.646
       936      4.060           4.023           4.809           4.293          38.565           0.729
       937      4.228           4.193           4.974           4.444          48.515           0.591
       938      4.304           4.277           4.964           4.484          47.833           0.712
       939      4.287           4.264           4.958           4.481          49.008           0.724
       940      4.155           4.139           4.874           4.397          46.742           0.695
       941      3.982           3.945           4.754           4.235          44.729           0.711
       942      3.850           3.817           4.732           4.170          43.948           0.696
       943      4.063           4.006           4.866           4.324          46.986           0.718
       944      4.027           3.991           4.801           4.292          48.356           0.668
       945      4.249           4.204           4.988           4.477          47.724           0.717
       946      3.984           3.946           4.754           4.223          48.068           0.666
       947      3.798           3.744           4.629           4.062          49.555           0.626
       948      3.928           3.882           4.750           4.197          51.595           0.702
       949      4.082           4.026           4.929           4.346          49.190           0.634
       950      4.077           4.016           4.908           4.333          51.251           0.723
       951      4.091           4.040           4.812           4.284          45.201           0.661
       952      4.031           3.971           4.734           4.215          43.332           0.649
       953      4.009           3.955           4.780           4.220          41.662           0.590
       954      4.188           4.135           4.872           4.359          42.804           0.629
       955      4.167           4.130           4.869           4.353          39.793           0.664
       956      4.179           4.131           4.998           4.433          38.933           0.701
       957      4.037           3.997           4.930           4.331          38.814           0.661
       958      4.108           4.054           4.939           4.358          40.081           0.577
       959      4.208           4.166           5.010           4.450          39.242           0.715
       960      4.209           4.159           5.028           4.470          40.345           0.668
       961      4.055           4.007           4.948           4.358          41.330           0.672
       962      3.981           3.905           4.879           4.265          36.276           0.671
       963      3.863           3.804           4.738           4.146          35.745           0.669
       964      3.997           3.945           4.833           4.253          37.068           0.702
       965      4.194           4.137           4.979           4.428          36.352           0.730
       966      4.379           4.353           5.133           4.611          35.432           0.674
       967      4.153           4.107           4.885           4.370          38.018           0.647
       968      4.022           3.971           4.700           4.190          38.444           0.693
       969      4.158           4.117           4.945           4.395          39.042           0.647
       970      4.334           4.308           5.068           4.569          39.527           0.710
       971      4.360           4.301           5.056           4.558          38.374           0.687
       972      4.162           4.115           4.885           4.370          38.389           0.631
       973      4.112           4.066           4.862           4.334          38.130           0.690
       974      4.125           4.075           4.872           4.331          39.286           0.705
       975      3.956           3.930           4.619           4.134          42.429           0.667
       976      3.930           3.902           4.663           4.145          53.526           0.655
       977      3.841           3.786           4.595           4.050          52.833           0.701
       978      3.880           3.844           4.609           4.091          42.811           0.700
       979      4.193           4.154           4.905           4.391          40.724           0.644
       980      4.048           4.015           4.842           4.294          41.682           0.654
       981      3.970           3.913           4.798           4.220          43.509           0.729
       982      3.989           3.933           4.826           4.240          40.085           0.717
       983      4.000           3.970           4.819           4.257          43.292           0.708
       984      3.911           3.859           4.732           4.168          41.168           0.615
       985      4.184           4.124           5.008           4.451          37.691           0.677
       986      4.070           4.014           4.850           4.298          37.864           0.708
       987      3.928           3.889           4.844           4.241          25.846           0.685
       988      3.820           3.757           4.707           4.123          25.127           0.617
       989      4.141           4.111           5.055           4.464          38.669           0.721
       990      3.884           3.819           4.802           4.195          22.614           0.675
       991      4.110           4.047           4.938           4.368          24.748           0.712
       992      4.087           4.040           4.941           4.366          39.561           0.692
       993      3.979           3.918           4.748           4.213          37.753           0.636
       994      3.931           3.872           4.712           4.174          37.573           0.716
       995      3.960           3.925           4.787           4.240          22.427           0.642
       996      4.006           3.959           4.795           4.257          39.491           0.693
       997      3.931           3.882           4.875           4.273          41.131           0.652
       998      3.936           3.880           4.852           4.247          41.841           0.728
       999      3.854           3.820           4.782           4.201          24.467           0.713
      1000      4.121           4.074           4.965           4.411          26.428           0.708
      1001      3.935           3.872           4.903           4.274          28.441           0.610
      1002      3.975           3.923           4.867           4.271          25.192           0.656
      1003      4.102           4.043           4.974           4.377          24.768           0.641
      1004      3.898           3.840           4.765           4.173          23.504           0.715
      1005      3.980           3.922           4.803           4.239          22.627           0.711
      1006      4.008           3.966           4.716           4.208          22.538           0.664
      1007      3.886           3.829           4.678           4.111          23.391           0.730
      1008      4.009           3.957           4.762           4.227          25.585           0.668
      1009      3.741           3.696           4.471           3.968          26.175           0.643
      1010      4.068           4.022           4.781           4.285          25.775           0.712
      1011      3.806           3.765           4.478           4.001          26.920           0.696
      1012      3.721           3.665           4.470           3.936          26.432           0.677
      1013      3.807           3.768           4.491           3.990          24.780           0.695
      1014      3.844           3.805           4.471           3.995          22.770           0.725
      1015      3.989           3.962           4.606           4.154          20.613           0.675
      1016      4.090           4.063           4.776           4.290          21.617           0.722
      1017      4.360           4.352           4.925           4.498          24.454           0.606
      1018      4.021           3.992           4.676           4.189          24.548           0.690
      1019      4.002           3.964           4.565           4.108          25.369           0.641
      1020      3.948           3.907           4.524           4.078          23.900           0.564
      1021      3.874           3.818           4.442           3.981          27.016           0.696
      1022      3.890           3.836           4.403           3.964          28.588           0.746
      1023      3.876           3.816           4.430           3.980          27.346           0.721
      1024      3.700           3.657           4.411           3.887          28.482           0.552
      1025      3.732           3.714           4.351           3.886          31.948           0.653
      1026      3.773           3.739           4.440           3.947          30.657           0.420
      1027      3.916           3.890           4.632           4.113          29.569           0.712
      1028      3.994           3.973           4.684           4.187          26.452           0.685
      1029      3.831           3.821           4.618           4.093          27.703           0.658
      1030      3.853           3.818           4.642           4.109          27.817           0.648
      1031      3.823           3.800           4.563           4.049          27.817           0.694
      1032      3.989           3.980           4.710           4.223          28.752           0.651
      1033      4.248           4.226           4.824           4.377          31.857           0.617
      1034      3.978           3.949           4.685           4.172          30.587           0.674
      1035      4.086           4.062           4.668           4.223          26.871           0.701
      1036      4.264           4.246           4.887           4.428          27.292           0.664
      1037      4.188           4.174           4.734           4.306          29.333           0.593
      1038      3.956           3.924           4.543           4.088          29.616           0.677
      1039      3.998           3.975           4.564           4.129          31.648           0.598
      1040      4.029           3.990           4.632           4.168          33.448           0.689
      1041      4.043           4.041           4.562           4.160          31.524           0.645
      1042      3.801           3.789           4.447           3.979          33.274           0.669
      1043      4.207           4.209           4.799           4.374          35.333           0.657
      1044      4.114           4.120           4.718           4.270          43.754           0.700
      1045      4.123           4.104           4.655           4.226          44.124           0.702
      1046      3.959           3.953           4.623           4.154          42.314           0.714
      1047      3.977           3.958           4.639           4.171          44.435           0.706
      1048      4.208           4.179           4.849           4.387          54.269           0.606
      1049      3.938           3.898           4.654           4.145          52.443           0.491
      1050      4.024           3.974           4.770           4.253          51.209           0.684
      1051      3.899           3.853           4.719           4.167          49.635           0.653
      1052      3.838           3.771           4.757           4.162          46.892           0.631
      1053      4.100           4.046           4.832           4.328          48.828           0.691
      1054      4.002           3.942           4.771           4.254          50.681           0.650
      1055      4.175           4.131           4.821           4.365          51.935           0.635
      1056      4.124           4.092           4.817           4.358          53.981           0.630
      1057      4.214           4.182           4.924           4.445          54.967           0.662
      1058      4.173           4.125           4.852           4.392          44.490           0.595
      1059      4.236           4.185           4.913           4.453          53.038           0.658
      1060      4.091           4.035           4.828           4.320          51.648           0.712
      1061      4.198           4.178           4.811           4.388          47.921           0.717
      1062      4.260           4.220           5.007           4.510          48.510           0.727
      1063      4.216           4.174           4.805           4.378          49.732           0.632
      1064      3.976           3.944           4.559           4.136          48.268           0.592
      1065      3.772           3.734           4.357           3.943          48.938           0.674
      1066      3.665           3.639           4.284           3.855          50.339           0.677
      1067      3.775           3.767           4.362           3.965          40.544           0.645
      1068      3.935           3.913           4.457           4.072          37.664           0.657
      1069      4.078           4.072           4.538           4.183          38.447           0.667
      1070      4.082           4.082           4.562           4.199          38.043           0.699
      1071      4.085           4.078           4.612           4.219          39.474           0.717
      1072      4.100           4.113           4.673           4.269          40.534           0.668
      1073      4.031           4.018           4.683           4.242          38.782           0.602
      1074      4.030           4.061           4.766           4.305          37.532           0.663
      1075      4.043           4.072           4.827           4.352          34.810           0.679
      1076      4.084           4.116           4.883           4.396          34.147           0.681
      1077      3.847           3.857           4.522           4.082          32.364           0.667
      1078      4.241           4.243           4.791           4.395          34.699           0.595
      1079      3.960           3.985           4.501           4.137          33.294           0.692
      1080      3.990           3.993           4.459           4.122          30.048           0.536
      1081      3.872           3.902           4.523           4.110          29.675           0.588
      1082      3.809           3.834           4.443           4.043          28.739           0.601
      1083      3.813           3.812           4.478           4.053          30.622           0.710
      1084      3.764           3.746           4.377           3.955          29.423           0.704
      1085      3.763           3.746           4.440           3.984          28.409           0.621
      1086      3.619           3.605           4.296           3.850          27.452           0.717
      1087      3.300           3.293           4.084           3.590          28.393           0.573
      1088      3.549           3.532           4.145           3.727          31.802           0.683
      1089      3.461           3.469           4.135           3.709          32.433           0.694
      1090      3.320           3.295           4.051           3.569          31.712           0.716
      1091      3.440           3.408           4.223           3.723          32.171           0.701
      1092      3.552           3.527           4.367           3.854          32.287           0.629
      1093      3.399           3.383           4.188           3.689          34.128           0.669
      1094      3.368           3.320           4.102           3.607          33.328           0.694
      1095      3.270           3.223           3.999           3.510          32.604           0.683
      1096      3.258           3.223           4.100           3.571          34.955           0.704
      1097      3.329           3.306           4.151           3.632          37.319           0.651
      1098      3.457           3.463           4.299           3.779          21.690           0.587
      1099      3.473           3.468           4.288           3.768          20.905           0.613
      1100      3.798           3.794           4.524           4.031          17.186           0.731
      1101      3.464           3.445           4.453           3.824          17.962           0.712
      1102      3.557           3.560           4.515           3.932          13.242           0.664
      1103      3.520           3.496           4.529           3.911          14.235           0.720
      1104      3.664           3.638           4.616           4.011          13.616           0.716
      1105      3.628           3.622           4.508           3.958          12.916           0.676
      1106      3.694           3.698           4.559           4.028          15.137           0.707
      1107      3.680           3.658           4.526           3.988          19.106           0.685
      1108      3.680           3.672           4.523           3.994          23.132           0.655
      1109      3.803           3.804           4.626           4.103          23.974           0.707
      1110      3.751           3.758           4.571           4.049          24.735           0.702
      1111      3.666           3.664           4.418           3.928          23.629           0.579
      1112      3.822           3.800           4.560           4.067          20.898           0.163
      1113      3.829           3.803           4.647           4.109          20.654           0.244
      1114      3.801           3.823           4.579           4.084          21.194           0.214
      1115      3.787           3.781           4.615           4.089          19.629           0.135
      1116      3.757           3.762           4.565           4.052          22.015           0.136
      1117      3.653           3.671           4.522           3.996          17.344           0.194
      1118      3.545           3.549           4.337           3.835          16.594           0.129
      1119      3.677           3.651           4.375           3.911          37.723           0.112
      1120      3.339           3.333           4.357           3.755          18.160           0.253
      1121      3.588           3.568           4.495           3.929          18.326           0.098
      1122      3.664           3.636           4.544           4.001          20.079           0.121
      1123      3.733           3.687           4.560           4.035          18.677           0.203
      1124      3.681           3.599           4.599           4.028          19.434           0.151
      1125      3.706           3.656           4.513           3.978          16.522           0.138
      1126      3.556           3.495           4.581           3.957          16.738           0.202
      1127      3.567           3.501           4.493           3.910          16.718           0.097
      1128      3.672           3.625           4.522           3.979          35.494           0.130
      1129      3.561           3.503           4.393           3.848          36.454           0.098
      1130      3.532           3.477           4.461           3.869          20.259           0.142
      1131      3.737           3.675           4.552           4.020          36.487           0.165
      1132      3.527           3.471           4.337           3.797          35.616           0.209
      1133      3.760           3.729           4.549           4.041          35.759           0.210
      1134      3.572           3.513           4.476           3.909          37.401           0.210
      1135      3.554           3.498           4.453           3.889          38.391           0.095
      1136      3.515           3.458           4.385           3.824          37.642           0.130
      1137      3.664           3.610           4.540           3.988          39.089           0.110
      1138      3.588           3.530           4.499           3.924          38.123           0.295
      1139      3.650           3.601           4.495           3.956          36.030           0.085
      1140      3.610           3.562           4.421           3.888          35.073           0.084
      1141      3.574           3.512           4.430           3.867          34.685           0.150
      1142      3.448           3.408           4.354           3.790          35.779           0.165
      1143      3.550           3.494           4.489           3.906          34.434           0.122
      1144      3.586           3.560           4.510           3.962          34.541           0.133
      1145      3.472           3.436           4.367           3.828          36.114           0.104
      1146      3.511           3.452           4.281           3.774          35.500           0.136
      1147      3.521           3.504           4.311           3.807          37.259           0.128
      1148      3.460           3.410           4.424           3.837          39.847           0.171
      1149      3.706           3.672           4.553           4.018          36.887           0.125
      1150      3.640           3.586           4.417           3.901          36.294           0.296
      1151      3.623           3.569           4.357           3.873          34.100           0.181
      1152      3.499           3.458           4.346           3.801          35.168           0.153
      1153      3.531           3.504           4.235           3.781          37.653           0.162
      1154      3.608           3.575           4.322           3.860          36.636           0.133
      1155      3.693           3.676           4.472           3.986          36.975           0.122
      1156      3.767           3.740           4.481           4.026          39.082           0.141
      1157      3.624           3.597           4.509           3.970          40.481           0.111
      1158      3.594           3.563           4.528           3.970          37.128           0.085
      1159      3.588           3.539           4.478           3.937          37.751           0.130
      1160      3.732           3.694           4.644           4.093          34.938           0.196
      1161      3.595           3.541           4.496           3.928          36.159           0.106
      1162      3.757           3.732           4.646           4.091          37.064           0.153
      1163      3.983           3.983           4.725           4.256          38.848           0.107
      1164      4.062           4.045           4.951           4.401          38.533           0.129
      1165      3.846           3.827           4.795           4.216          39.507           0.143
      1166      3.990           3.984           4.775           4.272          39.025           0.128
      1167      4.250           4.255           5.086           4.559          41.173           0.128
      1168      4.075           4.089           4.938           4.421          42.144           0.130
      1169      4.161           4.162           4.984           4.479          41.749           0.160
      1170      4.047           4.062           4.851           4.358          26.128           0.163
      1171      3.965           3.955           4.719           4.216          29.340           0.101
      1172      3.837           3.822           4.637           4.127          43.090           0.141
      1173      3.927           3.920           4.623           4.159          40.229           0.092
      1174      3.913           3.901           4.626           4.160          41.601           0.174
      1175      3.596           3.580           4.263           3.829          41.099           0.243
      1176      3.874           3.875           4.634           4.155          41.976           0.094
      1177      3.883           3.880           4.492           4.072          43.692           0.086
      1178      4.153           4.175           4.763           4.357          45.436           0.069
      1179      4.055           4.059           4.724           4.282          43.074           0.111
      1180      4.179           4.195           4.813           4.386          43.543           0.220
      1181      4.186           4.185           4.864           4.424          42.759           0.196
      1182      3.957           3.979           4.731           4.260          40.528           0.098
      1183      3.936           3.937           4.636           4.188          40.835           0.179
      1184      3.652           3.641           4.454           3.954          41.705           0.095
      1185      3.697           3.712           4.498           4.018          41.179           0.147
      1186      3.820           3.837           4.569           4.123          41.118           0.141
      1187      3.645           3.663           4.525           4.009          39.507           0.083
      1188      3.698           3.719           4.597           4.061          41.113           0.113
      1189      3.791           3.810           4.627           4.118          38.187           0.211
      1190      3.831           3.848           4.589           4.115          37.750           0.136
      1191      3.724           3.705           4.608           4.074          39.352           0.118
      1192      3.799           3.796           4.582           4.094          39.654           0.182
      1193      3.665           3.644           4.529           3.996          36.922           0.235
      1194      3.829           3.817           4.672           4.154          32.589           0.212
      1195      3.856           3.850           4.754           4.220          31.736           0.113
      1196      3.739           3.705           4.706           4.112          33.308           0.194
      1197      3.919           3.882           4.761           4.213          34.935           0.237
      1198      3.872           3.829           4.721           4.171          34.147           0.113
      1199      3.616           3.566           4.551           3.955          30.873           0.161
      1200      3.670           3.632           4.622           4.039          29.487           0.128
      1201      3.863           3.849           4.749           4.201          29.797           0.163
      1202      3.879           3.845           4.711           4.190          29.414           0.220
      1203      4.005           3.981           4.854           4.320          31.563           0.102
      1204      3.672           3.645           4.528           3.982          31.709           0.116
      1205      3.564           3.525           4.503           3.933          28.742           0.127
      1206      3.691           3.669           4.594           4.044          27.532           0.173
      1207      3.748           3.706           4.594           4.059          28.086           0.190
      1208      3.833           3.795           4.649           4.101          28.817           0.076
      1209      3.803           3.757           4.591           4.049          31.245           0.124
      1210      3.775           3.737           4.577           4.042          30.420           0.115
      1211      3.729           3.703           4.603           4.067          30.241           0.154
      1212      3.815           3.788           4.607           4.091          31.193           0.220
      1213      3.703           3.664           4.638           4.047          29.752           0.114
      1214      3.869           3.834           4.710           4.161          33.309           0.144
      1215      3.728           3.672           4.619           4.048          31.938           0.207
      1216      3.879           3.830           4.670           4.136          31.670           0.233
      1217      3.820           3.764           4.692           4.127          35.034           0.144
      1218      3.907           3.855           4.794           4.227          26.050           0.231
      1219      3.886           3.835           4.758           4.199          28.236           0.157
      1220      3.707           3.644           4.584           4.018          27.789           0.162
      1221      3.783           3.733           4.596           4.060          26.996           0.199
      1222      3.815           3.749           4.681           4.110          24.751           0.158
      1223      3.839           3.794           4.693           4.134          22.490           0.129
      1224      3.963           3.914           4.734           4.220          26.762           0.185
      1225      3.922           3.880           4.752           4.222          25.651           0.132
      1226      3.944           3.889           4.791           4.234          25.634           0.208
      1227      3.791           3.752           4.698           4.118          23.199           0.154
      1228      3.694           3.656           4.648           4.058          25.093           0.162
      1229      3.690           3.651           4.629           4.048          22.024           0.174
      1230      3.723           3.680           4.567           4.031          21.562           0.125
      1231      3.679           3.624           4.505           3.960          23.944           0.134
      1232      3.689           3.646           4.559           4.016          20.888           0.126
      1233      3.533           3.495           4.371           3.842          21.385           0.136
      1234      3.509           3.458           4.371           3.808          23.955           0.089
      1235      3.437           3.389           4.379           3.791          31.923           0.215
      1236      3.631           3.593           4.424           3.913          30.429           0.166
      1237      3.692           3.610           4.536           3.966          30.400           0.106
      1238      3.669           3.611           4.374           3.875          32.047           0.110
      1239      3.870           3.817           4.619           4.112          31.597           0.339
      1240      4.199           4.152           4.807           4.364          22.610           0.176
      1241      4.259           4.225           4.954           4.480          32.146           0.145
      1242      4.243           4.201           4.933           4.466          30.884           0.121
      1243      4.172           4.138           4.909           4.428          32.893           0.151
      1244      4.025           3.987           4.794           4.288          24.944           0.146
      1245      4.128           4.118           4.931           4.431          25.066           0.221
      1246      4.348           4.340           5.130           4.643          36.397           0.186
      1247      4.434           4.409           5.277           4.756          25.881           0.087
      1248      4.382           4.391           5.228           4.718          25.208           0.129
      1249      4.524           4.545           5.404           4.876          27.774           0.283
      1250      4.353           4.369           5.218           4.696          30.580           0.219
      1251      4.494           4.486           5.334           4.814          31.274           0.119
      1252      4.472           4.464           5.350           4.808          31.792           0.239
      1253      4.447           4.454           5.347           4.789          32.802           0.174
      1254      4.443           4.429           5.331           4.777          41.180           0.118
      1255      4.523           4.521           5.392           4.849          38.932           0.104
      1256      4.591           4.618           5.502           4.951          31.771           0.159
      1257      4.553           4.549           5.356           4.832          28.659           0.561
      1258      4.381           4.377           5.291           4.716          29.406           0.155
      1259      4.567           4.581           5.457           4.911          31.141           0.166
      1260      4.503           4.524           5.218           4.759          30.937           0.132
      1261      4.625           4.664           5.337           4.883          32.135           0.111
      1262      4.427           4.449           5.255           4.734          31.430           0.182
      1263      4.287           4.306           5.176           4.630          32.479           0.143
      1264      4.431           4.443           5.306           4.758          32.318           0.121
      1265      4.131           4.132           5.076           4.491          30.432           0.115
      1266      4.403           4.400           5.276           4.725          27.550           0.165
      1267      4.316           4.310           5.179           4.630          30.239           0.189
      1268      4.450           4.472           5.251           4.731          31.924           0.122
      1269      4.613           4.638           5.404           4.887          29.408           0.223
      1270      4.550           4.576           5.315           4.816          31.566           0.397
      1271      4.504           4.520           5.278           4.775          30.557           0.283
      1272      4.359           4.374           5.064           4.591          30.634           0.194
      1273      4.435           4.436           5.090           4.625          34.441           0.140
      1274      4.459           4.465           5.285           4.734          31.638           0.190
      1275      4.437           4.448           5.281           4.738          34.304           0.096
      1276      4.628           4.660           5.334           4.866          33.130           0.152
      1277      4.582           4.596           5.316           4.823          32.578           0.191
      1278      4.654           4.699           5.360           4.887          30.859           0.128
      1279      4.606           4.641           5.343           4.858          31.555           0.137
      1280      4.611           4.636           5.290           4.814          32.615           0.213
      1281      4.342           4.352           5.020           4.548          31.578           0.139
      1282      4.386           4.420           5.069           4.621          39.520           0.166
      1283      4.355           4.400           5.039           4.601          30.792           0.142
      1284      4.410           4.445           5.041           4.624          37.462           0.118
      1285      4.326           4.362           5.016           4.565          38.556           0.172
      1286      4.266           4.278           4.958           4.497          36.445           0.126
      1287      4.124           4.148           4.761           4.326          36.732           0.177
      1288      4.099           4.111           4.854           4.358          30.980           0.126
      1289      3.982           3.981           4.772           4.267          36.758           0.224
      1290      4.165           4.156           4.859           4.387          32.526           0.157
      1291      4.150           4.171           4.830           4.382          32.410           0.156
      1292      4.163           4.176           4.924           4.421          33.029           0.115
      1293      4.077           4.084           4.882           4.353          34.833           0.141
      1294      4.035           4.038           4.838           4.309          35.652           0.165
      1295      3.830           3.784           4.570           4.033          35.552           0.142
      1296      3.745           3.715           4.654           4.054          33.401           0.112
      1297      3.808           3.789           4.772           4.136          36.062           0.131
      1298      3.815           3.768           4.786           4.138          34.708           0.144
      1299      3.949           3.925           4.811           4.235          33.210           0.216
      1300      3.818           3.784           4.615           4.055          30.827           0.384
      1301      3.675           3.632           4.594           3.972          28.925           0.096
      1302      3.977           3.930           4.795           4.213          29.682           0.223
      1303      3.727           3.706           4.548           3.982          31.594           0.217
      1304      3.790           3.765           4.572           4.030          31.710           0.193
      1305      3.901           3.884           4.591           4.100          33.795           0.086
      1306      3.529           3.505           4.413           3.817          32.832           0.244
      1307      3.604           3.591           4.313           3.820          33.965           0.080
      1308      3.678           3.645           4.376           3.871          35.069           0.232
      1309      3.597           3.573           4.340           3.826          35.386           0.126
      1310      3.517           3.498           4.360           3.802          32.265           0.137
      1311      3.612           3.594           4.389           3.856          33.837           0.138
      1312      3.651           3.615           4.414           3.876          38.191           0.118
      1313      3.436           3.396           4.243           3.684          36.920           0.119
      1314      3.382           3.341           4.256           3.672          34.688           0.111
      1315      3.293           3.232           4.096           3.530          32.751           0.123
      1316      3.440           3.384           4.241           3.667          34.035           0.108
      1317      3.535           3.481           4.500           3.850          33.099           0.184
      1318      3.577           3.525           4.384           3.802          34.739           0.178
      1319      3.500           3.451           4.266           3.703          36.250           0.244
      1320      3.349           3.300           4.187           3.596          38.612           0.181
      1321      3.545           3.514           4.418           3.817          36.397           0.134
      1322      3.733           3.678           4.508           3.969          39.050           0.105
      1323      3.575           3.529           4.428           3.835          37.222           0.136
      1324      3.772           3.725           4.619           4.038          40.120           0.194
      1325      3.766           3.712           4.721           4.081          40.899           0.085
      1326      3.772           3.717           4.651           4.035          40.364           0.151
      1327      3.705           3.660           4.561           3.957          40.967           0.137
      1328      3.758           3.726           4.652           4.048          40.210           0.231
      1329      3.745           3.706           4.519           3.964          42.090           0.200
      1330      4.032           3.985           4.892           4.304          41.795           0.149
      1331      3.956           3.928           4.861           4.263          39.307           0.123
      1332      3.958           3.938           4.719           4.191          37.066           0.215
      1333      4.143           4.104           4.910           4.380          37.438           0.174
      1334      4.057           4.020           4.867           4.314          36.568           0.209
      1335      4.064           4.035           4.826           4.300          32.882           0.235
      1336      3.663           3.615           4.584           3.965          35.829           0.193
      1337      3.967           3.925           4.838           4.252          36.613           0.144
      1338      3.911           3.865           4.821           4.218          38.573           0.330
      1339      3.754           3.708           4.738           4.095          37.731           0.080
      1340      3.677           3.636           4.602           3.988          36.445           0.339
      1341      3.577           3.516           4.473           3.858          33.548           0.162
      1342      3.564           3.506           4.366           3.789          34.401           0.178
      1343      3.531           3.471           4.471           3.834          36.139           0.275
      1344      3.542           3.479           4.477           3.842          33.246           0.122
      1345      3.883           3.819           4.840           4.200          34.000           0.173
      1346      3.541           3.490           4.506           3.868          34.468           0.171
      1347      3.566           3.502           4.533           3.878          34.790           0.124
      1348      3.612           3.543           4.518           3.884          33.827           0.160
      1349      3.680           3.627           4.485           3.907          35.326           0.089
      1350      3.865           3.816           4.706           4.124          36.838           0.164
      1351      3.858           3.808           4.676           4.114          39.184           0.099
      1352      3.960           3.912           4.705           4.169          37.773           0.141
      1353      3.647           3.593           4.479           3.900          36.778           0.200
      1354      3.866           3.829           4.638           4.112          38.411           0.150
      1355      4.004           3.946           4.779           4.226          38.040           0.153
      1356      3.823           3.764           4.594           4.032          20.946           0.104
      1357      3.958           3.912           4.781           4.200          20.704           0.131
      1358      3.647           3.594           4.467           3.879          20.059           0.209
      1359      3.604           3.555           4.370           3.805          16.895           0.145
      1360      3.986           3.950           4.697           4.171          14.633           0.183
      1361      3.689           3.641           4.464           3.911          14.269           0.149
      1362      3.785           3.753           4.567           4.021          15.913           0.129
      1363      3.563           3.509           4.365           3.805          17.218           0.178
      1364      3.684           3.631           4.546           3.951          16.323           0.232
      1365      3.460           3.401           4.376           3.769          38.801           0.189
      1366      3.703           3.673           4.541           3.965          24.411           0.167
      1367      3.656           3.597           4.375           3.841          38.757           0.117
      1368      3.664           3.574           4.384           3.827          23.445           0.217
      1369      3.700           3.644           4.355           3.863          24.945           0.256
      1370      3.563           3.497           4.405           3.814          37.510           0.239
      1371      3.738           3.661           4.488           3.939          37.984           0.132
      1372      3.645           3.566           4.372           3.826          39.332           0.236
      1373      3.877           3.817           4.692           4.120          24.177           0.150
      1374      4.035           4.016           4.859           4.300          24.145           0.158
      1375      4.000           3.981           4.778           4.244          21.998           0.087
      1376      3.925           3.915           4.760           4.214          38.420           0.130
      1377      3.870           3.844           4.690           4.138          38.444           0.097
      1378      3.772           3.732           4.657           4.064          39.877           0.151
      1379      3.880           3.844           4.799           4.191          40.427           0.094
      1380      3.830           3.802           4.623           4.085          41.104           0.071
      1381      3.856           3.805           4.627           4.080          41.566           0.115
      1382      3.832           3.804           4.615           4.078          40.467           0.105
      1383      3.772           3.727           4.596           4.022          39.361           0.166
      1384      3.895           3.872           4.513           4.047          26.383           0.221
      1385      3.737           3.692           4.419           3.914          24.916           0.138
      1386      3.766           3.748           4.536           4.000          22.175           0.282
      1387      3.917           3.919           4.667           4.152          24.054           0.175
      1388      4.040           4.028           4.809           4.276          37.813           0.184
      1389      3.701           3.676           4.552           3.974          36.622           0.120
      1390      3.756           3.724           4.634           4.050          38.758           0.141
      1391      3.846           3.798           4.604           4.057          23.619           0.209
      1392      3.742           3.702           4.437           3.939          24.144           0.148
      1393      3.560           3.531           4.442           3.863          28.286           0.145
      1394      3.562           3.533           4.425           3.854          28.639           0.142
      1395      3.614           3.563           4.523           3.921          26.035           0.216
      1396      3.855           3.826           4.657           4.115          25.093           0.184
      1397      3.928           3.895           4.670           4.148          25.363           0.124
      1398      3.714           3.642           4.591           3.992          25.960           0.181
      1399      3.867           3.804           4.769           4.162          24.966           0.336
      1400      3.870           3.830           4.664           4.121          24.262           0.184
      1401      3.853           3.802           4.666           4.109          28.878           0.069
      1402      4.019           3.976           4.721           4.230          27.727           0.110
      1403      3.905           3.850           4.680           4.139          30.117           0.158
      1404      3.888           3.839           4.687           4.147          30.616           0.119
      1405      3.775           3.742           4.714           4.136          32.290           0.223
      1406      3.707           3.668           4.606           4.040          33.233           0.207
      1407      3.647           3.601           4.539           3.968          32.602           0.129
      1408      4.074           4.040           4.860           4.337          28.568           0.115
      1409      3.972           3.930           4.753           4.224          27.638           0.159
      1410      4.098           4.056           4.925           4.368          27.763           0.136
      1411      4.116           4.099           4.973           4.431          25.428           0.149
      1412      4.231           4.216           5.046           4.529          23.980           0.090
      1413      3.972           3.976           4.833           4.307          25.052           0.262
      1414      4.203           4.202           5.097           4.547          25.687           0.104
      1415      3.983           3.955           4.896           4.325          25.602           0.128
      1416      3.711           3.681           4.663           4.064          28.656           0.151
      1417      3.536           3.483           4.566           3.909          30.485           0.136
      1418      3.554           3.517           4.657           3.986          28.181           0.234
      1419      3.556           3.497           4.596           3.933          26.553           0.175
      1420      3.498           3.458           4.651           3.947          28.501           0.189
      1421      3.343           3.305           4.477           3.779          30.425           0.241
      1422      3.565           3.534           4.535           3.929          35.320           0.147
      1423      3.527           3.513           4.500           3.894          34.220           0.135
      1424      3.530           3.518           4.504           3.903          32.583           0.181
      1425      3.733           3.722           4.664           4.075          32.121           0.127
      1426      3.816           3.809           4.705           4.142          33.347           0.309
      1427      3.994           3.960           4.846           4.273          34.331           0.143
      1428      3.865           3.835           4.847           4.231          35.467           0.106
      1429      3.822           3.792           4.819           4.198          35.696           0.123
      1430      4.113           4.108           5.115           4.507          33.142           0.093
      1431      3.720           3.687           4.703           4.097          33.602           0.134
      1432      3.669           3.653           4.602           4.008          33.639           0.161
      1433      3.590           3.556           4.536           3.935          34.176           0.122
      1434      3.647           3.657           4.703           4.075          30.965           0.214
      1435      3.578           3.555           4.653           4.007          29.378           0.199
      1436      3.851           3.834           4.814           4.224          30.403           0.211
      1437      3.703           3.668           4.721           4.088          29.887           0.099
      1438      3.498           3.463           4.543           3.908          32.151           0.054
      1439      3.572           3.522           4.648           3.989          32.403           0.143
      1440      3.622           3.580           4.653           4.017          33.921           0.146
      1441      3.811           3.770           4.812           4.181          34.630           0.371
      1442      3.714           3.649           4.797           4.122          33.899           0.187
      1443      3.379           3.323           4.647           3.889          33.848           0.103
      1444      3.544           3.477           4.618           3.928          31.870           0.108
      1445      3.832           3.785           4.862           4.203          34.018           0.128
      1446      3.924           3.890           4.970           4.312          33.066           0.245
      1447      3.896           3.863           5.076           4.374          34.989           0.118
      1448      3.841           3.821           4.900           4.242          36.413           0.280
      1449      4.170           4.138           5.214           4.550          35.801           0.201
      1450      3.811           3.781           4.901           4.232          35.405           0.159
      1451      4.058           4.031           5.142           4.480          27.852           0.120
      1452      3.919           3.902           4.938           4.306          26.577           0.167
      1453      3.772           3.732           4.697           4.096          25.260           0.114
      1454      3.800           3.775           4.871           4.224          25.681           0.136
      1455      3.946           3.928           4.916           4.313          24.867           0.062
      1456      3.819           3.797           4.827           4.191          26.151           0.100
      1457      3.921           3.888           4.961           4.309          24.848           0.135
      1458      3.878           3.864           4.830           4.228          26.577           0.197
      1459      3.751           3.681           4.777           4.130          28.783           0.242
      1460      4.083           4.018           5.057           4.420          34.451           0.084
      1461      4.138           4.098           5.156           4.506          33.710           0.103
      1462      4.228           4.182           5.251           4.586          27.318           0.111
      1463      4.180           4.137           5.149           4.513          25.541           0.097
      1464      3.998           3.967           4.981           4.342          24.156           0.135
      1465      3.985           3.955           4.907           4.302          26.381           0.101
      1466      3.894           3.849           4.819           4.205          26.893           0.146
      1467      3.871           3.842           4.962           4.290          34.114           0.069
      1468      3.838           3.806           4.871           4.234          33.326           0.103
      1469      3.889           3.839           4.872           4.238          32.316           0.110
      1470      3.796           3.746           4.802           4.154          32.079           0.103
      1471      3.642           3.598           4.735           4.055          31.654           0.167
      1472      3.901           3.860           4.964           4.289          32.955           0.128
      1473      3.786           3.747           4.945           4.227          32.530           0.129
      1474      3.820           3.769           4.847           4.188          30.893           0.136
      1475      3.730           3.670           4.765           4.104          30.968           0.229
      1476      3.973           3.940           5.073           4.390          34.445           0.119
      1477      4.163           4.124           5.266           4.570          34.881           0.145
      1478      3.899           3.870           4.897           4.259          32.207           0.150
      1479      3.600           3.557           4.722           4.030          32.558           0.177
      1480      4.148           4.132           5.165           4.519          26.656           0.086
      1481      4.386           4.382           5.473           4.805          25.275           0.146
      1482      4.013           3.987           5.125           4.446          25.762           0.169
      1483      4.034           3.988           4.983           4.361          25.026           0.129
      1484      4.275           4.242           5.228           4.607          25.300           0.212
      1485      4.319           4.282           5.310           4.668          26.953           0.131
      1486      4.197           4.163           5.278           4.607          25.249           0.129
      1487      4.063           4.013           5.206           4.497          25.669           0.151
      1488      3.934           3.907           5.077           4.375          24.401           0.239
      1489      3.771           3.726           4.922           4.209          26.682           0.364
      1490      3.769           3.709           4.699           4.081          26.538           0.099
      1491      3.591           3.533           4.656           3.982          24.365           0.125
      1492      3.657           3.610           4.668           4.038          25.177           0.269
      1493      3.633           3.567           4.688           4.021          26.929           0.131
      1494      3.645           3.580           4.799           4.086          24.023           0.080
      1495      3.602           3.545           4.761           4.060          28.475           0.155
      1496      3.433           3.363           4.638           3.906          37.622           0.280
      1497      3.651           3.587           4.758           4.068          36.775           0.187
      1498      3.458           3.410           4.606           3.911          36.433           0.113
      1499      3.889           3.840           4.980           4.319          34.594           0.246
      1500      4.106           4.051           5.231           4.534          32.149           0.112
      1501      4.013           3.960           5.085           4.432          32.636           0.294
      1502      3.659           3.602           4.818           4.108          29.975           0.395
      1503      3.666           3.597           4.865           4.131          30.771           0.128
      1504      3.773           3.718           4.889           4.202          31.531           0.391
      1505      3.892           3.842           4.953           4.296          29.573           0.116
      1506      3.783           3.743           4.910           4.227          31.347           0.134
      1507      4.068           4.023           5.075           4.451          29.540           0.187
      1508      3.674           3.630           4.893           4.186          28.155           0.227
      1509      3.796           3.754           4.937           4.265          28.573           0.133
      1510      3.752           3.704           4.852           4.188          27.585           0.184
      1511      3.937           3.876           4.889           4.281          24.846           0.163
      1512      3.732           3.677           4.802           4.150          26.570           0.195
      1513      3.800           3.759           4.767           4.158          29.775           0.107
      1514      4.040           3.985           5.057           4.423          30.636           0.124
      1515      3.926           3.869           4.868           4.271          21.355           0.087
      1516      3.756           3.704           4.808           4.153          19.855           0.403
      1517      3.652           3.589           4.761           4.078          16.512           0.126
      1518      3.813           3.778           4.845           4.203          19.215           0.405
      1519      3.700           3.660           4.641           4.037          20.008           0.077
      1520      3.804           3.785           4.811           4.196          20.516           0.115
      1521      3.818           3.787           4.739           4.151          22.943           0.310
      1522      3.799           3.768           4.715           4.133          23.622           0.122
      1523      3.801           3.768           4.587           4.069          22.984           0.238
      1524      3.571           3.544           4.435           3.884          21.376           0.220
      1525      3.676           3.653           4.608           4.026          21.560           0.096
      1526      3.654           3.617           4.540           3.970          24.880           0.129
      1527      3.709           3.678           4.497           3.963          31.811           0.067
      1528      3.928           3.898           4.572           4.096          30.412           0.099
      1529      3.893           3.897           4.643           4.137          30.310           0.179
      1530      3.955           3.937           4.780           4.235          30.318           0.209
      1531      3.631           3.580           4.573           3.956          31.071           0.119
      1532      3.608           3.556           4.407           3.851          33.359           0.162
      1533      3.361           3.298           4.191           3.615          27.929           0.221
      1534      3.485           3.426           4.326           3.739          25.012           0.059
      1535      3.467           3.402           4.279           3.720          25.221           0.285
      1536      3.429           3.372           4.324           3.727          23.616           0.113
      1537      3.334           3.251           4.134           3.572          24.929           0.153
      1538      3.380           3.324           4.297           3.696          23.952           0.128
      1539      3.415           3.375           4.240           3.704          21.992           0.147
      1540      3.316           3.246           4.168           3.588          26.418           0.103
      1541      3.178           3.095           4.030           3.442          27.860           0.176
      1542      3.076           3.025           3.929           3.358          28.144           0.255
      1543      2.956           2.912           3.863           3.259          27.732           0.153
      1544      3.242           3.175           3.989           3.439          26.910           0.151
      1545      3.313           3.247           4.104           3.539          26.660           0.302
      1546      3.408           3.362           4.108           3.589          34.054           0.109
      1547      3.294           3.231           4.198           3.573          35.252           0.183
      1548      3.207           3.134           4.114           3.494          32.929           0.112
      1549      3.294           3.231           4.232           3.611          32.736           0.165
      1550      3.783           3.753           4.692           4.098          33.473           0.120
      1551      3.491           3.442           4.381           3.782          30.341           0.181
      1552      3.576           3.542           4.491           3.888          31.671           0.138
      1553      3.427           3.391           4.305           3.738          32.454           0.217
      1554      3.473           3.422           4.333           3.765          32.255           0.101
      1555      3.401           3.340           4.234           3.655          31.111           0.119
      1556      3.415           3.354           4.249           3.686          28.900           0.198
      1557      3.236           3.171           4.069           3.508          30.652           0.054
      1558      3.136           3.073           4.142           3.492          32.850           0.198
      1559      3.369           3.274           4.262           3.667          30.033           0.131
      1560      3.468           3.398           4.392           3.774          30.900           0.188
      1561      3.208           3.141           4.234           3.579          30.221           0.129
      1562      3.132           3.059           4.232           3.537          31.074           0.150
      1563      3.257           3.177           4.273           3.608          30.573           0.156
      1564      3.220           3.141           4.280           3.601          29.313           0.131
      1565      3.331           3.243           4.215           3.602          27.538           0.133
      1566      3.206           3.123           4.165           3.532          29.103           0.100
      1567      3.322           3.233           4.443           3.739          31.024           0.159
      1568      3.234           3.129           4.352           3.642          31.045           0.210
      1569      3.246           3.155           4.363           3.642          28.472           0.144
      1570      3.124           3.055           4.342           3.603          28.384           0.095
      1571      3.068           2.975           4.294           3.527          27.368           0.218
      1572      2.845           2.747           4.055           3.299          28.967           0.353
      1573      2.948           2.849           4.000           3.298          28.455           0.181
      1574      2.828           2.752           3.997           3.264          28.729           0.144
      1575      2.757           2.679           3.896           3.168          29.872           0.126
      1576      2.848           2.768           3.930           3.217          30.673           0.134
      1577      2.924           2.821           4.043           3.307          33.495           0.178
      1578      2.776           2.684           4.126           3.299          34.395           0.091
      1579      2.927           2.841           4.214           3.401          34.320           0.192
      1580      2.943           2.874           4.219           3.446          36.486           0.125
      1581      3.012           2.916           4.110           3.395          37.410           0.099
      1582      3.223           3.149           4.303           3.614          37.139           0.193
      1583      3.192           3.109           4.258           3.563          37.218           0.150
      1584      3.241           3.175           4.304           3.611          37.921           0.117
      1585      3.293           3.224           4.496           3.742          36.397           0.116
      1586      3.250           3.188           4.417           3.686          37.170           0.122
      1587      3.231           3.158           4.481           3.715          39.477           0.129
      1588      3.155           3.084           4.354           3.613          41.687           0.136
      1589      3.256           3.175           4.361           3.654          44.758           0.174
      1590      3.260           3.195           4.342           3.653          45.608           0.236
      1591      3.334           3.256           4.360           3.696          45.408           0.095
      1592      3.166           3.103           4.211           3.543          43.771           0.179
      1593      3.147           3.077           4.157           3.500          43.251           0.159
      1594      3.113           3.055           4.092           3.448          44.415           0.131
      1595      3.199           3.129           4.185           3.532          44.573           0.246
      1596      3.364           3.310           4.282           3.670          49.748           0.117
      1597      3.319           3.255           4.204           3.601          49.368           0.176
      1598      3.328           3.270           4.272           3.635          46.893           0.141
      1599      3.473           3.427           4.360           3.753          45.687           0.210
      1600      3.369           3.336           4.323           3.706          46.113           0.143
      1601      3.560           3.515           4.356           3.794          47.967           0.723
      1602      3.316           3.270           4.317           3.667          48.004           0.652
      1603      3.325           3.282           4.366           3.702          47.260           0.712
      1604      3.134           3.091           4.136           3.495          48.066           0.723
      1605      3.236           3.202           4.144           3.547          48.743           0.622
      1606      3.372           3.323           4.181           3.623          47.405           0.643
      1607      3.342           3.290           4.326           3.687          49.867           0.688
      1608      3.338           3.273           4.311           3.659          50.158           0.652
      1609      3.242           3.171           4.222           3.576          49.224           0.736
      1610      3.166           3.082           4.227           3.541          48.074           0.717
      1611      3.436           3.362           4.388           3.764          47.634           0.665
      1612      3.275           3.212           4.283           3.627          47.534           0.647
      1613      3.269           3.189           4.313           3.626          44.762           0.491
      1614      3.153           3.087           4.285           3.577          44.055           0.648
      1615      3.226           3.165           4.219           3.582          44.513           0.694
      1616      2.959           2.878           4.068           3.358          43.842           0.603
      1617      3.152           3.069           4.223           3.526          41.415           0.664
      1618      3.229           3.151           4.133           3.518          43.332           0.686
      1619      3.046           2.957           4.014           3.355          43.596           0.719
      1620      3.015           2.946           4.070           3.388          31.222           0.696
      1621      3.152           3.075           4.171           3.508          30.231           0.654
      1622      3.055           2.977           4.176           3.471          46.248           0.701
      1623      3.060           2.986           4.113           3.444          45.731           0.677
      1624      3.272           3.197           4.136           3.541          45.991           0.671
      1625      3.122           3.055           4.157           3.500          34.858           0.724
      1626      3.294           3.210           4.324           3.643          34.064           0.682
      1627      3.187           3.112           4.155           3.514          34.079           0.613
      1628      3.262           3.194           4.189           3.571          43.652           0.718
      1629      3.380           3.313           4.275           3.681          41.494           0.678
      1630      3.353           3.286           4.164           3.602          41.559           0.684
      1631      3.163           3.080           3.928           3.370          40.407           0.604
      1632      3.223           3.140           4.057           3.461          38.395           0.662
      1633      3.054           2.964           3.902           3.289          39.625           0.762
      1634      3.110           3.024           3.998           3.370          41.885           0.698
      1635      3.117           3.035           3.968           3.372          41.515           0.641
      1636      3.117           3.048           4.138           3.469          40.148           0.663
      1637      3.317           3.251           4.204           3.597          40.634           0.708
      1638      3.124           3.047           4.111           3.464          42.571           0.672
      1639      3.226           3.158           4.075           3.496          41.247           0.668
      1640      3.241           3.173           4.071           3.505          39.725           0.688
      1641      3.023           2.944           3.958           3.335          38.782           0.706
      1642      3.105           3.048           4.038           3.416          38.039           0.615
      1643      3.114           3.059           3.921           3.356          38.711           0.684
      1644      3.317           3.242           3.934           3.455          37.368           0.648
      1645      3.053           2.993           3.937           3.341          36.206           0.645
      1646      3.025           2.973           3.784           3.238          37.421           0.715
      1647      3.233           3.197           3.898           3.412          35.714           0.695
      1648      3.485           3.447           4.097           3.636          34.807           0.599
      1649      3.579           3.552           4.185           3.722          33.537           0.569
      1650      3.412           3.377           3.998           3.541          34.426           0.705
      1651      3.423           3.376           4.013           3.547          33.793           0.703
      1652      3.273           3.217           3.812           3.354          33.373           0.725
      1653      3.245           3.189           3.909           3.394          34.573           0.662
      1654      3.292           3.245           3.984           3.483          34.369           0.630
      1655      3.482           3.453           4.152           3.661          34.842           0.692
      1656      3.309           3.279           4.051           3.542          34.075           0.592
      1657      3.639           3.622           4.255           3.798          34.290           0.717
      1658      3.392           3.369           4.066           3.579          32.696           0.625
      1659      3.525           3.510           4.276           3.756          32.758           0.634
      1660      3.474           3.441           4.302           3.731          35.462           0.630
      1661      3.695           3.657           4.352           3.866          33.508           0.671
      1662      3.669           3.650           4.399           3.886          32.981           0.593
      1663      3.510           3.482           4.189           3.688          32.674           0.664
      1664      3.503           3.477           4.059           3.616          34.241           0.639
      1665      3.634           3.635           4.145           3.739          33.951           0.610
      1666      3.473           3.484           4.022           3.620          33.005           0.540
      1667      3.617           3.606           4.069           3.690          32.117           0.729
      1668      3.689           3.682           4.234           3.810          33.400           0.705
      1669      3.567           3.577           4.255           3.765          32.702           0.626
      1670      3.722           3.732           4.397           3.925          32.579           0.653
      1671      3.791           3.787           4.345           3.922          33.987           0.666
      1672      3.592           3.608           4.212           3.766          33.665           0.595
      1673      3.615           3.623           4.312           3.831          35.581           0.700
      1674      3.660           3.679           4.438           3.914          36.010           0.658
      1675      3.495           3.484           4.242           3.717          35.224           0.682
      1676      3.545           3.533           4.336           3.790          36.125           0.635
      1677      3.781           3.768           4.423           3.948          36.765           0.684
      1678      3.588           3.617           4.286           3.810          35.633           0.732
      1679      3.553           3.568           4.295           3.793          36.539           0.659
      1680      3.628           3.613           4.311           3.829          36.310           0.695
      1681      3.576           3.564           4.401           3.858          36.674           0.736
      1682      3.430           3.413           4.407           3.796          38.434           0.607
      1683      3.658           3.635           4.517           3.944          36.636           0.695
      1684      3.641           3.620           4.506           3.933          36.097           0.605
      1685      3.461           3.436           4.396           3.797          37.375           0.680
      1686      3.156           3.115           4.126           3.496          34.394           0.679
      1687      3.267           3.211           4.309           3.644          34.976           0.525
      1688      3.311           3.233           4.399           3.706          34.086           0.545
      1689      3.304           3.224           4.261           3.627          36.064           0.636
      1690      3.497           3.426           4.418           3.793          35.818           0.689
      1691      3.328           3.243           4.229           3.604          35.368           0.613
      1692      3.232           3.154           4.110           3.509          33.839           0.694
      1693      3.200           3.139           4.178           3.531          33.434           0.715
      1694      3.453           3.376           4.246           3.698          33.550           0.642
      1695      3.330           3.260           4.282           3.659          32.464           0.573
      1696      3.328           3.275           4.312           3.695          33.656           0.665
      1697      3.125           3.060           4.211           3.530          33.904           0.711
      1698      3.428           3.383           4.582           3.882          33.362           0.499
      1699      3.049           3.002           4.295           3.562          33.137           0.714
      1700      3.083           3.038           4.278           3.572          32.921           0.659
      1701      3.328           3.260           4.454           3.767          33.020           0.711
      1702      3.005           2.935           4.255           3.502          33.119           0.744
      1703      2.934           2.863           4.267           3.494          32.873           0.701
      1704      2.955           2.874           4.257           3.481          32.204           0.644
      1705      2.958           2.875           4.202           3.447          32.795           0.603
      1706      3.281           3.213           4.462           3.743          32.572           0.667
      1707      3.247           3.165           4.322           3.644          32.726           0.593
      1708      3.257           3.175           4.350           3.659          32.834           0.607
      1709      3.523           3.468           4.383           3.808          32.635           0.722
      1710      3.607           3.541           4.424           3.864          32.339           0.684
      1711      3.365           3.292           4.402           3.729          32.364           0.674
      1712      3.161           3.090           4.256           3.568          32.046           0.624
      1713      3.313           3.262           4.305           3.670          31.886           0.537
      1714      3.285           3.191           4.361           3.660          32.114           0.696
      1715      3.214           3.151           4.352           3.637          33.094           0.660
      1716      3.163           3.103           4.198           3.529          32.219           0.711
      1717      3.246           3.172           4.343           3.652          32.370           0.682
      1718      3.267           3.185           4.325           3.637          32.352           0.681
      1719      3.342           3.267           4.541           3.783          31.713           0.694
      1720      3.456           3.372           4.508           3.814          32.563           0.720
      1721      3.357           3.283           4.567           3.814          32.618           0.614
      1722      3.318           3.237           4.637           3.832          33.618           0.618
      1723      3.467           3.398           4.648           3.911          36.188           0.682
      1724      3.486           3.425           4.569           3.877          35.727           0.712
      1725      3.621           3.568           4.754           4.039          37.290           0.612
      1726      3.635           3.561           4.747           4.018          37.933           0.667
      1727      3.609           3.529           4.663           3.973          37.020           0.626
      1728      3.391           3.318           4.513           3.801          37.640           0.707
      1729      3.394           3.329           4.503           3.796          37.423           0.728
      1730      3.315           3.244           4.451           3.740          38.211           0.655
      1731      3.063           2.982           4.297           3.541          20.634           0.729
      1732      3.171           3.116           4.416           3.653          19.751           0.702
      1733      3.260           3.181           4.397           3.676          20.306           0.720
      1734      3.375           3.288           4.478           3.779          19.710           0.638
      1735      3.563           3.483           4.580           3.927          20.705           0.524
      1736      3.685           3.620           4.773           4.088          39.406           0.657
      1737      3.658           3.570           4.783           4.068          39.504           0.684
      1738      3.816           3.758           4.885           4.205          38.651           0.601
      1739      4.013           3.958           5.080           4.397          40.595           0.692
      1740      3.795           3.766           5.006           4.277          36.973           0.703
      1741      3.902           3.880           5.142           4.398          38.131           0.713
      1742      3.945           3.911           5.072           4.364          38.979           0.664
      1743      4.002           3.970           5.184           4.456          40.693           0.693
      1744      4.061           4.033           5.252           4.512          40.112           0.709
      1745      4.001           3.978           5.238           4.486          42.350           0.625
      1746      4.222           4.202           5.313           4.624          42.161           0.684
      1747      4.317           4.293           5.384           4.705          28.465           0.714
      1748      4.476           4.495           5.412           4.824          42.873           0.644
      1749      4.269           4.269           5.232           4.619          40.698           0.753
      1750      4.076           4.059           5.114           4.461          41.764           0.638
      1751      4.087           4.091           5.039           4.435          40.447           0.667
      1752      4.417           4.431           5.298           4.739          40.355           0.680
      1753      4.355           4.375           5.311           4.710          39.259           0.644
      1754      4.318           4.305           5.483           4.766          37.487           0.530
      1755      4.324           4.338           5.384           4.732          37.816           0.636
      1756      4.309           4.325           5.445           4.769          36.448           0.676
      1757      4.122           4.151           5.200           4.545          38.813           0.732
      1758      4.298           4.321           5.350           4.706          38.917           0.690
      1759      4.693           4.708           5.691           5.064          36.223           0.701
      1760      4.480           4.487           5.560           4.894          36.538           0.617
      1761      4.524           4.522           5.597           4.935          37.328           0.702
      1762      4.192           4.200           5.321           4.648          36.697           0.623
      1763      4.236           4.236           5.258           4.631          36.445           0.593
      1764      4.083           4.087           5.184           4.512          36.605           0.667
      1765      4.020           4.011           5.067           4.427          36.053           0.652
      1766      3.629           3.582           4.719           4.042          37.912           0.707
      1767      3.880           3.856           4.899           4.272          40.405           0.718
      1768      3.619           3.591           4.687           4.037          24.594           0.716
      1769      3.687           3.674           4.805           4.135          20.976           0.703
      1770      3.643           3.623           4.621           4.013          21.005           0.676
      1771      3.602           3.560           4.665           4.005          20.076           0.671
      1772      3.834           3.790           4.790           4.182          18.672           0.672
      1773      3.796           3.755           4.720           4.123          20.380           0.653
      1774      3.635           3.616           4.604           4.007          20.167           0.693
      1775      3.368           3.310           4.388           3.750          24.732           0.713
      1776      3.469           3.422           4.332           3.761          26.120           0.675
      1777      3.550           3.521           4.387           3.833          41.393           0.665
      1778      3.639           3.585           4.435           3.885          26.054           0.704
      1779      3.762           3.710           4.515           3.986          25.777           0.631
      1780      3.672           3.623           4.511           3.934          40.650           0.744
      1781      3.678           3.628           4.607           4.011          40.360           0.719
      1782      3.648           3.599           4.521           3.935          38.640           0.704
      1783      3.729           3.683           4.629           4.028          38.407           0.635
      1784      3.745           3.691           4.728           4.081          35.850           0.683
      1785      3.513           3.463           4.486           3.841          36.088           0.691
      1786      3.533           3.488           4.498           3.870          36.375           0.665
      1787      3.504           3.461           4.578           3.907          36.774           0.601
      1788      3.693           3.636           4.724           4.063          38.172           0.625
      1789      3.666           3.624           4.687           4.042          41.170           0.694
      1790      3.598           3.555           4.762           4.045          41.530           0.684
      1791      3.477           3.431           4.563           3.892          43.134           0.592
      1792      3.411           3.362           4.559           3.856          44.136           0.629
      1793      3.459           3.421           4.633           3.928          43.043           0.710
      1794      3.511           3.476           4.697           3.980          40.901           0.619
      1795      3.432           3.383           4.575           3.875          37.606           0.688
      1796      3.562           3.508           4.575           3.919          34.717           0.714
      1797      3.806           3.741           4.672           4.081          33.973           0.554
      1798      3.742           3.701           4.672           4.071          35.862           0.668
      1799      3.577           3.531           4.498           3.896          35.179           0.673
      1800      3.469           3.409           4.482           3.838          36.159           0.705
      1801      3.151           3.072           4.390           3.645          33.511           0.638
      1802      3.210           3.141           4.451           3.707          34.157           0.680
      1803      3.149           3.077           4.435           3.675          31.463           0.689
      1804      3.401           3.342           4.471           3.797          32.301           0.707
      1805      3.238           3.166           4.362           3.657          33.873           0.621
      1806      3.314           3.254           4.382           3.706          34.253           0.701
      1807      3.123           3.075           4.227           3.546          33.156           0.708
      1808      3.235           3.188           4.223           3.580          33.236           0.725
      1809      3.339           3.308           4.314           3.690          34.535           0.595
      1810      3.505           3.473           4.393           3.811          37.339           0.675
      1811      3.317           3.286           4.249           3.643          37.553           0.717
      1812      3.201           3.196           4.173           3.568          35.219           0.622
      1813      3.335           3.307           4.230           3.647          39.859           0.685
      1814      3.181           3.151           4.102           3.504          40.727           0.586
      1815      3.175           3.156           4.091           3.494          23.727           0.691
      1816      3.498           3.466           4.391           3.787          22.823           0.666
      1817      3.704           3.699           4.374           3.887          40.461           0.645
      1818      3.724           3.720           4.434           3.932          24.687           0.702
      1819      3.524           3.483           4.382           3.811          43.304           0.628
      1820      3.384           3.346           4.368           3.729          41.405           0.564
      1821      3.478           3.452           4.472           3.827          24.454           0.708
      1822      3.248           3.224           4.290           3.629          38.210           0.723
      1823      3.362           3.358           4.364           3.727          40.051           0.655
      1824      3.208           3.195           4.222           3.592          26.516           0.643
      1825      3.375           3.371           4.378           3.754          42.651           0.591
      1826      3.376           3.354           4.275           3.678          24.228           0.599
      1827      3.507           3.493           4.418           3.823          26.313           0.709
      1828      3.594           3.564           4.522           3.908          24.388           0.630
      1829      3.499           3.472           4.604           3.912          25.753           0.689
      1830      3.308           3.267           4.452           3.741          25.689           0.660
      1831      3.286           3.233           4.419           3.709          26.716           0.670
      1832      3.224           3.181           4.462           3.717          27.591           0.697
      1833      3.148           3.091           4.348           3.621          30.217           0.721
      1834      3.315           3.271           4.575           3.817          29.746           0.659
      1835      3.384           3.332           4.677           3.908          32.256           0.743
      1836      3.410           3.373           4.666           3.922          31.918           0.663
      1837      3.419           3.379           4.551           3.851          33.170           0.580
      1838      3.262           3.212           4.479           3.728          33.576           0.703
      1839      3.164           3.109           4.317           3.596          34.594           0.687
      1840      3.344           3.280           4.386           3.706          29.082           0.691
      1841      3.411           3.376           4.434           3.784          29.334           0.712
      1842      3.460           3.417           4.492           3.829          27.607           0.727
      1843      3.342           3.308           4.407           3.746          28.259           0.712
      1844      3.557           3.524           4.578           3.931          30.384           0.583
      1845      3.384           3.343           4.530           3.822          31.466           0.670
      1846      3.255           3.210           4.365           3.681          32.769           0.662
      1847      3.409           3.365           4.374           3.735          33.310           0.628
      1848      3.368           3.332           4.452           3.779          30.934           0.661
      1849      3.309           3.274           4.317           3.678          32.229           0.624
      1850      3.373           3.335           4.375           3.731          31.414           0.730
      1851      3.379           3.351           4.435           3.770          32.553           0.673
      1852      3.281           3.241           4.340           3.676          36.407           0.700
      1853      3.223           3.195           4.318           3.639          35.751           0.701
      1854      3.270           3.226           4.325           3.653          35.718           0.660
      1855      3.426           3.427           4.568           3.884          36.401           0.653
      1856      3.606           3.592           4.658           4.016          36.021           0.660
      1857      3.498           3.500           4.598           3.939          40.327           0.692
      1858      3.317           3.307           4.284           3.666          40.148           0.666
      1859      3.577           3.580           4.421           3.861          37.285           0.680
      1860      3.740           3.736           4.485           3.975          41.683           0.489
      1861      3.846           3.853           4.674           4.124          40.018           0.690
      1862      3.784           3.787           4.647           4.087          38.222           0.662
      1863      3.486           3.474           4.475           3.842          39.238           0.686
      1864      3.335           3.309           4.370           3.722          39.417           0.592
      1865      3.578           3.567           4.437           3.863          38.983           0.664
      1866      3.504           3.485           4.503           3.864          42.552           0.675
      1867      3.409           3.381           4.323           3.729          40.892           0.671
      1868      3.556           3.563           4.484           3.902          38.279           0.702
      1869      3.514           3.507           4.635           3.966          36.467           0.638
      1870      3.624           3.615           4.694           4.043          33.887           0.695
      1871      3.728           3.733           4.564           4.019          34.545           0.603
      1872      3.567           3.568           4.605           3.976          36.072           0.641
      1873      3.655           3.650           4.657           4.041          43.676           0.674
      1874      3.578           3.554           4.593           3.972          39.112           0.578
      1875      3.312           3.306           4.357           3.727          42.194           0.676
      1876      3.147           3.140           4.220           3.586          40.691           0.723
      1877      3.544           3.529           4.534           3.930          54.561           0.659
      1878      3.481           3.455           4.573           3.914          54.582           0.671
      1879      3.629           3.617           4.704           4.048          55.404           0.648
      1880      3.665           3.659           4.735           4.081          55.176           0.706
      1881      3.440           3.435           4.481           3.852          55.339           0.695
      1882      3.548           3.539           4.577           3.946          51.102           0.637
      1883      3.512           3.464           4.515           3.870          49.869           0.676
      1884      3.515           3.486           4.579           3.927          48.939           0.708
      1885      3.565           3.518           4.519           3.898          50.968           0.616
      1886      3.401           3.376           4.380           3.771          49.979           0.681
      1887      3.573           3.541           4.429           3.840          49.338           0.680
      1888      3.650           3.637           4.499           3.937          46.626           0.709
      1889      3.527           3.505           4.557           3.911          47.775           0.677
      1890      3.622           3.606           4.712           4.049          51.677           0.691
      1891      3.690           3.685           4.782           4.112          38.122           0.629
      1892      3.735           3.728           4.596           4.020          39.215           0.443
      1893      4.071           4.061           5.044           4.429          51.120           0.669
      1894      3.910           3.882           4.897           4.263          52.148           0.713
      1895      3.757           3.731           4.742           4.128          50.912           0.687
      1896      3.672           3.642           4.656           4.039          54.616           0.668
      1897      3.463           3.423           4.453           3.823          54.474           0.636
      1898      3.543           3.520           4.479           3.881          46.750           0.654
      1899      3.542           3.526           4.518           3.905          35.164           0.670
      1900      3.485           3.464           4.453           3.843          46.106           0.643
      1901      3.745           3.736           4.755           4.115          36.049           0.681
      1902      3.519           3.496           4.534           3.890          37.678           0.693
      1903      3.526           3.498           4.489           3.876          35.789           0.696
      1904      3.732           3.708           4.590           4.016          34.138           0.728
      1905      3.785           3.773           4.713           4.123          47.866           0.628
      1906      3.430           3.386           4.378           3.750          46.495           0.635
      1907      3.485           3.445           4.419           3.809          43.612           0.718
      1908      3.356           3.297           4.322           3.685          40.067           0.658
      1909      3.576           3.523           4.454           3.863          38.062           0.692
      1910      3.322           3.252           4.195           3.598          37.013           0.628
      1911      3.246           3.185           4.183           3.555          39.652           0.691
      1912      3.427           3.354           4.338           3.722          40.447           0.620
      1913      3.453           3.385           4.322           3.729          40.998           0.638
      1914      3.112           3.052           4.276           3.564          41.646           0.510
      1915      3.355           3.327           4.302           3.691          41.010           0.703
      1916      3.250           3.197           4.194           3.569          26.017           0.708
      1917      3.561           3.517           4.362           3.812          23.341           0.652
      1918      3.317           3.258           4.395           3.708          24.796           0.689
      1919      3.414           3.358           4.363           3.760          25.291           0.666
      1920      3.406           3.345           4.431           3.773          24.616           0.703
      1921      3.198           3.152           4.327           3.649          40.734           0.620
      1922      3.175           3.110           4.398           3.656          36.713           0.700
      1923      3.388           3.330           4.390           3.745          35.107           0.697
      1924      3.521           3.461           4.497           3.844          33.812           0.650
      1925      3.515           3.453           4.472           3.844          33.100           0.684
      1926      3.697           3.645           4.458           3.906          33.175           0.656
      1927      3.852           3.802           4.680           4.085          34.861           0.667
      1928      3.978           3.924           4.779           4.197          37.134           0.669
      1929      3.776           3.700           4.647           4.026          35.433           0.671
      1930      4.024           3.941           4.834           4.243          34.411           0.695
      1931      4.095           4.021           4.837           4.276          35.468           0.719
      1932      4.067           4.006           4.786           4.232          37.804           0.624
      1933      3.894           3.855           4.618           4.087          37.440           0.707
      1934      3.677           3.608           4.446           3.882          38.678           0.710
      1935      3.515           3.460           4.313           3.743          47.079           0.705
      1936      3.523           3.460           4.505           3.849          44.669           0.520
      1937      3.433           3.384           4.319           3.710          45.984           0.672
      1938      3.665           3.606           4.451           3.885          45.633           0.548
      1939      3.588           3.533           4.377           3.804          45.373           0.609
      1940      3.457           3.385           4.395           3.752          45.347           0.690
      1941      3.331           3.263           4.255           3.625          47.274           0.567
      1942      3.389           3.321           4.326           3.690          48.537           0.616
      1943      3.309           3.245           4.368           3.682          47.551           0.732
      1944      3.322           3.245           4.399           3.706          46.165           0.737
      1945      3.420           3.365           4.555           3.851          46.556           0.733
      1946      3.420           3.353           4.418           3.767          44.958           0.721
      1947      3.616           3.539           4.549           3.914          43.172           0.599
      1948      3.572           3.505           4.494           3.872          41.367           0.705
      1949      3.264           3.199           4.338           3.647          40.585           0.709
      1950      3.603           3.533           4.537           3.906          40.624           0.724
      1951      3.520           3.453           4.453           3.822          42.153           0.710
      1952      3.587           3.513           4.527           3.883          42.626           0.628
      1953      3.560           3.511           4.605           3.930          43.286           0.662
      1954      3.628           3.588           4.670           3.996          45.384           0.699
      1955      3.501           3.449           4.566           3.876          40.732           0.699
      1956      3.377           3.329           4.354           3.709          37.534           0.594
      1957      3.561           3.501           4.574           3.914          37.528           0.654
      1958      3.542           3.497           4.547           3.896          39.209           0.632
      1959      3.706           3.656           4.627           4.022          37.800           0.670
      1960      3.763           3.711           4.718           4.095          38.469           0.634
      1961      3.693           3.632           4.666           4.018          39.019           0.587
      1962      3.511           3.450           4.442           3.822          38.778           0.665
      1963      3.580           3.521           4.523           3.890          39.936           0.579
      1964      3.513           3.454           4.520           3.864          42.905           0.748
      1965      3.468           3.416           4.471           3.819          43.486           0.686
      1966      3.602           3.553           4.572           3.945          34.892           0.701
      1967      3.582           3.524           4.628           3.947          41.321           0.703
      1968      3.529           3.438           4.466           3.817          40.320           0.682
      1969      3.584           3.513           4.456           3.853          41.458           0.669
      1970      3.441           3.369           4.302           3.710          39.721           0.679
      1971      3.587           3.547           4.545           3.921          38.895           0.659
      1972      3.757           3.712           4.621           4.044          41.248           0.688
      1973      3.792           3.759           4.576           4.028          39.616           0.691
      1974      3.765           3.717           4.509           3.975          38.125           0.615
      1975      3.673           3.627           4.373           3.858          38.586           0.662
      1976      3.684           3.619           4.230           3.783          38.493           0.713
      1977      3.505           3.457           4.300           3.743          37.236           0.719
      1978      3.499           3.439           4.244           3.716          37.240           0.677
      1979      3.443           3.378           4.300           3.726          36.571           0.702
      1980      3.459           3.397           4.327           3.735          36.743           0.673
      1981      3.551           3.505           4.386           3.815          36.447           0.665
      1982      3.337           3.287           4.320           3.695          33.893           0.588
      1983      3.544           3.492           4.455           3.855          34.127           0.660
      1984      3.606           3.540           4.449           3.872          34.823           0.670
      1985      3.495           3.425           4.339           3.757          31.224           0.626
      1986      3.402           3.331           4.355           3.730          31.030           0.682
      1987      3.333           3.260           4.402           3.731          32.238           0.643
      1988      3.346           3.284           4.322           3.700          30.337           0.563
      1989      3.480           3.434           4.366           3.785          31.433           0.672
      1990      3.530           3.466           4.341           3.779          29.720           0.628
      1991      3.557           3.519           4.317           3.792          28.954           0.633
      1992      3.547           3.512           4.312           3.781          28.722           0.658
      1993      3.314           3.258           4.261           3.638          29.615           0.721
      1994      3.232           3.166           4.217           3.575          29.243           0.692
      1995      3.260           3.200           4.161           3.562          29.302           0.726
      1996      3.421           3.385           4.152           3.635          30.284           0.622
      1997      3.236           3.183           4.095           3.501          29.524           0.633
      1998      3.423           3.338           4.182           3.631          28.565           0.727
      1999      3.434           3.356           4.228           3.660          29.573           0.577
      2000      3.346           3.256           4.263           3.634          29.574           0.629
      2001      3.509           3.450           4.499           3.857          31.197           0.688
      2002      3.435           3.371           4.379           3.750          29.423           0.577
      2003      3.389           3.336           4.386           3.757          30.093           0.712
      2004      3.540           3.501           4.486           3.883          30.872           0.657
      2005      3.512           3.487           4.462           3.864          30.842           0.661
      2006      3.401           3.345           4.400           3.758          30.769           0.666
      2007      3.472           3.439           4.474           3.857          31.113           0.723
      2008      3.517           3.495           4.576           3.926          31.846           0.674
      2009      3.684           3.628           4.575           3.968          30.797           0.624
      2010      3.502           3.424           4.430           3.799          31.197           0.678
      2011      3.573           3.495           4.498           3.868          32.073           0.648
      2012      3.445           3.401           4.429           3.792          30.981           0.692
      2013      3.608           3.535           4.687           4.013          30.065           0.648
      2014      3.767           3.696           4.646           4.055          32.593           0.624
      2015      3.931           3.869           4.832           4.223          33.070           0.625
      2016      3.751           3.688           4.665           4.061          33.712           0.696
      2017      3.685           3.627           4.618           3.996          31.498           0.618
      2018      3.838           3.769           4.765           4.142          32.107           0.674
      2019      3.989           3.932           4.993           4.331          30.872           0.720
      2020      3.877           3.816           4.721           4.136          30.669           0.680
      2021      3.909           3.844           4.869           4.233          33.135           0.590
      2022      3.808           3.770           4.807           4.166          32.873           0.680
      2023      3.810           3.757           4.777           4.145          32.708           0.654
      2024      3.891           3.835           4.815           4.202          31.460           0.665
      2025      3.880           3.828           4.644           4.096          31.240           0.620
      2026      3.574           3.516           4.564           3.910          30.994           0.581
      2027      3.590           3.526           4.564           3.919          31.560           0.673
      2028      3.589           3.507           4.550           3.894          31.607           0.701
      2029      3.743           3.646           4.794           4.101          31.888           0.705
      2030      3.825           3.738           4.763           4.126          31.903           0.683
      2031      3.734           3.670           4.723           4.070          30.440           0.614
      2032      3.842           3.774           4.799           4.164          30.785           0.699
      2033      4.128           4.038           4.935           4.355          29.886           0.542
      2034      3.726           3.636           4.606           3.991          30.739           0.666
      2035      3.764           3.687           4.705           4.074          34.441           0.628
      2036      3.650           3.574           4.594           3.951          34.431           0.705
      2037      3.456           3.372           4.532           3.833          36.785           0.734
      2038      3.252           3.160           4.252           3.589          38.290           0.722
      2039      3.340           3.250           4.366           3.682          40.372           0.694
      2040      3.464           3.361           4.459           3.779          42.002           0.599
      2041      3.126           3.026           4.245           3.510          41.642           0.622
      2042      3.186           3.097           4.272           3.560          41.480           0.729
      2043      2.957           2.873           4.117           3.382          39.955           0.679
      2044      3.214           3.126           4.391           3.655          39.350           0.641
      2045      3.123           3.033           4.352           3.596          37.806           0.674
      2046      3.183           3.086           4.281           3.575          35.002           0.599
      2047      3.169           3.093           4.232           3.532          36.348           0.648
      2048      3.217           3.126           4.303           3.587          36.890           0.696
      2049      3.403           3.321           4.318           3.685          40.768           0.623
      2050      3.394           3.304           4.331           3.687          41.292           0.716
      2051      3.533           3.468           4.383           3.789          39.684           0.640
      2052      3.882           3.819           4.582           4.073          38.865           0.631
      2053      3.852           3.772           4.466           3.962          40.273           0.670
      2054      3.842           3.766           4.672           4.081          42.559           0.620
      2055      3.673           3.587           4.548           3.933          43.187           0.571
      2056      3.695           3.613           4.579           3.961          44.878           0.706
      2057      3.512           3.453           4.307           3.753          44.045           0.722
      2058      3.413           3.333           4.324           3.695          34.781           0.694
      2059      3.411           3.330           4.288           3.695          34.080           0.712
      2060      3.354           3.283           4.294           3.673          33.160           0.705
      2061      3.398           3.330           4.194           3.631          44.610           0.711
      2062      3.460           3.372           4.279           3.699          42.956           0.647
      2063      3.475           3.387           4.212           3.653          42.508           0.702
      2064      3.499           3.397           4.384           3.762          42.786           0.565
      2065      3.135           3.054           4.137           3.481          39.739           0.693
      2066      3.223           3.120           4.219           3.555          39.765           0.687
      2067      3.233           3.141           4.236           3.561          38.071           0.715
      2068      3.228           3.127           4.170           3.503          41.054           0.638
      2069      3.286           3.211           4.188           3.574          42.429           0.645
      2070      3.125           3.052           4.203           3.522          41.366           0.716
      2071      3.154           3.058           4.167           3.501          40.356           0.695
      2072      3.170           3.089           4.249           3.559          40.891           0.696
      2073      3.461           3.375           4.371           3.752          38.507           0.711
      2074      3.481           3.404           4.350           3.747          38.273           0.690
      2075      3.384           3.276           4.235           3.631          38.902           0.726
      2076      3.206           3.115           4.128           3.502          37.623           0.705
      2077      3.079           3.000           4.076           3.422          38.832           0.733
      2078      3.021           2.953           4.017           3.356          39.247           0.722
      2079      3.181           3.133           4.080           3.485          35.490           0.683
      2080      3.126           3.050           4.149           3.482          33.394           0.692
      2081      3.071           3.004           4.079           3.422          34.275           0.609
      2082      3.056           2.995           4.141           3.449          32.470           0.691
      2083      3.331           3.266           4.276           3.636          34.230           0.655
      2084      3.248           3.197           4.298           3.638          35.221           0.551
      2085      3.455           3.394           4.433           3.783          30.665           0.540
      2086      3.262           3.186           4.395           3.683          33.254           0.722
      2087      3.385           3.330           4.376           3.741          31.667           0.696
      2088      3.305           3.252           4.438           3.757          27.919           0.702
      2089      3.562           3.534           4.643           3.982          25.500           0.572
      2090      3.577           3.540           4.703           4.021          25.034           0.619
      2091      3.641           3.638           4.667           4.033          27.083           0.659
      2092      3.621           3.582           4.604           3.976          25.684           0.685
      2093      3.491           3.471           4.512           3.873          25.746           0.655
      2094      3.432           3.396           4.444           3.813          26.856           0.678
      2095      3.515           3.477           4.508           3.886          29.068           0.738
      2096      3.311           3.296           4.267           3.671          26.336           0.671
      2097      3.266           3.257           4.260           3.639          26.122           0.642
      2098      3.058           3.003           4.136           3.485          26.256           0.686
      2099      3.131           3.071           4.092           3.452          29.522           0.687
      2100      3.388           3.305           4.358           3.720          29.971           0.622
      2101      3.362           3.287           4.321           3.694          31.963           0.713
      2102      3.191           3.128           4.172           3.521          32.922           0.689
      2103      2.995           2.929           4.085           3.400          33.708           0.690
      2104      3.328           3.268           4.343           3.692          35.591           0.681
      2105      3.449           3.362           4.374           3.741          34.083           0.718
      2106      3.500           3.434           4.449           3.808          33.108           0.671
      2107      3.553           3.486           4.484           3.865          34.448           0.696
      2108      3.600           3.534           4.458           3.874          33.052           0.615
      2109      3.643           3.579           4.528           3.933          32.119           0.662
      2110      3.571           3.523           4.634           3.973          30.383           0.591
      2111      3.512           3.440           4.495           3.862          29.887           0.520
      2112      3.758           3.682           4.690           4.087          30.614           0.725
      2113      3.960           3.907           4.797           4.252          31.103           0.723
      2114      3.805           3.749           4.760           4.159          31.967           0.618
      2115      3.546           3.507           4.552           3.931          30.937           0.714
      2116      3.609           3.587           4.540           3.968          31.743           0.628
      2117      3.649           3.594           4.563           3.972          32.089           0.686
      2118      3.539           3.470           4.408           3.824          33.072           0.696
      2119      3.263           3.194           4.321           3.656          35.616           0.715
      2120      3.399           3.312           4.472           3.789          36.194           0.606
      2121      3.400           3.305           4.432           3.756          36.181           0.711
      2122      3.457           3.393           4.516           3.841          36.852           0.717
      2123      3.622           3.556           4.525           3.915          37.798           0.680
      2124      3.460           3.376           4.421           3.779          36.696           0.687
      2125      3.486           3.404           4.433           3.805          35.866           0.645
      2126      3.524           3.457           4.453           3.826          34.310           0.651
      2127      3.493           3.413           4.563           3.886          35.309           0.635
      2128      3.356           3.277           4.456           3.768          34.283           0.597
      2129      3.446           3.375           4.509           3.846          33.240           0.529
      2130      3.559           3.504           4.447           3.860          34.089           0.701
      2131      3.609           3.556           4.534           3.934          35.041           0.707
      2132      3.585           3.555           4.668           4.005          33.817           0.714
      2133      3.364           3.328           4.525           3.830          31.145           0.696
      2134      3.500           3.450           4.610           3.931          32.115           0.571
      2135      3.552           3.488           4.587           3.928          34.371           0.715
      2136      3.491           3.431           4.484           3.848          33.519           0.688
      2137      3.369           3.338           4.433           3.780          35.611           0.675
      2138      3.346           3.334           4.363           3.730          35.773           0.652
      2139      3.359           3.333           4.375           3.740          36.146           0.717
      2140      3.419           3.368           4.386           3.753          33.783           0.713
      2141      3.582           3.520           4.459           3.865          33.568           0.684
      2142      3.311           3.258           4.284           3.652          36.736           0.555
      2143      3.637           3.578           4.485           3.905          38.583           0.625
      2144      3.528           3.518           4.403           3.838          35.856           0.729
      2145      3.366           3.327           4.378           3.743          37.789           0.710
      2146      3.451           3.400           4.271           3.702          37.305           0.727
      2147      3.559           3.516           4.410           3.842          37.034           0.687
      2148      3.566           3.562           4.383           3.839          35.394           0.639
      2149      3.498           3.461           4.405           3.818          36.241           0.633
      2150      3.435           3.389           4.363           3.761          35.621           0.683
      2151      3.214           3.166           4.280           3.620          36.807           0.504
      2152      3.533           3.488           4.514           3.894          38.237           0.719
      2153      3.347           3.308           4.357           3.729          36.025           0.668
      2154      3.455           3.433           4.396           3.805          35.693           0.724
      2155      3.489           3.464           4.466           3.865          36.670           0.648
      2156      3.666           3.631           4.735           4.089          36.369           0.625
      2157      3.759           3.716           4.827           4.180          35.838           0.713
      2158      3.669           3.641           4.749           4.088          37.317           0.704
      2159      3.472           3.464           4.528           3.885          36.541           0.657
      2160      3.768           3.743           4.716           4.109          32.904           0.734
      2161      3.684           3.634           4.581           3.992          31.915           0.614
      2162      3.590           3.541           4.597           3.958          31.974           0.699
      2163      3.463           3.436           4.521           3.873          32.578           0.737
      2164      3.654           3.675           4.724           4.095          31.953           0.676
      2165      3.733           3.750           4.729           4.125          33.369           0.691
      2166      3.533           3.498           4.572           3.910          33.643           0.697
      2167      3.379           3.336           4.565           3.834          31.324           0.735
      2168      3.278           3.233           4.483           3.739          29.547           0.719
      2169      3.466           3.438           4.552           3.869          31.033           0.718
      2170      3.584           3.519           4.625           3.932          31.002           0.704
      2171      3.747           3.714           4.781           4.119          32.684           0.692
      2172      3.529           3.488           4.568           3.907          32.701           0.628
      2173      3.609           3.591           4.568           3.954          31.095           0.670
      2174      3.711           3.688           4.691           4.059          31.111           0.634
      2175      3.811           3.773           4.821           4.182          28.150           0.677
      2176      3.712           3.679           4.612           4.007          32.164           0.756
      2177      3.678           3.640           4.610           3.998          32.528           0.712
      2178      3.622           3.563           4.523           3.903          34.205           0.689
      2179      3.632           3.582           4.591           3.960          33.877           0.670
      2180      3.661           3.616           4.555           3.949          34.942           0.713
      2181      3.651           3.619           4.547           3.956          36.325           0.700
      2182      3.516           3.463           4.433           3.825          36.789           0.687
      2183      3.618           3.606           4.524           3.941          37.057           0.712
      2184      3.771           3.729           4.702           4.084          36.521           0.672
      2185      3.754           3.739           4.686           4.085          38.372           0.695
      2186      3.712           3.690           4.599           4.004          38.510           0.661
      2187      3.596           3.595           4.509           3.923          39.829           0.601
      2188      3.693           3.666           4.521           3.953          38.328           0.631
      2189      3.627           3.604           4.507           3.928          38.020           0.620
      2190      3.436           3.371           4.363           3.738          37.478           0.664
      2191      3.471           3.445           4.476           3.838          36.878           0.656
      2192      3.814           3.789           4.731           4.123          33.661           0.662
      2193      3.564           3.526           4.584           3.921          35.126           0.665
      2194      3.464           3.411           4.430           3.776          33.820           0.641
      2195      3.602           3.551           4.459           3.870          29.874           0.588
      2196      3.704           3.660           4.437           3.893          26.604           0.720
      2197      3.359           3.296           4.182           3.585          28.255           0.699
      2198      3.374           3.303           4.289           3.652          28.741           0.682
      2199      3.441           3.411           4.227           3.664          28.518           0.734
      2200      3.433           3.376           4.241           3.650          27.560           0.626
      2201      3.526           3.471           4.330           3.741          25.777           0.690
      2202      3.207           3.134           4.195           3.520          28.135           0.619
      2203      3.151           3.091           4.100           3.461          26.814           0.679
      2204      3.043           3.001           4.094           3.422          28.040           0.685
      2205      3.190           3.141           4.094           3.473          28.409           0.735
      2206      3.272           3.187           4.303           3.585          28.506           0.711
      2207      3.380           3.312           4.335           3.679          29.173           0.697
      2208      3.390           3.320           4.404           3.717          26.793           0.495
      2209      3.616           3.536           4.513           3.875          25.674           0.677
      2210      3.714           3.619           4.510           3.901          28.476           0.674
      2211      3.507           3.434           4.435           3.777          30.003           0.686
      2212      3.469           3.394           4.455           3.778          28.980           0.606
      2213      3.302           3.230           4.276           3.618          30.291           0.635
      2214      3.327           3.263           4.200           3.583          27.156           0.731
      2215      3.783           3.693           4.634           4.018          26.897           0.696
      2216      3.692           3.606           4.640           3.956          25.207           0.597
      2217      3.753           3.676           4.691           4.024          24.695           0.693
      2218      3.385           3.317           4.614           3.835          25.769           0.681
      2219      3.400           3.310           4.546           3.784          26.963           0.659
      2220      3.436           3.341           4.566           3.813          28.826           0.693
      2221      3.593           3.504           4.685           3.958          31.192           0.709
      2222      3.490           3.410           4.587           3.877          31.107           0.630
      2223      3.561           3.471           4.557           3.867          29.061           0.713
      2224      3.410           3.320           4.574           3.831          30.343           0.684
      2225      3.466           3.385           4.549           3.850          32.043           0.116
      2226      3.472           3.415           4.593           3.885          32.376           0.204
      2227      3.726           3.664           4.694           4.042          33.285           0.139
      2228      3.602           3.553           4.607           3.938          35.260           0.095
      2229      3.446           3.404           4.369           3.738          36.163           0.157
      2230      3.532           3.486           4.468           3.837          34.138           0.175
      2231      3.382           3.311           4.434           3.727          34.200           0.120
      2232      3.249           3.182           4.289           3.601          30.452           0.181
      2233      3.437           3.355           4.523           3.808          30.812           0.181
      2234      3.713           3.632           4.730           4.049          34.660           0.223
      2235      3.701           3.628           4.713           4.052          35.485           0.186
      2236      3.552           3.477           4.612           3.926          36.108           0.174
      2237      3.548           3.474           4.578           3.893          37.153           0.221
      2238      3.663           3.581           4.614           3.956          40.265           0.140
      2239      3.717           3.645           4.609           3.986          37.105           0.209
      2240      3.836           3.779           4.791           4.150          37.748           0.232
      2241      3.577           3.525           4.555           3.917          52.470           0.098
      2242      3.491           3.420           4.501           3.838          51.306           0.195
      2243      3.654           3.597           4.543           3.940          51.123           0.157
      2244      3.763           3.710           4.592           4.014          38.716           0.171
      2245      3.333           3.282           4.315           3.665          38.449           0.198
      2246      3.542           3.505           4.436           3.834          38.422           0.201
      2247      3.637           3.570           4.555           3.922          38.259           0.091
      2248      3.611           3.535           4.633           3.943          40.347           0.209
      2249      3.417           3.359           4.514           3.813          40.078           0.153
      2250      3.400           3.328           4.533           3.789          39.343           0.171
      2251      3.622           3.542           4.743           4.018          43.518           0.118
      2252      3.764           3.670           4.861           4.153          43.411           0.203
      2253      4.035           3.949           5.057           4.382          45.519           0.316
      2254      3.973           3.879           4.975           4.298          46.195           0.155
      2255      3.971           3.900           4.970           4.293          45.679           0.204
      2256      3.975           3.899           4.987           4.313          46.851           0.140
      2257      3.872           3.784           4.897           4.203          43.931           0.103
      2258      3.801           3.736           4.831           4.149          44.106           0.171
      2259      3.686           3.606           4.829           4.081          35.558           0.119
      2260      3.769           3.685           4.770           4.086          34.009           0.425
      2261      3.893           3.803           4.821           4.163          34.386           0.081
      2262      3.917           3.824           4.892           4.211          36.403           0.178
      2263      4.023           3.963           4.991           4.324          35.939           0.203
      2264      4.004           3.942           4.799           4.225          38.342           0.105
      2265      3.923           3.856           4.781           4.155          36.530           0.139
      2266      3.685           3.613           4.675           3.989          35.516           0.202
      2267      3.729           3.663           4.672           4.026          44.853           0.117
      2268      3.833           3.766           4.843           4.173          48.828           0.124
      2269      3.835           3.774           4.825           4.167          43.529           0.110
      2270      3.767           3.680           4.820           4.128          48.438           0.150
      2271      3.879           3.809           4.929           4.246          47.183           0.084
      2272      3.547           3.480           4.615           3.931          44.999           0.163
      2273      3.595           3.544           4.571           3.937          40.481           0.160
      2274      3.790           3.733           4.787           4.140          45.738           0.090
      2275      3.614           3.572           4.656           4.003          46.160           0.178
      2276      3.549           3.487           4.516           3.882          51.858           0.083
      2277      3.527           3.462           4.645           3.954          51.681           0.207
      2278      3.558           3.488           4.658           3.967          51.013           0.227
      2279      3.668           3.585           4.823           4.080          49.382           0.103
      2280      3.502           3.408           4.596           3.873          48.083           0.191
      2281      3.477           3.389           4.562           3.853          50.809           0.207
      2282      3.645           3.563           4.578           3.929          50.763           0.292
      2283      3.694           3.618           4.797           4.078          44.640           0.126
      2284      3.862           3.798           4.976           4.254          46.365           0.101
      2285      3.728           3.660           4.865           4.147          51.032           0.104
      2286      3.656           3.569           4.915           4.138          47.074           0.277
      2287      3.630           3.537           4.827           4.059          46.641           0.334
      2288      3.750           3.651           4.891           4.141          44.739           0.116
      2289      3.922           3.839           5.053           4.309          52.307           0.280
      2290      3.711           3.628           4.897           4.135          53.581           0.122
      2291      3.776           3.703           4.885           4.173          48.482           0.240
      2292      3.571           3.489           4.688           3.971          48.281           0.113
      2293      3.550           3.467           4.638           3.944          54.515           0.157
      2294      3.656           3.599           4.648           3.992          47.335           0.167
      2295      3.705           3.666           4.632           4.017          45.331           0.153
      2296      4.053           4.012           4.863           4.305          42.896           0.159
      2297      3.724           3.662           4.737           4.069          42.742           0.126
      2298      3.456           3.408           4.520           3.833          42.167           0.189
      2299      3.607           3.534           4.491           3.862          43.160           0.163
      2300      3.562           3.521           4.569           3.924          40.606           0.222
      2301      3.479           3.405           4.667           3.908          38.310           0.141
      2302      3.622           3.556           4.802           4.034          39.070           0.164
      2303      3.752           3.667           4.890           4.124          39.912           0.234
      2304      3.622           3.545           4.820           4.034          37.352           0.202
      2305      3.723           3.642           4.736           4.042          36.824           0.150
      2306      3.806           3.735           4.590           3.998          39.441           0.129
      2307      3.778           3.714           4.643           4.022          38.203           0.220
      2308      3.721           3.678           4.550           3.953          36.921           0.134
      2309      3.928           3.903           4.845           4.222          37.256           0.178
      2310      3.782           3.741           4.634           4.030          36.319           0.079
      2311      3.833           3.752           4.500           3.958          36.653           0.220
      2312      3.646           3.585           4.408           3.831          35.602           0.126
      2313      3.628           3.557           4.393           3.812          34.254           0.181
      2314      3.554           3.492           4.508           3.851          32.534           0.225
      2315      3.818           3.753           4.747           4.090          32.469           0.218
      2316      3.802           3.720           4.694           4.059          34.313           0.143
      2317      3.615           3.549           4.599           3.920          34.820           0.211
      2318      3.764           3.711           4.702           4.053          33.119           0.223
      2319      3.445           3.398           4.560           3.836          32.813           0.110
      2320      3.482           3.416           4.512           3.831          32.788           0.095
      2321      3.212           3.156           4.515           3.730          33.148           0.091
      2322      3.420           3.350           4.614           3.879          32.665           0.123
      2323      3.507           3.413           4.686           3.945          30.716           0.095
      2324      3.392           3.312           4.681           3.905          33.202           0.353
      2325      3.779           3.701           4.886           4.167          34.010           0.185
      2326      3.549           3.468           4.707           3.962          33.672           0.145
      2327      3.517           3.428           4.626           3.894          33.496           0.112
      2328      3.803           3.720           4.858           4.161          32.035           0.130
      2329      3.918           3.842           4.996           4.291          31.358           0.099
      2330      3.629           3.542           4.716           3.994          30.515           0.212
      2331      3.679           3.614           4.648           3.985          31.387           0.181
      2332      3.677           3.607           4.677           3.995          30.701           0.190
      2333      3.476           3.405           4.501           3.817          28.033           0.292
      2334      3.448           3.361           4.490           3.794          27.422           0.134
      2335      3.501           3.433           4.557           3.874          34.506           0.201
      2336      3.653           3.570           4.618           3.963          34.113           0.150
      2337      3.469           3.402           4.503           3.831          33.054           0.078
      2338      3.579           3.491           4.484           3.876          34.448           0.177
      2339      3.748           3.669           4.737           4.069          32.528           0.159
      2340      3.737           3.651           4.735           4.067          32.428           0.294
      2341      3.756           3.673           4.719           4.056          30.085           0.194
      2342      3.808           3.717           4.802           4.133          28.772           0.181
      2343      3.590           3.505           4.601           3.931          26.259           0.061
      2344      3.793           3.690           4.787           4.099          25.759           0.272
      2345      3.707           3.644           4.732           4.048          27.435           0.138
      2346      3.410           3.329           4.555           3.813          29.668           0.126
      2347      3.692           3.609           4.669           4.005          26.959           0.109
      2348      3.567           3.478           4.698           3.971          25.696           0.140
      2349      3.641           3.542           4.712           3.989          23.892           0.184
      2350      3.683           3.598           4.720           4.013          21.501           0.149
      2351      3.847           3.786           4.903           4.219          22.012           0.212
      2352      3.875           3.795           4.756           4.151          21.789           0.232
      2353      3.644           3.564           4.630           3.975          20.836           0.471
      2354      3.590           3.487           4.590           3.902          36.693           0.154
      2355      3.591           3.498           4.598           3.909          38.432           0.139
      2356      3.665           3.601           4.667           3.990          37.407           0.108
      2357      3.564           3.489           4.588           3.905          19.956           0.270
      2358      3.586           3.517           4.651           3.949          20.613           0.270
      2359      3.858           3.772           4.770           4.127          19.728           0.109
      2360      3.678           3.595           4.667           3.994          23.384           0.217
      2361      3.853           3.760           4.714           4.094          23.621           0.248
      2362      3.312           3.225           4.412           3.695          21.427           0.170
      2363      3.482           3.402           4.542           3.842          38.427           0.151
      2364      3.392           3.289           4.452           3.742          37.012           0.092
      2365      3.382           3.289           4.372           3.693          33.874           0.144
      2366      3.446           3.340           4.578           3.841          37.760           0.137
      2367      3.700           3.610           4.758           4.053          37.366           0.108
      2368      3.681           3.606           4.777           4.072          39.494           0.153
      2369      3.830           3.751           4.989           4.243          21.578           0.133
      2370      3.717           3.629           4.870           4.141          21.996           0.141
      2371      3.766           3.685           4.911           4.190          23.159           0.184
      2372      3.810           3.715           4.929           4.210          22.045           0.167
      2373      3.803           3.724           4.923           4.206          22.315           0.220
      2374      3.827           3.743           4.820           4.150          39.663           0.154
      2375      4.013           3.931           4.985           4.328          19.436           0.135
      2376      3.863           3.784           4.887           4.218          21.802           0.147
      2377      3.842           3.809           4.751           4.153          21.565           0.132
      2378      3.728           3.672           4.751           4.094          19.453           0.216
      2379      3.665           3.608           4.728           4.049          21.029           0.170
      2380      3.747           3.694           4.877           4.167          21.068           0.140
      2381      3.669           3.596           4.749           4.049          21.683           0.228
      2382      3.869           3.824           4.918           4.231          20.909           0.195
      2383      3.861           3.833           4.903           4.235          20.125           0.147
      2384      3.802           3.739           4.736           4.093          40.003           0.106
      2385      3.560           3.513           4.568           3.906          20.830           0.191
      2386      3.486           3.428           4.445           3.803          35.368           0.227
      2387      3.420           3.377           4.387           3.745          34.408           0.162
      2388      3.374           3.313           4.182           3.593          34.333           0.205
      2389      3.126           3.065           3.940           3.357          35.044           0.183
      2390      3.023           2.951           3.946           3.306          35.153           0.108
      2391      3.182           3.108           4.054           3.442          34.316           0.166
      2392      3.306           3.209           4.270           3.610          33.314           0.263
      2393      3.246           3.147           4.225           3.554          30.498           0.153
      2394      3.373           3.264           4.212           3.581          30.856           0.108
      2395      3.211           3.114           4.105           3.458          30.139           0.135
      2396      3.534           3.431           4.238           3.661          33.594           0.184
      2397      3.488           3.395           4.462           3.766          34.775           0.229
      2398      3.516           3.426           4.370           3.743          35.150           0.126
      2399      3.354           3.284           4.201           3.603          34.454           0.131
      2400      3.562           3.489           4.473           3.845          33.159           0.118
      2401      3.444           3.369           4.414           3.755          33.833           0.104
      2402      3.173           3.092           4.196           3.506          32.867           0.094
      2403      3.262           3.196           4.244           3.585          32.872           0.194
      2404      3.357           3.290           4.292           3.656          33.167           0.135
      2405      3.514           3.463           4.478           3.832          34.464           0.192
      2406      3.374           3.313           4.342           3.699          35.659           0.130
      2407      3.539           3.480           4.411           3.796          36.728           0.184
      2408      3.711           3.659           4.504           3.933          36.617           0.128
      2409      3.484           3.441           4.321           3.748          37.575           0.164
      2410      3.398           3.351           4.186           3.629          41.262           0.139
      2411      3.670           3.618           4.435           3.875          39.146           0.163
      2412      3.695           3.659           4.474           3.919          37.408           0.272
      2413      3.337           3.288           4.050           3.511          36.581           0.094
      2414      3.538           3.501           4.276           3.726          37.226           0.095
      2415      3.618           3.558           4.263           3.749          25.287           0.210
      2416      3.571           3.509           4.292           3.744          39.409           0.211
      2417      3.492           3.422           4.220           3.657          24.290           0.253
      2418      3.259           3.194           4.164           3.524          24.346           0.181
      2419      3.230           3.151           4.021           3.443          24.961           0.224
      2420      3.099           2.996           3.907           3.309          22.985           0.117
      2421      3.035           2.950           3.908           3.275          23.079           0.118
      2422      3.067           2.991           3.981           3.335          26.056           0.106
      2423      3.188           3.102           4.146           3.482          28.325           0.103
      2424      3.176           3.099           4.034           3.421          38.050           0.129
      2425      3.067           3.022           3.998           3.368          31.033           0.233
      2426      3.165           3.116           4.070           3.449          38.214           0.190
      2427      3.225           3.178           4.210           3.563          35.582           0.149
      2428      3.279           3.220           4.387           3.676          28.772           0.252
      2429      3.201           3.131           4.391           3.642          27.036           0.099
      2430      3.289           3.205           4.303           3.623          28.229           0.147
      2431      3.310           3.252           4.351           3.679          26.813           0.113
      2432      3.487           3.422           4.484           3.822          29.143           0.191
      2433      3.337           3.282           4.472           3.756          30.907           0.064
      2434      3.342           3.275           4.435           3.728          29.027           0.127
      2435      3.272           3.212           4.336           3.647          28.396           0.247
      2436      3.306           3.227           4.368           3.666          27.252           0.162
      2437      3.215           3.131           4.280           3.574          25.274           0.284
      2438      3.243           3.141           4.296           3.597          27.822           0.191
      2439      3.351           3.256           4.291           3.634          29.182           0.127
      2440      3.462           3.378           4.396           3.746          28.133           0.128
      2441      3.468           3.388           4.494           3.800          28.858           0.151
      2442      3.331           3.231           4.256           3.601          26.782           0.293
      2443      3.270           3.187           4.341           3.621          27.815           0.247
      2444      3.258           3.164           4.357           3.624          27.611           0.157
      2445      3.326           3.250           4.328           3.660          27.388           0.132
      2446      3.238           3.160           4.315           3.612          28.136           0.324
      2447      3.240           3.176           4.382           3.675          27.718           0.291
      2448      3.224           3.145           4.305           3.612          27.375           0.131
      2449      3.252           3.174           4.216           3.577          29.257           0.123
      2450      2.929           2.850           3.977           3.284          29.315           0.171
      2451      3.281           3.177           4.160           3.534          30.930           0.069
      2452      3.161           3.071           4.037           3.417          31.702           0.091
      2453      3.126           3.042           4.051           3.400          30.904           0.091
      2454      3.330           3.243           4.303           3.642          30.165           0.144
      2455      3.151           3.076           4.212           3.510          30.169           0.090
      2456      3.096           3.017           4.159           3.461          43.187           0.251
      2457      3.082           3.005           4.092           3.411          26.766           0.108
      2458      3.082           2.999           4.099           3.415          43.626           0.148
      2459      3.143           3.056           4.015           3.392          29.590           0.250
      2460      3.474           3.394           4.230           3.674          41.421           0.154
      2461      3.447           3.374           4.362           3.721          40.664           0.202
      2462      3.408           3.307           4.336           3.692          26.668           0.135
      2463      3.243           3.144           4.257           3.564          28.749           0.198
      2464      3.437           3.346           4.287           3.677          26.899           0.195
      2465      3.539           3.482           4.253           3.722          26.991           0.147
      2466      3.296           3.221           4.143           3.541          27.337           0.254
      2467      3.332           3.261           4.260           3.633          23.406           0.227
      2468      3.377           3.317           4.300           3.675          24.899           0.151
      2469      3.560           3.509           4.453           3.849          22.975           0.253
      2470      3.705           3.671           4.534           3.954          26.749           0.128
      2471      3.343           3.280           4.174           3.578          28.492           0.225
      2472      3.240           3.186           4.182           3.541          28.622           0.320
      2473      3.330           3.279           4.228           3.619          28.030           0.079
      2474      3.202           3.125           4.303           3.586          30.561           0.148
      2475      3.337           3.259           4.358           3.678          28.630           0.117
      2476      3.218           3.145           4.358           3.635          26.878           0.116
      2477      3.235           3.183           4.450           3.690          28.442           0.141
      2478      3.048           2.993           4.464           3.626          30.119           0.100
      2479      3.157           3.095           4.371           3.623          31.385           0.203
      2480      3.312           3.259           4.540           3.777          30.047           0.172
      2481      3.537           3.496           4.603           3.914          30.477           0.151
      2482      3.646           3.574           4.733           4.022          26.377           0.139
      2483      3.564           3.488           4.609           3.903          26.368           0.112
      2484      3.786           3.706           4.722           4.068          27.644           0.128
      2485      3.558           3.479           4.659           3.919          25.611           0.197
      2486      3.473           3.390           4.633           3.868          24.359           0.062
      2487      3.519           3.465           4.764           3.976          25.168           0.162
      2488      3.909           3.855           4.940           4.255          25.850           0.397
      2489      3.762           3.706           4.866           4.141          26.638           0.185
      2490      3.795           3.729           4.914           4.186          27.302           0.143
      2491      3.640           3.591           4.911           4.126          24.753           0.204
      2492      3.771           3.721           4.837           4.128          27.378           0.129
      2493      3.617           3.568           4.779           4.027          26.979           0.360
      2494      3.444           3.402           4.660           3.904          27.185           0.204
      2495      3.469           3.408           4.679           3.914          30.093           0.152
      2496      3.482           3.447           4.804           4.006          30.461           0.135
      2497      3.328           3.277           4.665           3.856          29.573           0.126
      2498      3.322           3.258           4.548           3.771          28.492           0.118
      2499      3.645           3.587           4.876           4.112          28.174           0.119
      2500      3.709           3.663           4.931           4.175          27.419           0.132
      2501      3.845           3.816           4.929           4.251          28.311           0.091
      2502      3.802           3.757           4.897           4.195          27.710           0.141
      2503      3.796           3.741           4.843           4.153          30.698           0.115
      2504      3.707           3.631           4.718           4.045          27.337           0.162
      2505      3.690           3.631           4.870           4.121          28.108           0.182
      2506      3.645           3.559           4.841           4.062          25.498           0.138
      2507      3.577           3.519           4.706           3.977          27.265           0.120
      2508      3.474           3.397           4.632           3.892          29.467           0.183
      2509      3.510           3.438           4.693           3.941          42.092           0.110
      2510      3.697           3.629           4.980           4.195          40.564           0.280
      2511      4.044           3.994           5.358           4.549          37.224           0.223
      2512      3.799           3.764           5.064           4.293          37.641           0.199
      2513      3.645           3.619           5.061           4.217          37.303           0.231
      2514      3.907           3.886           5.170           4.394          39.401           0.268
      2515      3.629           3.605           4.968           4.167          38.472           0.094
      2516      3.473           3.436           4.767           3.972          37.303           0.116
      2517      3.704           3.682           4.985           4.194          36.819           0.151
      2518      3.530           3.496           4.960           4.120          36.713           0.091
      2519      3.738           3.724           5.109           4.301          36.928           0.177
      2520      3.660           3.639           5.023           4.203          34.223           0.086
      2521      3.935           3.931           5.288           4.470          35.621           0.116
      2522      3.800           3.771           5.210           4.374          35.824           0.179
      2523      3.709           3.694           5.116           4.286          35.627           0.127
      2524      3.557           3.517           4.945           4.128          34.882           0.129
      2525      3.386           3.359           4.905           4.023          40.327           0.064
      2526      3.633           3.630           5.087           4.260          37.037           0.164
      2527      3.523           3.524           4.992           4.159          35.002           0.120
      2528      3.876           3.889           5.221           4.430          33.333           0.192
      2529      3.780           3.779           5.089           4.312          33.648           0.254
      2530      3.891           3.888           5.257           4.472          32.576           0.109
      2531      3.703           3.713           5.091           4.299          32.976           0.160
      2532      3.648           3.660           4.981           4.214          32.873           0.114
      2533      3.559           3.548           4.970           4.164          34.712           0.125
      2534      3.480           3.481           4.881           4.081          35.795           0.293
      2535      3.514           3.492           4.807           4.039          38.092           0.168
      2536      3.466           3.428           4.830           4.025          34.699           0.122
      2537      3.596           3.562           4.894           4.117          33.404           0.159
      2538      3.581           3.541           4.906           4.100          33.324           0.211
      2539      3.521           3.480           4.837           4.043          33.482           0.145
      2540      3.733           3.696           5.041           4.267          33.924           0.098
      2541      3.521           3.485           4.976           4.138          36.210           0.128
      2542      3.756           3.696           5.060           4.267          34.775           0.143
      2543      3.573           3.533           4.954           4.127          34.889           0.118
      2544      3.438           3.375           4.869           4.017          34.338           0.233
      2545      3.626           3.590           5.014           4.182          35.048           0.095
      2546      3.639           3.610           5.062           4.224          35.025           0.147
      2547      3.769           3.726           5.144           4.318          35.048           0.116
      2548      3.804           3.754           5.010           4.261          35.321           0.161
      2549      3.910           3.860           5.199           4.406          36.495           0.134
      2550      4.067           4.023           5.307           4.537          34.778           0.214
      2551      3.742           3.690           4.971           4.209          35.476           0.184
      2552      3.869           3.845           5.256           4.421          37.032           0.119
      2553      3.831           3.806           5.234           4.402          35.739           0.189
      2554      3.759           3.712           5.099           4.296          34.139           0.188
      2555      3.715           3.669           5.162           4.306          33.138           0.142
      2556      3.792           3.754           5.234           4.375          33.319           0.118
      2557      3.867           3.843           5.256           4.439          32.521           0.208
      2558      3.937           3.905           5.259           4.469          33.451           0.145
      2559      4.163           4.162           5.402           4.665          32.698           0.212
      2560      3.913           3.909           5.303           4.497          32.895           0.125
      2561      3.830           3.788           5.253           4.410          33.647           0.108
      2562      3.736           3.709           5.067           4.271          31.000           0.106
      2563      3.538           3.493           4.903           4.089          31.179           0.153
      2564      3.482           3.445           4.937           4.097          31.274           0.154
      2565      3.347           3.294           4.763           3.929          33.775           0.135
      2566      3.372           3.324           4.790           3.947          36.642           0.227
      2567      3.402           3.354           4.689           3.906          36.307           0.212
      2568      3.216           3.143           4.617           3.781          37.055           0.298
      2569      3.305           3.262           4.672           3.869          36.697           0.244
      2570      3.300           3.227           4.583           3.802          36.302           0.173
      2571      3.483           3.439           4.573           3.902          35.646           0.131
      2572      3.570           3.542           4.746           4.056          34.205           0.142
      2573      3.465           3.429           4.679           3.961          33.652           0.145
      2574      3.402           3.352           4.652           3.913          33.468           0.118
      2575      3.267           3.237           4.666           3.874          35.373           0.167
      2576      3.303           3.272           4.730           3.927          37.600           0.160
      2577      3.179           3.136           4.594           3.796          38.150           0.103
      2578      3.346           3.300           4.698           3.904          40.296           0.190
      2579      3.346           3.304           4.640           3.873          39.440           0.124
      2580      3.303           3.259           4.538           3.801          40.756           0.409
      2581      3.219           3.178           4.506           3.749          41.950           0.193
      2582      2.982           2.913           4.377           3.561          42.520           0.158
      2583      3.254           3.197           4.574           3.802          44.940           0.116
      2584      3.351           3.300           4.689           3.904          40.595           0.174
      2585      3.247           3.192           4.722           3.889          40.890           0.174
      2586      3.181           3.128           4.626           3.808          40.231           0.227
      2587      3.270           3.218           4.664           3.860          38.102           0.131
      2588      3.326           3.278           4.681           3.896          37.473           0.137
      2589      2.979           2.930           4.501           3.658          38.958           0.169
      2590      3.275           3.218           4.615           3.831          39.215           0.244
      2591      3.124           3.072           4.580           3.747          39.112           0.148
      2592      3.191           3.136           4.613           3.791          40.169           0.108
      2593      3.230           3.165           4.632           3.818          39.802           0.145
      2594      3.395           3.331           4.766           3.958          41.114           0.328
      2595      3.268           3.220           4.696           3.869          41.216           0.242
      2596      3.410           3.369           4.779           3.985          42.137           0.148
      2597      3.463           3.429           4.848           4.043          41.128           0.149
      2598      3.438           3.409           4.723           3.975          44.979           0.223
      2599      3.265           3.234           4.662           3.872          43.355           0.099
      2600      3.398           3.364           4.867           4.033          44.682           0.137
      2601      3.638           3.581           4.969           4.195          43.916           0.088
      2602      3.252           3.190           4.685           3.851          43.491           0.093
      2603      3.364           3.314           4.783           3.975          40.324           0.141
      2604      3.359           3.304           4.833           3.991          43.977           0.093
      2605      3.638           3.587           4.971           4.179          44.370           0.199
      2606      3.558           3.513           4.992           4.168          45.738           0.186
      2607      3.603           3.582           5.031           4.212          47.564           0.223
      2608      3.540           3.480           4.869           4.076          50.190           0.141
      2609      3.428           3.387           4.740           3.954          52.968           0.203
      2610      3.586           3.570           4.935           4.148          45.897           0.135
      2611      3.646           3.633           4.958           4.199          47.955           0.142
      2612      3.716           3.709           5.070           4.283          45.215           0.169
      2613      3.491           3.469           4.748           4.012          35.275           0.104
      2614      3.468           3.477           4.677           3.971          37.767           0.083
      2615      3.696           3.690           4.868           4.171          52.827           0.177
      2616      3.666           3.674           4.888           4.166          51.997           0.134
      2617      3.698           3.708           4.864           4.163          50.220           0.126
      2618      3.808           3.803           4.966           4.271          52.105           0.169
      2619      3.598           3.607           4.778           4.085          51.872           0.155
      2620      3.638           3.644           4.946           4.192          48.376           0.130
      2621      3.484           3.498           4.873           4.091          53.171           0.166
      2622      3.573           3.578           4.910           4.149          53.340           0.105
      2623      3.575           3.578           4.756           4.052          46.473           0.352
      2624      3.814           3.830           4.903           4.243          46.737           0.132
      2625      3.683           3.694           4.886           4.174          47.009           0.102
      2626      3.881           3.908           4.979           4.325          46.120           0.148
      2627      3.820           3.860           4.955           4.289          44.520           0.149
      2628      3.771           3.823           4.926           4.259          41.524           0.237
      2629      3.934           3.979           5.097           4.420          42.216           0.076
      2630      3.776           3.832           4.953           4.281          41.278           0.257
      2631      3.977           4.017           5.034           4.399          39.754           0.198
      2632      3.795           3.817           4.982           4.291          40.948           0.158
      2633      3.870           3.907           5.033           4.361          39.713           0.149
      2634      3.779           3.813           4.845           4.201          39.236           0.464
      2635      4.085           4.138           5.019           4.440          37.624           0.200
      2636      3.855           3.896           4.863           4.247          36.114           0.223
      2637      3.920           3.983           4.993           4.372          35.164           0.268
      2638      4.192           4.235           5.192           4.589          33.818           0.188
      2639      4.027           4.076           5.053           4.432          34.443           0.134
      2640      4.016           4.078           4.899           4.358          33.506           0.151
      2641      3.850           3.890           4.794           4.216          34.659           0.094
      2642      3.560           3.611           4.586           3.980          31.713           0.329
      2643      3.642           3.683           4.683           4.071          31.201           0.144
      2644      4.002           4.039           4.838           4.297          29.802           0.096
      2645      4.095           4.146           4.862           4.358          30.150           0.129
      2646      4.082           4.127           4.844           4.334          28.931           0.283
      2647      4.316           4.375           5.126           4.610          29.636           0.185
      2648      3.933           4.015           4.950           4.341          29.235           0.116
      2649      3.945           4.041           4.833           4.293          29.255           0.109
      2650      4.075           4.158           4.968           4.427          27.841           0.262
      2651      4.218           4.304           5.075           4.536          27.492           0.117
      2652      3.904           3.989           4.836           4.270          30.227           0.078
      2653      3.532           3.592           4.450           3.883          29.342           0.114
      2654      3.700           3.773           4.668           4.101          30.641           0.193
      2655      3.667           3.716           4.527           3.991          29.018           0.270
      2656      3.967           4.039           4.841           4.318          26.649           0.227
      2657      3.949           4.025           4.727           4.248          25.764           0.208
      2658      4.148           4.205           4.950           4.446          28.230           0.124
      2659      3.861           3.910           4.551           4.092          30.578           0.129
      2660      4.163           4.216           4.831           4.397          30.886           0.094
      2661      4.001           4.089           4.788           4.306          32.464           0.170
      2662      3.952           4.019           4.822           4.285          31.809           0.098
      2663      3.753           3.796           4.654           4.110          31.703           0.341
      2664      3.913           3.977           4.694           4.207          31.292           0.107
      2665      3.917           3.974           4.580           4.140          31.067           0.190
      2666      3.930           3.993           4.610           4.158          32.328           0.191
      2667      3.720           3.784           4.445           3.990          29.753           0.122
      2668      3.987           4.048           4.839           4.320          31.790           0.133
      2669      4.081           4.142           4.821           4.356          32.365           0.122
      2670      4.045           4.111           4.715           4.279          32.504           0.123
      2671      3.875           3.937           4.677           4.166          30.049           0.123
      2672      3.805           3.856           4.568           4.065          29.814           0.117
      2673      3.722           3.765           4.493           3.979          30.048           0.159
      2674      3.780           3.837           4.475           4.014          29.443           0.169
      2675      3.866           3.926           4.685           4.173          29.787           0.214
      2676      3.797           3.839           4.641           4.100          28.206           0.178
      2677      3.666           3.713           4.480           3.959          27.206           0.156
      2678      3.477           3.516           4.352           3.800          26.694           0.389
      2679      3.651           3.697           4.358           3.890          27.826           0.120
      2680      3.546           3.578           4.415           3.870          30.703           0.155
      2681      3.786           3.823           4.597           4.084          27.425           0.165
      2682      3.699           3.746           4.519           4.008          27.489           0.116
      2683      3.602           3.654           4.401           3.911          24.626           0.065
      2684      3.562           3.632           4.472           3.931          26.680           0.101
      2685      3.937           3.996           4.806           4.271          26.378           0.219
      2686      3.969           4.021           4.630           4.188          24.468           0.164
      2687      4.193           4.243           4.889           4.417          23.606           0.242
      2688      4.186           4.258           4.991           4.485          22.974           0.107
      2689      4.070           4.101           4.800           4.311          22.306           0.109
      2690      3.940           3.970           4.583           4.128          21.723           0.241
      2691      3.747           3.787           4.447           3.974          20.965           0.089
      2692      3.736           3.779           4.389           3.944          20.675           0.149
      2693      4.067           4.124           4.700           4.274          21.074           0.108
      2694      4.032           4.086           4.836           4.321          21.210           0.131
      2695      3.956           4.021           4.836           4.292          22.334           0.142
      2696      4.111           4.206           4.866           4.407          22.536           0.084
      2697      4.022           4.108           4.932           4.393          22.315           0.104
      2698      4.400           4.486           5.173           4.695          21.688           0.157
      2699      4.578           4.635           5.140           4.748          21.263           0.261
      2700      4.334           4.398           4.967           4.534          22.490           0.163
      2701      4.284           4.340           5.018           4.549          22.037           0.233
      2702      4.432           4.479           5.101           4.641          21.827           0.268
      2703      4.337           4.398           5.037           4.575          21.982           0.178
      2704      4.249           4.312           4.876           4.465          21.661           0.076
      2705      4.103           4.159           4.736           4.317          21.893           0.194
      2706      3.942           4.040           4.632           4.201          23.024           0.117
      2707      4.347           4.391           4.970           4.554          22.371           0.167
      2708      4.399           4.450           5.017           4.600          22.983           0.180
      2709      4.416           4.484           5.050           4.626          22.903           0.116
      2710      4.267           4.350           4.977           4.522          23.338           0.135
      2711      4.268           4.341           5.009           4.537          22.931           0.150
      2712      4.009           4.080           4.762           4.294          23.418           0.101
      2713      4.049           4.100           4.715           4.268          22.775           0.145
      2714      4.033           4.088           4.775           4.300          22.006           0.175
      2715      4.308           4.365           5.032           4.573          22.808           0.169
      2716      4.108           4.189           5.001           4.471          23.224           0.155
      2717      4.352           4.428           5.142           4.673          24.224           0.167
      2718      4.493           4.545           5.059           4.684          23.455           0.138
      2719      4.399           4.474           5.189           4.721          23.325           0.124
      2720      4.425           4.509           5.326           4.808          23.511           0.188
      2721      4.591           4.694           5.498           4.979          22.580           0.087
      2722      4.790           4.885           5.678           5.158          22.315           0.250
      2723      4.860           4.957           5.716           5.213          22.964           0.229
      2724      4.708           4.797           5.618           5.090          23.496           0.154
      2725      4.699           4.807           5.604           5.078          22.145           0.151
      2726      4.588           4.713           5.453           4.957          23.940           0.165
      2727      4.502           4.618           5.350           4.865          24.709           0.092
      2728      5.096           5.221           5.966           5.474          23.347           0.115
      2729      5.194           5.283           6.135           5.594          22.855           0.086
      2730      4.963           5.046           5.972           5.409          23.169           0.219
      2731      4.992           5.078           5.970           5.424          22.744           0.120
      2732      4.710           4.807           5.615           5.103          22.907           0.147
      2733      4.753           4.835           5.658           5.146          22.793           0.083
      2734      4.634           4.729           5.693           5.099          22.471           0.147
      2735      4.545           4.654           5.597           5.009          22.571           0.158
      2736      4.784           4.894           5.700           5.171          22.993           0.198
      2737      4.912           5.020           5.921           5.349          23.341           0.121
      2738      4.735           4.834           5.856           5.228          23.410           0.138
      2739      4.833           4.959           5.813           5.261          25.078           0.163
      2740      4.755           4.862           5.677           5.149          26.139           0.109
      2741      4.724           4.813           5.697           5.151          25.747           0.130
      2742      4.601           4.695           5.675           5.072          23.947           0.175
      2743      4.772           4.869           5.727           5.184          24.352           0.083
      2744      4.618           4.702           5.643           5.069          24.031           0.175
      2745      4.655           4.737           5.757           5.153          24.513           0.326
      2746      4.523           4.612           5.604           4.999          23.954           0.211
      2747      4.415           4.507           5.475           4.873          22.196           0.301
      2748      4.411           4.484           5.424           4.845          21.690           0.099
      2749      4.450           4.502           5.407           4.847          22.455           0.144
      2750      4.484           4.567           5.470           4.915          21.863           0.119
      2751      4.788           4.889           5.687           5.177          21.895           0.160
      2752      4.827           4.924           5.785           5.254          21.577           0.158
      2753      5.014           5.113           5.856           5.372          22.122           0.215
      2754      4.830           4.935           5.624           5.174          21.657           0.155
      2755      4.711           4.802           5.572           5.056          22.076           0.114
      2756      4.415           4.532           5.461           4.885          21.185           0.130
      2757      4.447           4.557           5.364           4.835          22.418           0.153
      2758      4.623           4.769           5.429           4.963          21.604           0.104
      2759      4.730           4.850           5.448           5.010          22.115           0.106
      2760      4.690           4.820           5.510           5.024          21.453           0.140
      2761      4.814           4.959           5.636           5.163          21.226           0.205
      2762      4.697           4.819           5.595           5.071          20.957           0.224
      2763      4.535           4.653           5.497           4.931          21.821           0.066
      2764      4.846           4.974           5.821           5.268          21.434           0.082
      2765      4.878           4.985           5.830           5.288          21.915           0.096
      2766      4.486           4.613           5.461           4.915          21.932           0.259
      2767      4.633           4.748           5.554           5.027          22.125           0.217
      2768      4.854           4.977           5.747           5.237          22.274           0.109
      2769      4.549           4.669           5.402           4.916          21.910           0.171
      2770      4.781           4.907           5.714           5.191          22.133           0.154
      2771      4.795           4.913           5.712           5.197          22.066           0.238
      2772      4.767           4.851           5.744           5.185          22.459           0.091
      2773      4.604           4.713           5.645           5.062          21.625           0.174
      2774      4.481           4.587           5.588           4.980          22.428           0.130
      2775      4.352           4.468           5.437           4.829          21.960           0.077
      2776      4.308           4.405           5.239           4.687          22.618           0.078
      2777      4.417           4.528           5.405           4.834          22.420           0.192
      2778      4.402           4.525           5.381           4.818          22.807           0.199
      2779      4.657           4.766           5.546           5.022          22.928           0.101
      2780      4.587           4.677           5.453           4.942          23.732           0.116
      2781      4.343           4.452           5.271           4.739          23.038           0.147
      2782      4.457           4.548           5.388           4.832          22.074           0.154
      2783      4.479           4.576           5.325           4.820          21.939           0.186
      2784      4.548           4.654           5.499           4.959          23.364           0.135
      2785      4.407           4.541           5.498           4.904          23.455           0.106
      2786      4.499           4.643           5.513           4.949          22.212           0.179
      2787      4.329           4.458           5.313           4.749          21.696           0.227
      2788      4.139           4.248           5.073           4.521          23.318           0.243
      2789      4.072           4.191           5.141           4.536          22.978           0.290
      2790      4.243           4.338           5.261           4.664          23.107           0.134
      2791      4.480           4.576           5.432           4.863          23.832           0.126
      2792      4.611           4.736           5.607           5.039          23.263           0.138
      2793      4.835           4.955           5.767           5.226          22.032           0.227
      2794      4.593           4.729           5.535           4.999          21.923           0.234
      2795      4.707           4.834           5.657           5.115          23.533           0.267
      2796      4.518           4.652           5.599           4.993          23.594           0.199
      2797      4.874           5.038           5.910           5.330          23.559           0.093
      2798      4.949           5.117           6.041           5.447          22.226           0.140
      2799      5.011           5.200           6.087           5.526          23.311           0.118
      2800      4.913           5.093           5.965           5.399          22.853           0.126
      2801      4.839           5.037           5.901           5.335          23.888           0.132
      2802      5.194           5.377           6.243           5.679          22.172           0.144
      2803      5.012           5.181           6.138           5.526          21.602           0.102
      2804      4.780           4.953           5.981           5.338          21.714           0.094
      2805      4.973           5.150           6.038           5.448          21.015           0.184
      2806      4.721           4.886           5.884           5.248          22.352           0.114
      2807      4.546           4.710           5.702           5.079          22.300           0.120
      2808      4.634           4.805           5.799           5.172          23.808           0.139
      2809      4.852           5.036           6.018           5.400          21.684           0.126
      2810      4.766           4.949           6.000           5.348          24.182           0.242
      2811      4.826           4.992           5.950           5.338          25.829           0.168
      2812      4.767           4.932           5.849           5.263          28.112           0.201
      2813      4.890           5.059           6.075           5.442          26.422           0.180
      2814      5.088           5.256           6.320           5.660          27.790           0.375
      2815      5.124           5.265           6.310           5.657          29.585           0.266
      2816      5.124           5.251           6.178           5.577          29.176           0.161
      2817      5.250           5.383           6.321           5.725          30.335           0.103
      2818      4.978           5.109           6.099           5.490          28.463           0.128
      2819      4.880           5.014           5.958           5.359          27.783           0.174
      2820      4.927           5.072           6.014           5.415          29.936           0.143
      2821      4.772           4.933           6.083           5.385          30.114           0.111
      2822      4.876           5.029           6.139           5.471          30.308           0.149
      2823      4.721           4.869           5.957           5.290          30.599           0.184
      2824      4.594           4.738           5.885           5.197          32.831           0.202
      2825      4.283           4.417           5.533           4.856          35.756           0.119
      2826      4.629           4.796           5.789           5.164          37.350           0.181
      2827      4.649           4.825           5.812           5.190          36.551           0.187
      2828      4.709           4.884           5.760           5.195          38.893           0.295
      2829      4.656           4.839           5.754           5.165          40.216           0.261
      2830      4.824           4.995           5.924           5.331          49.027           0.261
      2831      4.454           4.626           5.647           5.009          48.500           0.135
      2832      4.451           4.622           5.587           4.981          45.802           0.186
      2833      4.620           4.795           5.738           5.142          48.247           0.230
      2834      4.610           4.804           5.652           5.093          41.404           0.203
      2835      4.871           5.063           5.830           5.316          39.756           0.206
      2836      4.998           5.186           5.960           5.452          40.172           0.079
      2837      4.814           4.996           5.770           5.242          46.804           0.111
      2838      4.981           5.123           5.937           5.395          50.661           0.130
      2839      4.856           4.999           5.849           5.308          49.421           0.143
      2840      4.473           4.637           5.668           5.038          38.107           0.103
      2841      4.824           4.963           5.958           5.337          39.840           0.083
      2842      4.953           5.099           6.025           5.435          41.398           0.094
      2843      5.005           5.153           6.025           5.464          41.454           0.215
      2844      4.610           4.751           5.818           5.167          52.980           0.102
      2845      4.691           4.844           5.767           5.183          51.403           0.413
      2846      4.778           4.926           5.850           5.258          53.334           0.129
      2847      4.994           5.165           5.985           5.448          53.873           0.100
      2848      4.909           5.076           5.944           5.382          56.880           0.153
      2849      4.854           5.017           5.983           5.370          59.252           0.204
      2850      5.046           5.186           6.046           5.488          58.480           0.111
      2851      4.704           4.843           5.866           5.246          60.079           0.225
      2852      4.823           4.952           5.925           5.322          58.169           0.150
      2853      4.750           4.875           5.834           5.236          55.037           0.115
      2854      4.682           4.819           5.741           5.154          52.149           0.130
      2855      4.851           4.995           5.922           5.332          53.144           0.187
      2856      4.897           5.042           5.878           5.329          57.030           0.110
      2857      4.945           5.100           5.921           5.375          57.960           0.101
      2858      4.905           5.050           5.743           5.256          56.252           0.182
      2859      4.673           4.804           5.775           5.168          54.905           0.177
      2860      4.725           4.862           5.850           5.221          44.886           0.088
      2861      4.595           4.723           5.833           5.154          44.977           0.110
      2862      4.831           4.958           5.959           5.327          44.363           0.126
      2863      4.802           4.914           5.959           5.314          48.500           0.241
      2864      4.895           5.028           6.118           5.442          57.392           0.082
      2865      4.807           4.964           5.888           5.289          55.864           0.322
      2866      4.848           4.970           6.056           5.379          54.735           0.105
      2867      5.176           5.319           6.333           5.673          52.790           0.059
      2868      5.376           5.524           6.517           5.870          51.853           0.233
      2869      5.380           5.543           6.476           5.862          51.392           0.150
      2870      5.447           5.612           6.611           5.982          51.299           0.071
      2871      5.423           5.584           6.456           5.871          51.722           0.121
      2872      5.285           5.466           6.408           5.803          50.744           0.148
      2873      5.080           5.257           6.205           5.608          52.772           0.160
      2874      5.189           5.343           6.169           5.621          43.239           0.153
      2875      5.284           5.439           6.297           5.733          43.159           0.133
      2876      5.501           5.680           6.559           5.995          45.927           0.129
      2877      5.609           5.782           6.779           6.151          45.594           0.200
      2878      5.486           5.644           6.670           6.035          45.534           0.107
      2879      5.588           5.746           6.730           6.111          47.824           0.170
      2880      5.394           5.536           6.506           5.890          58.773           0.072
      2881      5.230           5.399           6.353           5.745          54.201           0.083
      2882      5.098           5.272           6.228           5.626          44.633           0.164
      2883      5.347           5.500           6.394           5.815          51.569           0.106
      2884      5.321           5.478           6.403           5.805          59.855           0.114
      2885      5.225           5.385           6.357           5.733          58.757           0.286
      2886      5.385           5.528           6.444           5.850          50.187           0.187
      2887      5.451           5.607           6.580           5.965          46.161           0.107
      2888      5.461           5.611           6.548           5.953          45.870           0.155
      2889      5.368           5.486           6.498           5.863          47.757           0.102
      2890      5.399           5.539           6.492           5.898          43.663           0.183
      2891      5.677           5.820           6.775           6.167          46.489           0.121
      2892      5.583           5.713           6.698           6.077          47.748           0.400
      2893      5.694           5.803           6.813           6.175          45.513           0.212
      2894      5.831           5.952           6.917           6.302          45.002           0.124
      2895      6.154           6.287           7.217           6.609          45.463           0.105
      2896      5.987           6.120           6.951           6.400          48.853           0.092
      2897      6.079           6.211           7.102           6.526          49.486           0.179
      2898      5.936           6.063           7.103           6.451          49.109           0.207
      2899      5.970           6.114           7.112           6.477          48.765           0.196
      2900      5.996           6.113           7.098           6.470          47.728           0.200
      2901      5.842           5.978           6.975           6.342          49.327           0.121
      2902      5.867           6.005           6.981           6.353          52.261           0.138
      2903      5.746           5.879           6.882           6.246          49.411           0.138
      2904      5.677           5.811           6.818           6.181          48.685           0.136
      2905      5.773           5.923           6.891           6.270          44.159           0.134
      2906      5.758           5.907           6.828           6.226          42.092           0.229
      2907      5.667           5.807           6.821           6.172          43.719           0.151
      2908      5.611           5.743           6.771           6.117          43.579           0.118
      2909      5.689           5.827           6.883           6.222          41.910           0.211
      2910      5.541           5.699           6.759           6.085          41.821           0.103
      2911      5.590           5.736           6.707           6.080          46.599           0.177
      2912      5.567           5.688           6.666           6.035          41.699           0.218
      2913      5.429           5.563           6.724           6.006          39.762           0.231
      2914      5.327           5.467           6.503           5.845          38.898           0.298
      2915      5.319           5.436           6.438           5.799          38.203           0.212
      2916      5.627           5.766           6.802           6.145          41.135           0.090
      2917      5.647           5.775           6.879           6.189          40.049           0.096
      2918      5.568           5.699           6.811           6.125          45.647           0.126
      2919      5.395           5.520           6.635           5.954          43.730           0.258
      2920      5.478           5.615           6.782           6.072          41.333           0.182
      2921      5.484           5.609           6.656           6.006          41.507           0.138
      2922      5.288           5.414           6.657           5.921          52.989           0.278
      2923      5.418           5.573           6.799           6.069          53.076           0.065
      2924      5.515           5.659           6.866           6.150          51.195           0.096
      2925      5.470           5.598           6.796           6.091          49.935           0.472
      2926      5.256           5.382           6.639           5.887          51.345           0.208
      2927      5.315           5.439           6.620           5.912          51.829           0.121
      2928      5.296           5.416           6.585           5.869          51.768           0.088
      2929      5.742           5.878           6.963           6.273          49.482           0.208
      2930      5.722           5.866           7.020           6.315          48.465           0.145
      2931      5.577           5.712           6.931           6.192          47.409           0.190
      2932      5.497           5.632           6.831           6.110          48.629           0.196
      2933      5.438           5.578           6.749           6.033          44.857           0.291
      2934      5.700           5.838           7.064           6.317          44.480           0.127
      2935      5.610           5.759           6.864           6.168          45.359           0.126
      2936      5.529           5.659           6.822           6.106          44.506           0.133
      2937      5.567           5.719           6.845           6.147          42.307           0.105
      2938      5.676           5.828           6.923           6.235          41.896           0.083
      2939      5.771           5.920           7.056           6.355          42.784           0.259
      2940      5.871           6.018           7.103           6.424          43.096           0.194
      2941      5.985           6.142           7.221           6.534          46.597           0.153
      2942      5.685           5.843           6.898           6.239          46.243           0.182
      2943      5.526           5.682           6.910           6.169          45.665           0.119
      2944      5.660           5.818           6.909           6.222          47.248           0.082
      2945      5.633           5.782           6.983           6.249          47.350           0.157
      2946      5.582           5.739           6.983           6.238          44.513           0.138
      2947      5.375           5.524           6.765           6.018          46.349           0.128
      2948      5.422           5.586           6.763           6.040          33.505           0.179
      2949      5.486           5.643           6.861           6.128          35.268           0.140
      2950      5.483           5.635           6.886           6.137          37.456           0.137
      2951      5.627           5.808           6.981           6.259          36.843           0.157
      2952      5.665           5.826           6.955           6.256          49.239           0.134
      2953      5.556           5.724           6.857           6.152          38.643           0.184
      2954      5.739           5.891           7.053           6.342          48.311           0.208
      2955      5.825           5.970           7.150           6.430          47.732           0.221
      2956      5.993           6.132           7.234           6.545          51.486           0.196
      2957      5.832           5.960           7.025           6.356          50.364           0.132
      2958      5.985           6.128           7.135           6.488          49.728           0.159
      2959      5.882           5.997           6.990           6.355          46.209           0.211
      2960      5.775           5.909           7.030           6.328          45.719           0.175
      2961      5.722           5.860           7.065           6.323          47.393           0.335
      2962      5.788           5.962           7.118           6.395          48.283           0.155
      2963      5.785           5.942           6.891           6.262          48.781           0.182
      2964      5.656           5.763           6.903           6.189          49.305           0.124
      2965      5.734           5.848           6.938           6.252          49.085           0.190
      2966      5.865           6.007           7.156           6.441          48.458           0.266
      2967      5.861           6.011           7.092           6.408          36.747           0.212
      2968      5.829           5.950           7.160           6.412          35.395           0.170
      2969      5.924           6.058           7.223           6.501          36.046           0.145
      2970      5.912           6.027           7.162           6.451          38.724           0.136
      2971      5.952           6.072           7.205           6.492          36.248           0.241
      2972      6.022           6.154           7.174           6.521          36.737           0.180
      2973      5.834           5.990           6.976           6.336          39.605           0.164
      2974      5.685           5.821           6.842           6.187          41.431           0.159
      2975      5.933           6.073           7.040           6.406          41.103           0.172
      2976      5.741           5.876           6.961           6.276          41.633           0.120
      2977      5.924           6.084           7.107           6.448          41.093           0.124
      2978      5.977           6.139           7.183           6.506          39.359           0.181
      2979      6.095           6.262           7.221           6.586          37.019           0.155
      2980      6.113           6.294           7.283           6.645          37.574           0.167
      2981      5.998           6.165           7.088           6.473          36.087           0.251
      2982      5.866           6.034           7.031           6.378          35.483           0.110
      2983      5.801           5.971           7.001           6.342          34.390           0.162
      2984      5.976           6.135           7.165           6.496          34.992           0.149
      2985      6.103           6.286           7.252           6.607          34.070           0.171
      2986      5.928           6.108           6.983           6.389          34.192           0.139
      2987      5.849           6.050           6.959           6.355          35.549           0.114
      2988      5.791           5.977           6.856           6.258          34.314           0.214
      2989      5.971           6.161           6.991           6.416          34.553           0.317
      2990      5.874           6.055           6.924           6.330          35.200           0.218
      2991      6.092           6.261           6.960           6.449          34.822           0.176
      2992      5.821           5.978           6.835           6.251          34.339           0.153
      2993      5.846           6.022           6.963           6.338          32.893           0.115
      2994      5.761           5.926           6.898           6.245          34.717           0.131
      2995      5.832           5.993           6.960           6.312          34.733           0.147
      2996      5.666           5.834           6.818           6.173          36.990           0.218
      2997      5.654           5.821           6.790           6.151          40.411           0.163
      2998      5.741           5.913           6.856           6.227          40.721           0.092
      2999      5.966           6.143           7.022           6.407          40.538           0.110
      3000      5.837           6.000           6.913           6.288          40.722           0.148
      3001      5.671           5.852           6.846           6.186          41.924           0.168
      3002      5.960           6.135           6.917           6.351          40.813           0.115
      3003      5.795           5.982           6.835           6.249          40.209           0.181
      3004      5.616           5.810           6.714           6.099          38.923           0.202
      3005      5.779           5.982           6.977           6.328          36.385           0.107
      3006      5.751           5.972           6.866           6.257          39.217           0.208
      3007      5.661           5.859           6.753           6.140          37.766           0.276
      3008      5.816           6.005           6.893           6.284          38.160           0.143
      3009      5.620           5.816           6.735           6.105          40.175           0.135
      3010      5.690           5.846           6.816           6.181          40.021           0.086
      3011      5.729           5.903           6.969           6.292          38.760           0.114
      3012      5.689           5.836           6.938           6.232          38.897           0.143
      3013      5.616           5.761           6.821           6.135          39.598           0.149
      3014      5.674           5.828           6.897           6.206          39.681           0.208
      3015      5.700           5.852           6.885           6.203          39.253           0.102
      3016      5.634           5.776           6.772           6.121          40.413           0.294
      3017      5.698           5.845           6.828           6.173          40.009           0.148
      3018      5.583           5.720           6.730           6.072          41.214           0.118
      3019      5.630           5.777           6.818           6.139          40.765           0.118
      3020      5.626           5.781           6.772           6.121          42.023           0.145
      3021      5.519           5.665           6.691           6.039          42.947           0.171
      3022      5.467           5.617           6.650           5.992          40.342           0.260
      3023      5.622           5.745           6.743           6.105          40.872           0.109
      3024      5.318           5.442           6.544           5.855          40.039           0.223
      3025      5.479           5.591           6.808           6.075          39.674           0.430
      3026      5.664           5.771           6.821           6.161          40.665           0.117
      3027      5.728           5.831           6.794           6.180          41.581           0.168
      3028      5.661           5.750           6.734           6.112          37.771           0.228
      3029      5.559           5.669           6.694           6.061          39.702           0.224
      3030      5.646           5.741           6.783           6.134          36.982           0.134
      3031      5.742           5.865           6.887           6.256          36.487           0.165
      3032      5.544           5.663           6.848           6.156          37.937           0.195
      3033      5.494           5.600           6.811           6.098          37.603           0.165
      3034      5.754           5.844           7.091           6.346          37.950           0.151
      3035      5.804           5.920           6.998           6.336          35.342           0.358
      3036      5.542           5.653           6.777           6.097          36.199           0.224
      3037      5.323           5.419           6.680           5.944          36.321           0.167
      3038      5.374           5.482           6.788           6.013          34.212           0.188
      3039      5.380           5.490           6.825           6.045          33.898           0.179
      3040      5.436           5.555           6.901           6.111          32.933           0.119
      3041      5.482           5.612           6.818           6.107          37.066           0.127
      3042      5.748           5.867           7.127           6.381          38.075           0.162
      3043      5.595           5.709           6.996           6.249          37.859           0.150
      3044      5.799           5.927           7.145           6.416          34.026           0.211
      3045      5.680           5.812           7.016           6.292          36.796           0.272
      3046      5.632           5.765           6.952           6.235          35.757           0.138
      3047      5.677           5.787           6.954           6.243          36.848           0.139
      3048      5.689           5.800           6.982           6.260          32.956           0.116
      3049      5.798           5.899           6.951           6.298          38.912           0.191
      3050      5.840           5.942           7.038           6.359          38.330           0.146
      3051      5.721           5.827           7.084           6.337          41.257           0.141
      3052      5.723           5.827           7.040           6.308          34.921           0.227
      3053      5.623           5.734           6.925           6.216          42.469           0.126
      3054      5.551           5.655           6.792           6.099          40.297           0.144
      3055      5.635           5.704           6.830           6.163          41.496           0.187
      3056      5.905           5.956           7.056           6.393          40.634           0.248
      3057      5.750           5.826           7.015           6.309          40.146           0.103
      3058      5.822           5.877           7.033           6.342          41.411           0.110
      3059      5.814           5.864           7.015           6.332          42.222           0.136
      3060      5.635           5.675           6.759           6.114          42.429           0.262
      3061      5.721           5.747           6.905           6.239          43.724           0.271
      3062      5.819           5.847           7.022           6.333          38.552           0.581
      3063      5.567           5.603           6.781           6.091          42.511           0.233
      3064      5.587           5.617           6.800           6.110          46.403           0.255
      3065      5.856           5.882           7.053           6.358          45.261           0.176
      3066      5.937           5.949           7.071           6.403          46.036           0.121
      3067      5.941           5.974           7.195           6.472          46.550           0.149
      3068      5.906           5.927           7.071           6.396          43.136           0.302
      3069      5.938           5.964           7.173           6.460          40.861           0.180
      3070      5.818           5.845           6.943           6.284          41.276           0.163
      3071      5.847           5.886           6.964           6.313          41.842           0.092
      3072      5.749           5.767           6.916           6.223          43.708           0.117
      3073      5.597           5.638           6.818           6.122          45.105           0.284
      3074      5.816           5.866           6.989           6.323          46.350           0.148
      3075      6.022           6.025           7.036           6.422          45.254           0.117
      3076      6.109           6.114           7.087           6.489          42.725           0.094
      3077      6.101           6.137           7.063           6.476          42.947           0.357
      3078      6.271           6.316           7.253           6.655          43.685           0.099
      3079      6.318           6.368           7.255           6.696          41.203           0.168
      3080      6.306           6.326           7.276           6.691          44.139           0.117
      3081      6.143           6.195           7.274           6.627          43.998           0.125
      3082      6.349           6.391           7.271           6.708          46.512           0.127
      3083      6.366           6.421           7.355           6.773          44.723           0.191
      3084      6.415           6.459           7.429           6.832          42.511           0.190
      3085      6.538           6.587           7.417           6.881          44.792           0.195
      3086      6.552           6.572           7.376           6.853          40.632           0.127
      3087      6.572           6.603           7.309           6.829          41.813           0.117
      3088      6.381           6.416           7.160           6.662          39.041           0.151
      3089      6.291           6.319           7.153           6.625          39.075           0.145
      3090      6.193           6.229           7.056           6.513          38.921           0.127
      3091      6.089           6.122           6.993           6.432          36.953           0.170
      3092      6.116           6.177           7.184           6.570          36.705           0.259
      3093      6.290           6.308           7.196           6.635          36.389           0.134
      3094      6.412           6.451           7.333           6.781          36.711           0.092
      3095      6.569           6.627           7.489           6.932          35.754           0.097
      3096      6.609           6.647           7.503           6.947          34.750           0.126
      3097      6.487           6.531           7.369           6.815          37.711           0.148
      3098      6.294           6.333           7.209           6.644          35.712           0.117
      3099      6.361           6.391           7.208           6.685          35.889           0.202
      3100      6.159           6.207           7.014           6.491          35.912           0.112
      3101      6.139           6.194           7.022           6.481          33.942           0.292
      3102      6.037           6.060           6.806           6.306          33.798           0.202
      3103      6.063           6.097           6.854           6.353          34.266           0.201
      3104      6.061           6.113           6.983           6.431          34.145           0.214
      3105      5.772           5.826           6.696           6.142          33.824           0.140
      3106      5.812           5.867           6.738           6.191          34.850           0.176
      3107      5.932           5.989           6.833           6.306          36.777           0.198
      3108      5.714           5.766           6.692           6.127          37.180           0.198
      3109      5.709           5.742           6.727           6.140          37.211           0.289
      3110      5.668           5.711           6.683           6.096          36.242           0.108
      3111      5.824           5.913           6.808           6.253          37.449           0.081
      3112      5.648           5.700           6.761           6.146          37.629           0.207
      3113      5.602           5.664           6.733           6.123          37.359           0.118
      3114      5.652           5.711           6.796           6.172          38.392           0.155
      3115      5.693           5.711           6.779           6.149          38.969           0.126
      3116      5.650           5.701           6.846           6.170          38.168           0.183
      3117      5.726           5.728           6.631           6.078          37.585           0.391
      3118      5.651           5.641           6.555           6.013          38.368           0.140
      3119      5.802           5.823           6.816           6.219          37.056           0.208
      3120      5.717           5.709           6.649           6.082          40.118           0.152
      3121      5.908           5.909           6.782           6.240          38.373           0.200
      3122      5.693           5.686           6.694           6.085          37.271           0.133
      3123      5.812           5.814           6.823           6.219          36.551           0.118
      3124      5.841           5.815           6.775           6.200          38.323           0.285
      3125      6.098           6.075           7.030           6.463          39.090           0.110
      3126      6.086           6.055           6.845           6.358          39.046           0.166
      3127      5.937           5.918           6.748           6.234          40.967           0.161
      3128      5.760           5.754           6.625           6.088          37.117           0.184
      3129      5.920           5.914           6.752           6.224          37.458           0.138
      3130      5.934           5.928           6.805           6.270          38.283           0.067
      3131      5.822           5.852           6.828           6.249          38.018           0.172
      3132      5.750           5.793           6.805           6.197          37.119           0.373
      3133      5.638           5.690           6.652           6.054          39.441           0.133
      3134      5.807           5.858           6.822           6.227          40.013           0.151
      3135      5.804           5.857           6.826           6.237          38.712           0.070
      3136      5.983           6.007           6.923           6.361          40.201           0.238
      3137      6.010           6.056           7.069           6.453          39.179           0.227
      3138      5.947           6.011           7.010           6.385          41.592           0.095
      3139      5.708           5.742           6.801           6.168          41.965           0.296
      3140      5.761           5.791           6.802           6.197          40.566           0.147
      3141      5.756           5.831           6.915           6.263          40.581           0.138
      3142      5.552           5.594           6.785           6.091          40.103           0.096
      3143      5.454           5.514           6.766           6.045          39.936           0.281
      3144      5.634           5.676           6.821           6.151          39.367           0.179
      3145      5.697           5.735           6.956           6.247          41.516           0.116
      3146      5.523           5.580           6.821           6.107          41.364           0.086
      3147      5.626           5.663           6.939           6.205          41.220           0.170
      3148      5.633           5.675           7.034           6.267          44.339           0.143
      3149      5.520           5.555           6.863           6.105          44.898           0.190
      3150      5.612           5.630           6.914           6.176          44.197           0.255
      3151      5.629           5.672           6.832           6.139          47.153           0.198
      3152      5.434           5.486           6.763           6.021          46.851           0.158
      3153      5.374           5.422           6.640           5.924          43.438           0.191
      3154      5.597           5.638           6.874           6.151          43.318           0.179
      3155      5.444           5.440           6.653           5.950          45.282           0.116
      3156      5.337           5.326           6.652           5.907          49.488           0.101
      3157      5.301           5.278           6.533           5.817          52.281           0.152
      3158      5.613           5.600           6.795           6.106          47.382           0.134
      3159      5.604           5.592           6.790           6.109          54.639           0.241
      3160      5.411           5.411           6.682           5.963          52.082           0.087
      3161      5.395           5.386           6.655           5.949          53.385           0.150
      3162      5.205           5.235           6.462           5.770          54.798           0.159
      3163      5.171           5.153           6.311           5.646          51.851           0.098
      3164      5.552           5.569           6.489           5.926          51.525           0.225
      3165      5.330           5.369           6.429           5.800          49.627           0.073
      3166      5.398           5.451           6.526           5.903          49.874           0.097
      3167      5.336           5.376           6.476           5.840          49.889           0.095
      3168      5.325           5.359           6.415           5.805          45.887           0.127
      3169      5.325           5.335           6.570           5.884          48.191           0.220
      3170      5.149           5.128           6.368           5.690          49.385           0.114
      3171      5.359           5.330           6.425           5.795          53.041           0.083
      3172      5.182           5.175           6.283           5.642          54.494           0.111
      3173      5.305           5.305           6.322           5.719          52.829           0.106
      3174      5.168           5.171           6.259           5.623          51.728           0.181
      3175      5.381           5.402           6.559           5.888          53.060           0.465
      3176      5.470           5.468           6.609           5.943          42.576           0.231
      3177      5.366           5.355           6.398           5.775          54.538           0.274
      3178      5.596           5.602           6.695           6.056          53.259           0.191
      3179      5.461           5.494           6.699           5.997          44.012           0.115
      3180      5.745           5.787           6.801           6.192          44.503           0.148
      3181      5.499           5.544           6.572           5.968          41.869           0.166
      3182      5.611           5.648           6.701           6.086          41.238           0.194
      3183      5.511           5.541           6.561           5.953          42.471           0.130
      3184      5.373           5.406           6.400           5.809          42.866           0.263
      3185      5.143           5.185           6.264           5.631          41.215           0.132
      3186      5.150           5.183           6.231           5.605          41.713           0.128
      3187      5.104           5.153           6.218           5.582          40.222           0.154
      3188      5.162           5.222           6.236           5.621          43.012           0.157
      3189      5.188           5.299           6.405           5.748          43.695           0.142
      3190      4.949           5.051           6.216           5.536          45.142           0.143
      3191      5.114           5.253           6.275           5.661          46.727           0.292
      3192      5.371           5.461           6.340           5.791          46.034           0.143
      3193      5.180           5.249           6.168           5.601          47.174           0.069
      3194      5.337           5.416           6.407           5.801          46.529           0.126
      3195      5.316           5.387           6.405           5.780          44.148           0.150
      3196      5.238           5.304           6.413           5.756          56.003           0.235
      3197      5.242           5.300           6.334           5.697          55.714           0.120
      3198      5.325           5.339           6.435           5.771          53.850           0.102
      3199      5.552           5.572           6.582           5.962          55.209           0.175
      3200      5.419           5.466           6.527           5.890          52.197           0.110
      3201      5.111           5.136           6.309           5.629          54.271           0.197
      3202      5.201           5.217           6.278           5.646          50.889           0.161
      3203      5.457           5.487           6.507           5.889          52.041           0.202
      3204      5.377           5.405           6.509           5.858          53.625           0.292
      3205      5.297           5.327           6.401           5.757          50.671           0.117
      3206      5.355           5.377           6.360           5.755          46.829           0.129
      3207      5.237           5.277           6.354           5.698          47.150           0.085
      3208      4.960           4.997           6.142           5.468          48.066           0.174
      3209      5.035           5.089           6.278           5.582          51.444           0.206
      3210      4.908           4.948           6.197           5.472          50.334           0.153
      3211      5.342           5.396           6.450           5.811          49.254           0.095
      3212      5.438           5.501           6.492           5.886          49.063           0.206
      3213      5.270           5.321           6.367           5.748          41.288           0.129
      3214      5.488           5.531           6.491           5.900          39.235           0.198
      3215      5.562           5.600           6.548           5.960          37.905           0.119
      3216      5.454           5.501           6.569           5.937          40.241           0.171
      3217      5.784           5.823           6.730           6.162          39.703           0.112
      3218      5.469           5.529           6.455           5.886          38.029           0.264
      3219      5.250           5.323           6.357           5.742          36.468           0.215
      3220      5.539           5.626           6.561           5.983          34.189           0.135
      3221      5.430           5.530           6.468           5.884          32.870           0.094
      3222      5.303           5.430           6.355           5.779          32.376           0.189
      3223      5.437           5.546           6.475           5.902          32.504           0.253
      3224      5.633           5.744           6.584           6.038          33.750           0.184
      3225      5.635           5.753           6.595           6.057          35.411           0.142
      3226      5.680           5.784           6.673           6.110          39.201           0.096
      3227      5.538           5.653           6.625           6.024          37.118           0.195
      3228      5.613           5.730           6.693           6.093          36.052           0.128
      3229      5.798           5.898           6.728           6.187          39.748           0.137
      3230      5.930           6.035           6.834           6.309          41.273           0.211
      3231      5.835           5.950           6.729           6.221          44.030           0.145
      3232      5.846           5.953           6.684           6.199          44.938           0.128
      3233      5.867           5.976           6.625           6.180          44.411           0.220
      3234      5.662           5.756           6.452           5.980          42.860           0.088
      3235      5.530           5.630           6.384           5.885          42.082           0.120
      3236      5.315           5.392           6.162           5.651          41.039           0.163
      3237      5.400           5.489           6.321           5.792          42.071           0.186
      3238      5.554           5.632           6.404           5.907          42.632           0.252
      3239      5.615           5.715           6.536           6.011          40.397           0.122
      3240      5.595           5.682           6.542           6.002          35.475           0.291
      3241      5.522           5.621           6.492           5.944          33.873           0.275
      3242      5.438           5.532           6.407           5.857          34.619           0.408
      3243      5.543           5.631           6.490           5.940          36.619           0.147
      3244      5.546           5.626           6.522           5.962          35.002           0.202
      3245      5.621           5.722           6.533           6.019          36.472           0.093
      3246      5.776           5.870           6.670           6.148          36.327           0.199
      3247      5.549           5.665           6.634           6.027          38.046           0.155
      3248      5.503           5.619           6.506           5.953          39.557           0.115
      3249      5.478           5.595           6.558           5.973          40.191           0.640
      3250      5.498           5.632           6.538           5.965          39.024           0.623
      3251      5.651           5.790           6.713           6.135          40.958           0.730
      3252      5.640           5.769           6.722           6.133          51.247           0.633
      3253      5.474           5.589           6.534           5.949          39.545           0.669
      3254      5.441           5.542           6.474           5.908          51.564           0.592
      3255      5.474           5.589           6.499           5.947          51.059           0.709
      3256      5.438           5.558           6.569           5.967          50.703           0.662
      3257      5.347           5.475           6.493           5.879          50.897           0.718
      3258      5.328           5.454           6.376           5.820          50.982           0.711
      3259      5.250           5.352           6.297           5.720          49.229           0.701
      3260      5.457           5.555           6.444           5.885          46.676           0.608
      3261      5.571           5.653           6.578           6.010          48.374           0.667
      3262      5.418           5.494           6.373           5.826          46.840           0.700
      3263      5.377           5.481           6.373           5.823          48.733           0.706
      3264      5.279           5.377           6.300           5.739          43.380           0.649
      3265      5.279           5.408           6.199           5.688          42.108           0.704
      3266      5.062           5.176           6.110           5.528          40.204           0.718
      3267      5.165           5.276           6.150           5.607          41.180           0.663
      3268      5.414           5.515           6.407           5.851          41.869           0.710
      3269      5.267           5.361           6.343           5.753          46.203           0.654
      3270      5.419           5.514           6.443           5.868          46.552           0.739
      3271      5.335           5.425           6.354           5.769          50.122           0.722
      3272      5.451           5.553           6.428           5.863          50.113           0.692
      3273      5.364           5.467           6.453           5.851          51.970           0.648
      3274      5.436           5.536           6.422           5.871          54.414           0.708
      3275      5.509           5.577           6.440           5.896          44.429           0.687
      3276      5.502           5.583           6.512           5.944          44.407           0.715
      3277      5.573           5.642           6.559           5.987          45.218           0.664
      3278      5.501           5.556           6.494           5.914          44.990           0.437
      3279      5.544           5.612           6.647           6.020          46.551           0.606
      3280      5.492           5.581           6.435           5.894          31.795           0.625
      3281      5.477           5.574           6.462           5.909          47.091           0.632
      3282      5.382           5.500           6.529           5.907          45.242           0.697
      3283      5.446           5.546           6.516           5.922          43.727           0.666
      3284      5.381           5.475           6.445           5.831          40.655           0.606
      3285      5.605           5.695           6.671           6.056          40.430           0.664
      3286      5.689           5.760           6.687           6.101          40.294           0.691
      3287      5.236           5.301           6.361           5.734          40.942           0.641
      3288      5.430           5.511           6.460           5.883          38.169           0.709
      3289      5.362           5.437           6.491           5.864          38.962           0.665
      3290      5.108           5.131           6.316           5.632          40.503           0.704
      3291      5.093           5.135           6.304           5.632          40.702           0.631
      3292      4.856           4.863           5.893           5.282          41.626           0.668
      3293      4.916           4.885           5.954           5.333          37.814           0.682
      3294      4.681           4.696           5.773           5.143          39.532           0.671
      3295      4.842           4.825           5.928           5.277          40.214           0.672
      3296      4.964           4.984           5.982           5.389          37.797           0.698
      3297      4.838           4.896           6.018           5.363          38.989           0.708
      3298      4.763           4.794           6.030           5.321          39.745           0.714
      3299      4.689           4.707           5.914           5.199          38.693           0.625
      3300      4.786           4.836           5.903           5.264          40.248           0.591
      3301      4.523           4.548           5.822           5.099          38.472           0.709
      3302      4.275           4.305           5.608           4.864          39.216           0.610
      3303      4.501           4.532           5.710           5.017          41.717           0.710
      3304      4.496           4.506           5.795           5.057          45.564           0.685
      3305      4.675           4.672           5.964           5.224          46.761           0.726
      3306      4.437           4.421           5.776           5.010          45.304           0.672
      3307      4.582           4.576           5.825           5.110          43.686           0.669
      3308      4.643           4.610           5.851           5.135          46.552           0.681
      3309      4.591           4.547           5.714           5.034          49.934           0.707
      3310      4.766           4.740           5.849           5.195          48.719           0.543
      3311      4.727           4.685           5.869           5.174          47.446           0.684
      3312      4.819           4.780           5.827           5.202          45.640           0.691
      3313      4.698           4.674           5.795           5.132          44.927           0.744
      3314      4.868           4.870           5.925           5.283          47.570           0.653
      3315      5.000           4.969           5.948           5.347          48.012           0.578
      3316      5.127           5.113           6.049           5.467          49.674           0.726
      3317      5.102           5.086           6.132           5.495          50.667           0.690
      3318      5.016           5.000           5.997           5.388          50.627           0.665
      3319      5.148           5.165           6.170           5.567          52.119           0.703
      3320      5.059           5.036           6.032           5.427          51.534           0.682
      3321      5.050           5.018           5.928           5.371          51.848           0.701
      3322      5.044           5.009           6.036           5.416          51.154           0.684
      3323      5.139           5.093           5.927           5.384          50.063           0.681
      3324      5.078           5.042           5.870           5.334          48.831           0.679
      3325      5.091           5.061           5.935           5.382          48.475           0.633
      3326      5.276           5.255           6.008           5.512          46.922           0.600
      3327      5.101           5.078           5.875           5.351          45.809           0.677
      3328      5.170           5.112           6.009           5.441          47.432           0.665
      3329      5.230           5.215           6.005           5.499          47.754           0.689
      3330      5.316           5.304           6.028           5.551          50.534           0.701
      3331      4.923           4.910           5.837           5.257          50.533           0.729
      3332      5.157           5.119           6.025           5.450          50.326           0.708
      3333      5.219           5.203           6.190           5.576          51.683           0.617
      3334      5.345           5.346           6.339           5.730          48.227           0.714
      3335      5.055           5.053           6.118           5.466          48.604           0.609
      3336      5.209           5.225           6.282           5.635          47.990           0.723
      3337      5.272           5.297           6.275           5.657          47.470           0.696
      3338      5.107           5.144           6.087           5.483          47.198           0.699
      3339      5.212           5.254           6.241           5.609          47.335           0.686
      3340      5.465           5.527           6.484           5.862          45.449           0.652
      3341      5.416           5.435           6.464           5.821          43.737           0.687
      3342      5.505           5.509           6.336           5.797          45.149           0.689
      3343      5.063           5.092           6.106           5.465          44.117           0.619
      3344      5.278           5.333           6.286           5.672          44.394           0.688
      3345      5.182           5.233           6.054           5.525          45.287           0.568
      3346      5.142           5.186           6.133           5.542          44.783           0.653
      3347      5.356           5.395           6.209           5.671          45.706           0.644
      3348      5.131           5.151           6.096           5.500          47.844           0.691
      3349      5.285           5.322           6.086           5.585          45.913           0.709
      3350      5.272           5.317           6.175           5.630          47.966           0.677
      3351      5.204           5.232           6.166           5.585          45.207           0.687
      3352      5.231           5.284           6.237           5.648          43.241           0.674
      3353      5.169           5.212           6.094           5.538          40.936           0.707
      3354      4.924           4.961           5.979           5.360          41.262           0.713
      3355      4.782           4.812           5.834           5.216          40.617           0.653
      3356      5.121           5.149           6.125           5.518          45.303           0.755
      3357      4.922           4.984           5.976           5.356          36.288           0.746
      3358      4.914           4.960           5.987           5.370          46.225           0.609
      3359      4.798           4.836           5.969           5.289          33.619           0.715
      3360      4.698           4.751           5.921           5.232          36.189           0.553
      3361      4.768           4.843           5.978           5.315          36.975           0.720
      3362      4.762           4.851           6.054           5.360          34.764           0.584
      3363      5.025           5.101           6.324           5.614          36.543           0.674
      3364      5.009           5.087           6.175           5.514          38.036           0.627
      3365      4.999           5.080           6.116           5.478          36.143           0.725
      3366      4.973           5.093           6.225           5.558          37.146           0.693
      3367      5.440           5.566           6.589           5.954          35.352           0.713
      3368      5.381           5.494           6.568           5.912          35.563           0.714
      3369      5.226           5.346           6.370           5.737          37.558           0.586
      3370      5.194           5.302           6.281           5.666          36.062           0.715
      3371      5.159           5.271           6.214           5.618          36.896           0.598
      3372      5.297           5.436           6.380           5.785          36.000           0.659
      3373      4.825           4.918           5.929           5.304          36.359           0.691
      3374      5.033           5.132           6.057           5.475          39.756           0.695
      3375      5.112           5.189           6.069           5.524          40.072           0.671
      3376      5.031           5.099           5.963           5.413          41.993           0.702
      3377      5.036           5.064           5.805           5.317          40.912           0.739
      3378      5.096           5.145           5.850           5.387          39.602           0.494
      3379      5.363           5.401           6.058           5.614          38.485           0.644
      3380      5.116           5.137           5.857           5.388          36.382           0.640
      3381      5.184           5.209           5.911           5.451          38.941           0.698
      3382      5.061           5.092           5.874           5.379          37.354           0.676
      3383      5.408           5.419           6.076           5.636          36.937           0.686
      3384      5.255           5.285           5.964           5.520          35.287           0.537
      3385      5.039           5.063           5.818           5.335          34.628           0.625
      3386      5.206           5.249           5.892           5.457          34.950           0.733
      3387      5.102           5.137           5.908           5.417          36.929           0.721
      3388      5.060           5.137           5.861           5.395          39.257           0.644
      3389      5.250           5.310           6.109           5.606          39.552           0.716
      3390      5.121           5.182           5.910           5.432          40.817           0.706
      3391      5.032           5.095           5.823           5.350          42.660           0.687
      3392      5.128           5.161           5.928           5.429          46.493           0.661
      3393      5.228           5.276           5.987           5.515          46.703           0.684
      3394      5.083           5.131           5.882           5.393          47.488           0.697
      3395      5.177           5.220           5.987           5.494          33.979           0.668
      3396      4.896           4.957           5.732           5.242          35.002           0.610
      3397      5.011           5.041           5.904           5.368          35.655           0.678
      3398      4.953           5.012           5.751           5.270          47.664           0.215
      3399      4.718           4.751           5.486           5.019          47.402           0.180
      3400      4.674           4.701           5.528           5.020          37.056           0.111
      3401      4.584           4.610           5.385           4.906          49.037           0.188
      3402      4.521           4.562           5.324           4.842          36.712           0.099
      3403      4.692           4.729           5.475           5.006          48.765           0.218
      3404      4.686           4.728           5.505           5.022          46.528           0.302
      3405      4.728           4.777           5.492           5.036          35.721           0.151
      3406      4.585           4.621           5.481           4.951          36.791           0.145
      3407      4.693           4.733           5.519           5.021          36.858           0.090
      3408      4.734           4.798           5.569           5.069          38.249           0.122
      3409      4.783           4.821           5.575           5.080          38.208           0.133
      3410      4.965           4.992           5.797           5.295          38.088           0.129
      3411      4.722           4.728           5.746           5.133          37.767           0.133
      3412      5.005           5.008           5.914           5.357          38.828           0.157
      3413      4.997           4.993           5.746           5.265          38.804           0.221
      3414      5.180           5.189           5.781           5.381          37.451           0.147
      3415      5.058           5.073           5.704           5.286          37.316           0.185
      3416      5.401           5.399           5.949           5.569          38.877           0.095
      3417      5.252           5.282           5.751           5.403          38.051           0.090
      3418      5.209           5.276           5.780           5.417          34.858           0.220
      3419      5.309           5.357           5.821           5.474          35.808           0.103
      3420      5.143           5.206           5.810           5.396          36.944           0.212
      3421      4.939           4.982           5.659           5.215          36.347           0.207
      3422      5.031           5.053           5.820           5.330          36.369           0.287
      3423      5.263           5.297           5.909           5.494          35.587           0.117
      3424      5.002           5.061           5.776           5.322          35.931           0.115
      3425      5.158           5.209           5.841           5.425          34.310           0.105
      3426      5.104           5.168           5.872           5.417          35.179           0.083
      3427      4.982           5.010           5.682           5.248          31.791           0.148
      3428      4.958           4.964           5.657           5.206          34.288           0.087
      3429      5.279           5.291           5.937           5.511          35.541           0.309
      3430      5.310           5.336           5.854           5.490          35.343           0.163
      3431      5.406           5.437           5.858           5.524          37.398           0.136
      3432      5.456           5.470           5.997           5.620          36.412           0.273
      3433      5.246           5.241           5.765           5.391          36.417           0.080
      3434      5.264           5.256           5.759           5.406          32.847           0.151
      3435      5.218           5.229           5.874           5.454          32.739           0.140
      3436      5.290           5.306           5.785           5.426          35.269           0.148
      3437      5.280           5.296           5.848           5.457          34.370           0.133
      3438      5.283           5.283           5.996           5.530          38.400           0.137
      3439      5.151           5.154           5.773           5.354          36.733           0.123
      3440      5.356           5.384           5.924           5.537          37.008           0.247
      3441      5.323           5.343           5.860           5.475          35.590           0.207
      3442      5.319           5.366           5.928           5.536          32.730           0.125
      3443      5.213           5.214           5.779           5.375          36.253           0.187
      3444      5.069           5.067           5.625           5.236          44.041           0.200
      3445      4.842           4.836           5.534           5.071          42.577           0.121
      3446      4.918           4.936           5.589           5.153          42.408           0.169
      3447      5.205           5.220           5.814           5.411          40.881           0.150
      3448      5.103           5.114           5.758           5.326          39.834           0.138
      3449      5.229           5.235           5.890           5.453          39.157           0.196
      3450      5.026           5.083           5.844           5.353          40.862           0.108
      3451      5.119           5.155           5.884           5.395          41.969           0.193
      3452      5.239           5.271           5.851           5.444          40.539           0.160
      3453      5.357           5.367           5.856           5.489          41.209           0.083
      3454      5.119           5.122           5.677           5.289          45.205           0.137
      3455      5.332           5.316           5.780           5.436          45.310           0.574
      3456      5.183           5.171           5.648           5.283          43.552           0.624
      3457      5.136           5.145           5.746           5.333          43.209           0.713
      3458      4.819           4.834           5.592           5.104          43.899           0.619
      3459      4.758           4.788           5.536           5.056          45.558           0.690
      3460      4.866           4.880           5.731           5.201          44.416           0.634
      3461      5.063           5.086           5.855           5.367          47.497           0.685
      3462      4.832           4.817           5.643           5.142          49.189           0.627
      3463      4.615           4.591           5.504           4.966          48.542           0.601
      3464      4.655           4.634           5.433           4.942          56.850           0.654
      3465      4.853           4.809           5.711           5.167          54.422           0.697
      3466      5.180           5.161           5.774           5.356          56.835           0.678
      3467      5.015           4.970           5.659           5.201          56.410           0.633
      3468      4.938           4.865           5.519           5.090          44.899           0.626
      3469      4.980           4.918           5.451           5.066          46.454           0.642
      3470      4.924           4.862           5.493           5.058          45.936           0.628
      3471      5.057           5.008           5.573           5.172          45.687           0.665
      3472      5.096           5.030           5.558           5.176          58.620           0.704
      3473      4.835           4.787           5.467           5.007          49.987           0.616
      3474      5.087           5.101           5.561           5.205          57.470           0.596
      3475      5.072           5.054           5.598           5.204          57.430           0.590
      3476      4.947           4.947           5.554           5.126          57.948           0.585
      3477      4.946           4.951           5.507           5.109          55.232           0.656
      3478      4.949           4.964           5.553           5.138          54.329           0.677
      3479      5.096           5.107           5.773           5.323          52.116           0.644
      3480      4.956           4.951           5.655           5.190          51.729           0.618
      3481      5.098           5.102           5.774           5.329          50.019           0.734
      3482      5.176           5.211           5.728           5.355          47.211           0.582
      3483      5.259           5.286           5.834           5.434          45.908           0.679
      3484      5.255           5.257           5.728           5.358          47.504           0.684
      3485      5.203           5.199           5.602           5.272          47.764           0.712
      3486      5.201           5.203           5.683           5.322          50.136           0.683
      3487      5.223           5.233           5.832           5.399          47.326           0.702
      3488      5.040           5.053           5.647           5.232          49.682           0.678
      3489      5.143           5.166           5.797           5.373          49.326           0.709
      3490      5.204           5.206           5.690           5.313          49.707           0.718
      3491      5.241           5.234           5.938           5.471          47.791           0.679
      3492      5.320           5.316           5.827           5.466          45.232           0.700
      3493      5.275           5.298           5.838           5.461          46.935           0.645
      3494      5.194           5.172           5.655           5.298          47.726           0.721
      3495      5.089           5.059           5.542           5.187          47.461           0.689
      3496      5.165           5.153           5.659           5.292          44.800           0.649
      3497      5.277           5.268           5.662           5.335          43.785           0.685
      3498      5.287           5.259           5.789           5.410          44.185           0.724
      3499      5.152           5.123           5.581           5.219          44.430           0.689
      3500      5.003           4.986           5.581           5.167          42.280           0.574
      3501      5.056           5.030           5.665           5.231          41.087           0.661
      3502      4.899           4.863           5.411           5.020          41.665           0.668
      3503      4.974           4.953           5.461           5.089          42.638           0.670
      3504      5.082           5.016           5.564           5.163          42.079           0.704
      3505      5.044           5.044           5.603           5.199          45.553           0.696
      3506      5.184           5.175           5.625           5.261          46.993           0.589
      3507      5.346           5.336           5.739           5.401          44.516           0.695
      3508      5.325           5.294           5.703           5.369          47.038           0.658
      3509      5.325           5.303           5.644           5.344          46.104           0.699
      3510      5.411           5.396           5.744           5.426          49.490           0.684
      3511      5.310           5.277           5.764           5.393          48.676           0.699
      3512      5.760           5.743           6.016           5.728          45.393           0.657
      3513      5.285           5.241           5.748           5.353          46.730           0.627
      3514      5.435           5.427           5.879           5.518          47.388           0.695
      3515      5.294           5.293           5.799           5.411          44.832           0.693
      3516      5.340           5.366           5.830           5.463          44.215           0.690
      3517      5.348           5.349           5.874           5.477          44.842           0.648
      3518      5.261           5.267           5.816           5.405          43.795           0.701
      3519      5.439           5.436           5.950           5.560          44.109           0.728
      3520      5.385           5.367           5.780           5.428          41.818           0.642
      3521      5.111           5.109           5.706           5.282          39.661           0.697
      3522      5.332           5.314           5.915           5.495          38.730           0.707
      3523      5.401           5.354           5.863           5.475          37.464           0.679
      3524      5.352           5.305           5.743           5.396          38.634           0.734
      3525      5.234           5.217           5.597           5.263          41.499           0.653
      3526      5.313           5.297           5.774           5.398          43.215           0.669
      3527      5.326           5.313           5.824           5.434          41.838           0.719
      3528      5.374           5.358           5.892           5.507          39.304           0.652
      3529      5.409           5.369           5.871           5.498          41.942           0.729
      3530      5.475           5.444           5.835           5.520          36.654           0.695
      3531      5.528           5.540           5.961           5.623          35.311           0.650
      3532      5.395           5.377           5.850           5.483          36.310           0.721
      3533      5.470           5.440           5.890           5.545          34.423           0.675
      3534      5.464           5.448           5.996           5.596          34.605           0.712
      3535      5.495           5.494           5.915           5.575          32.444           0.665
      3536      5.533           5.498           5.859           5.550          33.096           0.561
      3537      5.379           5.330           5.782           5.435          29.870           0.607
      3538      5.387           5.358           5.765           5.428          33.017           0.703
      3539      5.453           5.422           5.766           5.466          32.087           0.673
      3540      5.603           5.565           5.819           5.558          34.336           0.636
      3541      5.621           5.593           5.913           5.618          33.616           0.596
      3542      5.678           5.609           5.993           5.669          31.137           0.660
      3543      5.635           5.579           6.090           5.701          30.821           0.716
      3544      5.476           5.440           5.859           5.498          29.862           0.697
      3545      5.457           5.451           5.855           5.503          29.221           0.693
      3546      5.556           5.542           5.843           5.545          28.747           0.672
      3547      5.564           5.533           5.844           5.535          28.730           0.723
      3548      5.372           5.346           5.670           5.358          29.316           0.714
      3549      5.456           5.430           5.681           5.403          27.961           0.659
      3550      5.413           5.399           5.617           5.359          28.732           0.700
      3551      5.438           5.434           5.822           5.487          28.676           0.672
      3552      5.364           5.343           5.888           5.488          27.205           0.642
      3553      5.035           5.023           5.691           5.227          27.150           0.677
      3554      5.085           5.054           5.747           5.281          26.259           0.684
      3555      5.262           5.253           5.767           5.358          25.228           0.636
      3556      5.416           5.415           5.930           5.535          24.625           0.692
      3557      5.526           5.520           5.865           5.548          25.357           0.697
      3558      5.547           5.537           6.008           5.632          25.053           0.673
      3559      5.237           5.237           5.762           5.358          25.487           0.586
      3560      5.277           5.283           5.922           5.482          26.853           0.699
      3561      5.437           5.436           5.926           5.563          25.364           0.678
      3562      5.429           5.419           5.952           5.566          25.764           0.582
      3563      5.431           5.439           5.952           5.575          25.569           0.623
      3564      5.438           5.423           5.876           5.528          25.640           0.731
      3565      5.456           5.445           5.810           5.510          25.058           0.613
      3566      5.376           5.333           5.735           5.397          25.205           0.671
      3567      5.322           5.286           5.667           5.347          24.929           0.723
      3568      5.383           5.346           5.745           5.419          25.210           0.669
      3569      5.563           5.553           5.868           5.579          25.086           0.659
      3570      5.700           5.690           6.013           5.709          24.779           0.689
      3571      5.358           5.341           5.800           5.441          25.046           0.612
      3572      5.530           5.524           5.954           5.608          24.487           0.689
      3573      5.763           5.765           6.122           5.820          24.636           0.657
      3574      5.529           5.523           6.003           5.636          25.551           0.521
      3575      5.436           5.406           5.907           5.540          23.998           0.675
      3576      5.337           5.312           5.769           5.425          22.833           0.715
      3577      5.278           5.280           5.660           5.349          22.936           0.684
      3578      5.378           5.347           5.871           5.482          23.415           0.710
      3579      5.481           5.464           5.893           5.555          23.910           0.711
      3580      5.410           5.394           5.780           5.461          24.281           0.648
      3581      5.221           5.218           5.718           5.327          24.638           0.603
      3582      5.096           5.072           5.649           5.225          24.941           0.680
      3583      5.241           5.247           5.786           5.372          25.628           0.677
      3584      5.163           5.140           5.692           5.282          26.410           0.652
      3585      5.106           5.108           5.738           5.302          26.879           0.705
      3586      5.212           5.207           5.810           5.383          26.992           0.695
      3587      5.356           5.345           5.718           5.392          26.801           0.733
      3588      5.494           5.475           5.844           5.528          27.141           0.590
      3589      5.321           5.312           5.727           5.391          28.040           0.721
      3590      5.113           5.104           5.646           5.251          28.052           0.693
      3591      5.440           5.457           5.963           5.581          27.914           0.680
      3592      5.256           5.258           5.739           5.377          28.513           0.681
      3593      5.349           5.328           5.868           5.487          28.453           0.676
      3594      5.361           5.356           5.904           5.502          29.115           0.709
      3595      5.252           5.242           5.727           5.346          28.229           0.592
      3596      5.180           5.166           5.664           5.298          28.445           0.626
      3597      5.056           5.041           5.522           5.144          28.526           0.574
      3598      5.024           5.009           5.554           5.173          27.627           0.669
      3599      5.193           5.211           5.693           5.331          28.108           0.682
      3600      5.174           5.184           5.622           5.281          27.663           0.715
      3601      5.135           5.145           5.685           5.279          27.708           0.683
      3602      5.209           5.224           5.849           5.409          26.478           0.683
      3603      5.131           5.136           5.803           5.355          26.944           0.597
      3604      5.131           5.140           5.670           5.277          27.891           0.669
      3605      5.272           5.282           5.848           5.444          25.770           0.700
      3606      5.299           5.308           5.860           5.472          26.634           0.728
      3607      5.413           5.433           6.011           5.614          28.107           0.637
      3608      5.379           5.414           6.046           5.626          30.565           0.715
      3609      5.406           5.420           6.009           5.601          31.105           0.709
      3610      5.213           5.233           5.902           5.475          30.956           0.622
      3611      5.236           5.268           5.958           5.515          29.487           0.680
      3612      5.213           5.242           5.964           5.514          27.560           0.635
      3613      5.237           5.258           5.979           5.519          27.736           0.669
      3614      5.332           5.360           6.112           5.640          28.734           0.690
      3615      5.278           5.274           5.980           5.523          30.137           0.639
      3616      5.352           5.381           6.057           5.607          28.937           0.705
      3617      5.137           5.170           5.837           5.392          29.742           0.638
      3618      5.023           5.042           5.728           5.278          29.701           0.688
      3619      5.015           5.008           5.792           5.308          28.663           0.696
      3620      5.078           5.074           5.782           5.330          27.459           0.690
      3621      5.155           5.141           5.862           5.401          27.400           0.691
      3622      4.924           4.932           5.707           5.224          26.567           0.729
      3623      5.082           5.113           5.786           5.342          26.605           0.642
      3624      5.066           5.090           5.750           5.302          26.936           0.681
      3625      5.006           5.041           5.828           5.341          25.863           0.655
      3626      4.936           5.002           5.734           5.272          26.534           0.714
      3627      5.042           5.109           5.923           5.434          26.820           0.658
      3628      5.066           5.116           5.889           5.405          27.217           0.641
      3629      5.087           5.118           5.901           5.418          26.948           0.609
      3630      4.975           4.994           5.795           5.307          26.630           0.666
      3631      5.022           5.034           5.799           5.324          26.203           0.670
      3632      4.864           4.875           5.656           5.166          26.877           0.721
      3633      4.994           4.985           5.727           5.249          27.764           0.697
      3634      5.056           5.078           5.734           5.313          28.145           0.685
      3635      4.925           4.927           5.785           5.285          28.107           0.697
      3636      4.940           4.952           5.762           5.274          26.741           0.686
      3637      4.843           4.852           5.506           5.077          28.543           0.696
      3638      4.884           4.929           5.607           5.167          28.232           0.687
      3639      5.091           5.135           5.794           5.355          28.250           0.704
      3640      5.204           5.243           5.907           5.472          27.873           0.748
      3641      5.076           5.114           5.738           5.303          27.486           0.658
      3642      5.171           5.203           5.797           5.380          27.729           0.712
      3643      5.186           5.200           5.822           5.398          27.736           0.679
      3644      5.198           5.207           5.810           5.400          27.113           0.690
      3645      5.023           5.061           5.845           5.355          26.955           0.671
      3646      5.124           5.161           5.984           5.487          26.445           0.675
      3647      5.375           5.418           6.137           5.693          25.842           0.678
      3648      5.167           5.206           5.914           5.474          25.986           0.707
      3649      4.959           4.990           5.745           5.280          26.269           0.706
      3650      4.978           5.007           5.717           5.276          26.654           0.780
      3651      5.021           5.056           5.827           5.357          26.302           0.811
      3652      5.082           5.117           5.812           5.361          26.029           0.631
      3653      5.030           5.064           5.718           5.286          25.670           0.061
      3654      4.883           4.869           5.597           5.129          26.717           0.216
      3655      4.892           4.888           5.598           5.146          27.008           0.191
      3656      4.904           4.874           5.751           5.221          26.403           0.088
      3657      4.931           4.930           5.592           5.152          27.533           0.188
      3658      4.989           4.959           5.643           5.202          27.302           0.092
      3659      4.933           4.906           5.584           5.137          27.057           0.208
      3660      5.143           5.130           5.751           5.326          29.911           0.091
      3661      5.027           5.016           5.630           5.195          29.760           0.143
      3662      5.027           4.984           5.710           5.233          29.413           0.118
      3663      4.954           4.887           5.579           5.133          29.101           0.112
      3664      4.745           4.665           5.443           4.957          30.166           0.160
      3665      4.788           4.738           5.552           5.052          30.876           0.147
      3666      4.712           4.652           5.470           4.959          32.463           0.149
      3667      5.030           4.951           5.726           5.229          32.630           0.122
      3668      4.766           4.710           5.495           4.999          31.733           0.116
      3669      4.697           4.645           5.568           5.006          35.493           0.157
      3670      4.795           4.758           5.517           5.033          35.961           0.104
      3671      5.065           5.024           5.734           5.276          39.154           0.194
      3672      5.035           4.995           5.777           5.285          38.784           0.161
      3673      4.988           4.955           5.749           5.243          41.132           0.277
      3674      4.966           4.930           5.740           5.237          41.238           0.142
      3675      5.089           5.092           5.797           5.340          40.312           0.129
      3676      5.175           5.158           5.910           5.429          40.914           0.258
      3677      5.171           5.159           5.793           5.356          42.788           0.144
      3678      5.299           5.303           5.852           5.467          40.354           0.092
      3679      5.056           5.068           5.772           5.315          41.604           0.110
      3680      5.001           5.000           5.737           5.263          44.351           0.238
      3681      4.766           4.772           5.605           5.090          42.464           0.091
      3682      4.814           4.803           5.570           5.076          42.678           0.205
      3683      5.113           5.127           5.855           5.385          42.141           0.133
      3684      5.106           5.121           5.907           5.410          40.951           0.115
      3685      5.437           5.453           6.198           5.718          38.229           0.181
      3686      5.586           5.574           6.094           5.710          38.495           0.165
      3687      5.404           5.405           6.096           5.642          35.978           0.142
      3688      5.321           5.305           6.121           5.613          34.629           0.412
      3689      5.162           5.174           5.986           5.472          32.809           0.132
      3690      5.133           5.137           5.943           5.436          34.003           0.118
      3691      4.863           4.862           5.692           5.181          34.736           0.131
      3692      4.686           4.692           5.590           5.042          34.495           0.152
      3693      4.645           4.648           5.614           5.044          34.978           0.135
      3694      4.653           4.636           5.617           5.020          34.599           0.181
      3695      4.705           4.695           5.816           5.166          35.768           0.142
      3696      5.041           5.024           6.097           5.457          36.757           0.127
      3697      5.077           5.126           6.053           5.486          38.015           0.118
      3698      5.171           5.267           6.055           5.550          39.268           0.199
      3699      5.288           5.372           6.091           5.603          37.156           0.321
      3700      5.225           5.330           6.104           5.593          37.284           0.221
      3701      5.346           5.428           6.175           5.676          38.419           0.157
      3702      5.435           5.541           6.278           5.777          39.789           0.326
      3703      5.537           5.625           6.353           5.845          38.555           0.188
      3704      5.675           5.757           6.344           5.901          39.548           0.109
      3705      5.536           5.635           6.357           5.863          40.301           0.152
      3706      5.548           5.664           6.489           5.954          40.485           0.117
      3707      5.313           5.411           6.172           5.672          40.083           0.110
      3708      5.218           5.304           6.075           5.578          39.732           0.234
      3709      5.359           5.417           6.150           5.665          39.756           0.168
      3710      5.377           5.454           6.149           5.688          41.909           0.118
      3711      5.297           5.387           6.121           5.641          46.204           0.178
      3712      5.304           5.358           6.086           5.618          45.351           0.190
      3713      5.473           5.533           6.260           5.786          46.328           0.264
      3714      5.588           5.679           6.174           5.815          47.152           0.214
      3715      5.462           5.513           6.119           5.712          45.570           0.211
      3716      5.670           5.758           6.296           5.913          44.250           0.198
      3717      5.633           5.709           6.310           5.902          41.470           0.209
      3718      5.384           5.471           6.141           5.702          42.021           0.115
      3719      5.412           5.489           6.200           5.746          44.808           0.107
      3720      5.427           5.489           6.176           5.728          44.892           0.199
      3721      5.483           5.563           6.261           5.819          45.523           0.141
      3722      5.636           5.716           6.447           5.980          46.086           0.163
      3723      5.332           5.425           6.102           5.673          48.616           0.108
      3724      5.397           5.484           6.158           5.718          48.990           0.194
      3725      5.262           5.348           6.048           5.597          51.915           0.172
      3726      5.295           5.388           6.152           5.659          52.554           0.272
      3727      5.243           5.328           6.117           5.622          51.223           0.121
      3728      4.943           5.041           5.847           5.346          48.390           0.226
      3729      4.964           5.052           5.842           5.354          48.085           0.152
      3730      4.857           4.917           5.787           5.260          48.592           0.216
      3731      5.064           5.109           5.923           5.407          52.052           0.128
      3732      4.982           5.004           5.719           5.244          52.134           0.227
      3733      5.169           5.200           6.037           5.519          55.719           0.146
      3734      5.066           5.112           5.855           5.392          56.734           0.184
      3735      4.688           4.711           5.668           5.108          55.258           0.118
      3736      4.842           4.886           5.753           5.219          54.535           0.200
      3737      4.887           4.921           5.813           5.269          54.795           0.164
      3738      5.224           5.259           6.003           5.525          43.966           0.107
      3739      4.993           5.009           5.985           5.402          44.923           0.171
      3740      4.944           4.943           5.877           5.310          43.627           0.116
      3741      4.827           4.846           5.879           5.268          42.910           0.098
      3742      4.884           4.892           5.950           5.328          41.908           0.144
      3743      5.039           5.049           6.135           5.488          42.515           0.092
      3744      5.102           5.113           6.142           5.517          41.770           0.175
      3745      5.096           5.130           6.094           5.491          41.009           0.169
      3746      5.023           5.081           6.068           5.460          37.517           0.150
      3747      5.116           5.162           6.160           5.551          36.860           0.097
      3748      5.089           5.182           6.153           5.556          33.934           0.148
      3749      5.162           5.244           6.199           5.603          33.655           0.152
      3750      5.383           5.442           6.359           5.780          37.232           0.125
      3751      5.241           5.327           6.297           5.694          37.306           0.114
      3752      5.256           5.330           6.254           5.676          38.952           0.126
      3753      5.308           5.390           6.228           5.694          39.084           0.104
      3754      5.175           5.254           6.225           5.633          35.443           0.145
      3755      5.411           5.475           6.442           5.848          35.160           0.165
      3756      5.261           5.313           6.266           5.670          37.046           0.215
      3757      4.962           4.982           6.003           5.394          38.206           0.220
      3758      5.321           5.358           6.323           5.729          37.194           0.251
      3759      5.186           5.227           6.154           5.584          37.045           0.124
      3760      5.065           5.087           5.983           5.419          37.912           0.215
      3761      5.250           5.259           6.194           5.615          41.039           0.195
      3762      5.224           5.255           6.123           5.578          42.398           0.148
      3763      5.264           5.277           6.110           5.588          37.745           0.177
      3764      5.221           5.240           6.044           5.545          40.529           0.136
      3765      5.074           5.091           5.836           5.356          36.415           0.126
      3766      4.867           4.882           5.695           5.179          33.685           0.153
      3767      4.842           4.850           5.725           5.176          35.025           0.136
      3768      4.951           4.952           5.740           5.240          33.510           0.104
      3769      5.027           5.033           5.867           5.360          33.543           0.159
      3770      5.021           5.020           5.832           5.324          36.689           0.169
      3771      5.156           5.170           5.802           5.374          36.769           0.149
      3772      5.242           5.238           5.809           5.417          37.332           0.112
      3773      4.988           5.018           5.784           5.303          31.586           0.245
      3774      5.101           5.117           5.869           5.389          29.487           0.100
      3775      4.955           4.940           5.754           5.253          25.198           0.199
      3776      5.067           5.052           5.847           5.362          28.041           0.221
      3777      5.101           5.082           5.937           5.422          27.775           0.118
      3778      5.163           5.178           6.089           5.563          25.471           0.100
      3779      5.233           5.262           6.152           5.635          23.736           0.176
      3780      5.422           5.453           6.323           5.824          26.001           0.176
      3781      5.183           5.218           6.067           5.562          28.556           0.202
      3782      5.388           5.433           6.321           5.801          27.547           0.103
      3783      5.531           5.572           6.391           5.915          27.499           0.104
      3784      5.247           5.314           6.337           5.759          26.902           0.110
      3785      5.334           5.396           6.386           5.828          28.068           0.202
      3786      5.232           5.267           6.297           5.711          26.244           0.096
      3787      5.141           5.185           6.258           5.666          25.083           0.262
      3788      5.297           5.334           6.350           5.771          21.929           0.192
      3789      5.180           5.220           6.358           5.743          24.896           0.106
      3790      5.220           5.234           6.281           5.690          24.281           0.122
      3791      4.964           4.970           6.122           5.499          22.529           0.173
      3792      5.054           5.057           6.113           5.544          23.740           0.145
      3793      5.376           5.358           6.484           5.876          26.260           0.120
      3794      5.273           5.262           6.382           5.765          22.482           0.101
      3795      5.560           5.599           6.650           6.049          22.590           0.225
      3796      5.578           5.607           6.635           6.033          21.513           0.106
      3797      5.274           5.303           6.262           5.705          23.059           0.121
      3798      5.309           5.341           6.383           5.770          19.938           0.108
      3799      5.316           5.358           6.369           5.773          21.930           0.089
      3800      5.311           5.337           6.385           5.773          23.272           0.290
      3801      5.096           5.111           6.139           5.538          26.264           0.167
      3802      5.143           5.165           6.155           5.575          24.621           0.302
      3803      5.124           5.128           6.197           5.584          23.767           0.135
      3804      5.178           5.207           6.301           5.677          21.749           0.169
      3805      5.378           5.369           6.535           5.888          24.052           0.191
      3806      4.964           5.004           6.052           5.452          25.351           0.190
      3807      5.003           5.022           6.164           5.527          25.244           0.294
      3808      5.056           5.064           6.213           5.567          24.739           0.073
      3809      5.320           5.344           6.312           5.752          25.400           0.164
      3810      5.261           5.321           6.336           5.740          24.394           0.147
      3811      5.399           5.455           6.342           5.806          22.478           0.192
      3812      5.324           5.350           6.264           5.713          23.681           0.177
      3813      5.257           5.261           6.227           5.651          23.388           0.225
      3814      5.243           5.263           6.356           5.723          25.456           0.113
      3815      5.231           5.261           6.443           5.765          22.325           0.249
      3816      5.336           5.354           6.461           5.826          23.606           0.163
      3817      5.235           5.251           6.331           5.718          22.913           0.123
      3818      5.364           5.364           6.451           5.830          22.299           0.558
      3819      5.322           5.329           6.386           5.766          22.387           0.159
      3820      5.259           5.248           6.279           5.678          23.399           0.118
      3821      5.125           5.112           6.146           5.545          22.362           0.101
      3822      5.183           5.204           6.248           5.631          26.228           0.164
      3823      4.943           4.956           6.024           5.413          29.169           0.109
      3824      4.958           4.947           6.114           5.466          29.248           0.123
      3825      5.206           5.222           6.350           5.698          42.723           0.112
      3826      5.181           5.203           6.217           5.631          42.718           0.243
      3827      4.981           5.016           6.092           5.476          42.464           0.674
      3828      5.093           5.114           6.138           5.548          29.355           0.757
      3829      5.145           5.158           6.138           5.557          29.777           0.732
      3830      5.164           5.199           6.132           5.581          28.843           0.220
      3831      5.297           5.312           6.158           5.652          27.010           0.262
      3832      5.297           5.340           6.356           5.773          25.058           0.121
      3833      5.275           5.275           6.234           5.676          27.551           0.217
      3834      5.032           5.022           5.860           5.373          28.099           0.231
      3835      5.081           5.081           5.980           5.460          32.589           0.149
      3836      5.046           5.050           5.967           5.437          30.530           0.160
      3837      4.999           5.000           5.977           5.423          34.147           0.277
      3838      5.001           5.035           5.983           5.436          36.331           0.151
      3839      4.925           4.927           5.902           5.349          39.719           0.112
      3840      5.085           5.087           6.051           5.497          39.788           0.235
      3841      5.084           5.113           5.963           5.450          34.451           0.062
      3842      5.176           5.202           6.052           5.540          36.245           0.130
      3843      5.246           5.300           6.129           5.610          42.174           0.224
      3844      5.001           5.006           5.939           5.398          37.282           0.270
      3845      5.229           5.234           5.991           5.519          34.790           0.176
      3846      5.285           5.291           6.106           5.607          35.159           0.213
      3847      5.225           5.231           6.024           5.543          35.471           0.215
      3848      5.113           5.161           6.064           5.533          34.021           0.254
      3849      5.286           5.334           6.246           5.704          33.218           0.142
      3850      5.322           5.377           6.451           5.836          33.826           0.110
      3851      5.259           5.289           6.376           5.757          34.135           0.181
      3852      5.603           5.644           6.483           5.974          31.758           0.269
      3853      5.417           5.430           6.311           5.784          25.511           0.159
      3854      5.277           5.311           6.297           5.729          27.933           0.129
      3855      5.087           5.110           6.224           5.606          29.026           0.136
      3856      5.026           5.073           6.062           5.499          27.383           0.091
      3857      4.976           4.988           6.078           5.458          27.265           0.164
      3858      5.400           5.422           6.242           5.735          27.885           0.082
      3859      5.323           5.351           6.334           5.754          27.883           0.185
      3860      5.300           5.322           6.349           5.765          26.797           0.162
      3861      5.027           5.042           6.228           5.572          26.595           0.199
      3862      5.096           5.104           6.223           5.596          26.642           0.087
      3863      5.227           5.236           6.402           5.758          29.279           0.061
      3864      5.282           5.318           6.432           5.800          30.267           0.093
      3865      5.219           5.271           6.444           5.774          27.618           0.345
      3866      5.315           5.381           6.487           5.857          27.657           0.128
      3867      5.430           5.522           6.637           5.997          31.376           0.256
      3868      5.561           5.635           6.622           6.035          28.764           0.227
      3869      5.392           5.467           6.573           5.936          27.522           0.076
      3870      5.263           5.319           6.537           5.852          24.904           0.234
      3871      5.410           5.446           6.622           5.949          25.960           0.134
      3872      5.680           5.761           6.767           6.164          28.170           0.130
      3873      5.548           5.629           6.751           6.091          32.214           0.129
      3874      5.590           5.684           6.750           6.122          32.706           0.154
      3875      5.766           5.866           6.943           6.305          44.417           0.074
      3876      5.644           5.744           6.815           6.183          44.395           0.283
      3877      5.809           5.891           6.961           6.334          33.484           0.128
      3878      5.971           6.053           7.127           6.492          31.735           0.181
      3879      5.706           5.787           6.939           6.268          32.656           0.078
      3880      5.866           5.943           6.926           6.318          32.119           0.111
      3881      5.952           6.028           7.113           6.465          45.959           0.162
      3882      5.799           5.888           7.074           6.381          46.534           0.238
      3883      5.622           5.675           6.918           6.214          45.532           0.127
      3884      5.584           5.640           6.894           6.179          31.723           0.323
      3885      5.757           5.807           7.131           6.384          43.416           0.059
      3886      5.604           5.641           6.939           6.194          30.208           0.123
      3887      5.976           6.007           7.148           6.479          31.024           0.140
      3888      5.830           5.887           7.049           6.367          44.736           0.147
      3889      5.627           5.645           6.866           6.150          44.923           0.183
      3890      5.524           5.557           6.781           6.078          29.318           0.098
      3891      5.650           5.691           6.831           6.166          46.911           0.117
      3892      5.382           5.441           6.670           5.977          44.644           0.176
      3893      5.568           5.629           6.619           6.035          42.416           0.130
      3894      5.576           5.624           6.768           6.113          39.653           0.141
      3895      5.855           5.905           6.978           6.363          41.353           0.102
      3896      5.678           5.733           6.726           6.142          38.908           0.080
      3897      5.586           5.623           6.628           6.050          36.967           0.117
      3898      5.560           5.599           6.598           6.019          41.535           0.177
      3899      5.592           5.627           6.590           6.023          45.389           0.169
      3900      5.692           5.764           6.712           6.158          44.105           0.199
      3901      5.577           5.667           6.579           6.042          43.224           0.176
      3902      5.431           5.515           6.482           5.917          45.282           0.141
      3903      5.659           5.751           6.631           6.098          54.552           0.188
      3904      5.713           5.783           6.624           6.105          44.250           0.155
      3905      5.638           5.728           6.618           6.080          46.167           0.302
      3906      5.695           5.793           6.730           6.168          44.422           0.165
      3907      5.673           5.768           6.680           6.127          33.515           0.145
      3908      5.522           5.622           6.573           6.003          31.489           0.183
      3909      5.504           5.590           6.638           6.028          33.237           0.099
      3910      5.535           5.610           6.551           5.987          41.046           0.144
      3911      5.448           5.515           6.549           5.942          43.599           0.101
      3912      5.431           5.511           6.528           5.935          45.065           0.065
      3913      5.491           5.582           6.604           5.996          32.286           0.198
      3914      5.546           5.614           6.540           5.976          42.996           0.169
      3915      5.622           5.680           6.482           5.975          31.588           0.216
      3916      5.504           5.563           6.417           5.894          42.167           0.199
      3917      5.389           5.458           6.311           5.804          41.108           0.122
      3918      5.463           5.559           6.437           5.905          39.714           0.164
      3919      5.392           5.466           6.514           5.897          43.234           0.196
[truncated: 110,365 more chars]
