# Supplementary material for: Taurine is a potential therapy for rheumatoid arthritis via targeting FOXO3 through cellular senescence and autophagy
Source: PLoS One. 2025 Apr 16;20(4):e0318311. doi: 10.1371/journal.pone.0318311 (PMC12002484; doi:10.1371/journal.pone.0318311)
Supplement: S1 Data — The analytical data and experimental raw data of this study. (zip) [file pone.0318311.s001.zip › Taurine_FOXO3_MD AND MDS/molecular dynamics simulation/raw-data/PL-Contacts_WaterBridge.dat]

  # Frame#   Residue#      Chain    ResName   AtomName  LigandFragment      LigandAtom 
         0        236          A        ILE          O        L-FRAG_1              H7 
         1        242          A        LYS        HZ3        L-FRAG_0              O2 
         2        236          A        ILE          O        L-FRAG_1              H7 
         2        242          A        LYS        HZ3        L-FRAG_0              O2 
         3        171          A        GLU        OE1        L-FRAG_1              H6 
         3        242          A        LYS        HZ3        L-FRAG_0              O2 
         4        236          A        ILE          O        L-FRAG_1              H7 
         4        242          A        LYS        HZ3        L-FRAG_0              O2 
         5        171          A        GLU        OE1        L-FRAG_1              H5 
         5        171          A        GLU        OE1        L-FRAG_1              H6 
         5        171          A        GLU        OE2        L-FRAG_1              H7 
         5        242          A        LYS        HZ3        L-FRAG_0              O2 
         5        242          A        LYS        HZ3        L-FRAG_0              O2 
         6        171          A        GLU        OE1        L-FRAG_1              H6 
         7        174          A        PRO          O        L-FRAG_0              O2 
         8        171          A        GLU        OE2        L-FRAG_1              H5 
         9        174          A        PRO          O        L-FRAG_0              O2 
        10        171          A        GLU        OE1        L-FRAG_1              H6 
        10        171          A        GLU        OE2        L-FRAG_1              H7 
        11        171          A        GLU        OE1        L-FRAG_1              H6 
        12        171          A        GLU        OE1        L-FRAG_1              H7 
        12        242          A        LYS        HZ3        L-FRAG_0              O3 
        13        171          A        GLU        OE1        L-FRAG_1              H7 
        14        171          A        GLU        OE1        L-FRAG_1              H6 
        14        171          A        GLU        OE1        L-FRAG_1              H7 
        15        171          A        GLU        OE1        L-FRAG_1              H7 
        17        171          A        GLU        OE1        L-FRAG_1              H6 
        17        174          A        PRO          O        L-FRAG_0              O2 
        18        171          A        GLU        OE1        L-FRAG_1              H6 
        18        174          A        PRO          O        L-FRAG_0              O2 
        19        171          A        GLU        OE1        L-FRAG_1              H5 
        20        171          A        GLU        OE1        L-FRAG_1              H6 
        21        171          A        GLU        OE1        L-FRAG_1              H6 
        24        171          A        GLU        OE1        L-FRAG_1              H6 
        24        171          A        GLU        OE2        L-FRAG_1              H7 
        25        171          A        GLU        OE2        L-FRAG_1              H7 
        25        248          A        ARG       HH21        L-FRAG_0              O3 
        26        176          A        LYS        HZ3        L-FRAG_1              H7 
        26        248          A        ARG       HH22        L-FRAG_0              O3 
        27        171          A        GLU        OE2        L-FRAG_0              O1 
        27        248          A        ARG       HH22        L-FRAG_0              O2 
        28        171          A        GLU        OE1        L-FRAG_1              H5 
        28        236          A        ILE          O        L-FRAG_0              O2 
        28        171          A        GLU        OE2        L-FRAG_0              O2 
        28        242          A        LYS        HZ3        L-FRAG_0              O3 
        29        236          A        ILE          O        L-FRAG_0              O2 
        29        171          A        GLU        OE2        L-FRAG_0              O2 
        29        242          A        LYS        HZ3        L-FRAG_0              O3 
        30        236          A        ILE          O        L-FRAG_0              O2 
        30        171          A        GLU        OE2        L-FRAG_0              O2 
        30        242          A        LYS        HZ3        L-FRAG_0              O3 
        31        171          A        GLU        OE2        L-FRAG_1              H7 
        31        236          A        ILE          O        L-FRAG_0              O2 
        31        171          A        GLU        OE2        L-FRAG_0              O2 
        31        242          A        LYS        HZ3        L-FRAG_0              O3 
        31        248          A        ARG       HH22        L-FRAG_0              O3 
        32        236          A        ILE          O        L-FRAG_0              O2 
        32        171          A        GLU        OE2        L-FRAG_0              O2 
        33        236          A        ILE          O        L-FRAG_0              O2 
        33        171          A        GLU        OE2        L-FRAG_0              O2 
        33        242          A        LYS        HZ3        L-FRAG_0              O3 
        33        248          A        ARG       HH21        L-FRAG_0              O3 
        34        171          A        GLU        OE1        L-FRAG_1              H5 
        34        171          A        GLU        OE2        L-FRAG_1              H6 
        34        171          A        GLU        OE2        L-FRAG_0              O2 
        34        236          A        ILE          O        L-FRAG_0              O2 
        34        248          A        ARG       HH21        L-FRAG_0              O3 
        35        236          A        ILE          O        L-FRAG_0              O2 
        35        242          A        LYS        HZ3        L-FRAG_0              O3 
        35        248          A        ARG       HH21        L-FRAG_0              O3 
        36        171          A        GLU        OE1        L-FRAG_1              H5 
        36        236          A        ILE          O        L-FRAG_0              O2 
        36        171          A        GLU        OE2        L-FRAG_0              O2 
        36        242          A        LYS        HZ3        L-FRAG_0              O3 
        37        171          A        GLU        OE1        L-FRAG_1              H5 
        37        236          A        ILE          O        L-FRAG_0              O2 
        37        171          A        GLU        OE2        L-FRAG_0              O2 
        37        242          A        LYS        HZ3        L-FRAG_0              O3 
        38        171          A        GLU        OE2        L-FRAG_1              H6 
        38        171          A        GLU        OE2        L-FRAG_0              O2 
        38        236          A        ILE          O        L-FRAG_0              O2 
        38        242          A        LYS        HZ3        L-FRAG_0              O3 
        39        236          A        ILE          O        L-FRAG_0              O2 
        39        171          A        GLU        OE2        L-FRAG_0              O2 
        39        242          A        LYS        HZ3        L-FRAG_0              O3 
        40        236          A        ILE          O        L-FRAG_0              O2 
        40        171          A        GLU        OE2        L-FRAG_0              O2 
        40        242          A        LYS        HZ3        L-FRAG_0              O3 
        41        236          A        ILE          O        L-FRAG_0              O2 
        41        236          A        ILE          O        L-FRAG_0              O2 
        41        242          A        LYS        HZ3        L-FRAG_0              O1 
        42        236          A        ILE          O        L-FRAG_0              O2 
        42        171          A        GLU        OE2        L-FRAG_0              O2 
        42        242          A        LYS        HZ3        L-FRAG_0              O3 
        43        171          A        GLU        OE1        L-FRAG_1              H5 
        43        236          A        ILE          O        L-FRAG_0              O2 
        43        171          A        GLU        OE2        L-FRAG_0              O2 
        43        242          A        LYS        HZ3        L-FRAG_0              O3 
        44        236          A        ILE          O        L-FRAG_0              O2 
        44        171          A        GLU        OE2        L-FRAG_0              O2 
        44        242          A        LYS        HZ3        L-FRAG_0              O3 
        45        171          A        GLU        OE1        L-FRAG_1              H5 
        45        236          A        ILE          O        L-FRAG_0              O2 
        45        171          A        GLU        OE2        L-FRAG_0              O2 
        46        176          A        LYS        HZ2        L-FRAG_1              H6 
        46        171          A        GLU        OE1        L-FRAG_1              H6 
        46        171          A        GLU        OE1        L-FRAG_1              H7 
        46        236          A        ILE          O        L-FRAG_0              O2 
        46        171          A        GLU        OE2        L-FRAG_0              O2 
        46        242          A        LYS        HZ3        L-FRAG_0              O3 
        47        236          A        ILE          O        L-FRAG_0              O2 
        47        171          A        GLU        OE2        L-FRAG_0              O2 
        47        242          A        LYS        HZ3        L-FRAG_0              O3 
        48        171          A        GLU        OE1        L-FRAG_1              H6 
        48        236          A        ILE          O        L-FRAG_0              O2 
        48        171          A        GLU        OE2        L-FRAG_0              O2 
        48        242          A        LYS        HZ3        L-FRAG_0              O3 
        49        171          A        GLU        OE1        L-FRAG_1              H6 
        49        236          A        ILE          O        L-FRAG_0              O2 
        49        171          A        GLU        OE2        L-FRAG_0              O2 
        49        242          A        LYS        HZ3        L-FRAG_0              O3 
        49        248          A        ARG       HH22        L-FRAG_0              O3 
        50        236          A        ILE          O        L-FRAG_0              O2 
        50        171          A        GLU        OE2        L-FRAG_0              O2 
        51        176          A        LYS        HZ2        L-FRAG_1              H6 
        51        171          A        GLU        OE1        L-FRAG_1              H6 
        51        171          A        GLU        OE1        L-FRAG_1              H7 
        51        236          A        ILE          O        L-FRAG_0              O2 
        51        171          A        GLU        OE2        L-FRAG_0              O2 
        52        236          A        ILE          O        L-FRAG_0              O2 
        52        171          A        GLU        OE2        L-FRAG_0              O2 
        52        242          A        LYS        HZ3        L-FRAG_0              O3 
        53        171          A        GLU        OE1        L-FRAG_1              H7 
        53        236          A        ILE          O        L-FRAG_0              O2 
        53        171          A        GLU        OE2        L-FRAG_0              O2 
        53        242          A        LYS        HZ3        L-FRAG_0              O3 
        54        236          A        ILE          O        L-FRAG_0              O2 
        54        171          A        GLU        OE2        L-FRAG_0              O2 
        54        242          A        LYS        HZ3        L-FRAG_0              O3 
        55        171          A        GLU        OE1        L-FRAG_1              H6 
        55        236          A        ILE          O        L-FRAG_0              O2 
        55        242          A        LYS        HZ3        L-FRAG_0              O3 
        56        171          A        GLU        OE1        L-FRAG_1              H6 
        56        236          A        ILE          O        L-FRAG_0              O2 
        56        171          A        GLU        OE2        L-FRAG_0              O2 
        56        242          A        LYS        HZ3        L-FRAG_0              O3 
        57        236          A        ILE          O        L-FRAG_0              O2 
        57        171          A        GLU        OE2        L-FRAG_0              O2 
        57        242          A        LYS        HZ3        L-FRAG_0              O3 
        58        236          A        ILE          O        L-FRAG_0              O2 
        58        171          A        GLU        OE2        L-FRAG_0              O2 
        58        242          A        LYS        HZ3        L-FRAG_0              O3 
        59        236          A        ILE          O        L-FRAG_0              O2 
        59        171          A        GLU        OE2        L-FRAG_0              O2 
        59        242          A        LYS        HZ3        L-FRAG_0              O3 
        60        171          A        GLU        OE1        L-FRAG_1              H5 
        60        236          A        ILE          O        L-FRAG_0              O2 
        60        171          A        GLU        OE2        L-FRAG_0              O2 
        61        171          A        GLU        OE1        L-FRAG_1              H5 
        61        236          A        ILE          O        L-FRAG_0              O2 
        61        171          A        GLU        OE2        L-FRAG_0              O2 
        62        236          A        ILE          O        L-FRAG_0              O2 
        62        171          A        GLU        OE2        L-FRAG_0              O2 
        62        242          A        LYS        HZ3        L-FRAG_0              O3 
        63        171          A        GLU        OE1        L-FRAG_1              H5 
        63        236          A        ILE          O        L-FRAG_0              O2 
        63        171          A        GLU        OE2        L-FRAG_0              O2 
        63        242          A        LYS        HZ3        L-FRAG_0              O3 
        64        236          A        ILE          O        L-FRAG_0              O2 
        64        171          A        GLU        OE2        L-FRAG_0              O2 
        64        242          A        LYS        HZ3        L-FRAG_0              O3 
        65        171          A        GLU        OE1        L-FRAG_1              H5 
        65        236          A        ILE          O        L-FRAG_0              O2 
        65        171          A        GLU        OE2        L-FRAG_0              O2 
        66        171          A        GLU        OE1        L-FRAG_1              H5 
        66        176          A        LYS        HZ2        L-FRAG_1              H7 
        66        171          A        GLU        OE1        L-FRAG_1              H7 
        66        236          A        ILE          O        L-FRAG_0              O2 
        66        171          A        GLU        OE2        L-FRAG_0              O2 
        67        171          A        GLU        OE1        L-FRAG_1              H5 
        67        236          A        ILE          O        L-FRAG_0              O2 
        67        171          A        GLU        OE2        L-FRAG_0              O2 
        68        171          A        GLU        OE1        L-FRAG_1              H6 
        68        236          A        ILE          O        L-FRAG_0              O2 
        68        171          A        GLU        OE2        L-FRAG_0              O2 
        68        242          A        LYS        HZ3        L-FRAG_0              O3 
        69        171          A        GLU        OE1        L-FRAG_1              H7 
        69        236          A        ILE          O        L-FRAG_0              O2 
        69        171          A        GLU        OE2        L-FRAG_0              O2 
        70        236          A        ILE          O        L-FRAG_0              O2 
        70        171          A        GLU        OE2        L-FRAG_0              O2 
        70        242          A        LYS        HZ3        L-FRAG_0              O3 
        71        236          A        ILE          O        L-FRAG_0              O2 
        71        242          A        LYS        HZ3        L-FRAG_0              O3 
        72        176          A        LYS        HZ2        L-FRAG_1              H6 
        72        171          A        GLU        OE1        L-FRAG_1              H7 
        72        236          A        ILE          O        L-FRAG_0              O2 
        72        171          A        GLU        OE2        L-FRAG_0              O2 
        72        248          A        ARG       HH21        L-FRAG_0              O3 
        73        171          A        GLU        OE1        L-FRAG_1              H5 
        73        242          A        LYS          H        L-FRAG_0              O2 
        73        236          A        ILE          O        L-FRAG_0              O2 
        73        171          A        GLU        OE2        L-FRAG_0              O2 
        73        242          A        LYS        HZ3        L-FRAG_0              O3 
        73        248          A        ARG       HH21        L-FRAG_0              O3 
        74        236          A        ILE          O        L-FRAG_0              O2 
        74        171          A        GLU        OE2        L-FRAG_0              O2 
        74        242          A        LYS        HZ3        L-FRAG_0              O3 
        74        248          A        ARG       HH21        L-FRAG_0              O3 
        75        171          A        GLU        OE1        L-FRAG_1              H5 
        75        236          A        ILE          O        L-FRAG_0              O2 
        75        171          A        GLU        OE2        L-FRAG_0              O2 
        75        242          A        LYS        HZ3        L-FRAG_0              O3 
        75        248          A        ARG       HH22        L-FRAG_0              O3 
        75        248          A        ARG       HH21        L-FRAG_0              O3 
        76        236          A        ILE          O        L-FRAG_0              O2 
        76        171          A        GLU        OE2        L-FRAG_0              O2 
        76        242          A        LYS        HZ3        L-FRAG_0              O3 
        77        171          A        GLU        OE1        L-FRAG_1              H5 
        77        176          A        LYS        HZ2        L-FRAG_1              H7 
        77        236          A        ILE          O        L-FRAG_0              O2 
        77        171          A        GLU        OE2        L-FRAG_0              O2 
        77        242          A        LYS        HZ3        L-FRAG_0              O3 
        78        171          A        GLU        OE1        L-FRAG_1              H6 
        78        236          A        ILE          O        L-FRAG_0              O2 
        78        171          A        GLU        OE2        L-FRAG_0              O2 
        78        242          A        LYS        HZ3        L-FRAG_0              O3 
        79        236          A        ILE          O        L-FRAG_0              O2 
        79        171          A        GLU        OE2        L-FRAG_0              O2 
        79        242          A        LYS        HZ3        L-FRAG_0              O3 
        80        171          A        GLU        OE1        L-FRAG_1              H6 
        80        236          A        ILE          O        L-FRAG_0              O2 
        80        171          A        GLU        OE2        L-FRAG_0              O2 
        80        242          A        LYS        HZ3        L-FRAG_0              O1 
        81        171          A        GLU        OE1        L-FRAG_1              H6 
        81        236          A        ILE          O        L-FRAG_0              O2 
        81        171          A        GLU        OE2        L-FRAG_0              O2 
        81        248          A        ARG       HH21        L-FRAG_0              O3 
        81        242          A        LYS        HZ3        L-FRAG_0              O3 
        82        171          A        GLU        OE1        L-FRAG_1              H6 
        82        236          A        ILE          O        L-FRAG_0              O2 
        82        171          A        GLU        OE2        L-FRAG_0              O2 
        83        171          A        GLU        OE1        L-FRAG_1              H6 
        83        236          A        ILE          O        L-FRAG_0              O2 
        83        171          A        GLU        OE2        L-FRAG_0              O2 
        83        242          A        LYS        HZ3        L-FRAG_0              O3 
        83        248          A        ARG       HH21        L-FRAG_0              O3 
        84        171          A        GLU        OE1        L-FRAG_1              H6 
        84        171          A        GLU        OE1        L-FRAG_1              H7 
        84        236          A        ILE          O        L-FRAG_0              O2 
        84        171          A        GLU        OE2        L-FRAG_0              O2 
        84        242          A        LYS        HZ3        L-FRAG_0              O3 
        85        171          A        GLU        OE1        L-FRAG_1              H7 
        85        236          A        ILE          O        L-FRAG_0              O2 
        85        171          A        GLU        OE2        L-FRAG_0              O2 
        85        242          A        LYS        HZ3        L-FRAG_0              O3 
        86        236          A        ILE          O        L-FRAG_0              O2 
        86        171          A        GLU        OE2        L-FRAG_0              O2 
        86        242          A        LYS        HZ3        L-FRAG_0              O3 
        87        236          A        ILE          O        L-FRAG_0              O2 
        87        171          A        GLU        OE2        L-FRAG_0              O2 
        87        242          A        LYS        HZ3        L-FRAG_0              O3 
        88        236          A        ILE          O        L-FRAG_0              O2 
        88        171          A        GLU        OE2        L-FRAG_0              O2 
        89        236          A        ILE          O        L-FRAG_0              O2 
        89        171          A        GLU        OE2        L-FRAG_0              O2 
        89        242          A        LYS        HZ3        L-FRAG_0              O3 
        90        236          A        ILE          O        L-FRAG_0              O2 
        90        171          A        GLU        OE2        L-FRAG_0              O2 
        90        242          A        LYS        HZ3        L-FRAG_0              O3 
        91        236          A        ILE          O        L-FRAG_0              O2 
        91        171          A        GLU        OE2        L-FRAG_0              O2 
        91        242          A        LYS        HZ3        L-FRAG_0              O3 
        92        236          A        ILE          O        L-FRAG_0              O2 
        92        171          A        GLU        OE2        L-FRAG_0              O2 
        93        171          A        GLU        OE1        L-FRAG_1              H5 
        93        171          A        GLU        OE1        L-FRAG_1              H6 
        93        236          A        ILE          O        L-FRAG_0              O2 
        93        171          A        GLU        OE2        L-FRAG_0              O2 
        94        171          A        GLU        OE2        L-FRAG_1              H5 
        94        171          A        GLU        OE2        L-FRAG_0              O2 
        94        171          A        GLU        OE1        L-FRAG_1              H6 
        94        236          A        ILE          O        L-FRAG_0              O2 
        94        176          A        LYS        HZ3        L-FRAG_0              O1 
        95        171          A        GLU        OE2        L-FRAG_1              H5 
        95        171          A        GLU        OE1        L-FRAG_1              H6 
        95        236          A        ILE          O        L-FRAG_0              O2 
        95        176          A        LYS        HZ3        L-FRAG_0              O1 
        95        242          A        LYS        HZ3        L-FRAG_0              O3 
        96        171          A        GLU        OE2        L-FRAG_1              H7 
        96        236          A        ILE          O        L-FRAG_0              O2 
        96        176          A        LYS        HZ3        L-FRAG_0              O1 
        96        242          A        LYS        HZ3        L-FRAG_0              O1 
        97        171          A        GLU        OE1        L-FRAG_1              H5 
        97        171          A        GLU        OE2        L-FRAG_1              H7 
        97        236          A        ILE          O        L-FRAG_0              O2 
        97        176          A        LYS        HZ3        L-FRAG_0              O1 
        97        242          A        LYS        HZ3        L-FRAG_0              O1 
        98        171          A        GLU        OE2        L-FRAG_1              H7 
        98        171          A        GLU        OE2        L-FRAG_0              O2 
        98        236          A        ILE          O        L-FRAG_0              O2 
        98        248          A        ARG       HH21        L-FRAG_0              O3 
        98        176          A        LYS        HZ3        L-FRAG_0              O1 
        98        242          A        LYS        HZ3        L-FRAG_0              O1 
        99        171          A        GLU        OE1        L-FRAG_1              H5 
        99        171          A        GLU        OE2        L-FRAG_1              H7 
        99        236          A        ILE          O        L-FRAG_0              O2 
        99        248          A        ARG       HH21        L-FRAG_0              O3 
        99        176          A        LYS        HZ3        L-FRAG_0              O1 
       100        171          A        GLU        OE1        L-FRAG_1              H7 
       100        236          A        ILE          O        L-FRAG_0              O2 
       100        176          A        LYS        HZ3        L-FRAG_0              O1 
       101        236          A        ILE          O        L-FRAG_0              O2 
       101        171          A        GLU        OE2        L-FRAG_0              O2 
       101        242          A        LYS        HZ3        L-FRAG_0              O3 
       102        236          A        ILE          O        L-FRAG_0              O2 
       102        171          A        GLU        OE2        L-FRAG_0              O2 
       102        248          A        ARG       HH21        L-FRAG_0              O3 
       103        176          A        LYS        HZ3        L-FRAG_1              H7 
       103        176          A        LYS        HZ3        L-FRAG_0              O3 
       103        236          A        ILE          O        L-FRAG_0              O2 
       103        171          A        GLU        OE2        L-FRAG_0              O2 
       103        171          A        GLU        OE1        L-FRAG_0              O1 
       103        242          A        LYS        HZ3        L-FRAG_0              O3 
       104        236          A        ILE          O        L-FRAG_0              O2 
       104        171          A        GLU        OE2        L-FRAG_0              O2 
       105        239          A        ASP        OD2        L-FRAG_1              H6 
       105        236          A        ILE          O        L-FRAG_0              O2 
       105        171          A        GLU        OE2        L-FRAG_0              O2 
       106        239          A        ASP        OD2        L-FRAG_1              H6 
       106        236          A        ILE          O        L-FRAG_0              O2 
       106        171          A        GLU        OE2        L-FRAG_0              O2 
       107        239          A        ASP        OD2        L-FRAG_1              H5 
       107        236          A        ILE          O        L-FRAG_0              O2 
       107        171          A        GLU        OE2        L-FRAG_0              O2 
       108        236          A        ILE          O        L-FRAG_0              O2 
       108        171          A        GLU        OE2        L-FRAG_0              O2 
       108        248          A        ARG       HH22        L-FRAG_0              O3 
       109        171          A        GLU        OE2        L-FRAG_0              O2 
       109        242          A        LYS        HZ3        L-FRAG_0              O3 
       110        239          A        ASP        OD1        L-FRAG_1              H5 
       110        236          A        ILE          O        L-FRAG_0              O2 
       110        171          A        GLU        OE2        L-FRAG_0              O2 
       110        171          A        GLU        OE1        L-FRAG_0              O1 
       110        248          A        ARG       HH22        L-FRAG_0              O3 
       111        242          A        LYS        HZ3        L-FRAG_0              O3 
       111        171          A        GLU        OE2        L-FRAG_0              O1 
       111        236          A        ILE          O        L-FRAG_0              O2 
       112        171          A        GLU        OE2        L-FRAG_0              O2 
       112        171          A        GLU        OE1        L-FRAG_0              O1 
       113        236          A        ILE          O        L-FRAG_0              O2 
       113        242          A        LYS        HZ3        L-FRAG_0              O3 
       114        242          A        LYS        HZ3        L-FRAG_0              O3 
       114        171          A        GLU        OE2        L-FRAG_0              O2 
       114        171          A        GLU        OE1        L-FRAG_0              O1 
       114        236          A        ILE          O        L-FRAG_0              O2 
       115        236          A        ILE          O        L-FRAG_0              O2 
       115        242          A        LYS        HZ3        L-FRAG_0              O3 
       115        171          A        GLU        OE2        L-FRAG_0              O2 
       116        236          A        ILE          O        L-FRAG_0              O2 
       116        242          A        LYS        HZ3        L-FRAG_0              O3 
       116        171          A        GLU        OE2        L-FRAG_0              O2 
       117        242          A        LYS          H        L-FRAG_0              O2 
       117        236          A        ILE          O        L-FRAG_0              O2 
       117        242          A        LYS        HZ3        L-FRAG_0              O3 
       117        171          A        GLU        OE2        L-FRAG_0              O1 
       117        171          A        GLU        OE2        L-FRAG_0              O2 
       118        236          A        ILE          O        L-FRAG_0              O2 
       118        242          A        LYS        HZ3        L-FRAG_0              O3 
       118        171          A        GLU        OE2        L-FRAG_0              O2 
       118        236          A        ILE          O        L-FRAG_0              O2 
       119        236          A        ILE          O        L-FRAG_0              O2 
       119        242          A        LYS        HZ3        L-FRAG_0              O3 
       119        171          A        GLU        OE2        L-FRAG_0              O2 
       119        236          A        ILE          O        L-FRAG_0              O2 
       120        236          A        ILE          O        L-FRAG_0              O2 
       120        171          A        GLU        OE2        L-FRAG_0              O2 
       121        236          A        ILE          O        L-FRAG_0              O2 
       121        171          A        GLU        OE2        L-FRAG_0              O2 
       122        236          A        ILE          O        L-FRAG_0              O2 
       122        242          A        LYS        HZ3        L-FRAG_0              O3 
       122        171          A        GLU        OE2        L-FRAG_0              O2 
       123        236          A        ILE          O        L-FRAG_0              O2 
       123        171          A        GLU        OE2        L-FRAG_0              O2 
       123        242          A        LYS        HZ3        L-FRAG_0              O3 
       124        171          A        GLU        OE1        L-FRAG_1              H6 
       124        236          A        ILE          O        L-FRAG_0              O1 
       124        171          A        GLU        OE2        L-FRAG_0              O1 
       124        242          A        LYS        HZ3        L-FRAG_0              O2 
       125        171          A        GLU        OE1        L-FRAG_1              H6 
       125        236          A        ILE          O        L-FRAG_0              O1 
       125        171          A        GLU        OE2        L-FRAG_0              O1 
       125        236          A        ILE          O        L-FRAG_0              O1 
       126        171          A        GLU        OE1        L-FRAG_1              H6 
       126        236          A        ILE          O        L-FRAG_0              O1 
       126        171          A        GLU        OE2        L-FRAG_0              O1 
       127        171          A        GLU        OE1        L-FRAG_1              H6 
       127        171          A        GLU        OE2        L-FRAG_1              H6 
       127        171          A        GLU        OE2        L-FRAG_0              O1 
       127        236          A        ILE          O        L-FRAG_0              O1 
       127        242          A        LYS        HZ3        L-FRAG_0              O2 
       128        171          A        GLU        OE2        L-FRAG_1              H6 
       128        236          A        ILE          O        L-FRAG_0              O1 
       128        171          A        GLU        OE2        L-FRAG_0              O1 
       128        242          A        LYS        HZ3        L-FRAG_0              O2 
       129        171          A        GLU        OE1        L-FRAG_1              H5 
       129        236          A        ILE          O        L-FRAG_0              O1 
       129        171          A        GLU        OE2        L-FRAG_0              O1 
       129        248          A        ARG       HH21        L-FRAG_0              O2 
       130        171          A        GLU        OE1        L-FRAG_1              H5 
       130        236          A        ILE          O        L-FRAG_0              O1 
       130        171          A        GLU        OE2        L-FRAG_0              O1 
       131        242          A        LYS          H        L-FRAG_0              O1 
       131        236          A        ILE          O        L-FRAG_0              O1 
       131        171          A        GLU        OE2        L-FRAG_0              O3 
       132        171          A        GLU        OE1        L-FRAG_1              H7 
       132        236          A        ILE          O        L-FRAG_0              O1 
       132        171          A        GLU        OE2        L-FRAG_0              O1 
       133        236          A        ILE          O        L-FRAG_0              O2 
       133        171          A        GLU        OE2        L-FRAG_0              O1 
       134        236          A        ILE          O        L-FRAG_0              O2 
       134        171          A        GLU        OE2        L-FRAG_0              O2 
       135        236          A        ILE          O        L-FRAG_0              O2 
       135        242          A        LYS        HZ3        L-FRAG_0              O3 
       135        171          A        GLU        OE2        L-FRAG_0              O2 
       135        171          A        GLU        OE1        L-FRAG_0              O1 
       136        242          A        LYS        HZ3        L-FRAG_0              O3 
       136        171          A        GLU        OE2        L-FRAG_0              O2 
       137        236          A        ILE          O        L-FRAG_0              O2 
       137        242          A        LYS        HZ3        L-FRAG_0              O1 
       137        171          A        GLU        OE2        L-FRAG_0              O2 
       138        236          A        ILE          O        L-FRAG_0              O2 
       138        171          A        GLU        OE2        L-FRAG_0              O2 
       139        236          A        ILE          O        L-FRAG_0              O2 
       139        171          A        GLU        OE2        L-FRAG_0              O2 
       139        171          A        GLU        OE2        L-FRAG_0              O2 
       140        236          A        ILE          O        L-FRAG_0              O2 
       140        171          A        GLU        OE2        L-FRAG_0              O2 
       141        236          A        ILE          O        L-FRAG_0              O2 
       141        248          A        ARG       HH21        L-FRAG_0              O3 
       141        171          A        GLU        OE2        L-FRAG_0              O2 
       141        242          A        LYS        HZ3        L-FRAG_0              O3 
       142        236          A        ILE          O        L-FRAG_0              O2 
       142        171          A        GLU        OE2        L-FRAG_0              O2 
       142        242          A        LYS        HZ3        L-FRAG_0              O3 
       143        236          A        ILE          O        L-FRAG_0              O2 
       143        171          A        GLU        OE2        L-FRAG_0              O1 
       143        171          A        GLU        OE2        L-FRAG_0              O1 
       143        242          A        LYS        HZ3        L-FRAG_0              O3 
       143        248          A        ARG       HH22        L-FRAG_0              O3 
       144        236          A        ILE          O        L-FRAG_0              O2 
       144        171          A        GLU        OE2        L-FRAG_0              O2 
       144        171          A        GLU        OE1        L-FRAG_0              O1 
       144        242          A        LYS        HZ3        L-FRAG_0              O3 
       144        248          A        ARG       HH22        L-FRAG_0              O3 
       145        236          A        ILE          O        L-FRAG_0              O2 
       145        171          A        GLU        OE1        L-FRAG_0              O1 
       145        242          A        LYS        HZ3        L-FRAG_0              O3 
       146        236          A        ILE          O        L-FRAG_0              O2 
       146        171          A        GLU        OE2        L-FRAG_0              O2 
       146        239          A        ASP        OD2        L-FRAG_0              O3 
       146        242          A        LYS        HZ3        L-FRAG_0              O1 
       147        236          A        ILE          O        L-FRAG_0              O2 
       147        171          A        GLU        OE2        L-FRAG_0              O1 
       147        242          A        LYS        HZ3        L-FRAG_0              O3 
       148        236          A        ILE          O        L-FRAG_0              O2 
       148        248          A        ARG       HH21        L-FRAG_0              O3 
       148        171          A        GLU        OE2        L-FRAG_0              O2 
       149        236          A        ILE          O        L-FRAG_0              O2 
       149        248          A        ARG       HH21        L-FRAG_0              O3 
       149        242          A        LYS        HZ3        L-FRAG_0              O3 
       150        236          A        ILE          O        L-FRAG_0              O2 
       150        236          A        ILE          O        L-FRAG_0              O2 
       150        171          A        GLU        OE1        L-FRAG_0              O1 
       151        236          A        ILE          O        L-FRAG_0              O2 
       151        236          A        ILE          O        L-FRAG_0              O2 
       151        242          A        LYS        HZ3        L-FRAG_0              O3 
       151        171          A        GLU        OE1        L-FRAG_0              O1 
       152        171          A        GLU        OE2        L-FRAG_0              O2 
       152        236          A        ILE          O        L-FRAG_0              O2 
       153        236          A        ILE          O        L-FRAG_0              O2 
       153        171          A        GLU        OE2        L-FRAG_0              O2 
       154        236          A        ILE          O        L-FRAG_0              O2 
       154        171          A        GLU        OE2        L-FRAG_0              O2 
       155        236          A        ILE          O        L-FRAG_0              O2 
       155        171          A        GLU        OE1        L-FRAG_0              O2 
       155        171          A        GLU        OE1        L-FRAG_0              O2 
       156        236          A        ILE          O        L-FRAG_0              O2 
       156        171          A        GLU        OE2        L-FRAG_0              O2 
       156        242          A        LYS        HZ3        L-FRAG_0              O3 
       157        236          A        ILE          O        L-FRAG_0              O2 
       158        236          A        ILE          O        L-FRAG_0              O2 
       158        236          A        ILE          O        L-FRAG_0              O2 
       158        171          A        GLU        OE2        L-FRAG_0              O2 
       159        236          A        ILE          O        L-FRAG_0              O2 
       159        171          A        GLU        OE2        L-FRAG_0              O2 
       160        236          A        ILE          O        L-FRAG_0              O2 
       160        171          A        GLU        OE2        L-FRAG_0              O2 
       161        236          A        ILE          O        L-FRAG_0              O2 
       161        171          A        GLU        OE2        L-FRAG_0              O2 
       162        236          A        ILE          O        L-FRAG_0              O2 
       162        171          A        GLU        OE2        L-FRAG_0              O2 
       163        236          A        ILE          O        L-FRAG_0              O2 
       163        171          A        GLU        OE2        L-FRAG_0              O2 
       163        242          A        LYS        HZ3        L-FRAG_0              O3 
       164        236          A        ILE          O        L-FRAG_0              O2 
       164        171          A        GLU        OE2        L-FRAG_0              O2 
       164        242          A        LYS        HZ3        L-FRAG_0              O3 
       165        171          A        GLU        OE2        L-FRAG_0              O2 
       165        171          A        GLU        OE2        L-FRAG_0              O2 
       166        171          A        GLU        OE1        L-FRAG_1              H7 
       166        236          A        ILE          O        L-FRAG_0              O2 
       166        171          A        GLU        OE2        L-FRAG_0              O2 
       167        171          A        GLU        OE1        L-FRAG_1              H5 
       167        236          A        ILE          O        L-FRAG_0              O2 
       167        171          A        GLU        OE2        L-FRAG_0              O2 
       168        236          A        ILE          O        L-FRAG_0              O2 
       168        171          A        GLU        OE2        L-FRAG_0              O2 
       168        242          A        LYS        HZ3        L-FRAG_0              O3 
       169        236          A        ILE          O        L-FRAG_0              O2 
       169        236          A        ILE          O        L-FRAG_0              O2 
       169        171          A        GLU        OE2        L-FRAG_0              O2 
       169        242          A        LYS        HZ3        L-FRAG_0              O3 
       170        236          A        ILE          O        L-FRAG_0              O2 
       170        236          A        ILE          O        L-FRAG_0              O2 
       170        171          A        GLU        OE2        L-FRAG_0              O2 
       171        236          A        ILE          O        L-FRAG_0              O2 
       171        236          A        ILE          O        L-FRAG_0              O2 
       171        171          A        GLU        OE2        L-FRAG_0              O2 
       172        171          A        GLU        OE2        L-FRAG_0              O2 
       172        171          A        GLU        OE2        L-FRAG_0              O2 
       173        236          A        ILE          O        L-FRAG_0              O2 
       173        171          A        GLU        OE2        L-FRAG_0              O2 
       174        236          A        ILE          O        L-FRAG_0              O2 
       174        171          A        GLU        OE2        L-FRAG_0              O2 
       175        236          A        ILE          O        L-FRAG_0              O2 
       175        171          A        GLU        OE2        L-FRAG_0              O2 
       176        236          A        ILE          O        L-FRAG_0              O2 
       176        242          A        LYS        HZ3        L-FRAG_0              O3 
       176        171          A        GLU        OE2        L-FRAG_0              O2 
       177        236          A        ILE          O        L-FRAG_0              O2 
       177        236          A        ILE          O        L-FRAG_0              O2 
       177        242          A        LYS        HZ3        L-FRAG_0              O3 
       177        171          A        GLU        OE2        L-FRAG_0              O2 
       178        236          A        ILE          O        L-FRAG_0              O2 
       178        242          A        LYS        HZ3        L-FRAG_0              O3 
       178        171          A        GLU        OE2        L-FRAG_0              O2 
       179        236          A        ILE          O        L-FRAG_0              O2 
       179        236          A        ILE          O        L-FRAG_0              O2 
       179        242          A        LYS        HZ3        L-FRAG_0              O3 
       180        236          A        ILE          O        L-FRAG_0              O2 
       180        242          A        LYS        HZ3        L-FRAG_0              O3 
       180        171          A        GLU        OE2        L-FRAG_0              O2 
       181        236          A        ILE          O        L-FRAG_0              O2 
       181        171          A        GLU        OE2        L-FRAG_0              O2 
       182        236          A        ILE          O        L-FRAG_0              O2 
       182        242          A        LYS        HZ3        L-FRAG_0              O3 
       182        171          A        GLU        OE2        L-FRAG_0              O2 
       183        236          A        ILE          O        L-FRAG_0              O2 
       183        171          A        GLU        OE2        L-FRAG_0              O2 
       184        242          A        LYS        HZ3        L-FRAG_0              O3 
       184        236          A        ILE          O        L-FRAG_0              O2 
       184        171          A        GLU        OE2        L-FRAG_0              O2 
       185        242          A        LYS        HZ3        L-FRAG_0              O3 
       185        171          A        GLU        OE2        L-FRAG_0              O2 
       186        236          A        ILE          O        L-FRAG_0              O2 
       186        171          A        GLU        OE2        L-FRAG_0              O2 
       187        236          A        ILE          O        L-FRAG_0              O2 
       187        242          A        LYS        HZ3        L-FRAG_0              O3 
       187        171          A        GLU        OE2        L-FRAG_0              O2 
       188        236          A        ILE          O        L-FRAG_0              O2 
       188        242          A        LYS        HZ3        L-FRAG_0              O3 
       188        171          A        GLU        OE2        L-FRAG_0              O2 
       189        242          A        LYS        HZ3        L-FRAG_0              O3 
       189        236          A        ILE          O        L-FRAG_0              O2 
       190        171          A        GLU        OE1        L-FRAG_1              H6 
       190        236          A        ILE          O        L-FRAG_0              O2 
       190        242          A        LYS        HZ3        L-FRAG_0              O3 
       190        171          A        GLU        OE2        L-FRAG_0              O2 
       191        171          A        GLU        OE1        L-FRAG_1              H6 
       191        236          A        ILE          O        L-FRAG_0              O2 
       191        242          A        LYS        HZ3        L-FRAG_0              O3 
       191        171          A        GLU        OE2        L-FRAG_0              O2 
       192        236          A        ILE          O        L-FRAG_0              O2 
       192        171          A        GLU        OE2        L-FRAG_0              O2 
       193        236          A        ILE          O        L-FRAG_0              O2 
       193        171          A        GLU        OE2        L-FRAG_0              O2 
       194        236          A        ILE          O        L-FRAG_0              O2 
       194        171          A        GLU        OE2        L-FRAG_0              O2 
       194        242          A        LYS        HZ3        L-FRAG_0              O3 
       195        236          A        ILE          O        L-FRAG_0              O2 
       195        171          A        GLU        OE2        L-FRAG_0              O2 
       195        242          A        LYS        HZ3        L-FRAG_0              O3 
       196        171          A        GLU        OE2        L-FRAG_0              O1 
       197        236          A        ILE          O        L-FRAG_1              H5 
       197        236          A        ILE          O        L-FRAG_0              O1 
       197        171          A        GLU        OE2        L-FRAG_0              O1 
       198        171          A        GLU        OE2        L-FRAG_0              O1 
       199        171          A        GLU        OE2        L-FRAG_0              O1 
       200        237          A        ASN          O        L-FRAG_1              H6 
       200        171          A        GLU        OE2        L-FRAG_0              O1 
       200        176          A        LYS        HZ3        L-FRAG_0              O3 
       200        236          A        ILE          O        L-FRAG_0              O1 
       201        237          A        ASN          O        L-FRAG_1              H6 
       201        176          A        LYS        HZ2        L-FRAG_0              O3 
       201        171          A        GLU        OE2        L-FRAG_0              O1 
       202        176          A        LYS        HZ3        L-FRAG_0              O3 
       203        176          A        LYS        HZ3        L-FRAG_0              O3 
       204        171          A        GLU        OE1        L-FRAG_1              H7 
       205        176          A        LYS        HZ3        L-FRAG_0              O3 
       206        171          A        GLU        OE1        L-FRAG_0              O1 
       206        239          A        ASP        OD2        L-FRAG_0              O2 
       207        239          A        ASP        OD2        L-FRAG_0              O2 
       207        176          A        LYS        HZ3        L-FRAG_0              O1 
       208        242          A        LYS        HZ3        L-FRAG_0              O3 
       208        239          A        ASP        OD2        L-FRAG_0              O2 
       208        176          A        LYS        HZ3        L-FRAG_0              O1 
       209        171          A        GLU        OE1        L-FRAG_1              H7 
       210        171          A        GLU        OE1        L-FRAG_1              H7 
       210        171          A        GLU        OE1        L-FRAG_0              O1 
       211        176          A        LYS        HZ3        L-FRAG_0              O3 
       212        176          A        LYS        HZ3        L-FRAG_0              O3 
       213        236          A        ILE          O        L-FRAG_1              H5 
       213        171          A        GLU        OE1        L-FRAG_1              H6 
       214        176          A        LYS        HZ3        L-FRAG_0              O3 
       215        176          A        LYS        HZ3        L-FRAG_0              O3 
       217        176          A        LYS        HZ2        L-FRAG_0              O3 
       218        171          A        GLU        OE1        L-FRAG_1              H6 
       220        176          A        LYS        HZ2        L-FRAG_0              O3 
       221        242          A        LYS        HZ3        L-FRAG_0              O3 
       222        171          A        GLU        OE2        L-FRAG_0              O2 
       223        236          A        ILE          O        L-FRAG_0              O2 
       223        171          A        GLU        OE2        L-FRAG_0              O2 
       223        242          A        LYS        HZ3        L-FRAG_0              O3 
       224        236          A        ILE          O        L-FRAG_0              O2 
       224        171          A        GLU        OE2        L-FRAG_0              O2 
       224        242          A        LYS        HZ3        L-FRAG_0              O3 
       225        171          A        GLU        OE1        L-FRAG_1              H5 
       225        236          A        ILE          O        L-FRAG_0              O2 
       225        171          A        GLU        OE2        L-FRAG_0              O2 
       225        242          A        LYS        HZ3        L-FRAG_0              O3 
       226        171          A        GLU        OE2        L-FRAG_0              O2 
       226        242          A        LYS        HZ3        L-FRAG_0              O3 
       227        236          A        ILE          O        L-FRAG_0              O2 
       227        236          A        ILE          O        L-FRAG_0              O2 
       227        171          A        GLU        OE2        L-FRAG_0              O2 
       227        242          A        LYS        HZ3        L-FRAG_0              O3 
       228        236          A        ILE          O        L-FRAG_0              O2 
       228        236          A        ILE          O        L-FRAG_0              O2 
       228        171          A        GLU        OE2        L-FRAG_0              O2 
       228        242          A        LYS        HZ3        L-FRAG_0              O3 
       229        171          A        GLU        OE2        L-FRAG_0              O2 
       229        242          A        LYS        HZ3        L-FRAG_0              O3 
       230        236          A        ILE          O        L-FRAG_0              O2 
       230        171          A        GLU        OE2        L-FRAG_0              O2 
       230        242          A        LYS        HZ3        L-FRAG_0              O3 
       231        236          A        ILE          O        L-FRAG_0              O2 
       231        171          A        GLU        OE2        L-FRAG_0              O2 
       231        242          A        LYS        HZ3        L-FRAG_0              O3 
       231        242          A        LYS        HZ3        L-FRAG_0              O3 
       232        171          A        GLU        OE2        L-FRAG_0              O2 
       232        242          A        LYS        HZ3        L-FRAG_0              O3 
       233        171          A        GLU        OE1        L-FRAG_1              H6 
       233        171          A        GLU        OE2        L-FRAG_0              O2 
       234        171          A        GLU        OE1        L-FRAG_1              H6 
       234        171          A        GLU        OE2        L-FRAG_0              O2 
       234        242          A        LYS        HZ3        L-FRAG_0              O3 
       235        236          A        ILE          O        L-FRAG_0              O2 
       235        171          A        GLU        OE2        L-FRAG_0              O2 
       235        236          A        ILE          O        L-FRAG_0              O2 
       235        248          A        ARG       HH21        L-FRAG_0              O3 
       236        171          A        GLU        OE1        L-FRAG_1              H6 
       236        236          A        ILE          O        L-FRAG_0              O2 
       236        171          A        GLU        OE2        L-FRAG_0              O2 
       236        248          A        ARG       HH21        L-FRAG_0              O3 
       237        171          A        GLU        OE1        L-FRAG_1              H6 
       237        236          A        ILE          O        L-FRAG_0              O2 
       237        171          A        GLU        OE2        L-FRAG_0              O2 
       237        248          A        ARG       HH21        L-FRAG_0              O3 
       237        242          A        LYS        HZ3        L-FRAG_0              O3 
       238        171          A        GLU        OE1        L-FRAG_1              H6 
       238        236          A        ILE          O        L-FRAG_0              O2 
       238        171          A        GLU        OE2        L-FRAG_0              O2 
       238        248          A        ARG       HH21        L-FRAG_0              O3 
       239        236          A        ILE          O        L-FRAG_0              O2 
       239        171          A        GLU        OE2        L-FRAG_0              O2 
       239        248          A        ARG       HH22        L-FRAG_0              O3 
       240        236          A        ILE          O        L-FRAG_0              O2 
       240        171          A        GLU        OE2        L-FRAG_0              O1 
       240        242          A        LYS        HZ3        L-FRAG_0              O3 
       241        171          A        GLU        OE2        L-FRAG_0              O2 
       242        236          A        ILE          O        L-FRAG_0              O2 
       242        171          A        GLU        OE2        L-FRAG_0              O2 
       243        236          A        ILE          O        L-FRAG_0              O2 
       243        171          A        GLU        OE2        L-FRAG_0              O2 
       244        242          A        LYS          H        L-FRAG_0              O2 
       244        236          A        ILE          O        L-FRAG_0              O2 
       244        171          A        GLU        OE2        L-FRAG_0              O2 
       244        236          A        ILE          O        L-FRAG_0              O2 
       245        242          A        LYS        HZ3        L-FRAG_0              O1 
       245        236          A        ILE          O        L-FRAG_0              O2 
       246        171          A        GLU        OE2        L-FRAG_0              O2 
       246        236          A        ILE          O        L-FRAG_0              O2 
       247        236          A        ILE          O        L-FRAG_0              O2 
       247        171          A        GLU        OE2        L-FRAG_0              O1 
       247        242          A        LYS        HZ3        L-FRAG_0              O3 
       248        236          A        ILE          O        L-FRAG_0              O2 
       248        171          A        GLU        OE2        L-FRAG_0              O2 
       248        236          A        ILE          O        L-FRAG_0              O2 
       249        171          A        GLU        OE2        L-FRAG_0              O2 
       249        242          A        LYS        HZ3        L-FRAG_0              O3 
       250        242          A        LYS        HZ3        L-FRAG_0              O3 
       251        242          A        LYS        HZ3        L-FRAG_0              O2 
       253        242          A        LYS        HZ3        L-FRAG_0              O2 
       254        171          A        GLU        OE1        L-FRAG_1              H6 
       261        242          A        LYS        HZ3        L-FRAG_0              O2 
       262        171          A        GLU        OE1        L-FRAG_1              H6 
       262        242          A        LYS        HZ3        L-FRAG_0              O2 
       263        242          A        LYS        HZ3        L-FRAG_0              O2 
       264        236          A        ILE          O        L-FRAG_0              O2 
       264        171          A        GLU        OE2        L-FRAG_0              O1 
       264        242          A        LYS        HZ3        L-FRAG_0              O3 
       265        236          A        ILE          O        L-FRAG_0              O2 
       265        242          A        LYS        HZ3        L-FRAG_0              O3 
       266        236          A        ILE          O        L-FRAG_0              O2 
       266        171          A        GLU        OE2        L-FRAG_0              O2 
       266        242          A        LYS        HZ3        L-FRAG_0              O3 
       267        171          A        GLU        OE1        L-FRAG_1              H5 
       267        171          A        GLU        OE2        L-FRAG_0              O1 
       267        242          A        LYS        HZ3        L-FRAG_0              O2 
       268        171          A        GLU        OE1        L-FRAG_1              H6 
       268        242          A        LYS        HZ3        L-FRAG_0              O1 
       269        171          A        GLU        OE1        L-FRAG_1              H6 
       269        242          A        LYS        HZ3        L-FRAG_0              O2 
       270        242          A        LYS        HZ3        L-FRAG_0              O1 
       271        242          A        LYS        HZ3        L-FRAG_0              O2 
       274        174          A        PRO          O        L-FRAG_0              O1 
       275        174          A        PRO          O        L-FRAG_0              O2 
       277        171          A        GLU        OE1        L-FRAG_1              H7 
       278        171          A        GLU        OE1        L-FRAG_1              H6 
       280        174          A        PRO          O        L-FRAG_0              O2 
       281        171          A        GLU        OE1        L-FRAG_1              H6 
       281        242          A        LYS        HZ3        L-FRAG_0              O2 
       283        242          A        LYS        HZ3        L-FRAG_0              O2 
       286        242          A        LYS        HZ3        L-FRAG_0              O2 
       286        174          A        PRO          O        L-FRAG_0              O2 
       290        176          A        LYS        HZ2        L-FRAG_1              H6 
       290        171          A        GLU        OE1        L-FRAG_1              H7 
       290        242          A        LYS        HZ3        L-FRAG_0              O1 
       290        242          A        LYS        HZ3        L-FRAG_0              O2 
       291        171          A        GLU        OE1        L-FRAG_1              H6 
       291        242          A        LYS        HZ3        L-FRAG_0              O2 
       292        171          A        GLU        OE1        L-FRAG_1              H5 
       293        171          A        GLU        OE1        L-FRAG_1              H5 
       293        242          A        LYS        HZ3        L-FRAG_0              O2 
       294        242          A        LYS        HZ3        L-FRAG_0              O2 
       295        171          A        GLU        OE1        L-FRAG_1              H6 
       295        242          A        LYS        HZ3        L-FRAG_0              O2 
       296        242          A        LYS        HZ3        L-FRAG_0              O2 
       297        171          A        GLU        OE1        L-FRAG_1              H6 
       297        171          A        GLU        OE2        L-FRAG_0              O1 
       297        242          A        LYS        HZ3        L-FRAG_0              O2 
       297        176          A        LYS        HZ2        L-FRAG_0              O3 
       298        242          A        LYS        HZ3        L-FRAG_0              O2 
       299        242          A        LYS        HZ3        L-FRAG_0              O2 
       301        171          A        GLU        OE2        L-FRAG_0              O1 
       301        242          A        LYS        HZ3        L-FRAG_0              O2 
       301        176          A        LYS        HZ2        L-FRAG_0              O3 
       302        171          A        GLU        OE1        L-FRAG_1              H6 
       302        242          A        LYS        HZ3        L-FRAG_0              O2 
       303        171          A        GLU        OE1        L-FRAG_1              H7 
       303        242          A        LYS        HZ3        L-FRAG_0              O2 
       304        242          A        LYS        HZ3        L-FRAG_0              O1 
       305        171          A        GLU        OE1        L-FRAG_1              H7 
       305        242          A        LYS        HZ3        L-FRAG_0              O2 
       306        242          A        LYS        HZ3        L-FRAG_0              O2 
       308        174          A        PRO          O        L-FRAG_0              O2 
       309        174          A        PRO          O        L-FRAG_0              O2 
       311        239          A        ASP        OD2        L-FRAG_1              H5 
       312        174          A        PRO          O        L-FRAG_0              O2 
       316        242          A        LYS        HZ3        L-FRAG_0              O2 
       317        174          A        PRO          O        L-FRAG_0              O3 
       318        174          A        PRO          O        L-FRAG_0              O3 
       318        176          A        LYS        HZ3        L-FRAG_0              O1 
       319        174          A        PRO          O        L-FRAG_0              O1 
       319        176          A        LYS        HZ3        L-FRAG_0              O1 
       320        176          A        LYS        HZ3        L-FRAG_0              O1 
       322        174          A        PRO          O        L-FRAG_0              O1 
       322        176          A        LYS        HZ3        L-FRAG_0              O1 
       323        174          A        PRO          O        L-FRAG_1              H7 
       323        174          A        PRO          O        L-FRAG_0              O3 
       323        176          A        LYS        HZ3        L-FRAG_0              O1 
       324        174          A        PRO          O        L-FRAG_1              H7 
       324        174          A        PRO          O        L-FRAG_0              O3 
       324        175          A        ASP        OD2        L-FRAG_0              O3 
       325        175          A        ASP        OD2        L-FRAG_0              O3 
       325        176          A        LYS        HZ3        L-FRAG_0              O1 
       325        242          A        LYS        HZ3        L-FRAG_0              O1 
       326        175          A        ASP        OD1        L-FRAG_0              O3 
       327        174          A        PRO          O        L-FRAG_0              O3 
       327        175          A        ASP        OD1        L-FRAG_0              O3 
       328        174          A        PRO          O        L-FRAG_0              O1 
       328        175          A        ASP        OD1        L-FRAG_0              O1 
       329        226          A        GLU        OE1        L-FRAG_0              O2 
       329        174          A        PRO          O        L-FRAG_0              O1 
       329        242          A        LYS        HZ2        L-FRAG_0              O2 
       329        175          A        ASP        OD1        L-FRAG_0              O3 
       330        226          A        GLU        OE1        L-FRAG_0              O2 
       330        174          A        PRO          O        L-FRAG_0              O1 
       330        175          A        ASP        OD1        L-FRAG_0              O3 
       331        175          A        ASP        OD1        L-FRAG_0              O2 
       331        174          A        PRO          O        L-FRAG_0              O1 
       331        175          A        ASP        OD1        L-FRAG_0              O3 
       331        242          A        LYS        HZ3        L-FRAG_0              O1 
       332        174          A        PRO          O        L-FRAG_1              H7 
       332        175          A        ASP        OD1        L-FRAG_0              O3 
       332        242          A        LYS        HZ3        L-FRAG_0              O1 
       333        175          A        ASP        OD1        L-FRAG_0              O3 
       333        242          A        LYS        HZ3        L-FRAG_0              O1 
       334        175          A        ASP        OD1        L-FRAG_0              O3 
       335        176          A        LYS        HZ3        L-FRAG_0              O2 
       335        176          A        LYS        HZ3        L-FRAG_0              O1 
       335        175          A        ASP        OD1        L-FRAG_0              O3 
       336        174          A        PRO          O        L-FRAG_0              O1 
       336        176          A        LYS        HZ3        L-FRAG_0              O1 
       337        175          A        ASP        OD1        L-FRAG_1              H7 
       337        176          A        LYS        HZ3        L-FRAG_0              O2 
       338        175          A        ASP        OD1        L-FRAG_1              H7 
       343        242          A        LYS        HZ3        L-FRAG_0              O1 
       345        174          A        PRO          O        L-FRAG_1              H5 
       345        174          A        PRO          O        L-FRAG_0              O3 
       345        176          A        LYS        HZ3        L-FRAG_0              O1 
       346        174          A        PRO          O        L-FRAG_0              O3 
       347        174          A        PRO          O        L-FRAG_0              O3 
       349        174          A        PRO          O        L-FRAG_0              O3 
       350        174          A        PRO          O        L-FRAG_0              O3 
       352        174          A        PRO          O        L-FRAG_0              O2 
       353        174          A        PRO          O        L-FRAG_0              O2 
       354        174          A        PRO          O        L-FRAG_0              O2 
       357        242          A        LYS        HZ1        L-FRAG_0              O2 
       357        174          A        PRO          O        L-FRAG_0              O2 
       358        174          A        PRO          O        L-FRAG_0              O2 
       359        174          A        PRO          O        L-FRAG_0              O2 
       360        176          A        LYS        HZ2        L-FRAG_0              O2 
       361        174          A        PRO          O        L-FRAG_0              O2 
       362        242          A        LYS        HZ1        L-FRAG_0              O2 
       362        174          A        PRO          O        L-FRAG_0              O2 
       363        174          A        PRO          O        L-FRAG_0              O3 
       364        242          A        LYS        HZ3        L-FRAG_0              O2 
       364        242          A        LYS        HZ3        L-FRAG_0              O2 
       365        242          A        LYS        HZ3        L-FRAG_0              O2 
       365        171          A        GLU        OE1        L-FRAG_0              O3 
       366        242          A        LYS        HZ3        L-FRAG_0              O2 
       366        171          A        GLU        OE2        L-FRAG_0              O3 
       367        242          A        LYS        HZ3        L-FRAG_0              O2 
       368        242          A        LYS        HZ3        L-FRAG_0              O2 
       369        242          A        LYS        HZ3        L-FRAG_0              O2 
       370        242          A        LYS        HZ3        L-FRAG_0              O2 
       371        171          A        GLU        OE1        L-FRAG_0              O3 
       371        242          A        LYS        HZ3        L-FRAG_0              O2 
       373        242          A        LYS        HZ1        L-FRAG_0              O1 
       374        242          A        LYS        HZ3        L-FRAG_0              O1 
       375        242          A        LYS        HZ3        L-FRAG_0              O1 
       376        171          A        GLU        OE2        L-FRAG_0              O3 
       376        176          A        LYS        HZ2        L-FRAG_0              O2 
       376        242          A        LYS        HZ3        L-FRAG_0              O1 
       377        171          A        GLU        OE2        L-FRAG_0              O3 
       377        242          A        LYS        HZ3        L-FRAG_0              O1 
       378        174          A        PRO          O        L-FRAG_0              O2 
       378        242          A        LYS        HZ3        L-FRAG_0              O1 
       379        242          A        LYS        HZ3        L-FRAG_0              O1 
       380        242          A        LYS        HZ3        L-FRAG_0              O1 
       381        242          A        LYS        HZ3        L-FRAG_0              O1 
       382        242          A        LYS        HZ3        L-FRAG_0              O1 
       384        242          A        LYS        HZ3        L-FRAG_0              O2 
       385        242          A        LYS        HZ3        L-FRAG_1              H7 
       385        171          A        GLU        OE2        L-FRAG_0              O1 
       386        171          A        GLU        OE2        L-FRAG_0              O1 
       386        171          A        GLU        OE2        L-FRAG_0              O1 
       391        174          A        PRO          O        L-FRAG_1              H7 
       392        174          A        PRO          O        L-FRAG_0              O2 
       394        174          A        PRO          O        L-FRAG_0              O2 
       396        174          A        PRO          O        L-FRAG_0              O2 
       397        174          A        PRO          O        L-FRAG_0              O1 
       402        174          A        PRO          O        L-FRAG_0              O1 
       404        174          A        PRO          O        L-FRAG_0              O1 
       405        174          A        PRO          O        L-FRAG_0              O1 
       408        174          A        PRO          O        L-FRAG_0              O1 
       408        241          A        GLY          O        L-FRAG_0              O3 
       409        174          A        PRO          O        L-FRAG_0              O1 
       410        174          A        PRO          O        L-FRAG_0              O1 
       411        174          A        PRO          O        L-FRAG_0              O1 
       412        250          A        ARG       HH21        L-FRAG_1              H5 
       412        174          A        PRO          O        L-FRAG_0              O1 
       413        239          A        ASP        OD2        L-FRAG_1              H5 
       414        239          A        ASP        OD2        L-FRAG_1              H5 
       415        239          A        ASP        OD2        L-FRAG_1              H5 
       417        174          A        PRO          O        L-FRAG_0              O1 
       418        250          A        ARG       HH22        L-FRAG_1              H6 
       418        239          A        ASP        OD2        L-FRAG_1              H6 
       418        174          A        PRO          O        L-FRAG_0              O1 
       420        239          A        ASP        OD2        L-FRAG_1              H7 
       421        250          A        ARG       HH22        L-FRAG_1              H6 
       421        239          A        ASP        OD2        L-FRAG_1              H6 
       422        250          A        ARG       HH22        L-FRAG_1              H7 
       422        239          A        ASP        OD2        L-FRAG_1              H7 
       423        174          A        PRO          O        L-FRAG_0              O1 
       423        171          A        GLU        OE1        L-FRAG_0              O2 
       423        242          A        LYS        HZ3        L-FRAG_0              O1 
       424        239          A        ASP        OD2        L-FRAG_1              H6 
       424        239          A        ASP        OD1        L-FRAG_1              H7 
       424        174          A        PRO          O        L-FRAG_0              O1 
       425        239          A        ASP        OD1        L-FRAG_1              H7 
       426        239          A        ASP        OD2        L-FRAG_1              H6 
       427        239          A        ASP        OD2        L-FRAG_1              H6 
       428        241          A        GLY          H        L-FRAG_1              H6 
       428        239          A        ASP        OD2        L-FRAG_1              H6 
       428        239          A        ASP        OD1        L-FRAG_1              H7 
       429        241          A        GLY          H        L-FRAG_1              H6 
       429        239          A        ASP        OD2        L-FRAG_1              H6 
       429        239          A        ASP        OD1        L-FRAG_1              H7 
       430        239          A        ASP        OD2        L-FRAG_1              H6 
       430        239          A        ASP        OD1        L-FRAG_1              H7 
       430        174          A        PRO          O        L-FRAG_0              O1 
       431        239          A        ASP        OD1        L-FRAG_1              H7 
       433        239          A        ASP        OD2        L-FRAG_1              H6 
       434        239          A        ASP        OD2        L-FRAG_1              H6 
       435        239          A        ASP        OD2        L-FRAG_1              H6 
       436        239          A        ASP        OD2        L-FRAG_1              H6 
       437        239          A        ASP        OD2        L-FRAG_1              H6 
       438        174          A        PRO          O        L-FRAG_0              O1 
       440        241          A        GLY          O        L-FRAG_1              H6 
       441        174          A        PRO          O        L-FRAG_0              O1 
       441        242          A        LYS        HZ3        L-FRAG_0              O1 
       442        176          A        LYS        HZ3        L-FRAG_1              H5 
       442        171          A        GLU        OE2        L-FRAG_1              H5 
       443        176          A        LYS        HZ3        L-FRAG_0              O3 
       444        171          A        GLU        OE2        L-FRAG_1              H5 
       444        171          A        GLU        OE2        L-FRAG_0              O2 
       447        239          A        ASP        OD1        L-FRAG_1              H6 
       452        239          A        ASP        OD2        L-FRAG_1              H7 
       453        239          A        ASP        OD2        L-FRAG_1              H7 
       453        171          A        GLU        OE2        L-FRAG_0              O2 
       454        239          A        ASP        OD1        L-FRAG_1              H5 
       454        239          A        ASP        OD2        L-FRAG_1              H7 
       454        176          A        LYS        HZ3        L-FRAG_0              O3 
       456        239          A        ASP        OD2        L-FRAG_1              H7 
       457        239          A        ASP        OD2        L-FRAG_1              H7 
       458        239          A        ASP        OD1        L-FRAG_1              H5 
       459        239          A        ASP        OD2        L-FRAG_1              H7 
       460        239          A        ASP        OD2        L-FRAG_1              H7 
       460        241          A        GLY          O        L-FRAG_1              H7 
       461        171          A        GLU        OE2        L-FRAG_1              H6 
       461        239          A        ASP        OD1        L-FRAG_1              H7 
       467        239          A        ASP        OD1        L-FRAG_1              H7 
       469        171          A        GLU        OE2        L-FRAG_1              H7 
       469        174          A        PRO          O        L-FRAG_0              O1 
       470        171          A        GLU        OE1        L-FRAG_0              O2 
       472        174          A        PRO          O        L-FRAG_0              O1 
       474        174          A        PRO          O        L-FRAG_0              O1 
       475        241          A        GLY          O        L-FRAG_1              H7 
       475        174          A        PRO          O        L-FRAG_0              O1 
       476        174          A        PRO          O        L-FRAG_0              O1 
       479        174          A        PRO          O        L-FRAG_0              O1 
       480        171          A        GLU        OE2        L-FRAG_0              O2 
       482        174          A        PRO          O        L-FRAG_0              O3 
       485        174          A        PRO          O        L-FRAG_0              O1 
       487        242          A        LYS        HZ3        L-FRAG_1              H5 
       487        241          A        GLY          O        L-FRAG_1              H6 
       488        242          A        LYS        HZ3        L-FRAG_1              H7 
       488        174          A        PRO          O        L-FRAG_0              O3 
       490        171          A        GLU        OE1        L-FRAG_0              O1 
       491        242          A        LYS        HZ3        L-FRAG_0              O3 
       492        242          A        LYS        HZ3        L-FRAG_0              O3 
       493        242          A        LYS        HZ3        L-FRAG_0              O3 
       493        171          A        GLU        OE2        L-FRAG_0              O1 
       494        242          A        LYS        HZ3        L-FRAG_0              O3 
       494        171          A        GLU        OE2        L-FRAG_0              O1 
       495        242          A        LYS        HZ3        L-FRAG_0              O3 
       495        171          A        GLU        OE1        L-FRAG_0              O1 
       496        242          A        LYS        HZ3        L-FRAG_0              O3 
       497        239          A        ASP        OD1        L-FRAG_1              H5 
       497        242          A        LYS        HZ3        L-FRAG_0              O3 
       497        171          A        GLU        OE1        L-FRAG_0              O2 
       498        242          A        LYS        HZ3        L-FRAG_0              O1 
       498        171          A        GLU        OE1        L-FRAG_0              O2 
       499        242          A        LYS        HZ3        L-FRAG_0              O1 
       499        171          A        GLU        OE1        L-FRAG_0              O2 
       499        242          A        LYS        HZ3        L-FRAG_0              O3 
       500        242          A        LYS        HZ3        L-FRAG_0              O3 
       501        174          A        PRO          O        L-FRAG_0              O3 
       502        174          A        PRO          O        L-FRAG_0              O2 
       502        174          A        PRO          O        L-FRAG_0              O3 
       502        176          A        LYS        HZ3        L-FRAG_0              O1 
       503        242          A        LYS        HZ1        L-FRAG_0              O3 
       503        176          A        LYS        HZ2        L-FRAG_0              O1 
       504        242          A        LYS        HZ3        L-FRAG_0              O2 
       504        171          A        GLU        OE1        L-FRAG_0              O1 
       505        174          A        PRO          O        L-FRAG_1              H7 
       505        242          A        LYS        HZ3        L-FRAG_0              O2 
       505        171          A        GLU        OE1        L-FRAG_0              O1 
       506        242          A        LYS        HZ3        L-FRAG_0              O2 
       506        171          A        GLU        OE2        L-FRAG_0              O1 
       507        242          A        LYS        HZ3        L-FRAG_0              O2 
       507        171          A        GLU        OE1        L-FRAG_0              O1 
       508        242          A        LYS        HZ3        L-FRAG_0              O2 
       509        242          A        LYS        HZ3        L-FRAG_0              O2 
       509        171          A        GLU        OE2        L-FRAG_0              O1 
       509        171          A        GLU        OE1        L-FRAG_0              O1 
       510        171          A        GLU        OE1        L-FRAG_1              H5 
       510        242          A        LYS        HZ3        L-FRAG_0              O2 
       510        171          A        GLU        OE2        L-FRAG_0              O1 
       511        171          A        GLU        OE1        L-FRAG_1              H5 
       511        242          A        LYS        HZ3        L-FRAG_0              O2 
       511        171          A        GLU        OE2        L-FRAG_0              O1 
       511        236          A        ILE          O        L-FRAG_0              O1 
       512        176          A        LYS        HZ2        L-FRAG_1              H7 
       512        171          A        GLU        OE1        L-FRAG_1              H7 
       512        242          A        LYS        HZ3        L-FRAG_0              O2 
       512        171          A        GLU        OE2        L-FRAG_0              O1 
       512        236          A        ILE          O        L-FRAG_0              O1 
       513        242          A        LYS        HZ3        L-FRAG_0              O2 
       513        171          A        GLU        OE2        L-FRAG_0              O1 
       513        171          A        GLU        OE2        L-FRAG_0              O1 
       514        242          A        LYS        HZ3        L-FRAG_0              O2 
       514        171          A        GLU        OE2        L-FRAG_0              O1 
       515        171          A        GLU        OE2        L-FRAG_0              O1 
       515        236          A        ILE          O        L-FRAG_0              O1 
       516        171          A        GLU        OE1        L-FRAG_0              O3 
       516        171          A        GLU        OE2        L-FRAG_0              O1 
       517        242          A        LYS        HZ3        L-FRAG_0              O2 
       517        171          A        GLU        OE2        L-FRAG_0              O1 
       518        242          A        LYS        HZ3        L-FRAG_0              O2 
       519        242          A        LYS        HZ3        L-FRAG_0              O2 
       519        171          A        GLU        OE1        L-FRAG_0              O1 
       520        242          A        LYS        HZ3        L-FRAG_0              O2 
       520        171          A        GLU        OE2        L-FRAG_0              O1 
       521        171          A        GLU        OE1        L-FRAG_1              H6 
       521        242          A        LYS        HZ3        L-FRAG_0              O2 
       521        171          A        GLU        OE2        L-FRAG_0              O1 
       521        236          A        ILE          O        L-FRAG_0              O1 
       522        171          A        GLU        OE1        L-FRAG_1              H6 
       522        242          A        LYS        HZ3        L-FRAG_0              O2 
       522        171          A        GLU        OE2        L-FRAG_0              O1 
       522        236          A        ILE          O        L-FRAG_0              O1 
       523        242          A        LYS        HZ3        L-FRAG_0              O2 
       523        171          A        GLU        OE2        L-FRAG_0              O1 
       524        242          A        LYS        HZ3        L-FRAG_0              O2 
       524        171          A        GLU        OE2        L-FRAG_0              O1 
       524        171          A        GLU        OE1        L-FRAG_0              O3 
       524        171          A        GLU        OE1        L-FRAG_0              O1 
       525        171          A        GLU        OE1        L-FRAG_1              H6 
       525        242          A        LYS        HZ3        L-FRAG_0              O2 
       525        171          A        GLU        OE2        L-FRAG_0              O1 
       526        171          A        GLU        OE1        L-FRAG_1              H6 
       526        242          A        LYS        HZ3        L-FRAG_0              O2 
       526        171          A        GLU        OE2        L-FRAG_0              O1 
       526        171          A        GLU        OE1        L-FRAG_0              O1 
       527        241          A        GLY          H        L-FRAG_0              O2 
       527        242          A        LYS        HZ3        L-FRAG_0              O2 
       527        171          A        GLU        OE2        L-FRAG_0              O1 
       527        236          A        ILE          O        L-FRAG_0              O1 
       528        171          A        GLU        OE1        L-FRAG_1              H6 
       528        242          A        LYS        HZ3        L-FRAG_0              O2 
       528        171          A        GLU        OE2        L-FRAG_0              O1 
       529        171          A        GLU        OE1        L-FRAG_1              H6 
       529        171          A        GLU        OE2        L-FRAG_0              O1 
       529        236          A        ILE          O        L-FRAG_0              O1 
       530        171          A        GLU        OE1        L-FRAG_1              H6 
       530        171          A        GLU        OE2        L-FRAG_0              O1 
       530        236          A        ILE          O        L-FRAG_0              O1 
       531        171          A        GLU        OE1        L-FRAG_1              H6 
       531        242          A        LYS        HZ3        L-FRAG_0              O2 
       531        171          A        GLU        OE2        L-FRAG_0              O1 
       532        171          A        GLU        OE1        L-FRAG_1              H6 
       532        242          A        LYS        HZ3        L-FRAG_0              O2 
       532        171          A        GLU        OE2        L-FRAG_0              O1 
       532        236          A        ILE          O        L-FRAG_0              O1 
       533        242          A        LYS        HZ3        L-FRAG_0              O2 
       533        171          A        GLU        OE2        L-FRAG_0              O1 
       534        171          A        GLU        OE1        L-FRAG_1              H6 
       534        171          A        GLU        OE2        L-FRAG_0              O1 
       534        236          A        ILE          O        L-FRAG_0              O1 
       535        171          A        GLU        OE1        L-FRAG_1              H6 
       535        236          A        ILE          O        L-FRAG_0              O1 
       536        171          A        GLU        OE1        L-FRAG_1              H6 
       536        236          A        ILE          O        L-FRAG_0              O1 
       537        171          A        GLU        OE2        L-FRAG_0              O1 
       537        236          A        ILE          O        L-FRAG_0              O1 
       538        236          A        ILE          O        L-FRAG_0              O1 
       539        236          A        ILE          O        L-FRAG_0              O1 
       539        171          A        GLU        OE1        L-FRAG_0              O1 
       540        242          A        LYS        HZ3        L-FRAG_0              O2 
       541        171          A        GLU        OE1        L-FRAG_1              H6 
       541        242          A        LYS        HZ3        L-FRAG_0              O2 
       541        236          A        ILE          O        L-FRAG_0              O1 
       541        236          A        ILE          O        L-FRAG_0              O1 
       542        242          A        LYS        HZ3        L-FRAG_0              O2 
       542        236          A        ILE          O        L-FRAG_0              O1 
       543        236          A        ILE          O        L-FRAG_0              O1 
       543        236          A        ILE          O        L-FRAG_0              O1 
       544        242          A        LYS        HZ3        L-FRAG_0              O2 
       544        171          A        GLU        OE2        L-FRAG_0              O1 
       544        236          A        ILE          O        L-FRAG_0              O1 
       545        176          A        LYS        HZ3        L-FRAG_1              H5 
       545        242          A        LYS        HZ3        L-FRAG_0              O2 
       545        236          A        ILE          O        L-FRAG_0              O1 
       546        242          A        LYS        HZ3        L-FRAG_0              O2 
       546        171          A        GLU        OE2        L-FRAG_0              O1 
       546        236          A        ILE          O        L-FRAG_0              O1 
       547        171          A        GLU        OE2        L-FRAG_0              O1 
       547        236          A        ILE          O        L-FRAG_0              O1 
       548        171          A        GLU        OE1        L-FRAG_1              H6 
       548        242          A        LYS        HZ3        L-FRAG_0              O2 
       548        236          A        ILE          O        L-FRAG_0              O1 
       549        171          A        GLU        OE1        L-FRAG_0              O3 
       549        242          A        LYS        HZ3        L-FRAG_0              O2 
       549        236          A        ILE          O        L-FRAG_0              O1 
       549        236          A        ILE          O        L-FRAG_0              O1 
       550        171          A        GLU        OE1        L-FRAG_1              H6 
       550        242          A        LYS        HZ3        L-FRAG_0              O2 
       550        171          A        GLU        OE2        L-FRAG_0              O1 
       550        236          A        ILE          O        L-FRAG_0              O1 
       550        236          A        ILE          O        L-FRAG_0              O1 
       551        176          A        LYS        HZ3        L-FRAG_1              H5 
       551        171          A        GLU        OE2        L-FRAG_0              O1 
       551        236          A        ILE          O        L-FRAG_0              O1 
       552        171          A        GLU        OE1        L-FRAG_1              H6 
       552        171          A        GLU        OE2        L-FRAG_0              O1 
       553        171          A        GLU        OE1        L-FRAG_1              H6 
       553        171          A        GLU        OE2        L-FRAG_0              O1 
       553        236          A        ILE          O        L-FRAG_0              O1 
       554        171          A        GLU        OE1        L-FRAG_1              H6 
       554        242          A        LYS        HZ3        L-FRAG_0              O2 
       554        171          A        GLU        OE2        L-FRAG_0              O1 
       554        236          A        ILE          O        L-FRAG_0              O1 
       555        171          A        GLU        OE1        L-FRAG_1              H5 
       555        242          A        LYS        HZ3        L-FRAG_0              O3 
       555        171          A        GLU        OE2        L-FRAG_0              O1 
       555        236          A        ILE          O        L-FRAG_0              O1 
       556        242          A        LYS        HZ3        L-FRAG_0              O2 
       556        171          A        GLU        OE2        L-FRAG_0              O1 
       556        236          A        ILE          O        L-FRAG_0              O1 
       557        242          A        LYS        HZ3        L-FRAG_0              O2 
       557        236          A        ILE          O        L-FRAG_0              O1 
       557        236          A        ILE          O        L-FRAG_0              O1 
       558        242          A        LYS        HZ3        L-FRAG_0              O2 
       558        171          A        GLU        OE1        L-FRAG_0              O1 
       558        171          A        GLU        OE2        L-FRAG_0              O1 
       558        236          A        ILE          O        L-FRAG_0              O1 
       558        236          A        ILE          O        L-FRAG_0              O1 
       559        242          A        LYS        HZ3        L-FRAG_0              O2 
       559        171          A        GLU        OE1        L-FRAG_0              O3 
       559        236          A        ILE          O        L-FRAG_0              O1 
       560        176          A        LYS        HZ3        L-FRAG_1              H5 
       560        242          A        LYS        HZ3        L-FRAG_0              O2 
       560        171          A        GLU        OE1        L-FRAG_0              O3 
       560        236          A        ILE          O        L-FRAG_0              O1 
       560        236          A        ILE          O        L-FRAG_0              O1 
       561        176          A        LYS        HZ3        L-FRAG_1              H5 
       561        242          A        LYS        HZ3        L-FRAG_0              O2 
       561        171          A        GLU        OE1        L-FRAG_0              O3 
       561        236          A        ILE          O        L-FRAG_0              O1 
       561        236          A        ILE          O        L-FRAG_0              O1 
       562        176          A        LYS        HZ3        L-FRAG_1              H5 
       562        171          A        GLU        OE1        L-FRAG_0              O3 
       562        236          A        ILE          O        L-FRAG_0              O1 
       562        236          A        ILE          O        L-FRAG_0              O1 
       563        236          A        ILE          O        L-FRAG_0              O1 
       563        236          A        ILE          O        L-FRAG_0              O1 
       564        171          A        GLU        OE2        L-FRAG_0              O1 
       565        176          A        LYS        HZ3        L-FRAG_1              H5 
       565        236          A        ILE          O        L-FRAG_0              O1 
       565        236          A        ILE          O        L-FRAG_0              O1 
       565        171          A        GLU        OE1        L-FRAG_0              O1 
       566        171          A        GLU        OE2        L-FRAG_0              O1 
       566        236          A        ILE          O        L-FRAG_0              O1 
       567        242          A        LYS        HZ3        L-FRAG_0              O2 
       567        171          A        GLU        OE2        L-FRAG_0              O1 
       567        236          A        ILE          O        L-FRAG_0              O1 
       567        171          A        GLU        OE1        L-FRAG_0              O3 
       568        236          A        ILE          O        L-FRAG_0              O1 
       569        242          A        LYS        HZ3        L-FRAG_0              O2 
       569        171          A        GLU        OE2        L-FRAG_0              O1 
       569        171          A        GLU        OE1        L-FRAG_0              O3 
       570        171          A        GLU        OE1        L-FRAG_1              H7 
       570        171          A        GLU        OE2        L-FRAG_0              O1 
       570        236          A        ILE          O        L-FRAG_0              O1 
       571        171          A        GLU        OE1        L-FRAG_1              H7 
       571        176          A        LYS        HZ2        L-FRAG_1              H7 
       571        171          A        GLU        OE2        L-FRAG_0              O1 
       571        236          A        ILE          O        L-FRAG_0              O1 
       572        171          A        GLU        OE2        L-FRAG_0              O1 
       572        171          A        GLU        OE1        L-FRAG_0              O1 
       573        171          A        GLU        OE1        L-FRAG_1              H6 
       573        242          A        LYS        HZ3        L-FRAG_0              O2 
       573        236          A        ILE          O        L-FRAG_0              O1 
       574        171          A        GLU        OE1        L-FRAG_1              H7 
       574        171          A        GLU        OE2        L-FRAG_0              O1 
       574        242          A        LYS        HZ3        L-FRAG_0              O2 
       574        236          A        ILE          O        L-FRAG_0              O1 
       575        171          A        GLU        OE2        L-FRAG_0              O1 
       576        171          A        GLU        OE2        L-FRAG_1              H7 
       576        171          A        GLU        OE2        L-FRAG_0              O1 
       576        236          A        ILE          O        L-FRAG_0              O1 
       577        176          A        LYS        HZ3        L-FRAG_1              H6 
       577        171          A        GLU        OE1        L-FRAG_1              H7 
       577        171          A        GLU        OE2        L-FRAG_0              O1 
       577        242          A        LYS        HZ3        L-FRAG_0              O2 
       577        236          A        ILE          O        L-FRAG_0              O1 
       578        171          A        GLU        OE2        L-FRAG_0              O1 
       578        242          A        LYS        HZ3        L-FRAG_0              O2 
       579        171          A        GLU        OE1        L-FRAG_1              H5 
       579        171          A        GLU        OE2        L-FRAG_0              O1 
       579        236          A        ILE          O        L-FRAG_0              O1 
       580        171          A        GLU        OE1        L-FRAG_1              H5 
       580        171          A        GLU        OE2        L-FRAG_0              O1 
       580        236          A        ILE          O        L-FRAG_0              O1 
       580        242          A        LYS        HZ3        L-FRAG_0              O2 
       581        176          A        LYS        HZ2        L-FRAG_1              H5 
       581        171          A        GLU        OE1        L-FRAG_1              H5 
       581        171          A        GLU        OE2        L-FRAG_0              O1 
       581        236          A        ILE          O        L-FRAG_0              O1 
       581        242          A        LYS        HZ3        L-FRAG_0              O2 
       582        171          A        GLU        OE1        L-FRAG_1              H7 
       582        171          A        GLU        OE2        L-FRAG_0              O1 
       582        242          A        LYS        HZ3        L-FRAG_0              O2 
       583        171          A        GLU        OE1        L-FRAG_1              H7 
       583        171          A        GLU        OE2        L-FRAG_0              O1 
       583        242          A        LYS        HZ3        L-FRAG_0              O3 
       583        236          A        ILE          O        L-FRAG_0              O1 
       583        239          A        ASP        OD2        L-FRAG_0              O2 
       584        171          A        GLU        OE1        L-FRAG_1              H7 
       584        171          A        GLU        OE2        L-FRAG_0              O1 
       584        242          A        LYS        HZ3        L-FRAG_0              O2 
       584        236          A        ILE          O        L-FRAG_0              O1 
       585        171          A        GLU        OE2        L-FRAG_1              H6 
       585        171          A        GLU        OE1        L-FRAG_1              H7 
       585        171          A        GLU        OE2        L-FRAG_0              O1 
       585        242          A        LYS        HZ3        L-FRAG_0              O2 
       586        176          A        LYS        HZ3        L-FRAG_1              H6 
       586        171          A        GLU        OE1        L-FRAG_0              O3 
       586        236          A        ILE          O        L-FRAG_0              O1 
       587        171          A        GLU        OE1        L-FRAG_0              O3 
       587        242          A        LYS        HZ3        L-FRAG_0              O2 
       587        171          A        GLU        OE2        L-FRAG_0              O1 
       587        236          A        ILE          O        L-FRAG_0              O1 
       588        176          A        LYS        HZ3        L-FRAG_1              H6 
       588        242          A        LYS        HZ3        L-FRAG_0              O2 
       588        171          A        GLU        OE2        L-FRAG_0              O1 
       589        171          A        GLU        OE1        L-FRAG_1              H7 
       589        242          A        LYS        HZ3        L-FRAG_0              O2 
       589        171          A        GLU        OE2        L-FRAG_0              O1 
       590        171          A        GLU        OE1        L-FRAG_1              H7 
       590        242          A        LYS        HZ3        L-FRAG_0              O2 
       590        171          A        GLU        OE2        L-FRAG_0              O1 
       590        236          A        ILE          O        L-FRAG_0              O1 
       591        236          A        ILE          O        L-FRAG_0              O1 
       591        242          A        LYS        HZ3        L-FRAG_0              O2 
       591        236          A        ILE          O        L-FRAG_0              O1 
       592        171          A        GLU        OE1        L-FRAG_1              H6 
       592        242          A        LYS        HZ3        L-FRAG_0              O2 
       592        171          A        GLU        OE2        L-FRAG_0              O1 
       592        236          A        ILE          O        L-FRAG_0              O1 
       593        176          A        LYS        HZ2        L-FRAG_1              H5 
       593        171          A        GLU        OE1        L-FRAG_1              H6 
       593        236          A        ILE          O        L-FRAG_0              O1 
       593        242          A        LYS        HZ3        L-FRAG_0              O2 
       594        236          A        ILE          O        L-FRAG_0              O1 
       594        242          A        LYS        HZ3        L-FRAG_0              O2 
       595        171          A        GLU        OE1        L-FRAG_1              H5 
       595        236          A        ILE          O        L-FRAG_0              O1 
       595        242          A        LYS        HZ3        L-FRAG_0              O2 
       595        171          A        GLU        OE2        L-FRAG_0              O1 
       596        171          A        GLU        OE1        L-FRAG_1              H7 
       596        171          A        GLU        OE2        L-FRAG_0              O1 
       596        236          A        ILE          O        L-FRAG_0              O1 
       597        171          A        GLU        OE1        L-FRAG_1              H7 
       597        236          A        ILE          O        L-FRAG_0              O1 
       597        171          A        GLU        OE2        L-FRAG_0              O1 
       598        176          A        LYS        HZ2        L-FRAG_1              H7 
       598        171          A        GLU        OE1        L-FRAG_1              H7 
       598        171          A        GLU        OE2        L-FRAG_0              O1 
       599        176          A        LYS        HZ2        L-FRAG_1              H7 
       599        171          A        GLU        OE1        L-FRAG_1              H7 
       599        236          A        ILE          O        L-FRAG_0              O1 
       599        236          A        ILE          O        L-FRAG_0              O1 
       600        171          A        GLU        OE1        L-FRAG_1              H7 
       600        236          A        ILE          O        L-FRAG_0              O1 
       600        171          A        GLU        OE2        L-FRAG_0              O1 
       601        236          A        ILE          O        L-FRAG_0              O1 
       601        171          A        GLU        OE2        L-FRAG_0              O1 
       601        236          A        ILE          O        L-FRAG_0              O1 
       602        171          A        GLU        OE1        L-FRAG_1              H7 
       602        236          A        ILE          O        L-FRAG_0              O1 
       602        242          A        LYS        HZ3        L-FRAG_0              O2 
       603        236          A        ILE          O        L-FRAG_0              O1 
       603        171          A        GLU        OE2        L-FRAG_0              O1 
       603        171          A        GLU        OE1        L-FRAG_0              O1 
       604        236          A        ILE          O        L-FRAG_0              O1 
       605        176          A        LYS        HZ3        L-FRAG_1              H7 
       605        176          A        LYS        HZ3        L-FRAG_0              O2 
       605        236          A        ILE          O        L-FRAG_0              O1 
       605        171          A        GLU        OE2        L-FRAG_0              O1 
       605        171          A        GLU        OE1        L-FRAG_0              O3 
       605        236          A        ILE          O        L-FRAG_0              O1 
       606        236          A        ILE          O        L-FRAG_0              O1 
       606        242          A        LYS        HZ3        L-FRAG_0              O2 
       606        171          A        GLU        OE1        L-FRAG_0              O3 
       607        171          A        GLU        OE2        L-FRAG_0              O1 
       607        242          A        LYS        HZ3        L-FRAG_0              O2 
       608        176          A        LYS        HZ2        L-FRAG_1              H5 
       608        171          A        GLU        OE1        L-FRAG_1              H6 
       608        171          A        GLU        OE1        L-FRAG_0              O3 
       608        236          A        ILE          O        L-FRAG_0              O1 
       608        242          A        LYS        HZ3        L-FRAG_0              O2 
       609        171          A        GLU        OE2        L-FRAG_0              O1 
       609        242          A        LYS        HZ3        L-FRAG_0              O2 
       610        236          A        ILE          O        L-FRAG_0              O1 
       610        171          A        GLU        OE2        L-FRAG_0              O1 
       610        242          A        LYS        HZ3        L-FRAG_0              O3 
       611        171          A        GLU        OE2        L-FRAG_1              H6 
       611        171          A        GLU        OE1        L-FRAG_0              O1 
       611        239          A        ASP        OD2        L-FRAG_0              O2 
       611        171          A        GLU        OE1        L-FRAG_0              O1 
       611        236          A        ILE          O        L-FRAG_0              O1 
       612        171          A        GLU        OE1        L-FRAG_1              H6 
       612        171          A        GLU        OE2        L-FRAG_0              O1 
       612        242          A        LYS        HZ3        L-FRAG_0              O2 
       613        171          A        GLU        OE1        L-FRAG_1              H6 
       613        171          A        GLU        OE2        L-FRAG_0              O1 
       613        236          A        ILE          O        L-FRAG_0              O1 
       614        176          A        LYS        HZ2        L-FRAG_1              H6 
       614        171          A        GLU        OE2        L-FRAG_0              O1 
       614        242          A        LYS        HZ3        L-FRAG_0              O2 
       614        236          A        ILE          O        L-FRAG_0              O1 
       615        171          A        GLU        OE2        L-FRAG_1              H7 
       616        171          A        GLU        OE2        L-FRAG_1              H7 
       616        242          A        LYS        HZ3        L-FRAG_0              O2 
       617        171          A        GLU        OE1        L-FRAG_1              H7 
       617        242          A        LYS        HZ3        L-FRAG_0              O2 
       618        171          A        GLU        OE2        L-FRAG_1              H7 
       618        242          A        LYS        HZ3        L-FRAG_0              O2 
       620        176          A        LYS        HZ3        L-FRAG_0              O2 
       622        242          A        LYS        HZ3        L-FRAG_0              O1 
       623        242          A        LYS        HZ3        L-FRAG_0              O2 
       624        242          A        LYS        HZ3        L-FRAG_0              O2 
       625        242          A        LYS        HZ3        L-FRAG_0              O2 
       626        176          A        LYS        HZ3        L-FRAG_0              O1 
       626        242          A        LYS        HZ3        L-FRAG_0              O1 
       627        242          A        LYS        HZ2        L-FRAG_0              O1 
       627        241          A        GLY          O        L-FRAG_0              O1 
       627        242          A        LYS        HZ3        L-FRAG_0              O1 
       628        242          A        LYS        HZ2        L-FRAG_0              O1 
       628        241          A        GLY          O        L-FRAG_0              O1 
       629        242          A        LYS        HZ2        L-FRAG_0              O3 
       629        175          A        ASP        OD1        L-FRAG_0              O1 
       629        174          A        PRO          O        L-FRAG_0              O1 
       630        174          A        PRO          O        L-FRAG_0              O2 
       630        175          A        ASP        OD1        L-FRAG_0              O1 
       630        242          A        LYS        HZ2        L-FRAG_0              O3 
       631        242          A        LYS        HZ2        L-FRAG_0              O1 
       631        175          A        ASP        OD1        L-FRAG_0              O1 
       631        174          A        PRO          O        L-FRAG_0              O2 
       632        174          A        PRO          O        L-FRAG_0              O2 
       632        242          A        LYS        HZ3        L-FRAG_0              O2 
       632        242          A        LYS        HZ2        L-FRAG_0              O1 
       633        174          A        PRO          O        L-FRAG_0              O2 
       634        242          A        LYS        HZ3        L-FRAG_0              O2 
       634        242          A        LYS        HZ3        L-FRAG_0              O2 
       636        174          A        PRO          O        L-FRAG_0              O3 
       636        242          A        LYS        HZ3        L-FRAG_0              O3 
       637        174          A        PRO          O        L-FRAG_1              H6 
       637        174          A        PRO          O        L-FRAG_1              H7 
       637        242          A        LYS        HZ2        L-FRAG_0              O2 
       637        242          A        LYS        HZ3        L-FRAG_0              O3 
       638        174          A        PRO          O        L-FRAG_1              H6 
       639        174          A        PRO          O        L-FRAG_1              H6 
       639        242          A        LYS        HZ3        L-FRAG_0              O2 
       640        242          A        LYS        HZ3        L-FRAG_0              O2 
       641        242          A        LYS        HZ3        L-FRAG_0              O2 
       647        242          A        LYS        HZ1        L-FRAG_0              O1 
       648        242          A        LYS        HZ1        L-FRAG_0              O1 
       648        176          A        LYS        HZ3        L-FRAG_0              O1 
       649        176          A        LYS        HZ3        L-FRAG_0              O1 
       650        239          A        ASP        OD2        L-FRAG_1              H5 
       650        239          A        ASP        OD1        L-FRAG_1              H5 
       650        176          A        LYS        HZ3        L-FRAG_0              O1 
       651        239          A        ASP        OD2        L-FRAG_1              H5 
       651        176          A        LYS        HZ3        L-FRAG_0              O1 
       652        239          A        ASP        OD2        L-FRAG_1              H5 
       652        176          A        LYS        HZ3        L-FRAG_0              O1 
       653        239          A        ASP        OD1        L-FRAG_1              H5 
       653        176          A        LYS        HZ3        L-FRAG_0              O1 
       655        242          A        LYS        HZ3        L-FRAG_0              O1 
       655        242          A        LYS        HZ3        L-FRAG_0              O1 
       656        242          A        LYS        HZ3        L-FRAG_0              O1 
       658        241          A        GLY          H        L-FRAG_0              O1 
       658        239          A        ASP        OD2        L-FRAG_0              O1 
       659        241          A        GLY          O        L-FRAG_0              O2 
       659        241          A        GLY          H        L-FRAG_0              O1 
       659        239          A        ASP        OD2        L-FRAG_0              O1 
       660        241          A        GLY          O        L-FRAG_0              O2 
       660        241          A        GLY          O        L-FRAG_0              O2 
       660        239          A        ASP        OD2        L-FRAG_0              O1 
       660        239          A        ASP        OD1        L-FRAG_0              O1 
       661        241          A        GLY          O        L-FRAG_0              O2 
       661        239          A        ASP        OD2        L-FRAG_0              O1 
       661        241          A        GLY          O        L-FRAG_0              O2 
       661        239          A        ASP        OD1        L-FRAG_0              O1 
       662        241          A        GLY          O        L-FRAG_0              O2 
       662        239          A        ASP        OD1        L-FRAG_0              O1 
       663        241          A        GLY          H        L-FRAG_0              O2 
       663        239          A        ASP        OD2        L-FRAG_0              O2 
       663        239          A        ASP        OD1        L-FRAG_0              O1 
       663        239          A        ASP        OD2        L-FRAG_0              O1 
       667        176          A        LYS        HZ3        L-FRAG_0              O2 
       668        176          A        LYS        HZ3        L-FRAG_0              O1 
       669        242          A        LYS        HZ3        L-FRAG_0              O1 
       670        242          A        LYS        HZ3        L-FRAG_0              O1 
       671        242          A        LYS        HZ3        L-FRAG_0              O1 
       671        241          A        GLY          O        L-FRAG_0              O1 
       672        242          A        LYS        HZ3        L-FRAG_0              O3 
       672        242          A        LYS        HZ2        L-FRAG_0              O1 
       673        242          A        LYS        HZ3        L-FRAG_0              O1 
       673        241          A        GLY          O        L-FRAG_0              O1 
       674        176          A        LYS        HZ3        L-FRAG_0              O1 
       674        242          A        LYS        HZ3        L-FRAG_0              O2 
       679        176          A        LYS        HZ3        L-FRAG_0              O1 
       680        176          A        LYS        HZ2        L-FRAG_0              O1 
       681        176          A        LYS        HZ2        L-FRAG_0              O1 
       742        217          A        HIS          O        L-FRAG_0              O3 
       747        218          A        SER         OG        L-FRAG_1              H5 
       748        217          A        HIS          O        L-FRAG_1              H5 
       748        215          A        SER          O        L-FRAG_1              H5 
       750        215          A        SER          O        L-FRAG_1              H7 
       750        217          A        HIS          H        L-FRAG_0              O3 
       751        215          A        SER          O        L-FRAG_1              H7 
       751        217          A        HIS          O        L-FRAG_1              H7 
       751        217          A        HIS          H        L-FRAG_0              O2 
       752        217          A        HIS          O        L-FRAG_0              O2 
       753        217          A        HIS          O        L-FRAG_0              O2 
       753        215          A        SER          O        L-FRAG_0              O2 
       754        215          A        SER          O        L-FRAG_0              O3 
       755        215          A        SER          O        L-FRAG_0              O3 
       756        215          A        SER          O        L-FRAG_0              O3 
       756        217          A        HIS          O        L-FRAG_0              O2 
       757        217          A        HIS          H        L-FRAG_0              O2 
       757        222          A        ARG       HH21        L-FRAG_0              O1 
       758        222          A        ARG       HH21        L-FRAG_0              O1 
       758        215          A        SER         OG        L-FRAG_0              O1 
       759        222          A        ARG       HH21        L-FRAG_0              O1 
       760        222          A        ARG       HH21        L-FRAG_0              O1 
       762        211          A        ARG       HH11        L-FRAG_0              O1 
       762        215          A        SER         OG        L-FRAG_0              O1 
       767        211          A        ARG       HH11        L-FRAG_0              O3 
       769        211          A        ARG       HH11        L-FRAG_0              O3 
       770        211          A        ARG       HH11        L-FRAG_0              O3 
       771        232          A        SER         OG        L-FRAG_0              O2 
       771        211          A        ARG       HH11        L-FRAG_0              O3 
       771        234          A        TRP        HE1        L-FRAG_0              O3 
       772        211          A        ARG       HH11        L-FRAG_0              O3 
       773        234          A        TRP        HE1        L-FRAG_0              O3 
       774        211          A        ARG       HH11        L-FRAG_0              O3 
       775        234          A        TRP        HE1        L-FRAG_0              O2 
       775        211          A        ARG       HH11        L-FRAG_0              O3 
       775        232          A        SER         HG        L-FRAG_0              O2 
       776        234          A        TRP        HE1        L-FRAG_0              O3 
       776        232          A        SER         OG        L-FRAG_0              O2 
       776        211          A        ARG       HH11        L-FRAG_0              O3 
       777        232          A        SER         OG        L-FRAG_0              O2 
       777        232          A        SER         OG        L-FRAG_0              O2 
       777        222          A        ARG       HH22        L-FRAG_0              O3 
       777        211          A        ARG       HH11        L-FRAG_0              O1 
       777        211          A        ARG       HH12        L-FRAG_0              O2 
       778        211          A        ARG       HH12        L-FRAG_0              O2 
       778        232          A        SER         OG        L-FRAG_0              O2 
       778        211          A        ARG       HH11        L-FRAG_0              O3 
       779        222          A        ARG       HH12        L-FRAG_0              O2 
       779        211          A        ARG       HH12        L-FRAG_0              O2 
       780        222          A        ARG       HH12        L-FRAG_0              O3 
       781        211          A        ARG       HH12        L-FRAG_0              O2 
       781        222          A        ARG       HH12        L-FRAG_0              O1 
       781        232          A        SER         HG        L-FRAG_0              O3 
       782        232          A        SER         HG        L-FRAG_0              O1 
       783        234          A        TRP        HE1        L-FRAG_0              O2 
       783        211          A        ARG       HH12        L-FRAG_0              O3 
       784        222          A        ARG       HH12        L-FRAG_0              O2 
       785        232          A        SER         OG        L-FRAG_0              O3 
       786        224          A        GLN       HE21        L-FRAG_0              O3 
       789        232          A        SER         HG        L-FRAG_0              O3 
       791        224          A        GLN       HE21        L-FRAG_0              O2 
       792        222          A        ARG       HH11        L-FRAG_0              O2 
       792        224          A        GLN       HE21        L-FRAG_0              O1 
       793        222          A        ARG       HH11        L-FRAG_0              O2 
       794        232          A        SER         OG        L-FRAG_0              O3 
       795        230          A        LYS          O        L-FRAG_0              O3 
       797        232          A        SER         OG        L-FRAG_0              O3 
       798        232          A        SER         OG        L-FRAG_0              O2 
       798        232          A        SER          H        L-FRAG_0              O3 
       799        232          A        SER         OG        L-FRAG_0              O2 
       800        224          A        GLN        OE1        L-FRAG_1              H6 
       800        232          A        SER         OG        L-FRAG_0              O2 
       803        229          A        GLY          O        L-FRAG_0              O3 
       804        230          A        LYS          O        L-FRAG_0              O3 
       805        229          A        GLY          O        L-FRAG_0              O3 
       806        229          A        GLY          O        L-FRAG_0              O3 
       806        229          A        GLY          H        L-FRAG_0              O3 
       807        224          A        GLN       HE22        L-FRAG_0              O1 
      1031        250          A        ARG          O        L-FRAG_1              H7 
      1086        224          A        GLN        OE1        L-FRAG_1              H6 
      1087        222          A        ARG       HH21        L-FRAG_0              O2 
      1087        222          A        ARG       HH22        L-FRAG_0              O2 
      1202        207          A        LYS        HZ2        L-FRAG_0              O3 
      1559        200          A        SER          O        L-FRAG_1              H5 
      1560        200          A        SER          O        L-FRAG_1              H5 
      1560        199          A        ASP        OD1        L-FRAG_1              H7 
      1560        199          A        ASP        OD1        L-FRAG_0              O2 
      1560        199          A        ASP          O        L-FRAG_0              O2 
      1561        201          A        ASN        OD1        L-FRAG_1              H5 
      1561        199          A        ASP          O        L-FRAG_1              H5 
      1561        198          A        GLY          O        L-FRAG_1              H7 
      1561        199          A        ASP        OD1        L-FRAG_0              O2 
      1562        200          A        SER          O        L-FRAG_1              H5 
      1562        199          A        ASP        OD1        L-FRAG_0              O2 
      1570        195          A        LYS        HZ2        L-FRAG_0              O2 
      1570        199          A        ASP        OD1        L-FRAG_0              O2 
      1571        185          A        GLU        OE1        L-FRAG_0              O1 
      1571        198          A        GLY          O        L-FRAG_0              O3 
      1572        185          A        GLU        OE1        L-FRAG_0              O2 
      1574        185          A        GLU        OE1        L-FRAG_0              O3 
      1574        207          A        LYS        HZ2        L-FRAG_0              O2 
      1576        199          A        ASP          O        L-FRAG_1              H5 
      1576        203          A        SER         HG        L-FRAG_0              O1 
      1577        201          A        ASN        OD1        L-FRAG_1              H6 
      1577        199          A        ASP          O        L-FRAG_1              H6 
      1578        199          A        ASP          O        L-FRAG_0              O1 
      1578        201          A        ASN        OD1        L-FRAG_0              O2 
      1579        199          A        ASP          O        L-FRAG_0              O1 
      1580        201          A        ASN        OD1        L-FRAG_0              O1 
      1580        201          A        ASN        OD1        L-FRAG_0              O1 
      1631        201          A        ASN       HD22        L-FRAG_0              O1 
      1632        201          A        ASN        OD1        L-FRAG_0              O1 
      1641        201          A        ASN       HD21        L-FRAG_0              O2 
      1643        201          A        ASN       HD21        L-FRAG_0              O2 
      1645        201          A        ASN        OD1        L-FRAG_0              O3 
      1646        201          A        ASN        OD1        L-FRAG_0              O1 
      1646        201          A        ASN       HD22        L-FRAG_0              O3 
      1646        201          A        ASN          O        L-FRAG_0              O1 
      1647        201          A        ASN          O        L-FRAG_0              O1 
      1648        201          A        ASN          O        L-FRAG_0              O3 
      1648        204          A        ALA          H        L-FRAG_0              O2 
      1648        201          A        ASN          O        L-FRAG_0              O2 
      1650        203          A        SER         HG        L-FRAG_0              O2 
      1650        204          A        ALA          H        L-FRAG_0              O2 
      1650        201          A        ASN          O        L-FRAG_0              O2 
      1651        208          A        ASN       HD22        L-FRAG_0              O1 
      1652        205          A        GLY          H        L-FRAG_0              O2 
      1653        208          A        ASN       HD22        L-FRAG_0              O1 
      1654        208          A        ASN       HD22        L-FRAG_0              O1 
      1657        208          A        ASN       HD22        L-FRAG_0              O2 
      1658        208          A        ASN       HD22        L-FRAG_0              O2 
      1659        208          A        ASN       HD22        L-FRAG_0              O2 
      1667        208          A        ASN       HD22        L-FRAG_0              O2 
      1680        202          A        SER         OG        L-FRAG_1              H5 
      1686        201          A        ASN          O        L-FRAG_0              O2 
      1690        201          A        ASN          O        L-FRAG_0              O3 
      1691        204          A        ALA          H        L-FRAG_0              O3 
      1692        201          A        ASN          O        L-FRAG_1              H5 
      1692        203          A        SER         OG        L-FRAG_1              H5 
      1692        201          A        ASN          O        L-FRAG_0              O3 
      1692        203          A        SER         OG        L-FRAG_0              O3 
      1693        204          A        ALA          H        L-FRAG_0              O2 
      1693        203          A        SER         OG        L-FRAG_0              O1 
      1694        205          A        GLY          H        L-FRAG_0              O2 
      1694        203          A        SER         OG        L-FRAG_0              O1 
      1696        201          A        ASN          O        L-FRAG_1              H7 
      1696        203          A        SER         OG        L-FRAG_0              O1 
      1697        201          A        ASN          O        L-FRAG_0              O1 
      1698        201          A        ASN          O        L-FRAG_1              H7 
      1698        203          A        SER         OG        L-FRAG_0              O1 
      1701        201          A        ASN          O        L-FRAG_0              O1 
      1703        204          A        ALA          H        L-FRAG_0              O1 
      1705        208          A        ASN       HD22        L-FRAG_1              H6 
      1719        205          A        GLY          O        L-FRAG_0              O2 
      1719        212          A        HIS        HE2        L-FRAG_0              O2 
      1760        202          A        SER         OG        L-FRAG_0              O2 
      1761        202          A        SER         OG        L-FRAG_0              O2 
      1762        202          A        SER         OG        L-FRAG_0              O1 
      1762        201          A        ASN       HD21        L-FRAG_0              O1 
      1762        201          A        ASN          O        L-FRAG_0              O2 
      1763        202          A        SER         OG        L-FRAG_0              O1 
      1786        202          A        SER         OG        L-FRAG_1              H7 
      1803        212          A        HIS        HE2        L-FRAG_0              O2 
      1990        193          A        TYR         OH        L-FRAG_0              O3 
      1997        193          A        TYR         HH        L-FRAG_0              O3 
      2001        193          A        TYR         HH        L-FRAG_0              O1 
      2002        193          A        TYR         HH        L-FRAG_0              O3 
      2003        193          A        TYR         HH        L-FRAG_0              O1 
      2004        193          A        TYR         HH        L-FRAG_0              O1 
      2008        193          A        TYR         OH        L-FRAG_0              O1 
      2009        157          A        TRP          O        L-FRAG_0              O1 
      2010        193          A        TYR         HH        L-FRAG_0              O2 
      2010        157          A        TRP          O        L-FRAG_0              O1 
      2012        193          A        TYR         HH        L-FRAG_0              O1 
      2013        193          A        TYR         HH        L-FRAG_0              O1 
      2026        193          A        TYR         HH        L-FRAG_0              O1 
      2027        193          A        TYR         HH        L-FRAG_0              O1 
      2028        193          A        TYR         HH        L-FRAG_0              O1 
      2029        193          A        TYR         HH        L-FRAG_0              O2 
      2093        155          A        ASN        OD1        L-FRAG_1              H5 
      2093        155          A        ASN        OD1        L-FRAG_0              O1 
      2094        155          A        ASN        OD1        L-FRAG_1              H5 
      2100         -1          A        GLY         H2        L-FRAG_0              O2 
      2220        195          A        LYS        HZ1        L-FRAG_0              O2 
      2221        195          A        LYS        HZ1        L-FRAG_0              O2 
      2222        195          A        LYS        HZ1        L-FRAG_0              O2 
      2223        195          A        LYS        HZ1        L-FRAG_0              O3 
      2225        195          A        LYS        HZ1        L-FRAG_0              O2 
      2316        152          A        SER         OG        L-FRAG_1              H5 
      2321        151          A        SER         HG        L-FRAG_0              O3 
      2488        157          A        TRP        HE1        L-FRAG_0              O1 
      2540         -1          A        GLY         H2        L-FRAG_0              O1 
      2542        152          A        SER         OG        L-FRAG_0              O2 
      2544        153          A        ARG       HH21        L-FRAG_0              O2 
      2545        153          A        ARG       HH21        L-FRAG_0              O2 
      2546        152          A        SER         HG        L-FRAG_1              H5 
      2546        151          A        SER         OG        L-FRAG_1              H5 
      2548        152          A        SER         HG        L-FRAG_1              H7 
      2548        153          A        ARG       HH21        L-FRAG_0              O3 
      2550        151          A        SER         OG        L-FRAG_0              O2 
      2551        152          A        SER         HG        L-FRAG_0              O2 
      2551        151          A        SER         OG        L-FRAG_0              O2 
      2551         -1          A        GLY         H2        L-FRAG_0              O1 
      2552        151          A        SER         OG        L-FRAG_0              O2 
      2552        151          A        SER          H        L-FRAG_0              O1 
      2553         -1          A        GLY          N        L-FRAG_0              O3 
      2554        151          A        SER         OG        L-FRAG_0              O3 
      2555        151          A        SER         OG        L-FRAG_0              O3 
      2556         -1          A        GLY         H2        L-FRAG_0              O3 
      2556        151          A        SER         OG        L-FRAG_0              O3 
      2562        159          A        ASN       HD22        L-FRAG_0              O2 
      2562        151          A        SER         HG        L-FRAG_0              O2 
      2562        159          A        ASN        OD1        L-FRAG_0              O1 
      2562        151          A        SER          O        L-FRAG_0              O1 
      2563        159          A        ASN        OD1        L-FRAG_0              O1 
      2564        159          A        ASN        OD1        L-FRAG_0              O1 
      2564        151          A        SER         HG        L-FRAG_0              O1 
      2564        159          A        ASN        OD1        L-FRAG_0              O1 
      2571        151          A        SER         HG        L-FRAG_0              O1 
      2571        152          A        SER         OG        L-FRAG_0              O1 
      2573        152          A        SER         OG        L-FRAG_0              O3 
      2576         -1          A        GLY          N        L-FRAG_0              O3 
      2576        151          A        SER         OG        L-FRAG_0              O2 
      2576         -1          A        GLY         H2        L-FRAG_0              O3 
      2678        226          A        GLU          O        L-FRAG_0              O1 
      2683        227          A        GLY          O        L-FRAG_1              H5 
      2683        226          A        GLU          O        L-FRAG_1              H5 
      2683        225          A        ASN          O        L-FRAG_1              H6 
      2684        227          A        GLY          O        L-FRAG_1              H5 
      2685        226          A        GLU          O        L-FRAG_1              H5 
      2685        225          A        ASN          O        L-FRAG_1              H6 
      2686        226          A        GLU          O        L-FRAG_1              H7 
      2686        226          A        GLU          O        L-FRAG_0              O1 
      2686        226          A        GLU          O        L-FRAG_0              O3 
      2687        227          A        GLY          O        L-FRAG_1              H7 
      2687        226          A        GLU          O        L-FRAG_0              O3 
      2688        225          A        ASN          O        L-FRAG_1              H6 
      2688        226          A        GLU          O        L-FRAG_1              H7 
      2688        227          A        GLY          O        L-FRAG_1              H7 
      2688        244          A        GLY          O        L-FRAG_0              O2 
      2688        245          A        LYS          O        L-FRAG_0              O3 
      2689        246          A        ALA          O        L-FRAG_0              O2 
      2689        245          A        LYS          O        L-FRAG_0              O1 
      2690        227          A        GLY          O        L-FRAG_1              H6 
      2690        246          A        ALA          O        L-FRAG_0              O3 
      2690        224          A        GLN          O        L-FRAG_0              O1 
      2690        246          A        ALA          O        L-FRAG_0              O2 
      2691        245          A        LYS          O        L-FRAG_0              O3 
      2691        246          A        ALA          O        L-FRAG_0              O3 
      2692        245          A        LYS          O        L-FRAG_0              O3 
      2692        226          A        GLU          O        L-FRAG_0              O2 
      2692        246          A        ALA          O        L-FRAG_0              O2 
      2693        225          A        ASN          O        L-FRAG_1              H5 
      2693        245          A        LYS          O        L-FRAG_0              O3 
      2693        244          A        GLY          O        L-FRAG_0              O3 
      2694        246          A        ALA          O        L-FRAG_0              O2 
      2694        226          A        GLU        OE1        L-FRAG_0              O2 
      2694        225          A        ASN          O        L-FRAG_0              O3 
      2695        246          A        ALA          O        L-FRAG_0              O2 
      2695        225          A        ASN          O        L-FRAG_0              O3 
      2696        245          A        LYS          O        L-FRAG_0              O2 
      2696        246          A        ALA          O        L-FRAG_0              O2 
      2697        245          A        LYS          O        L-FRAG_1              H5 
      2697        244          A        GLY          O        L-FRAG_1              H6 
      2698        225          A        ASN          O        L-FRAG_0              O3 
      2699        224          A        GLN          O        L-FRAG_1              H5 
      2699        225          A        ASN          O        L-FRAG_0              O3 
      2700        224          A        GLN          O        L-FRAG_1              H5 
      2700        226          A        GLU          O        L-FRAG_0              O2 
      2701        224          A        GLN          O        L-FRAG_1              H5 
      2701        225          A        ASN          O        L-FRAG_1              H6 
      2702        224          A        GLN          O        L-FRAG_1              H5 
      2702        225          A        ASN          O        L-FRAG_1              H5 
      2703        224          A        GLN          O        L-FRAG_1              H5 
      2703        225          A        ASN          O        L-FRAG_1              H6 
      2703        225          A        ASN          O        L-FRAG_0              O3 
      2703        226          A        GLU          O        L-FRAG_0              O2 
      2704        224          A        GLN          O        L-FRAG_1              H5 
      2704        225          A        ASN          O        L-FRAG_0              O3 
      2705        225          A        ASN          O        L-FRAG_1              H6 
      2705        245          A        LYS          O        L-FRAG_0              O2 
      2706        225          A        ASN          O        L-FRAG_1              H5 
      2706        245          A        LYS          O        L-FRAG_0              O2 
      2706        245          A        LYS        HZ2        L-FRAG_0              O1 
      2707        245          A        LYS          O        L-FRAG_0              O2 
      2708        224          A        GLN          O        L-FRAG_1              H5 
      2709        245          A        LYS        HZ2        L-FRAG_0              O2 
      2710        245          A        LYS        HZ2        L-FRAG_0              O2 
      2713        245          A        LYS        HZ2        L-FRAG_0              O2 
      2714        245          A        LYS        HZ2        L-FRAG_0              O2 
      2715        245          A        LYS          O        L-FRAG_0              O3 
      2715        246          A        ALA          O        L-FRAG_0              O3 
      2716        245          A        LYS          O        L-FRAG_0              O3 
      2717        244          A        GLY          O        L-FRAG_0              O3 
      2718        244          A        GLY          O        L-FRAG_0              O2 
      2718        245          A        LYS          O        L-FRAG_0              O1 
      2720        244          A        GLY          O        L-FRAG_1              H5 
      2721        225          A        ASN          O        L-FRAG_1              H7 
      2721        244          A        GLY          O        L-FRAG_0              O1 
      2721        244          A        GLY          O        L-FRAG_0              O3 
      2721        245          A        LYS          O        L-FRAG_0              O1 
      2722        245          A        LYS          O        L-FRAG_1              H7 
      2723        245          A        LYS        HZ2        L-FRAG_0              O1 
      2724        245          A        LYS        HZ2        L-FRAG_0              O1 
      2725        244          A        GLY          O        L-FRAG_0              O3 
      2725        244          A        GLY          O        L-FRAG_0              O3 
      2728        245          A        LYS          O        L-FRAG_0              O1 
      2729        225          A        ASN          O        L-FRAG_1              H7 
      2730        225          A        ASN          O        L-FRAG_1              H7 
      2730        245          A        LYS        HZ3        L-FRAG_0              O3 
      2731        225          A        ASN          O        L-FRAG_1              H7 
      2732        226          A        GLU          O        L-FRAG_0              O1 
      2732        245          A        LYS        HZ3        L-FRAG_0              O3 
      2733        226          A        GLU          O        L-FRAG_1              H7 
      2740        245          A        LYS        HZ2        L-FRAG_1              H7 
      2743        245          A        LYS        HZ1        L-FRAG_1              H7 
      2744        245          A        LYS          O        L-FRAG_0              O3 
      2745        245          A        LYS          O        L-FRAG_0              O3 
      2746        245          A        LYS          O        L-FRAG_0              O1 
      2747        226          A        GLU        OE1        L-FRAG_0              O2 
      2748        226          A        GLU        OE1        L-FRAG_0              O2 
      2748        226          A        GLU        OE1        L-FRAG_0              O1 
      2749        246          A        ALA          O        L-FRAG_0              O1 
      2749        250          A        ARG       HH11        L-FRAG_0              O1 
      2749        248          A        ARG          O        L-FRAG_0              O1 
      2750        226          A        GLU        OE1        L-FRAG_0              O2 
      2750        249          A        ARG          O        L-FRAG_0              O3 
      2750        248          A        ARG          O        L-FRAG_0              O1 
      2751        248          A        ARG          O        L-FRAG_0              O1 
      2751        249          A        ARG          O        L-FRAG_0              O3 
      2752        226          A        GLU        OE1        L-FRAG_0              O2 
      2752        248          A        ARG          O        L-FRAG_0              O1 
      2752        249          A        ARG          O        L-FRAG_0              O3 
      2753        249          A        ARG          O        L-FRAG_0              O3 
      2753        226          A        GLU        OE1        L-FRAG_0              O2 
      2753        248          A        ARG          H        L-FRAG_0              O1 
      2754        249          A        ARG          O        L-FRAG_0              O3 
      2754        226          A        GLU        OE1        L-FRAG_0              O2 
      2754        248          A        ARG          H        L-FRAG_0              O1 
      2755        226          A        GLU        OE1        L-FRAG_0              O2 
      2755        248          A        ARG          H        L-FRAG_0              O1 
      2755        249          A        ARG          O        L-FRAG_0              O3 
      2756        246          A        ALA          O        L-FRAG_1              H7 
      2756        226          A        GLU        OE1        L-FRAG_1              H7 
      2756        226          A        GLU        OE1        L-FRAG_1              H7 
      2756        248          A        ARG          O        L-FRAG_0              O1 
      2756        249          A        ARG          O        L-FRAG_0              O2 
      2756        248          A        ARG          H        L-FRAG_0              O1 
      2757        246          A        ALA          O        L-FRAG_1              H6 
      2757        226          A        GLU        OE1        L-FRAG_1              H6 
      2758        226          A        GLU        OE1        L-FRAG_1              H5 
      2759        246          A        ALA          O        L-FRAG_1              H6 
      2759        226          A        GLU        OE1        L-FRAG_1              H6 
      2759        248          A        ARG          H        L-FRAG_0              O2 
      2760        246          A        ALA          O        L-FRAG_1              H5 
      2760        226          A        GLU        OE1        L-FRAG_1              H5 
      2760        248          A        ARG          H        L-FRAG_0              O2 
      2761        226          A        GLU        OE1        L-FRAG_1              H5 
      2761        250          A        ARG         HE        L-FRAG_0              O3 
      2762        226          A        GLU        OE1        L-FRAG_1              H5 
      2762        246          A        ALA          O        L-FRAG_1              H7 
      2762        226          A        GLU        OE1        L-FRAG_1              H7 
      2763        226          A        GLU        OE1        L-FRAG_1              H5 
      2763        248          A        ARG          H        L-FRAG_0              O2 
      2763        246          A        ALA          O        L-FRAG_0              O2 
      2763        249          A        ARG          O        L-FRAG_0              O3 
      2764        226          A        GLU        OE1        L-FRAG_1              H5 
      2764        246          A        ALA          O        L-FRAG_0              O2 
      2765        226          A        GLU        OE1        L-FRAG_1              H5 
      2765        248          A        ARG          H        L-FRAG_0              O2 
      2765        246          A        ALA          O        L-FRAG_0              O2 
      2765        249          A        ARG          O        L-FRAG_0              O3 
      2766        250          A        ARG         HE        L-FRAG_0              O1 
      2766        248          A        ARG          H        L-FRAG_0              O2 
      2766        249          A        ARG          O        L-FRAG_0              O3 
      2767        226          A        GLU        OE1        L-FRAG_1              H5 
      2768        226          A        GLU        OE1        L-FRAG_1              H5 
      2768        248          A        ARG          H        L-FRAG_0              O2 
      2768        249          A        ARG          O        L-FRAG_0              O3 
      2769        226          A        GLU        OE1        L-FRAG_1              H5 
      2769        248          A        ARG          H        L-FRAG_0              O2 
      2770        226          A        GLU        OE1        L-FRAG_1              H5 
      2770        248          A        ARG          H        L-FRAG_0              O2 
      2770        249          A        ARG          O        L-FRAG_0              O3 
      2771        248          A        ARG          H        L-FRAG_0              O2 
      2771        249          A        ARG          O        L-FRAG_0              O3 
      2772        226          A        GLU        OE1        L-FRAG_1              H5 
      2772        249          A        ARG          O        L-FRAG_0              O3 
      2773        226          A        GLU        OE1        L-FRAG_1              H5 
      2773        250          A        ARG         HE        L-FRAG_0              O1 
      2773        249          A        ARG          O        L-FRAG_0              O3 
      2774        226          A        GLU        OE1        L-FRAG_1              H5 
      2774        248          A        ARG          H        L-FRAG_0              O2 
      2775        226          A        GLU        OE1        L-FRAG_1              H5 
      2775        248          A        ARG          H        L-FRAG_0              O2 
      2776        226          A        GLU        OE1        L-FRAG_1              H7 
      2776        250          A        ARG       HH21        L-FRAG_0              O1 
      2776        248          A        ARG          H        L-FRAG_0              O2 
      2777        226          A        GLU        OE1        L-FRAG_1              H7 
      2778        250          A        ARG       HH11        L-FRAG_0              O2 
      2778        250          A        ARG         HE        L-FRAG_0              O1 
      2778        248          A        ARG          H        L-FRAG_0              O3 
      2779        248          A        ARG          O        L-FRAG_0              O3 
      2779        248          A        ARG          O        L-FRAG_0              O3 
      2779        248          A        ARG          H        L-FRAG_0              O3 
      2780        245          A        LYS          O        L-FRAG_1              H6 
      2781        246          A        ALA          O        L-FRAG_1              H6 
      2781        226          A        GLU        OE1        L-FRAG_1              H6 
      2781        248          A        ARG          H        L-FRAG_0              O2 
      2782        246          A        ALA          O        L-FRAG_1              H6 
      2782        226          A        GLU        OE1        L-FRAG_1              H6 
      2782        227          A        GLY          H        L-FRAG_1              H7 
      2782        245          A        LYS          O        L-FRAG_1              H7 
      2782        248          A        ARG          H        L-FRAG_0              O2 
      2783        246          A        ALA          O        L-FRAG_1              H6 
      2783        226          A        GLU        OE1        L-FRAG_1              H6 
      2784        246          A        ALA          O        L-FRAG_1              H6 
      2784        226          A        GLU        OE1        L-FRAG_1              H6 
      2785        246          A        ALA          O        L-FRAG_1              H6 
      2785        226          A        GLU        OE1        L-FRAG_1              H6 
      2785        245          A        LYS          O        L-FRAG_1              H7 
      2786        246          A        ALA          O        L-FRAG_1              H6 
      2786        226          A        GLU        OE1        L-FRAG_1              H6 
      2786        248          A        ARG       HH12        L-FRAG_0              O3 
      2787        246          A        ALA          O        L-FRAG_1              H6 
      2787        226          A        GLU        OE1        L-FRAG_1              H6 
      2788        246          A        ALA          O        L-FRAG_1              H6 
      2788        226          A        GLU        OE1        L-FRAG_1              H6 
      2789        246          A        ALA          O        L-FRAG_1              H6 
      2789        226          A        GLU        OE1        L-FRAG_1              H6 
      2789        248          A        ARG       HH12        L-FRAG_0              O3 
      2791        246          A        ALA          O        L-FRAG_1              H6 
      2791        226          A        GLU        OE1        L-FRAG_1              H6 
      2792        246          A        ALA          O        L-FRAG_1              H6 
      2792        226          A        GLU        OE1        L-FRAG_1              H6 
      2793        246          A        ALA          O        L-FRAG_1              H6 
      2793        226          A        GLU        OE1        L-FRAG_1              H6 
      2794        246          A        ALA          O        L-FRAG_1              H6 
      2794        248          A        ARG       HH11        L-FRAG_0              O3 
      2795        246          A        ALA          O        L-FRAG_1              H7 
      2795        226          A        GLU        OE1        L-FRAG_1              H7 
      2795        248          A        ARG          H        L-FRAG_0              O2 
      2796        248          A        ARG          H        L-FRAG_0              O2 
      2797        226          A        GLU        OE2        L-FRAG_1              H7 
      2798        226          A        GLU        OE2        L-FRAG_1              H7 
      2798        248          A        ARG          H        L-FRAG_0              O3 
      2799        226          A        GLU        OE2        L-FRAG_1              H6 
      2801        226          A        GLU        OE2        L-FRAG_1              H6 
      2802        249          A        ARG          O        L-FRAG_0              O3 
      2803        249          A        ARG          O        L-FRAG_0              O3 
      2803        250          A        ARG          O        L-FRAG_0              O1 
      2803        249          A        ARG          O        L-FRAG_0              O3 
      2804        249          A        ARG          O        L-FRAG_0              O3 
      2805        248          A        ARG       HH11        L-FRAG_0              O3 
      2805        249          A        ARG          O        L-FRAG_0              O3 
      2806        248          A        ARG       HH11        L-FRAG_0              O3 
      2807        226          A        GLU        OE2        L-FRAG_1              H7 
      2807        249          A        ARG          O        L-FRAG_0              O3 
      2813        248          A        ARG       HH12        L-FRAG_0              O1 
      2814        248          A        ARG       HH12        L-FRAG_0              O1 
      3030        201          A        ASN        OD1        L-FRAG_1              H7 
      3031        201          A        ASN       HD22        L-FRAG_0              O3 
      3032        201          A        ASN        OD1        L-FRAG_0              O3 
      3032        201          A        ASN       HD22        L-FRAG_0              O1 
      3079        201          A        ASN       HD21        L-FRAG_0              O1 
      3090        201          A        ASN       HD22        L-FRAG_0              O1 
      3091        201          A        ASN        OD1        L-FRAG_0              O1 
      3092        201          A        ASN        OD1        L-FRAG_0              O1 
      3094        199          A        ASP          O        L-FRAG_1              H5 
      3094        199          A        ASP          O        L-FRAG_1              H6 
      3096        199          A        ASP          O        L-FRAG_1              H6 
      3097        201          A        ASN        OD1        L-FRAG_1              H7 
      3099        199          A        ASP        OD2        L-FRAG_1              H7 
      3100        199          A        ASP        OD2        L-FRAG_1              H7 
      3102        196          A        ASP          O        L-FRAG_1              H6 
      3102        199          A        ASP        OD2        L-FRAG_1              H7 
      3103        196          A        ASP          O        L-FRAG_1              H6 
      3103        199          A        ASP        OD2        L-FRAG_1              H7 
      3105        199          A        ASP        OD2        L-FRAG_1              H5 
      3105        199          A        ASP        OD2        L-FRAG_1              H7 
      3108        201          A        ASN        OD1        L-FRAG_1              H6 
      3109        201          A        ASN        OD1        L-FRAG_1              H6 
      3109        199          A        ASP          O        L-FRAG_1              H6 
      3109        201          A        ASN        OD1        L-FRAG_0              O2 
      3110        199          A        ASP          O        L-FRAG_1              H7 
      3110        201          A        ASN        OD1        L-FRAG_0              O3 
      3113        199          A        ASP          O        L-FRAG_1              H7 
      3113        199          A        ASP          O        L-FRAG_0              O2 
      3114        201          A        ASN        OD1        L-FRAG_1              H7 
      3116        201          A        ASN        OD1        L-FRAG_1              H6 
      3117        199          A        ASP          O        L-FRAG_1              H7 
      3118        199          A        ASP          O        L-FRAG_1              H7 
      3119        201          A        ASN       HD22        L-FRAG_0              O1 
      3122        199          A        ASP          O        L-FRAG_1              H5 
      3123        201          A        ASN       HD22        L-FRAG_0              O1 
      3125        196          A        ASP        OD2        L-FRAG_1              H7 
      3542        212          A        HIS        HE2        L-FRAG_0              O3 
      3553        161          A        SER         OG        L-FRAG_0              O3 
      3555        154          A        ARG       HH12        L-FRAG_0              O1 
      3555        164          A        ASP        OD2        L-FRAG_0              O2 
      3558        154          A        ARG       HH12        L-FRAG_1              H6 
      3559        154          A        ARG       HH12        L-FRAG_1              H6 
      3560        154          A        ARG       HH22        L-FRAG_0              O2 
      3561        159          A        ASN          O        L-FRAG_0              O1 
      3564        154          A        ARG       HH22        L-FRAG_0              O3 
      3565        159          A        ASN          O        L-FRAG_1              H7 
      3565        154          A        ARG       HH22        L-FRAG_0              O3 
      3567        159          A        ASN          O        L-FRAG_1              H6 
      3569        159          A        ASN       HD21        L-FRAG_1              H5 
      3569        159          A        ASN          O        L-FRAG_1              H6 
      3569        159          A        ASN          O        L-FRAG_0              O2 
      3570        154          A        ARG       HH22        L-FRAG_1              H6 
      3570        159          A        ASN          O        L-FRAG_1              H6 
      3570        155          A        ASN        OD1        L-FRAG_0              O2 
      3571        159          A        ASN          O        L-FRAG_1              H6 
      3571        159          A        ASN          O        L-FRAG_0              O2 
      3572        155          A        ASN          H        L-FRAG_0              O1 
      3572        161          A        SER         HG        L-FRAG_0              O2 
      3572        159          A        ASN          O        L-FRAG_0              O2 
      3573        159          A        ASN          O        L-FRAG_1              H5 
      3573        155          A        ASN          H        L-FRAG_0              O1 
      3573        154          A        ARG       HH12        L-FRAG_0              O3 
      3573        161          A        SER          H        L-FRAG_0              O2 
      3574        154          A        ARG       HH22        L-FRAG_0              O2 
      3575        155          A        ASN          H        L-FRAG_0              O2 
      3575          0          A        SER          O        L-FRAG_0              O1 
      3576        153          A        ARG          O        L-FRAG_1              H5 
      3576        155          A        ASN        OD1        L-FRAG_1              H5 
      3576        155          A        ASN       HD22        L-FRAG_1              H7 
      3576        154          A        ARG       HH11        L-FRAG_0              O1 
      3576        155          A        ASN          H        L-FRAG_0              O2 
      3576          0          A        SER          O        L-FRAG_0              O1 
      3577        155          A        ASN        OD1        L-FRAG_1              H5 
      3577        155          A        ASN          H        L-FRAG_0              O2 
      3577        154          A        ARG       HH22        L-FRAG_0              O2 
      3577          0          A        SER          O        L-FRAG_0              O1 
      3578        155          A        ASN        OD1        L-FRAG_1              H5 
      3578        155          A        ASN          H        L-FRAG_0              O2 
      3578          0          A        SER          O        L-FRAG_0              O1 
      3579        155          A        ASN        OD1        L-FRAG_1              H5 
      3579        155          A        ASN          H        L-FRAG_0              O2 
      3580        159          A        ASN          O        L-FRAG_1              H6 
      3580        159          A        ASN          O        L-FRAG_0              O2 
      3580        159          A        ASN       HD21        L-FRAG_1              H7 
      3580        153          A        ARG          O        L-FRAG_0              O1 
      3581        159          A        ASN          O        L-FRAG_1              H5 
      3581        153          A        ARG          O        L-FRAG_0              O1 
      3581        155          A        ASN          H        L-FRAG_0              O2 
      3581        154          A        ARG       HH12        L-FRAG_0              O3 
      3582        155          A        ASN          H        L-FRAG_0              O1 
      3582        153          A        ARG          O        L-FRAG_0              O1 
      3583        155          A        ASN        OD1        L-FRAG_1              H5 
      3583        159          A        ASN       HD21        L-FRAG_0              O2 
      3584        159          A        ASN       HD21        L-FRAG_0              O2 
      3585        154          A        ARG       HH22        L-FRAG_0              O1 
      3585        159          A        ASN          O        L-FRAG_0              O1 
      3585        154          A        ARG       HH12        L-FRAG_0              O3 
      3586        155          A        ASN        OD1        L-FRAG_0              O3 
      3586        154          A        ARG       HH22        L-FRAG_0              O1 
      3587        159          A        ASN          O        L-FRAG_0              O1 
      3587        154          A        ARG       HH12        L-FRAG_0              O1 
      3588        159          A        ASN          O        L-FRAG_0              O1 
      3591        159          A        ASN          O        L-FRAG_0              O1 
      3591        159          A        ASN          O        L-FRAG_0              O1 
      3592        159          A        ASN          H        L-FRAG_0              O2 
      3592        159          A        ASN          O        L-FRAG_0              O1 
      3593        159          A        ASN          H        L-FRAG_0              O2 
      3595        159          A        ASN       HD21        L-FRAG_0              O3 
      3595        159          A        ASN          H        L-FRAG_0              O2 
      3596        159          A        ASN          H        L-FRAG_0              O2 
      3597        159          A        ASN          H        L-FRAG_0              O2 
      3598        159          A        ASN          H        L-FRAG_0              O2 
      3599        155          A        ASN       HD21        L-FRAG_0              O1 
      3599        159          A        ASN          O        L-FRAG_0              O1 
      3599        159          A        ASN          H        L-FRAG_0              O2 
      3601        159          A        ASN        OD1        L-FRAG_1              H7 
      3601        159          A        ASN          H        L-FRAG_0              O2 
      3602        157          A        TRP          O        L-FRAG_1              H7 
      3602        155          A        ASN       HD21        L-FRAG_0              O3 
      3603        155          A        ASN       HD22        L-FRAG_0              O3 
      3604        155          A        ASN       HD22        L-FRAG_0              O3 
      3605        157          A        TRP          O        L-FRAG_1              H7 
      3605        155          A        ASN       HD21        L-FRAG_0              O3 
      3605        159          A        ASN          H        L-FRAG_0              O3 
      3605        155          A        ASN       HD22        L-FRAG_0              O2 
      3606        157          A        TRP          O        L-FRAG_1              H7 
      3606        159          A        ASN          H        L-FRAG_0              O3 
      3612        159          A        ASN          H        L-FRAG_0              O3 
      3613        159          A        ASN        OD1        L-FRAG_1              H7 
      3619        159          A        ASN          H        L-FRAG_0              O3 
      3620        159          A        ASN        OD1        L-FRAG_0              O2 
      3622        159          A        ASN        OD1        L-FRAG_0              O2 
      3623        159          A        ASN       HD22        L-FRAG_1              H6 
      3623        159          A        ASN        OD1        L-FRAG_0              O2 
      3624        157          A        TRP          O        L-FRAG_0              O1 
      3629        155          A        ASN       HD21        L-FRAG_0              O1 
      3630        155          A        ASN       HD22        L-FRAG_0              O1 
      3630        155          A        ASN       HD21        L-FRAG_0              O2 
      3630        157          A        TRP          O        L-FRAG_0              O2 
      3631        159          A        ASN        OD1        L-FRAG_0              O2 
      3632        159          A        ASN       HD22        L-FRAG_1              H7 
      3633        159          A        ASN          H        L-FRAG_0              O1 
      3634        159          A        ASN        OD1        L-FRAG_0              O2 
      3634        159          A        ASN          H        L-FRAG_0              O3 
      3635        159          A        ASN          H        L-FRAG_0              O3 
      3636        155          A        ASN       HD21        L-FRAG_0              O3 
      3640        159          A        ASN       HD22        L-FRAG_1              H6 
      3642        159          A        ASN       HD21        L-FRAG_0              O1 
      3643        159          A        ASN          H        L-FRAG_0              O1 
      3644        159          A        ASN       HD22        L-FRAG_1              H5 
      3644        193          A        TYR         OH        L-FRAG_1              H7 
      3645        193          A        TYR         OH        L-FRAG_1              H7 
      3648        155          A        ASN       HD21        L-FRAG_0              O3 
      3648        157          A        TRP          O        L-FRAG_0              O3 
      3651        159          A        ASN       HD21        L-FRAG_0              O2 
      3652        159          A        ASN          O        L-FRAG_0              O1 
      3652        155          A        ASN       HD22        L-FRAG_0              O2 
      3653        155          A        ASN       HD21        L-FRAG_0              O1 
      3653        159          A        ASN          O        L-FRAG_0              O1 
      3653        159          A        ASN        OD1        L-FRAG_0              O3 
      3654        155          A        ASN       HD21        L-FRAG_0              O1 
      3654        159          A        ASN          O        L-FRAG_0              O1 
      3654        157          A        TRP          O        L-FRAG_0              O2 
      3655        155          A        ASN       HD21        L-FRAG_0              O1 
      3655        159          A        ASN          O        L-FRAG_0              O1 
      3658        159          A        ASN        OD1        L-FRAG_0              O1 
      3658        159          A        ASN        OD1        L-FRAG_0              O1 
      3658        159          A        ASN        OD1        L-FRAG_0              O2 
      3659        155          A        ASN       HD21        L-FRAG_0              O1 
      3659        159          A        ASN          O        L-FRAG_0              O1 
      3660        159          A        ASN       HD21        L-FRAG_0              O1 
      3963        153          A        ARG       HH21        L-FRAG_0              O3 
      3965        153          A        ARG       HH12        L-FRAG_0              O1 
      3965        153          A        ARG       HH12        L-FRAG_0              O2 
      3970          0          A        SER         HG        L-FRAG_0              O1 
      3970         -1          A        GLY          N        L-FRAG_0              O1 
      3971          0          A        SER         OG        L-FRAG_0              O1 
      3973          0          A        SER         OG        L-FRAG_0              O1 
      3973        152          A        SER         OG        L-FRAG_0              O1 
      3974          0          A        SER         OG        L-FRAG_0              O3 
      3974        153          A        ARG       HH11        L-FRAG_0              O2 
      3974        152          A        SER         OG        L-FRAG_0              O2 
      4052        153          A        ARG         HE        L-FRAG_0              O3 
      4053        153          A        ARG         HE        L-FRAG_0              O1 
      4059          0          A        SER         OG        L-FRAG_0              O3 
      4060         -1          A        GLY          N        L-FRAG_0              O2 
      4066          0          A        SER         OG        L-FRAG_1              H7 
      4066        153          A        ARG         HE        L-FRAG_0              O2 
      4067        153          A        ARG         HE        L-FRAG_0              O2 
      4075        153          A        ARG       HH11        L-FRAG_0              O3 
      4076        152          A        SER         HG        L-FRAG_0              O3 
      4077        152          A        SER         OG        L-FRAG_0              O3 
      4077         -1          A        GLY          N        L-FRAG_0              O1 
      4078         -1          A        GLY         H2        L-FRAG_0              O2 
      4078        152          A        SER         OG        L-FRAG_0              O1 
      4079         -1          A        GLY          O        L-FRAG_0              O3 
      4079        152          A        SER         OG        L-FRAG_0              O1 
      4081         -1          A        GLY          O        L-FRAG_0              O3 
      4084        152          A        SER         OG        L-FRAG_0              O2 
      4085        152          A        SER         OG        L-FRAG_0              O3 
      4086          0          A        SER         HG        L-FRAG_0              O2 
      4086        152          A        SER         OG        L-FRAG_0              O3 
      4086          0          A        SER         OG        L-FRAG_0              O3 
      4087          0          A        SER         HG        L-FRAG_0              O3 
      4093        153          A        ARG         HE        L-FRAG_0              O1 
      4097        153          A        ARG         HE        L-FRAG_0              O1 
      4098        152          A        SER         HG        L-FRAG_0              O1 
      4106          0          A        SER         OG        L-FRAG_0              O1 
      4107         -1          A        GLY         H1        L-FRAG_0              O2 
      4107          0          A        SER         OG        L-FRAG_0              O1 
      4109        153          A        ARG         HE        L-FRAG_0              O2 
      4110        153          A        ARG         HE        L-FRAG_0              O3 
      4110          0          A        SER          H        L-FRAG_0              O2 
      4111         -1          A        GLY         H2        L-FRAG_0              O1 
      4113        154          A        ARG       HH11        L-FRAG_0              O3 
      4118         -1          A        GLY         H2        L-FRAG_0              O3 
      4119         -1          A        GLY         H1        L-FRAG_0              O3 
      4122         -1          A        GLY          O        L-FRAG_0              O1 
      4122         -1          A        GLY          O        L-FRAG_0              O1 
      4125        151          A        SER          H        L-FRAG_0              O2 
      4176        200          A        SER          O        L-FRAG_1              H6 
      4176        184          A        TYR         OH        L-FRAG_1              H6 
      4176        198          A        GLY          O        L-FRAG_1              H6 
      4176        201          A        ASN        OD1        L-FRAG_1              H7 
      4176        199          A        ASP          O        L-FRAG_1              H7 
      4176        199          A        ASP          O        L-FRAG_0              O1 
      4178        201          A        ASN        OD1        L-FRAG_1              H7 
      4182        199          A        ASP        OD2        L-FRAG_1              H5 
      4187        199          A        ASP          O        L-FRAG_1              H5 
      4188        199          A        ASP          O        L-FRAG_1              H7 
      4189        201          A        ASN        OD1        L-FRAG_0              O1 
      4190        199          A        ASP          O        L-FRAG_1              H5 
      4191        199          A        ASP          O        L-FRAG_1              H5 
      4197        199          A        ASP          O        L-FRAG_1              H5 
      4197        199          A        ASP        OD1        L-FRAG_0              O1 
      4198        201          A        ASN        OD1        L-FRAG_1              H7 
      4198        199          A        ASP        OD1        L-FRAG_0              O1 
      4199        200          A        SER          O        L-FRAG_1              H5 
      4199        199          A        ASP          O        L-FRAG_0              O2 
      4199        199          A        ASP        OD1        L-FRAG_0              O1 
      4200        199          A        ASP          O        L-FRAG_1              H7 
      4200        199          A        ASP        OD1        L-FRAG_0              O3 
      4201        199          A        ASP          O        L-FRAG_1              H7 
      4201        199          A        ASP        OD2        L-FRAG_0              O2 
      4372        155          A        ASN       HD22        L-FRAG_0              O1 
      4373        155          A        ASN       HD22        L-FRAG_0              O2 
      4376        155          A        ASN       HD22        L-FRAG_0              O1 
      4463        153          A        ARG       HH12        L-FRAG_0              O2 
      4470        153          A        ARG       HH22        L-FRAG_0              O1 
      4472        153          A        ARG       HH22        L-FRAG_0              O2 
      4472        153          A        ARG       HH12        L-FRAG_0              O1 
      4473        153          A        ARG       HH22        L-FRAG_0              O3 
      4475        153          A        ARG       HH12        L-FRAG_0              O2 
      4476        153          A        ARG       HH12        L-FRAG_0              O2 
      4477          0          A        SER         OG        L-FRAG_1              H6 
      4477        153          A        ARG       HH12        L-FRAG_0              O1 
      4478         -1          A        GLY          O        L-FRAG_0              O1 
      4479          0          A        SER         OG        L-FRAG_0              O2 
      4479         -1          A        GLY          O        L-FRAG_0              O1 
      4479        153          A        ARG       HH11        L-FRAG_0              O2 
      4479          0          A        SER         OG        L-FRAG_0              O2 
      4480        153          A        ARG       HH22        L-FRAG_0              O3 
      4480        153          A        ARG       HH11        L-FRAG_0              O2 
      4480          0          A        SER         OG        L-FRAG_0              O2 
      4481        153          A        ARG       HH22        L-FRAG_0              O3 
      4482        153          A        ARG       HH22        L-FRAG_0              O3 
      4483         -1          A        GLY         H1        L-FRAG_0              O3 
      4483        153          A        ARG       HH22        L-FRAG_0              O1 
      4485         -1          A        GLY         H1        L-FRAG_0              O3 
      4485        153          A        ARG       HH12        L-FRAG_0              O3 
      4486        153          A        ARG       HH11        L-FRAG_0              O1 
      4487        153          A        ARG       HH12        L-FRAG_0              O2 
      4488        153          A        ARG       HH12        L-FRAG_0              O2 
      4489        153          A        ARG       HH12        L-FRAG_0              O2 
      4490         -1          A        GLY         H2        L-FRAG_0              O1 
      4490        153          A        ARG       HH11        L-FRAG_0              O1 
      4492        153          A        ARG          O        L-FRAG_0              O2 
      4492        153          A        ARG       HH11        L-FRAG_0              O1 
      4564        230          A        LYS        HZ2        L-FRAG_0              O1 
      4601        227          A        GLY          O        L-FRAG_0              O2 
      4613        227          A        GLY          O        L-FRAG_1              H5 
      4615        229          A        GLY          H        L-FRAG_0              O3 
      4616        227          A        GLY          O        L-FRAG_0              O3 
      4618        227          A        GLY          O        L-FRAG_1              H5 
      4618        224          A        GLN        OE1        L-FRAG_0              O3 
      4625        227          A        GLY          O        L-FRAG_1              H6 
      4626        227          A        GLY          O        L-FRAG_1              H5 
      4633        229          A        GLY          H        L-FRAG_0              O3 
      4633        227          A        GLY          O        L-FRAG_0              O3 
      4634        224          A        GLN        OE1        L-FRAG_1              H6 
      4634        229          A        GLY          O        L-FRAG_1              H6 
      4646        227          A        GLY          O        L-FRAG_0              O1 
      4673        250          A        ARG       HH21        L-FRAG_0              O3 
      4674        250          A        ARG       HH22        L-FRAG_0              O2 
      4674        250          A        ARG       HH12        L-FRAG_0              O2 
      4686        250          A        ARG       HH12        L-FRAG_0              O1 
      4686        250          A        ARG       HH22        L-FRAG_0              O1 
      4687        250          A        ARG       HH12        L-FRAG_0              O1 
      4687        250          A        ARG       HH22        L-FRAG_0              O1 
      4688        250          A        ARG       HH12        L-FRAG_0              O2 
      4689        250          A        ARG       HH12        L-FRAG_0              O1 
      4690        250          A        ARG       HH12        L-FRAG_0              O2 
      4691        250          A        ARG       HH12        L-FRAG_0              O1 
      4693        250          A        ARG       HH22        L-FRAG_0              O1 
      4694        250          A        ARG       HH22        L-FRAG_0              O1 
      4694        250          A        ARG       HH21        L-FRAG_0              O1 
      4695        250          A        ARG       HH22        L-FRAG_0              O3 
      4696        250          A        ARG       HH22        L-FRAG_0              O2 
      4906        227          A        GLY          O        L-FRAG_0              O1 
      4908        226          A        GLU          O        L-FRAG_0              O2 
      4912        224          A        GLN        OE1        L-FRAG_1              H6 
      4913        224          A        GLN       HE21        L-FRAG_1              H5 
      4915        226          A        GLU        OE2        L-FRAG_1              H6 
      4916        226          A        GLU        OE2        L-FRAG_1              H6 
      4917        226          A        GLU        OE2        L-FRAG_1              H5 
      4918        226          A        GLU        OE2        L-FRAG_1              H5 
      4966        175          A        ASP        OD1        L-FRAG_1              H6 
      4967        175          A        ASP        OD1        L-FRAG_1              H7 
      4967        174          A        PRO          O        L-FRAG_1              H7 
      4968        175          A        ASP        OD1        L-FRAG_0              O2 
      4969        175          A        ASP        OD1        L-FRAG_0              O2 
      4969        175          A        ASP        OD1        L-FRAG_0              O2 
      4969        175          A        ASP        OD2        L-FRAG_0              O2 
