# Supplementary material for: Taurine is a potential therapy for rheumatoid arthritis via targeting FOXO3 through cellular senescence and autophagy
Source: PLoS One. 2025 Apr 16;20(4):e0318311. doi: 10.1371/journal.pone.0318311 (PMC12002484; doi:10.1371/journal.pone.0318311)
Supplement: S1 Data — The analytical data and experimental raw data of this study. (zip) [file pone.0318311.s001.zip › Taurine_FOXO3_MD AND MDS/molecular dynamics simulation/raw-data/PL-Contacts_Pi-Cation.dat]

  # Frame#   Residue#      Chain    ResName  LigandFragment        Distance
      1988        157          A        TRP     L-FRAG_1:N1           4.650 
      1989        157          A        TRP     L-FRAG_1:N1           5.510 
      1990        157          A        TRP     L-FRAG_1:N1           4.350 
      1991        157          A        TRP     L-FRAG_1:N1           5.260 
      1992        157          A        TRP     L-FRAG_1:N1           5.370 
      1993        157          A        TRP     L-FRAG_1:N1           5.060 
      1994        157          A        TRP     L-FRAG_1:N1           5.040 
      1995        157          A        TRP     L-FRAG_1:N1           5.670 
      1996        157          A        TRP     L-FRAG_1:N1           5.190 
      1997        157          A        TRP     L-FRAG_1:N1           4.840 
      1998        157          A        TRP     L-FRAG_1:N1           4.500 
      1999        157          A        TRP     L-FRAG_1:N1           5.890 
      2000        157          A        TRP     L-FRAG_1:N1           4.720 
      2001        157          A        TRP     L-FRAG_1:N1           4.730 
      2002        157          A        TRP     L-FRAG_1:N1           4.880 
      2003        157          A        TRP     L-FRAG_1:N1           6.040 
      2004        157          A        TRP     L-FRAG_1:N1           4.650 
      2005        157          A        TRP     L-FRAG_1:N1           4.870 
      2006        157          A        TRP     L-FRAG_1:N1           4.500 
      2007        157          A        TRP     L-FRAG_1:N1           5.140 
      2008        157          A        TRP     L-FRAG_1:N1           4.560 
      2011        157          A        TRP     L-FRAG_1:N1           4.740 
      2012        157          A        TRP     L-FRAG_1:N1           3.470 
      2013        157          A        TRP     L-FRAG_1:N1           4.380 
      2014        157          A        TRP     L-FRAG_1:N1           4.650 
      2015        157          A        TRP     L-FRAG_1:N1           5.070 
      2016        157          A        TRP     L-FRAG_1:N1           4.850 
      2395        212          A        HIS     L-FRAG_1:N1           5.650 
      2396        212          A        HIS     L-FRAG_1:N1           6.550 
