# Supplementary material for: Taurine is a potential therapy for rheumatoid arthritis via targeting FOXO3 through cellular senescence and autophagy
Source: PLoS One. 2025 Apr 16;20(4):e0318311. doi: 10.1371/journal.pone.0318311 (PMC12002484; doi:10.1371/journal.pone.0318311)
Supplement: S1 Data — The analytical data and experimental raw data of this study. (zip) [file pone.0318311.s001.zip › Taurine_FOXO3_MD AND MDS/molecular dynamics simulation/raw-data/PL-Contacts_Metal.dat]

  # Frame#            Type            Site       MetalSite   Distance
      2095       prot-side   A:TRP_157:NE1       prot-side      3.230 
      2095          ligand     L-FRAG_1:N1          ligand      3.240 
