# Supplementary material for: Taurine is a potential therapy for rheumatoid arthritis via targeting FOXO3 through cellular senescence and autophagy
Source: PLoS One. 2025 Apr 16;20(4):e0318311. doi: 10.1371/journal.pone.0318311 (PMC12002484; doi:10.1371/journal.pone.0318311)
Supplement: S1 Data — The analytical data and experimental raw data of this study. (zip) [file pone.0318311.s001.zip › Taurine_FOXO3_MD AND MDS/molecular dynamics simulation/raw-data/PL-Contacts_Ionic.dat]

  # Frame#   Residue#      Chain    ResName   AtomName  LigandFragment      LigandAtom   Distance
         2        171          A        GLU        OE2        L-FRAG_1              N1      3.000 
         4        171          A        GLU        OE2        L-FRAG_1              N1      3.210 
         9        171          A        GLU        OE2        L-FRAG_1              N1      4.580 
        11        171          A        GLU        OE2        L-FRAG_1              N1      4.750 
        14        171          A        GLU        OE2        L-FRAG_1              N1      4.420 
        17        171          A        GLU        OE2        L-FRAG_1              N1      3.950 
        18        171          A        GLU        OE2        L-FRAG_1              N1      4.860 
        19        171          A        GLU        OE2        L-FRAG_1              N1      3.700 
        20        171          A        GLU        OE2        L-FRAG_1              N1      4.000 
        21        171          A        GLU        OE2        L-FRAG_1              N1      4.320 
        33        171          A        GLU        OE2        L-FRAG_1              N1      4.580 
        36        171          A        GLU        OE2        L-FRAG_1              N1      4.250 
        37        242          A        LYS         NZ        L-FRAG_0              O1      5.000 
        37        171          A        GLU        OE2        L-FRAG_1              N1      4.340 
        39        171          A        GLU        OE2        L-FRAG_1              N1      3.250 
        41        242          A        LYS         NZ        L-FRAG_0              O1      4.870 
        45        171          A        GLU        OE2        L-FRAG_1              N1      4.120 
        46        171          A        GLU        OE2        L-FRAG_1              N1      4.300 
        47        171          A        GLU        OE2        L-FRAG_1              N1      4.840 
        48        171          A        GLU        OE2        L-FRAG_1              N1      4.900 
        49        171          A        GLU        OE2        L-FRAG_1              N1      4.890 
        52        171          A        GLU        OE2        L-FRAG_1              N1      4.330 
        53        171          A        GLU        OE2        L-FRAG_1              N1      4.910 
        56        171          A        GLU        OE2        L-FRAG_1              N1      3.680 
        59        171          A        GLU        OE2        L-FRAG_1              N1      3.360 
        60        171          A        GLU        OE2        L-FRAG_1              N1      3.640 
        61        171          A        GLU        OE2        L-FRAG_1              N1      3.910 
        62        171          A        GLU        OE2        L-FRAG_1              N1      4.450 
        63        171          A        GLU        OE2        L-FRAG_1              N1      4.480 
        66        171          A        GLU        OE2        L-FRAG_1              N1      4.670 
        67        171          A        GLU        OE2        L-FRAG_1              N1      4.680 
        68        171          A        GLU        OE2        L-FRAG_1              N1      4.980 
        69        171          A        GLU        OE2        L-FRAG_1              N1      4.610 
        70        171          A        GLU        OE2        L-FRAG_1              N1      4.680 
        72        171          A        GLU        OE2        L-FRAG_1              N1      4.540 
        73        171          A        GLU        OE2        L-FRAG_1              N1      4.160 
        76        171          A        GLU        OE2        L-FRAG_1              N1      3.700 
        77        242          A        LYS         NZ        L-FRAG_0              O1      4.880 
        77        171          A        GLU        OE2        L-FRAG_1              N1      4.730 
        78        171          A        GLU        OE2        L-FRAG_1              N1      4.670 
        80        171          A        GLU        OE2        L-FRAG_1              N1      4.620 
        82        171          A        GLU        OE2        L-FRAG_1              N1      4.940 
        83        171          A        GLU        OE2        L-FRAG_1              N1      4.760 
        84        171          A        GLU        OE2        L-FRAG_1              N1      4.980 
        85        171          A        GLU        OE2        L-FRAG_1              N1      4.130 
        93        171          A        GLU        OE2        L-FRAG_1              N1      4.430 
        94        176          A        LYS         NZ        L-FRAG_0              O1      4.530 
        94        242          A        LYS         NZ        L-FRAG_0              O1      4.140 
        95        176          A        LYS         NZ        L-FRAG_0              O1      4.460 
        95        242          A        LYS         NZ        L-FRAG_0              O1      3.950 
        96        176          A        LYS         NZ        L-FRAG_0              O1      4.900 
        96        242          A        LYS         NZ        L-FRAG_0              O1      4.470 
        97        176          A        LYS         NZ        L-FRAG_0              O1      4.440 
        97        242          A        LYS         NZ        L-FRAG_0              O1      4.570 
        98        176          A        LYS         NZ        L-FRAG_0              O1      5.000 
        98        242          A        LYS         NZ        L-FRAG_0              O1      3.690 
        99        176          A        LYS         NZ        L-FRAG_0              O1      4.830 
        99        242          A        LYS         NZ        L-FRAG_0              O1      3.910 
       100        176          A        LYS         NZ        L-FRAG_0              O1      4.400 
       100        242          A        LYS         NZ        L-FRAG_0              O1      4.100 
       126        171          A        GLU        OE2        L-FRAG_1              N1      4.810 
       129        171          A        GLU        OE2        L-FRAG_1              N1      4.910 
       131        242          A        LYS         NZ        L-FRAG_0              O1      4.660 
       133        171          A        GLU        OE2        L-FRAG_1              N1      4.910 
       146        242          A        LYS         NZ        L-FRAG_0              O1      4.480 
       163        171          A        GLU        OE2        L-FRAG_1              N1      4.470 
       187        171          A        GLU        OE2        L-FRAG_1              N1      2.870 
       195        171          A        GLU        OE2        L-FRAG_1              N1      2.830 
       200        176          A        LYS         NZ        L-FRAG_0              O1      4.300 
       202        176          A        LYS         NZ        L-FRAG_0              O1      4.880 
       203        176          A        LYS         NZ        L-FRAG_0              O1      5.000 
       212        176          A        LYS         NZ        L-FRAG_0              O1      4.890 
       213        176          A        LYS         NZ        L-FRAG_0              O1      4.020 
       215        176          A        LYS         NZ        L-FRAG_0              O1      4.870 
       216        176          A        LYS         NZ        L-FRAG_0              O1      4.810 
       217        176          A        LYS         NZ        L-FRAG_0              O1      3.270 
       225        171          A        GLU        OE2        L-FRAG_1              N1      2.940 
       231        171          A        GLU        OE2        L-FRAG_1              N1      2.900 
       233        171          A        GLU        OE2        L-FRAG_1              N1      4.600 
       234        171          A        GLU        OE2        L-FRAG_1              N1      4.670 
       236        171          A        GLU        OE2        L-FRAG_1              N1      4.850 
       237        171          A        GLU        OE2        L-FRAG_1              N1      3.780 
       238        171          A        GLU        OE2        L-FRAG_1              N1      4.800 
       254        171          A        GLU        OE2        L-FRAG_1              N1      4.360 
       261        171          A        GLU        OE2        L-FRAG_1              N1      4.870 
       262        171          A        GLU        OE2        L-FRAG_1              N1      4.850 
       268        171          A        GLU        OE2        L-FRAG_1              N1      4.590 
       269        242          A        LYS         NZ        L-FRAG_0              O1      4.780 
       270        171          A        GLU        OE2        L-FRAG_1              N1      4.520 
       271        242          A        LYS         NZ        L-FRAG_0              O1      4.970 
       278        171          A        GLU        OE2        L-FRAG_1              N1      4.770 
       290        171          A        GLU        OE2        L-FRAG_1              N1      4.030 
       295        171          A        GLU        OE2        L-FRAG_1              N1      4.840 
       304        242          A        LYS         NZ        L-FRAG_0              O1      4.860 
       304        171          A        GLU        OE2        L-FRAG_1              N1      4.140 
       305        171          A        GLU        OE2        L-FRAG_1              N1      4.760 
       306        171          A        GLU        OE2        L-FRAG_1              N1      4.380 
       318        176          A        LYS         NZ        L-FRAG_0              O1      3.330 
       319        176          A        LYS         NZ        L-FRAG_0              O1      4.210 
       320        176          A        LYS         NZ        L-FRAG_0              O1      4.120 
       322        176          A        LYS         NZ        L-FRAG_0              O1      4.290 
       323        176          A        LYS         NZ        L-FRAG_0              O1      4.250 
       324        176          A        LYS         NZ        L-FRAG_0              O1      4.630 
       325        176          A        LYS         NZ        L-FRAG_0              O1      4.870 
       325        242          A        LYS         NZ        L-FRAG_0              O1      4.350 
       326        242          A        LYS         NZ        L-FRAG_0              O1      2.840 
       327        242          A        LYS         NZ        L-FRAG_0              O1      2.850 
       328        242          A        LYS         NZ        L-FRAG_0              O1      4.370 
       329        242          A        LYS         NZ        L-FRAG_0              O1      3.370 
       330        242          A        LYS         NZ        L-FRAG_0              O1      2.780 
       331        242          A        LYS         NZ        L-FRAG_0              O1      3.680 
       332        242          A        LYS         NZ        L-FRAG_0              O1      3.670 
       333        176          A        LYS         NZ        L-FRAG_0              O1      4.860 
       333        242          A        LYS         NZ        L-FRAG_0              O1      3.560 
       335        176          A        LYS         NZ        L-FRAG_0              O1      4.650 
       336        176          A        LYS         NZ        L-FRAG_0              O1      4.340 
       337        176          A        LYS         NZ        L-FRAG_0              O1      4.780 
       341        242          A        LYS         NZ        L-FRAG_0              O1      4.460 
       344        242          A        LYS         NZ        L-FRAG_0              O1      4.230 
       364        242          A        LYS         NZ        L-FRAG_0              O1      4.000 
       365        242          A        LYS         NZ        L-FRAG_0              O1      4.900 
       366        242          A        LYS         NZ        L-FRAG_0              O1      4.840 
       371        242          A        LYS         NZ        L-FRAG_0              O1      4.680 
       372        242          A        LYS         NZ        L-FRAG_0              O1      3.950 
       373        242          A        LYS         NZ        L-FRAG_0              O1      4.690 
       375        176          A        LYS         NZ        L-FRAG_0              O1      4.990 
       376        242          A        LYS         NZ        L-FRAG_0              O1      4.860 
       377        242          A        LYS         NZ        L-FRAG_0              O1      4.640 
       380        242          A        LYS         NZ        L-FRAG_0              O1      4.800 
       382        242          A        LYS         NZ        L-FRAG_0              O1      4.600 
       384        242          A        LYS         NZ        L-FRAG_0              O1      3.760 
       423        242          A        LYS         NZ        L-FRAG_0              O1      3.660 
       423        239          A        ASP        OD2        L-FRAG_1              N1      4.710 
       425        239          A        ASP        OD2        L-FRAG_1              N1      4.240 
       429        242          A        LYS         NZ        L-FRAG_0              O1      2.950 
       431        242          A        LYS         NZ        L-FRAG_0              O1      2.860 
       432        242          A        LYS         NZ        L-FRAG_0              O1      3.280 
       432        239          A        ASP        OD2        L-FRAG_1              N1      3.510 
       441        242          A        LYS         NZ        L-FRAG_0              O1      3.920 
       458        239          A        ASP        OD2        L-FRAG_1              N1      4.240 
       473        176          A        LYS         NZ        L-FRAG_0              O1      4.800 
       502        176          A        LYS         NZ        L-FRAG_0              O1      4.910 
       511        171          A        GLU        OE2        L-FRAG_1              N1      4.930 
       512        242          A        LYS         NZ        L-FRAG_0              O1      4.700 
       512        171          A        GLU        OE2        L-FRAG_1              N1      4.720 
       518        242          A        LYS         NZ        L-FRAG_0              O1      4.790 
       520        242          A        LYS         NZ        L-FRAG_0              O1      4.720 
       521        242          A        LYS         NZ        L-FRAG_0              O1      4.920 
       521        171          A        GLU        OE2        L-FRAG_1              N1      4.910 
       522        242          A        LYS         NZ        L-FRAG_0              O1      4.420 
       525        242          A        LYS         NZ        L-FRAG_0              O1      4.960 
       527        242          A        LYS         NZ        L-FRAG_0              O1      4.350 
       529        171          A        GLU        OE2        L-FRAG_1              N1      4.960 
       530        242          A        LYS         NZ        L-FRAG_0              O1      4.990 
       530        171          A        GLU        OE2        L-FRAG_1              N1      4.750 
       531        242          A        LYS         NZ        L-FRAG_0              O1      4.910 
       533        242          A        LYS         NZ        L-FRAG_0              O1      4.770 
       534        242          A        LYS         NZ        L-FRAG_0              O1      4.900 
       535        171          A        GLU        OE2        L-FRAG_1              N1      4.750 
       541        242          A        LYS         NZ        L-FRAG_0              O1      4.710 
       544        242          A        LYS         NZ        L-FRAG_0              O1      4.950 
       552        242          A        LYS         NZ        L-FRAG_0              O1      4.630 
       555        242          A        LYS         NZ        L-FRAG_0              O1      4.530 
       556        242          A        LYS         NZ        L-FRAG_0              O1      4.520 
       559        242          A        LYS         NZ        L-FRAG_0              O1      4.750 
       560        242          A        LYS         NZ        L-FRAG_0              O1      4.900 
       564        242          A        LYS         NZ        L-FRAG_0              O1      4.570 
       568        242          A        LYS         NZ        L-FRAG_0              O1      4.570 
       569        242          A        LYS         NZ        L-FRAG_0              O1      4.930 
       570        242          A        LYS         NZ        L-FRAG_0              O1      4.530 
       571        242          A        LYS         NZ        L-FRAG_0              O1      4.450 
       571        171          A        GLU        OE2        L-FRAG_1              N1      4.640 
       583        242          A        LYS         NZ        L-FRAG_0              O1      4.810 
       583        171          A        GLU        OE2        L-FRAG_1              N1      4.910 
       584        242          A        LYS         NZ        L-FRAG_0              O1      4.440 
       584        171          A        GLU        OE2        L-FRAG_1              N1      4.890 
       585        242          A        LYS         NZ        L-FRAG_0              O1      4.670 
       589        242          A        LYS         NZ        L-FRAG_0              O1      4.570 
       590        242          A        LYS         NZ        L-FRAG_0              O1      4.590 
       591        242          A        LYS         NZ        L-FRAG_0              O1      4.720 
       593        171          A        GLU        OE2        L-FRAG_1              N1      4.770 
       596        242          A        LYS         NZ        L-FRAG_0              O1      4.600 
       597        171          A        GLU        OE2        L-FRAG_1              N1      4.930 
       598        171          A        GLU        OE2        L-FRAG_1              N1      4.800 
       599        171          A        GLU        OE2        L-FRAG_1              N1      4.840 
       601        171          A        GLU        OE2        L-FRAG_1              N1      4.870 
       604        242          A        LYS         NZ        L-FRAG_0              O1      4.980 
       609        242          A        LYS         NZ        L-FRAG_0              O1      4.680 
       610        242          A        LYS         NZ        L-FRAG_0              O1      4.780 
       612        242          A        LYS         NZ        L-FRAG_0              O1      4.950 
       613        242          A        LYS         NZ        L-FRAG_0              O1      4.910 
       615        242          A        LYS         NZ        L-FRAG_0              O1      3.600 
       616        242          A        LYS         NZ        L-FRAG_0              O1      4.770 
       617        242          A        LYS         NZ        L-FRAG_0              O1      4.610 
       618        242          A        LYS         NZ        L-FRAG_0              O1      4.060 
       626        242          A        LYS         NZ        L-FRAG_0              O1      4.940 
       627        242          A        LYS         NZ        L-FRAG_0              O1      4.500 
       629        242          A        LYS         NZ        L-FRAG_0              O1      3.940 
       631        242          A        LYS         NZ        L-FRAG_0              O1      4.820 
       632        242          A        LYS         NZ        L-FRAG_0              O1      4.610 
       649        176          A        LYS         NZ        L-FRAG_0              O1      4.680 
       650        176          A        LYS         NZ        L-FRAG_0              O1      4.880 
       651        176          A        LYS         NZ        L-FRAG_0              O1      4.760 
       655        242          A        LYS         NZ        L-FRAG_0              O1      4.740 
       656        242          A        LYS         NZ        L-FRAG_0              O1      4.500 
       669        242          A        LYS         NZ        L-FRAG_0              O1      4.910 
       670        242          A        LYS         NZ        L-FRAG_0              O1      4.790 
       671        242          A        LYS         NZ        L-FRAG_0              O1      4.460 
       672        242          A        LYS         NZ        L-FRAG_0              O1      4.820 
       673        242          A        LYS         NZ        L-FRAG_0              O1      4.600 
       680        176          A        LYS         NZ        L-FRAG_0              O1      4.730 
       758        222          A        ARG        NH2        L-FRAG_0              O1      4.600 
       759        222          A        ARG        NH2        L-FRAG_0              O1      4.190 
       760        222          A        ARG        NH2        L-FRAG_0              O1      4.610 
       761        222          A        ARG        NH2        L-FRAG_0              O1      3.400 
       762        222          A        ARG        NH2        L-FRAG_0              O1      4.050 
       763        222          A        ARG        NH2        L-FRAG_0              O1      3.050 
       764        222          A        ARG        NH2        L-FRAG_0              O1      3.290 
      2706        245          A        LYS         NZ        L-FRAG_0              O1      4.960 
      2709        245          A        LYS         NZ        L-FRAG_0              O1      4.200 
      2717        245          A        LYS         NZ        L-FRAG_0              O1      4.600 
      2722        245          A        LYS         NZ        L-FRAG_0              O1      4.360 
      2723        245          A        LYS         NZ        L-FRAG_0              O1      4.380 
      2724        245          A        LYS         NZ        L-FRAG_0              O1      4.530 
      2729        245          A        LYS         NZ        L-FRAG_0              O1      4.660 
      2734        245          A        LYS         NZ        L-FRAG_0              O1      4.120 
      2735        245          A        LYS         NZ        L-FRAG_0              O1      4.840 
      2750        250          A        ARG        NH2        L-FRAG_0              O1      4.770 
      2758        250          A        ARG        NH2        L-FRAG_0              O1      4.650 
      2759        250          A        ARG        NH2        L-FRAG_0              O1      4.440 
      2760        250          A        ARG        NH2        L-FRAG_0              O1      4.780 
      2761        250          A        ARG        NH2        L-FRAG_0              O1      4.720 
      2762        250          A        ARG        NH2        L-FRAG_0              O1      4.240 
      2763        250          A        ARG        NH2        L-FRAG_0              O1      3.540 
      2764        250          A        ARG        NH2        L-FRAG_0              O1      4.810 
      2765        250          A        ARG        NH2        L-FRAG_0              O1      4.710 
      2766        250          A        ARG        NH2        L-FRAG_0              O1      3.390 
      2767        250          A        ARG        NH2        L-FRAG_0              O1      3.870 
      2768        250          A        ARG        NH2        L-FRAG_0              O1      3.350 
      2769        250          A        ARG        NH2        L-FRAG_0              O1      4.590 
      2770        250          A        ARG        NH2        L-FRAG_0              O1      3.560 
      2771        250          A        ARG        NH2        L-FRAG_0              O1      3.410 
      2772        250          A        ARG        NH2        L-FRAG_0              O1      3.700 
      2773        250          A        ARG        NH2        L-FRAG_0              O1      4.130 
      2774        250          A        ARG        NH2        L-FRAG_0              O1      3.840 
      2775        250          A        ARG        NH2        L-FRAG_0              O1      3.530 
      2776        250          A        ARG        NH2        L-FRAG_0              O1      4.310 
      2777        250          A        ARG        NH2        L-FRAG_0              O1      4.130 
      2778        250          A        ARG        NH2        L-FRAG_0              O1      4.480 
      2792        226          A        GLU        OE2        L-FRAG_1              N1      4.710 
      2793        226          A        GLU        OE2        L-FRAG_1              N1      4.530 
      2800        226          A        GLU        OE2        L-FRAG_1              N1      4.160 
      2819        248          A        ARG        NH2        L-FRAG_0              O1      4.630 
      3573        154          A        ARG        NH2        L-FRAG_0              O1      4.060 
      3574        154          A        ARG        NH2        L-FRAG_0              O1      3.710 
      3585        154          A        ARG        NH2        L-FRAG_0              O1      4.120 
      3586        154          A        ARG        NH2        L-FRAG_0              O1      4.680 
      3965        153          A        ARG        NH2        L-FRAG_0              O1      3.540 
      3966        153          A        ARG        NH2        L-FRAG_0              O1      4.770 
      3967        153          A        ARG        NH2        L-FRAG_0              O1      3.980 
      4054        153          A        ARG        NH2        L-FRAG_0              O1      4.800 
      4093        153          A        ARG        NH2        L-FRAG_0              O1      4.350 
      4097        153          A        ARG        NH2        L-FRAG_0              O1      3.900 
      4100        153          A        ARG        NH2        L-FRAG_0              O1      4.910 
      4101        153          A        ARG        NH2        L-FRAG_0              O1      4.550 
      4103        153          A        ARG        NH2        L-FRAG_0              O1      4.650 
      4106        153          A        ARG        NH2        L-FRAG_0              O1      4.820 
      4463        153          A        ARG        NH2        L-FRAG_0              O1      3.730 
      4464        153          A        ARG        NH2        L-FRAG_0              O1      3.900 
      4466        153          A        ARG        NH2        L-FRAG_0              O1      4.670 
      4470        153          A        ARG        NH2        L-FRAG_0              O1      4.790 
      4471        153          A        ARG        NH2        L-FRAG_0              O1      3.470 
      4491        153          A        ARG        NH2        L-FRAG_0              O1      3.290 
      4492        153          A        ARG        NH2        L-FRAG_0              O1      4.330 
      4671        250          A        ARG        NH2        L-FRAG_0              O1      4.260 
      4672        250          A        ARG        NH2        L-FRAG_0              O1      3.460 
      4687        250          A        ARG        NH2        L-FRAG_0              O1      4.880 
      4691        250          A        ARG        NH2        L-FRAG_0              O1      4.900 
      4694        250          A        ARG        NH2        L-FRAG_0              O1      4.160 
