# Supplementary material for: Taurine is a potential therapy for rheumatoid arthritis via targeting FOXO3 through cellular senescence and autophagy
Source: PLoS One. 2025 Apr 16;20(4):e0318311. doi: 10.1371/journal.pone.0318311 (PMC12002484; doi:10.1371/journal.pone.0318311)
Supplement: S1 Data — The analytical data and experimental raw data of this study. (zip) [file pone.0318311.s001.zip › Taurine_FOXO3_MD AND MDS/molecular dynamics simulation/raw-data/PL-Contacts_HBond.dat]

  # Frame#   Residue#      Chain    ResName   AtomName  LigandFragment  LigandAtomName 
         0        171          A        GLU        OE1        L-FRAG_1              H5 
         0        176          A        LYS        HZ3        L-FRAG_0              O1 
         1        171          A        GLU        OE2        L-FRAG_1              H6 
         1        176          A        LYS        HZ3        L-FRAG_0              O1 
         2        176          A        LYS        HZ3        L-FRAG_0              O1 
         3        171          A        GLU        OE2        L-FRAG_1              H7 
         3        176          A        LYS        HZ3        L-FRAG_0              O1 
         4        176          A        LYS        HZ3        L-FRAG_0              O1 
         5        176          A        LYS        HZ3        L-FRAG_0              O1 
         6        171          A        GLU        OE2        L-FRAG_1              H5 
         6        176          A        LYS        HZ3        L-FRAG_0              O1 
         7        176          A        LYS        HZ3        L-FRAG_0              O1 
         7        242          A        LYS        HZ3        L-FRAG_0              O2 
         8        176          A        LYS        HZ3        L-FRAG_0              O1 
         8        242          A        LYS        HZ3        L-FRAG_0              O2 
         9        176          A        LYS        HZ3        L-FRAG_0              O1 
         9        242          A        LYS        HZ3        L-FRAG_0              O2 
        10        176          A        LYS        HZ3        L-FRAG_0              O1 
        10        242          A        LYS        HZ3        L-FRAG_0              O2 
        11        176          A        LYS        HZ3        L-FRAG_0              O1 
        11        242          A        LYS        HZ3        L-FRAG_0              O2 
        12        176          A        LYS        HZ3        L-FRAG_0              O1 
        12        242          A        LYS        HZ3        L-FRAG_0              O2 
        13        176          A        LYS        HZ3        L-FRAG_0              O1 
        13        242          A        LYS        HZ3        L-FRAG_0              O2 
        14        176          A        LYS        HZ3        L-FRAG_0              O1 
        14        242          A        LYS        HZ3        L-FRAG_0              O2 
        15        176          A        LYS        HZ3        L-FRAG_0              O1 
        15        242          A        LYS        HZ3        L-FRAG_0              O2 
        16        176          A        LYS        HZ3        L-FRAG_0              O1 
        16        242          A        LYS        HZ3        L-FRAG_0              O2 
        17        176          A        LYS        HZ3        L-FRAG_0              O1 
        17        242          A        LYS        HZ3        L-FRAG_0              O2 
        18        176          A        LYS        HZ3        L-FRAG_0              O1 
        18        242          A        LYS        HZ3        L-FRAG_0              O2 
        19        176          A        LYS        HZ3        L-FRAG_0              O1 
        19        242          A        LYS        HZ3        L-FRAG_0              O2 
        20        176          A        LYS        HZ3        L-FRAG_0              O1 
        20        242          A        LYS        HZ3        L-FRAG_0              O2 
        21        176          A        LYS        HZ3        L-FRAG_0              O1 
        21        242          A        LYS        HZ3        L-FRAG_0              O2 
        22        171          A        GLU        OE2        L-FRAG_1              H7 
        22        176          A        LYS        HZ3        L-FRAG_0              O1 
        22        242          A        LYS        HZ3        L-FRAG_0              O2 
        23        171          A        GLU        OE2        L-FRAG_1              H7 
        23        176          A        LYS        HZ3        L-FRAG_0              O1 
        23        242          A        LYS        HZ3        L-FRAG_0              O2 
        24        176          A        LYS        HZ3        L-FRAG_0              O1 
        24        242          A        LYS        HZ3        L-FRAG_0              O2 
        25        176          A        LYS        HZ3        L-FRAG_0              O1 
        25        242          A        LYS        HZ3        L-FRAG_0              O2 
        26        176          A        LYS        HZ3        L-FRAG_0              O1 
        26        242          A        LYS        HZ3        L-FRAG_0              O2 
        27        176          A        LYS        HZ3        L-FRAG_0              O3 
        27        242          A        LYS        HZ3        L-FRAG_0              O2 
        28        176          A        LYS        HZ3        L-FRAG_0              O1 
        29        176          A        LYS        HZ3        L-FRAG_0              O1 
        30        176          A        LYS        HZ3        L-FRAG_0              O1 
        31        176          A        LYS        HZ3        L-FRAG_0              O1 
        32        176          A        LYS        HZ3        L-FRAG_0              O1 
        33        176          A        LYS        HZ3        L-FRAG_0              O1 
        34        176          A        LYS        HZ3        L-FRAG_0              O1 
        35        171          A        GLU        OE2        L-FRAG_1              H5 
        35        176          A        LYS        HZ3        L-FRAG_0              O1 
        36        176          A        LYS        HZ3        L-FRAG_0              O1 
        37        176          A        LYS        HZ3        L-FRAG_0              O1 
        38        176          A        LYS        HZ3        L-FRAG_0              O1 
        39        176          A        LYS        HZ3        L-FRAG_0              O1 
        40        171          A        GLU        OE1        L-FRAG_1              H7 
        40        176          A        LYS        HZ3        L-FRAG_0              O1 
        41        171          A        GLU        OE1        L-FRAG_1              H7 
        41        176          A        LYS        HZ3        L-FRAG_0              O1 
        42        171          A        GLU        OE2        L-FRAG_1              H6 
        42        176          A        LYS        HZ3        L-FRAG_0              O1 
        43        171          A        GLU        OE2        L-FRAG_1              H6 
        43        176          A        LYS        HZ3        L-FRAG_0              O1 
        44        171          A        GLU        OE1        L-FRAG_1              H5 
        44        176          A        LYS        HZ3        L-FRAG_0              O1 
        45        176          A        LYS        HZ3        L-FRAG_0              O1 
        46        176          A        LYS        HZ3        L-FRAG_0              O1 
        47        176          A        LYS        HZ3        L-FRAG_0              O1 
        48        176          A        LYS        HZ3        L-FRAG_0              O1 
        49        176          A        LYS        HZ3        L-FRAG_0              O1 
        50        176          A        LYS        HZ3        L-FRAG_0              O1 
        50        242          A        LYS        HZ3        L-FRAG_0              O3 
        51        176          A        LYS        HZ3        L-FRAG_0              O1 
        51        242          A        LYS        HZ3        L-FRAG_0              O3 
        52        176          A        LYS        HZ3        L-FRAG_0              O1 
        53        176          A        LYS        HZ3        L-FRAG_0              O1 
        54        171          A        GLU        OE2        L-FRAG_1              H7 
        54        176          A        LYS        HZ3        L-FRAG_0              O1 
        55        171          A        GLU        OE2        L-FRAG_1              H7 
        55        176          A        LYS        HZ3        L-FRAG_0              O1 
        56        176          A        LYS        HZ3        L-FRAG_0              O1 
        57        171          A        GLU        OE2        L-FRAG_1              H6 
        57        176          A        LYS        HZ3        L-FRAG_0              O1 
        58        171          A        GLU        OE2        L-FRAG_1              H6 
        58        176          A        LYS        HZ3        L-FRAG_0              O1 
        59        176          A        LYS        HZ3        L-FRAG_0              O1 
        60        176          A        LYS        HZ3        L-FRAG_0              O1 
        61        176          A        LYS        HZ3        L-FRAG_0              O1 
        62        176          A        LYS        HZ3        L-FRAG_0              O1 
        63        176          A        LYS        HZ3        L-FRAG_0              O1 
        64        176          A        LYS        HZ3        L-FRAG_0              O1 
        65        176          A        LYS        HZ3        L-FRAG_0              O1 
        66        176          A        LYS        HZ3        L-FRAG_0              O1 
        66        242          A        LYS        HZ3        L-FRAG_0              O3 
        67        176          A        LYS        HZ3        L-FRAG_0              O1 
        68        176          A        LYS        HZ3        L-FRAG_0              O1 
        69        176          A        LYS        HZ3        L-FRAG_0              O1 
        70        176          A        LYS        HZ3        L-FRAG_0              O1 
        70        242          A        LYS        HZ3        L-FRAG_0              O3 
        71        171          A        GLU        OE2        L-FRAG_1              H6 
        71        176          A        LYS        HZ3        L-FRAG_0              O1 
        72        176          A        LYS        HZ3        L-FRAG_0              O1 
        72        242          A        LYS        HZ3        L-FRAG_0              O3 
        73        176          A        LYS        HZ3        L-FRAG_0              O1 
        74        171          A        GLU        OE2        L-FRAG_1              H7 
        74        176          A        LYS        HZ3        L-FRAG_0              O1 
        75        171          A        GLU        OE2        L-FRAG_1              H7 
        75        176          A        LYS        HZ3        L-FRAG_0              O1 
        76        176          A        LYS        HZ3        L-FRAG_0              O1 
        77        176          A        LYS        HZ3        L-FRAG_0              O1 
        78        176          A        LYS        HZ3        L-FRAG_0              O1 
        79        176          A        LYS        HZ3        L-FRAG_0              O1 
        80        176          A        LYS        HZ3        L-FRAG_0              O1 
        80        242          A        LYS        HZ3        L-FRAG_0              O3 
        81        176          A        LYS        HZ3        L-FRAG_0              O1 
        82        176          A        LYS        HZ3        L-FRAG_0              O1 
        83        176          A        LYS        HZ3        L-FRAG_0              O1 
        84        176          A        LYS        HZ3        L-FRAG_0              O1 
        85        176          A        LYS        HZ3        L-FRAG_0              O1 
        86        171          A        GLU        OE2        L-FRAG_1              H7 
        86        176          A        LYS        HZ3        L-FRAG_0              O1 
        87        171          A        GLU        OE2        L-FRAG_1              H6 
        87        176          A        LYS        HZ3        L-FRAG_0              O1 
        88        171          A        GLU        OE2        L-FRAG_1              H6 
        88        176          A        LYS        HZ3        L-FRAG_0              O1 
        89        171          A        GLU        OE1        L-FRAG_1              H7 
        89        176          A        LYS        HZ3        L-FRAG_0              O1 
        90        171          A        GLU        OE1        L-FRAG_1              H5 
        90        176          A        LYS        HZ3        L-FRAG_0              O1 
        91        171          A        GLU        OE2        L-FRAG_1              H7 
        91        176          A        LYS        HZ3        L-FRAG_0              O1 
        92        171          A        GLU        OE1        L-FRAG_1              H6 
        92        176          A        LYS        HZ3        L-FRAG_0              O1 
        93        176          A        LYS        HZ3        L-FRAG_0              O1 
       101        171          A        GLU        OE2        L-FRAG_1              H6 
       101        176          A        LYS        HZ3        L-FRAG_0              O1 
       102        176          A        LYS        HZ3        L-FRAG_0              O1 
       103        176          A        LYS        HZ3        L-FRAG_0              O1 
       104        176          A        LYS        HZ3        L-FRAG_0              O1 
       105        176          A        LYS        HZ3        L-FRAG_0              O1 
       106        176          A        LYS        HZ3        L-FRAG_0              O1 
       106        242          A        LYS        HZ3        L-FRAG_0              O3 
       107        176          A        LYS        HZ3        L-FRAG_0              O1 
       108        176          A        LYS        HZ3        L-FRAG_0              O1 
       109        176          A        LYS        HZ3        L-FRAG_0              O1 
       110        176          A        LYS        HZ3        L-FRAG_0              O1 
       111        176          A        LYS        HZ3        L-FRAG_0              O1 
       112        176          A        LYS        HZ3        L-FRAG_0              O1 
       113        176          A        LYS        HZ3        L-FRAG_0              O1 
       114        176          A        LYS        HZ3        L-FRAG_0              O1 
       115        176          A        LYS        HZ3        L-FRAG_0              O1 
       116        176          A        LYS        HZ3        L-FRAG_0              O1 
       117        176          A        LYS        HZ3        L-FRAG_0              O1 
       118        176          A        LYS        HZ3        L-FRAG_0              O1 
       119        176          A        LYS        HZ3        L-FRAG_0              O1 
       120        176          A        LYS        HZ3        L-FRAG_0              O1 
       121        176          A        LYS        HZ3        L-FRAG_0              O1 
       122        176          A        LYS        HZ3        L-FRAG_0              O1 
       123        176          A        LYS        HZ3        L-FRAG_0              O1 
       124        176          A        LYS        HZ3        L-FRAG_0              O3 
       125        176          A        LYS        HZ3        L-FRAG_0              O3 
       126        176          A        LYS        HZ3        L-FRAG_0              O3 
       126        242          A        LYS        HZ3        L-FRAG_0              O2 
       127        176          A        LYS        HZ3        L-FRAG_0              O3 
       128        176          A        LYS        HZ3        L-FRAG_0              O3 
       129        176          A        LYS        HZ3        L-FRAG_0              O3 
       130        176          A        LYS        HZ3        L-FRAG_0              O3 
       130        242          A        LYS        HZ3        L-FRAG_0              O2 
       131        176          A        LYS        HZ3        L-FRAG_0              O3 
       132        176          A        LYS        HZ3        L-FRAG_0              O3 
       132        242          A        LYS        HZ3        L-FRAG_0              O2 
       133        176          A        LYS        HZ3        L-FRAG_0              O3 
       134        176          A        LYS        HZ3        L-FRAG_0              O1 
       135        176          A        LYS        HZ3        L-FRAG_0              O1 
       136        176          A        LYS        HZ3        L-FRAG_0              O1 
       137        176          A        LYS        HZ3        L-FRAG_0              O1 
       138        176          A        LYS        HZ3        L-FRAG_0              O1 
       139        176          A        LYS        HZ3        L-FRAG_0              O1 
       140        176          A        LYS        HZ3        L-FRAG_0              O1 
       141        176          A        LYS        HZ3        L-FRAG_0              O1 
       142        176          A        LYS        HZ3        L-FRAG_0              O1 
       143        176          A        LYS        HZ3        L-FRAG_0              O1 
       144        176          A        LYS        HZ3        L-FRAG_0              O1 
       145        176          A        LYS        HZ3        L-FRAG_0              O1 
       146        176          A        LYS        HZ3        L-FRAG_0              O1 
       147        176          A        LYS        HZ3        L-FRAG_0              O1 
       148        176          A        LYS        HZ3        L-FRAG_0              O1 
       149        176          A        LYS        HZ3        L-FRAG_0              O1 
       150        176          A        LYS        HZ3        L-FRAG_0              O1 
       151        176          A        LYS        HZ3        L-FRAG_0              O1 
       152        176          A        LYS        HZ3        L-FRAG_0              O1 
       153        176          A        LYS        HZ3        L-FRAG_0              O1 
       154        176          A        LYS        HZ3        L-FRAG_0              O1 
       155        176          A        LYS        HZ3        L-FRAG_0              O1 
       156        176          A        LYS        HZ3        L-FRAG_0              O1 
       157        176          A        LYS        HZ3        L-FRAG_0              O1 
       158        176          A        LYS        HZ3        L-FRAG_0              O1 
       159        176          A        LYS        HZ3        L-FRAG_0              O1 
       160        176          A        LYS        HZ3        L-FRAG_0              O1 
       161        176          A        LYS        HZ3        L-FRAG_0              O1 
       162        176          A        LYS        HZ3        L-FRAG_0              O1 
       163        176          A        LYS        HZ3        L-FRAG_0              O1 
       164        171          A        GLU        OE1        L-FRAG_1              H5 
       164        176          A        LYS        HZ3        L-FRAG_0              O1 
       165        176          A        LYS        HZ3        L-FRAG_0              O1 
       166        176          A        LYS        HZ3        L-FRAG_0              O1 
       166        242          A        LYS        HZ3        L-FRAG_0              O3 
       167        176          A        LYS        HZ3        L-FRAG_0              O1 
       168        176          A        LYS        HZ3        L-FRAG_0              O1 
       169        171          A        GLU        OE2        L-FRAG_1              H7 
       169        176          A        LYS        HZ3        L-FRAG_0              O1 
       170        171          A        GLU        OE2        L-FRAG_1              H7 
       170        176          A        LYS        HZ3        L-FRAG_0              O1 
       171        171          A        GLU        OE2        L-FRAG_1              H7 
       171        176          A        LYS        HZ3        L-FRAG_0              O1 
       172        171          A        GLU        OE2        L-FRAG_1              H7 
       172        176          A        LYS        HZ3        L-FRAG_0              O1 
       173        171          A        GLU        OE2        L-FRAG_1              H7 
       173        176          A        LYS        HZ3        L-FRAG_0              O1 
       174        171          A        GLU        OE2        L-FRAG_1              H7 
       174        176          A        LYS        HZ3        L-FRAG_0              O1 
       175        171          A        GLU        OE2        L-FRAG_1              H7 
       175        176          A        LYS        HZ3        L-FRAG_0              O1 
       176        171          A        GLU        OE2        L-FRAG_1              H5 
       176        176          A        LYS        HZ3        L-FRAG_0              O1 
       177        171          A        GLU        OE2        L-FRAG_1              H5 
       177        176          A        LYS        HZ3        L-FRAG_0              O1 
       178        171          A        GLU        OE2        L-FRAG_1              H5 
       178        176          A        LYS        HZ3        L-FRAG_0              O1 
       179        171          A        GLU        OE2        L-FRAG_1              H5 
       179        176          A        LYS        HZ3        L-FRAG_0              O1 
       180        171          A        GLU        OE2        L-FRAG_1              H7 
       180        176          A        LYS        HZ3        L-FRAG_0              O1 
       181        171          A        GLU        OE2        L-FRAG_1              H5 
       181        176          A        LYS        HZ3        L-FRAG_0              O1 
       182        171          A        GLU        OE2        L-FRAG_1              H7 
       182        176          A        LYS        HZ3        L-FRAG_0              O1 
       183        171          A        GLU        OE2        L-FRAG_1              H7 
       183        176          A        LYS        HZ3        L-FRAG_0              O1 
       184        171          A        GLU        OE1        L-FRAG_1              H5 
       184        176          A        LYS        HZ3        L-FRAG_0              O1 
       185        171          A        GLU        OE2        L-FRAG_1              H6 
       185        176          A        LYS        HZ3        L-FRAG_0              O1 
       186        171          A        GLU        OE2        L-FRAG_1              H5 
       186        171          A        GLU        OE1        L-FRAG_1              H7 
       186        176          A        LYS        HZ3        L-FRAG_0              O1 
       187        176          A        LYS        HZ3        L-FRAG_0              O1 
       188        176          A        LYS        HZ3        L-FRAG_0              O1 
       189        171          A        GLU        OE1        L-FRAG_1              H7 
       189        176          A        LYS        HZ3        L-FRAG_0              O1 
       190        171          A        GLU        OE2        L-FRAG_1              H7 
       190        176          A        LYS        HZ3        L-FRAG_0              O1 
       191        171          A        GLU        OE2        L-FRAG_1              H7 
       191        176          A        LYS        HZ3        L-FRAG_0              O1 
       192        171          A        GLU        OE2        L-FRAG_1              H7 
       192        176          A        LYS        HZ3        L-FRAG_0              O1 
       193        171          A        GLU        OE2        L-FRAG_1              H7 
       193        176          A        LYS        HZ3        L-FRAG_0              O1 
       194        171          A        GLU        OE2        L-FRAG_1              H7 
       194        176          A        LYS        HZ3        L-FRAG_0              O1 
       195        176          A        LYS        HZ3        L-FRAG_0              O1 
       196        171          A        GLU        OE2        L-FRAG_1              H7 
       196        176          A        LYS        HZ3        L-FRAG_0              O3 
       197        171          A        GLU        OE2        L-FRAG_1              H7 
       197        176          A        LYS        HZ3        L-FRAG_0              O3 
       198        171          A        GLU        OE2        L-FRAG_1              H7 
       198        176          A        LYS        HZ3        L-FRAG_0              O3 
       198        176          A        LYS        HZ3        L-FRAG_0              O1 
       199        171          A        GLU        OE2        L-FRAG_1              H7 
       199        176          A        LYS        HZ3        L-FRAG_0              O1 
       200        171          A        GLU        OE2        L-FRAG_1              H7 
       201        171          A        GLU        OE2        L-FRAG_1              H7 
       201        176          A        LYS        HZ3        L-FRAG_0              O1 
       202        171          A        GLU        OE2        L-FRAG_1              H7 
       203        171          A        GLU        OE2        L-FRAG_1              H7 
       211        171          A        GLU        OE1        L-FRAG_1              H7 
       212        171          A        GLU        OE1        L-FRAG_1              H7 
       213        171          A        GLU        OE1        L-FRAG_1              H7 
       214        171          A        GLU        OE1        L-FRAG_1              H7 
       215        171          A        GLU        OE1        L-FRAG_1              H7 
       216        171          A        GLU        OE1        L-FRAG_1              H7 
       217        171          A        GLU        OE1        L-FRAG_1              H7 
       218        171          A        GLU        OE1        L-FRAG_1              H7 
       218        176          A        LYS        HZ3        L-FRAG_0              O1 
       219        171          A        GLU        OE1        L-FRAG_1              H7 
       219        176          A        LYS        HZ3        L-FRAG_0              O1 
       220        171          A        GLU        OE1        L-FRAG_1              H7 
       220        176          A        LYS        HZ3        L-FRAG_0              O1 
       221        171          A        GLU        OE2        L-FRAG_1              H5 
       221        176          A        LYS        HZ3        L-FRAG_0              O1 
       222        171          A        GLU        OE1        L-FRAG_1              H6 
       222        176          A        LYS        HZ3        L-FRAG_0              O1 
       223        171          A        GLU        OE2        L-FRAG_1              H5 
       223        176          A        LYS        HZ3        L-FRAG_0              O1 
       224        171          A        GLU        OE2        L-FRAG_1              H7 
       224        176          A        LYS        HZ3        L-FRAG_0              O1 
       225        176          A        LYS        HZ3        L-FRAG_0              O1 
       226        171          A        GLU        OE2        L-FRAG_1              H5 
       226        176          A        LYS        HZ3        L-FRAG_0              O1 
       227        171          A        GLU        OE2        L-FRAG_1              H5 
       227        176          A        LYS        HZ3        L-FRAG_0              O1 
       228        171          A        GLU        OE2        L-FRAG_1              H6 
       228        176          A        LYS        HZ3        L-FRAG_0              O1 
       229        171          A        GLU        OE2        L-FRAG_1              H5 
       229        176          A        LYS        HZ3        L-FRAG_0              O1 
       230        171          A        GLU        OE2        L-FRAG_1              H6 
       230        176          A        LYS        HZ3        L-FRAG_0              O1 
       231        176          A        LYS        HZ3        L-FRAG_0              O1 
       232        171          A        GLU        OE2        L-FRAG_1              H6 
       232        176          A        LYS        HZ3        L-FRAG_0              O1 
       233        176          A        LYS        HZ3        L-FRAG_0              O1 
       234        176          A        LYS        HZ3        L-FRAG_0              O1 
       235        176          A        LYS        HZ3        L-FRAG_0              O1 
       236        176          A        LYS        HZ3        L-FRAG_0              O1 
       237        176          A        LYS        HZ3        L-FRAG_0              O1 
       238        176          A        LYS        HZ3        L-FRAG_0              O1 
       239        176          A        LYS        HZ3        L-FRAG_0              O1 
       239        242          A        LYS        HZ3        L-FRAG_0              O3 
       240        176          A        LYS        HZ3        L-FRAG_0              O1 
       241        176          A        LYS        HZ3        L-FRAG_0              O1 
       242        176          A        LYS        HZ3        L-FRAG_0              O1 
       243        176          A        LYS        HZ3        L-FRAG_0              O1 
       244        176          A        LYS        HZ3        L-FRAG_0              O1 
       245        176          A        LYS        HZ3        L-FRAG_0              O1 
       246        176          A        LYS        HZ3        L-FRAG_0              O1 
       247        176          A        LYS        HZ3        L-FRAG_0              O1 
       248        176          A        LYS        HZ3        L-FRAG_0              O1 
       249        176          A        LYS        HZ3        L-FRAG_0              O1 
       250        176          A        LYS        HZ3        L-FRAG_0              O1 
       251        176          A        LYS        HZ3        L-FRAG_0              O1 
       252        176          A        LYS        HZ3        L-FRAG_0              O1 
       253        176          A        LYS        HZ3        L-FRAG_0              O1 
       254        176          A        LYS        HZ3        L-FRAG_0              O1 
       255        171          A        GLU        OE1        L-FRAG_1              H7 
       255        176          A        LYS        HZ3        L-FRAG_0              O1 
       256        171          A        GLU        OE1        L-FRAG_1              H7 
       256        176          A        LYS        HZ3        L-FRAG_0              O1 
       257        171          A        GLU        OE1        L-FRAG_1              H7 
       257        176          A        LYS        HZ3        L-FRAG_0              O1 
       258        171          A        GLU        OE1        L-FRAG_1              H7 
       258        176          A        LYS        HZ3        L-FRAG_0              O1 
       259        171          A        GLU        OE1        L-FRAG_1              H7 
       259        176          A        LYS        HZ3        L-FRAG_0              O1 
       260        176          A        LYS        HZ3        L-FRAG_0              O1 
       261        176          A        LYS        HZ3        L-FRAG_0              O1 
       262        176          A        LYS        HZ3        L-FRAG_0              O1 
       263        176          A        LYS        HZ3        L-FRAG_0              O1 
       264        176          A        LYS        HZ3        L-FRAG_0              O1 
       265        176          A        LYS        HZ3        L-FRAG_0              O1 
       266        176          A        LYS        HZ3        L-FRAG_0              O1 
       267        176          A        LYS        HZ3        L-FRAG_0              O1 
       268        176          A        LYS        HZ3        L-FRAG_0              O1 
       269        176          A        LYS        HZ3        L-FRAG_0              O1 
       270        176          A        LYS        HZ3        L-FRAG_0              O1 
       271        176          A        LYS        HZ3        L-FRAG_0              O1 
       272        176          A        LYS        HZ3        L-FRAG_0              O1 
       272        242          A        LYS        HZ3        L-FRAG_0              O2 
       273        176          A        LYS        HZ3        L-FRAG_0              O1 
       274        176          A        LYS        HZ3        L-FRAG_0              O1 
       274        242          A        LYS        HZ3        L-FRAG_0              O2 
       275        176          A        LYS        HZ3        L-FRAG_0              O1 
       275        242          A        LYS        HZ3        L-FRAG_0              O2 
       276        176          A        LYS        HZ3        L-FRAG_0              O1 
       276        242          A        LYS        HZ3        L-FRAG_0              O2 
       277        176          A        LYS        HZ3        L-FRAG_0              O1 
       277        242          A        LYS        HZ3        L-FRAG_0              O2 
       278        176          A        LYS        HZ3        L-FRAG_0              O1 
       278        242          A        LYS        HZ3        L-FRAG_0              O2 
       279        176          A        LYS        HZ3        L-FRAG_0              O1 
       279        242          A        LYS        HZ3        L-FRAG_0              O2 
       280        176          A        LYS        HZ3        L-FRAG_0              O1 
       280        242          A        LYS        HZ3        L-FRAG_0              O2 
       281        176          A        LYS        HZ3        L-FRAG_0              O1 
       282        176          A        LYS        HZ3        L-FRAG_0              O1 
       282        242          A        LYS        HZ3        L-FRAG_0              O2 
       283        176          A        LYS        HZ3        L-FRAG_0              O1 
       284        176          A        LYS        HZ3        L-FRAG_0              O1 
       284        242          A        LYS        HZ3        L-FRAG_0              O2 
       285        176          A        LYS        HZ3        L-FRAG_0              O1 
       285        242          A        LYS        HZ3        L-FRAG_0              O2 
       286        176          A        LYS        HZ3        L-FRAG_0              O1 
       286        242          A        LYS        HZ3        L-FRAG_0              O2 
       287        176          A        LYS        HZ3        L-FRAG_0              O1 
       287        242          A        LYS        HZ3        L-FRAG_0              O2 
       288        176          A        LYS        HZ3        L-FRAG_0              O1 
       289        176          A        LYS        HZ3        L-FRAG_0              O1 
       289        242          A        LYS        HZ3        L-FRAG_0              O2 
       290        176          A        LYS        HZ3        L-FRAG_0              O1 
       291        176          A        LYS        HZ3        L-FRAG_0              O1 
       292        176          A        LYS        HZ3        L-FRAG_0              O1 
       292        242          A        LYS        HZ3        L-FRAG_0              O2 
       293        176          A        LYS        HZ3        L-FRAG_0              O1 
       294        176          A        LYS        HZ3        L-FRAG_0              O1 
       295        176          A        LYS        HZ3        L-FRAG_0              O1 
       296        176          A        LYS        HZ3        L-FRAG_0              O1 
       297        176          A        LYS        HZ3        L-FRAG_0              O1 
       298        176          A        LYS        HZ3        L-FRAG_0              O1 
       299        176          A        LYS        HZ3        L-FRAG_0              O1 
       300        176          A        LYS        HZ3        L-FRAG_0              O1 
       300        242          A        LYS        HZ3        L-FRAG_0              O2 
       301        176          A        LYS        HZ3        L-FRAG_0              O1 
       302        176          A        LYS        HZ3        L-FRAG_0              O1 
       303        176          A        LYS        HZ3        L-FRAG_0              O1 
       304        176          A        LYS        HZ3        L-FRAG_0              O1 
       305        176          A        LYS        HZ3        L-FRAG_0              O1 
       306        176          A        LYS        HZ3        L-FRAG_0              O1 
       307        176          A        LYS        HZ3        L-FRAG_0              O1 
       307        242          A        LYS        HZ3        L-FRAG_0              O2 
       308        176          A        LYS        HZ3        L-FRAG_0              O1 
       308        242          A        LYS        HZ3        L-FRAG_0              O2 
       309        176          A        LYS        HZ3        L-FRAG_0              O1 
       309        242          A        LYS        HZ3        L-FRAG_0              O2 
       310        176          A        LYS        HZ3        L-FRAG_0              O1 
       310        242          A        LYS        HZ3        L-FRAG_0              O2 
       311        176          A        LYS        HZ3        L-FRAG_0              O1 
       312        176          A        LYS        HZ3        L-FRAG_0              O1 
       313        176          A        LYS        HZ3        L-FRAG_0              O1 
       313        242          A        LYS        HZ3        L-FRAG_0              O2 
       314        176          A        LYS        HZ3        L-FRAG_0              O1 
       314        242          A        LYS        HZ3        L-FRAG_0              O2 
       315        176          A        LYS        HZ3        L-FRAG_0              O1 
       315        242          A        LYS        HZ3        L-FRAG_0              O2 
       316        176          A        LYS        HZ3        L-FRAG_0              O1 
       317        176          A        LYS        HZ3        L-FRAG_0              O1 
       317        242          A        LYS        HZ3        L-FRAG_0              O2 
       318        242          A        LYS        HZ3        L-FRAG_0              O2 
       319        242          A        LYS        HZ3        L-FRAG_0              O2 
       320        242          A        LYS        HZ3        L-FRAG_0              O2 
       321        242          A        LYS        HZ3        L-FRAG_0              O2 
       322        242          A        LYS        HZ3        L-FRAG_0              O2 
       323        242          A        LYS        HZ3        L-FRAG_0              O2 
       324        242          A        LYS        HZ3        L-FRAG_0              O2 
       334        242          A        LYS        HZ3        L-FRAG_0              O1 
       335        242          A        LYS        HZ3        L-FRAG_0              O2 
       336        242          A        LYS        HZ3        L-FRAG_0              O2 
       337        242          A        LYS        HZ3        L-FRAG_0              O3 
       338        176          A        LYS        HZ3        L-FRAG_0              O1 
       338        242          A        LYS        HZ3        L-FRAG_0              O3 
       339        174          A        PRO          O        L-FRAG_1              H7 
       339        176          A        LYS        HZ3        L-FRAG_0              O1 
       339        242          A        LYS        HZ3        L-FRAG_0              O3 
       340        174          A        PRO          O        L-FRAG_1              H5 
       340        176          A        LYS        HZ3        L-FRAG_0              O1 
       340        242          A        LYS        HZ3        L-FRAG_0              O3 
       341        174          A        PRO          O        L-FRAG_1              H7 
       341        176          A        LYS        HZ3        L-FRAG_0              O1 
       342        242          A        LYS        HZ3        L-FRAG_0              O2 
       343        174          A        PRO          O        L-FRAG_1              H5 
       343        176          A        LYS        HZ3        L-FRAG_0              O3 
       343        242          A        LYS        HZ3        L-FRAG_0              O2 
       344        174          A        PRO          O        L-FRAG_1              H5 
       344        176          A        LYS        HZ3        L-FRAG_0              O3 
       345        242          A        LYS        HZ3        L-FRAG_0              O2 
       346        176          A        LYS        HZ3        L-FRAG_0              O1 
       346        242          A        LYS        HZ3        L-FRAG_0              O2 
       347        176          A        LYS        HZ3        L-FRAG_0              O1 
       347        242          A        LYS        HZ3        L-FRAG_0              O2 
       348        176          A        LYS        HZ3        L-FRAG_0              O1 
       348        242          A        LYS        HZ3        L-FRAG_0              O2 
       349        176          A        LYS        HZ3        L-FRAG_0              O1 
       349        242          A        LYS        HZ3        L-FRAG_0              O2 
       350        176          A        LYS        HZ3        L-FRAG_0              O1 
       350        242          A        LYS        HZ3        L-FRAG_0              O2 
       351        176          A        LYS        HZ3        L-FRAG_0              O3 
       351        242          A        LYS        HZ3        L-FRAG_0              O2 
       352        176          A        LYS        HZ3        L-FRAG_0              O3 
       352        242          A        LYS        HZ3        L-FRAG_0              O1 
       353        176          A        LYS        HZ3        L-FRAG_0              O3 
       353        242          A        LYS        HZ3        L-FRAG_0              O1 
       354        176          A        LYS        HZ3        L-FRAG_0              O3 
       354        242          A        LYS        HZ3        L-FRAG_0              O1 
       355        176          A        LYS        HZ3        L-FRAG_0              O3 
       355        242          A        LYS        HZ3        L-FRAG_0              O1 
       356        176          A        LYS        HZ3        L-FRAG_0              O3 
       356        242          A        LYS        HZ3        L-FRAG_0              O1 
       357        176          A        LYS        HZ3        L-FRAG_0              O3 
       357        242          A        LYS        HZ3        L-FRAG_0              O1 
       358        176          A        LYS        HZ3        L-FRAG_0              O3 
       358        242          A        LYS        HZ3        L-FRAG_0              O1 
       359        176          A        LYS        HZ3        L-FRAG_0              O3 
       359        242          A        LYS        HZ3        L-FRAG_0              O1 
       360        176          A        LYS        HZ3        L-FRAG_0              O3 
       360        242          A        LYS        HZ3        L-FRAG_0              O1 
       361        176          A        LYS        HZ3        L-FRAG_0              O3 
       361        242          A        LYS        HZ3        L-FRAG_0              O1 
       362        176          A        LYS        HZ3        L-FRAG_0              O3 
       362        242          A        LYS        HZ3        L-FRAG_0              O1 
       363        176          A        LYS        HZ3        L-FRAG_0              O3 
       363        242          A        LYS        HZ3        L-FRAG_0              O1 
       364        176          A        LYS        HZ3        L-FRAG_0              O3 
       365        176          A        LYS        HZ3        L-FRAG_0              O3 
       366        176          A        LYS        HZ3        L-FRAG_0              O3 
       367        176          A        LYS        HZ3        L-FRAG_0              O3 
       368        176          A        LYS        HZ3        L-FRAG_0              O3 
       369        176          A        LYS        HZ3        L-FRAG_0              O3 
       370        176          A        LYS        HZ3        L-FRAG_0              O3 
       371        176          A        LYS        HZ3        L-FRAG_0              O3 
       372        176          A        LYS        HZ3        L-FRAG_0              O3 
       373        176          A        LYS        HZ3        L-FRAG_0              O3 
       374        176          A        LYS        HZ3        L-FRAG_0              O3 
       376        176          A        LYS        HZ3        L-FRAG_0              O3 
       377        176          A        LYS        HZ3        L-FRAG_0              O3 
       378        176          A        LYS        HZ3        L-FRAG_0              O3 
       379        176          A        LYS        HZ3        L-FRAG_0              O3 
       380        176          A        LYS        HZ3        L-FRAG_0              O3 
       381        176          A        LYS        HZ3        L-FRAG_0              O3 
       382        176          A        LYS        HZ3        L-FRAG_0              O3 
       383        176          A        LYS        HZ3        L-FRAG_0              O3 
       383        242          A        LYS        HZ3        L-FRAG_0              O1 
       384        176          A        LYS        HZ3        L-FRAG_0              O3 
       385        176          A        LYS        HZ3        L-FRAG_0              O3 
       386        176          A        LYS        HZ3        L-FRAG_0              O3 
       387        176          A        LYS        HZ3        L-FRAG_0              O3 
       387        242          A        LYS        HZ3        L-FRAG_0              O2 
       388        176          A        LYS        HZ3        L-FRAG_0              O3 
       388        242          A        LYS        HZ3        L-FRAG_0              O2 
       389        176          A        LYS        HZ3        L-FRAG_0              O3 
       389        242          A        LYS        HZ3        L-FRAG_0              O2 
       390        176          A        LYS        HZ3        L-FRAG_0              O3 
       390        242          A        LYS        HZ3        L-FRAG_0              O2 
       391        176          A        LYS        HZ3        L-FRAG_0              O3 
       391        242          A        LYS        HZ3        L-FRAG_0              O2 
       392        176          A        LYS        HZ3        L-FRAG_0              O3 
       392        242          A        LYS        HZ3        L-FRAG_0              O1 
       393        176          A        LYS        HZ3        L-FRAG_0              O3 
       393        242          A        LYS        HZ3        L-FRAG_0              O1 
       394        176          A        LYS        HZ3        L-FRAG_0              O3 
       394        242          A        LYS        HZ3        L-FRAG_0              O1 
       395        176          A        LYS        HZ3        L-FRAG_0              O2 
       395        242          A        LYS        HZ3        L-FRAG_0              O1 
       396        176          A        LYS        HZ3        L-FRAG_0              O2 
       396        242          A        LYS        HZ3        L-FRAG_0              O1 
       397        176          A        LYS        HZ3        L-FRAG_0              O2 
       397        242          A        LYS        HZ3        L-FRAG_0              O1 
       398        176          A        LYS        HZ3        L-FRAG_0              O2 
       398        242          A        LYS        HZ3        L-FRAG_0              O1 
       399        176          A        LYS        HZ3        L-FRAG_0              O2 
       399        242          A        LYS        HZ3        L-FRAG_0              O1 
       400        176          A        LYS        HZ3        L-FRAG_0              O2 
       400        242          A        LYS        HZ3        L-FRAG_0              O1 
       401        176          A        LYS        HZ3        L-FRAG_0              O2 
       401        242          A        LYS        HZ3        L-FRAG_0              O1 
       402        176          A        LYS        HZ3        L-FRAG_0              O2 
       402        242          A        LYS        HZ3        L-FRAG_0              O1 
       403        176          A        LYS        HZ3        L-FRAG_0              O2 
       403        242          A        LYS        HZ3        L-FRAG_0              O1 
       404        176          A        LYS        HZ3        L-FRAG_0              O2 
       404        242          A        LYS        HZ3        L-FRAG_0              O1 
       405        176          A        LYS        HZ3        L-FRAG_0              O2 
       405        242          A        LYS        HZ3        L-FRAG_0              O1 
       406        176          A        LYS        HZ3        L-FRAG_0              O2 
       406        242          A        LYS        HZ3        L-FRAG_0              O1 
       407        176          A        LYS        HZ3        L-FRAG_0              O2 
       407        242          A        LYS        HZ3        L-FRAG_0              O1 
       408        176          A        LYS        HZ3        L-FRAG_0              O2 
       408        242          A        LYS        HZ3        L-FRAG_0              O1 
       409        176          A        LYS        HZ3        L-FRAG_0              O2 
       409        242          A        LYS        HZ3        L-FRAG_0              O1 
       410        176          A        LYS        HZ3        L-FRAG_0              O2 
       410        242          A        LYS        HZ3        L-FRAG_0              O1 
       411        176          A        LYS        HZ3        L-FRAG_0              O2 
       411        242          A        LYS        HZ3        L-FRAG_0              O1 
       412        176          A        LYS        HZ3        L-FRAG_0              O2 
       412        242          A        LYS        HZ3        L-FRAG_0              O1 
       413        176          A        LYS        HZ3        L-FRAG_0              O2 
       413        242          A        LYS        HZ3        L-FRAG_0              O1 
       414        176          A        LYS        HZ3        L-FRAG_0              O2 
       414        242          A        LYS        HZ3        L-FRAG_0              O1 
       415        176          A        LYS        HZ3        L-FRAG_0              O2 
       415        242          A        LYS        HZ3        L-FRAG_0              O1 
       416        176          A        LYS        HZ3        L-FRAG_0              O2 
       416        242          A        LYS        HZ3        L-FRAG_0              O1 
       417        176          A        LYS        HZ3        L-FRAG_0              O2 
       417        242          A        LYS        HZ3        L-FRAG_0              O1 
       418        176          A        LYS        HZ3        L-FRAG_0              O2 
       418        242          A        LYS        HZ3        L-FRAG_0              O1 
       419        176          A        LYS        HZ3        L-FRAG_0              O2 
       419        242          A        LYS        HZ3        L-FRAG_0              O1 
       420        176          A        LYS        HZ3        L-FRAG_0              O2 
       420        242          A        LYS        HZ3        L-FRAG_0              O1 
       421        176          A        LYS        HZ3        L-FRAG_0              O2 
       421        242          A        LYS        HZ3        L-FRAG_0              O1 
       422        176          A        LYS        HZ3        L-FRAG_0              O2 
       422        242          A        LYS        HZ3        L-FRAG_0              O1 
       423        176          A        LYS        HZ3        L-FRAG_0              O2 
       424        176          A        LYS        HZ3        L-FRAG_0              O2 
       424        242          A        LYS        HZ3        L-FRAG_0              O1 
       425        176          A        LYS        HZ3        L-FRAG_0              O2 
       425        242          A        LYS        HZ3        L-FRAG_0              O1 
       426        176          A        LYS        HZ3        L-FRAG_0              O2 
       426        242          A        LYS        HZ3        L-FRAG_0              O1 
       427        176          A        LYS        HZ3        L-FRAG_0              O2 
       427        242          A        LYS        HZ3        L-FRAG_0              O1 
       428        176          A        LYS        HZ3        L-FRAG_0              O2 
       428        242          A        LYS        HZ3        L-FRAG_0              O1 
       429        176          A        LYS        HZ3        L-FRAG_0              O2 
       430        176          A        LYS        HZ3        L-FRAG_0              O2 
       430        242          A        LYS        HZ3        L-FRAG_0              O1 
       431        239          A        ASP        OD2        L-FRAG_1              H6 
       431        176          A        LYS        HZ3        L-FRAG_0              O2 
       432        176          A        LYS        HZ3        L-FRAG_0              O2 
       433        176          A        LYS        HZ3        L-FRAG_0              O2 
       433        242          A        LYS        HZ3        L-FRAG_0              O1 
       434        176          A        LYS        HZ3        L-FRAG_0              O2 
       434        242          A        LYS        HZ3        L-FRAG_0              O1 
       435        176          A        LYS        HZ3        L-FRAG_0              O2 
       435        242          A        LYS        HZ3        L-FRAG_0              O1 
       436        176          A        LYS        HZ3        L-FRAG_0              O2 
       436        242          A        LYS        HZ3        L-FRAG_0              O1 
       437        176          A        LYS        HZ3        L-FRAG_0              O2 
       437        242          A        LYS        HZ3        L-FRAG_0              O1 
       438        176          A        LYS        HZ3        L-FRAG_0              O2 
       438        242          A        LYS        HZ3        L-FRAG_0              O1 
       439        176          A        LYS        HZ3        L-FRAG_0              O2 
       439        242          A        LYS        HZ3        L-FRAG_0              O1 
       440        176          A        LYS        HZ3        L-FRAG_0              O2 
       440        242          A        LYS        HZ3        L-FRAG_0              O1 
       441        176          A        LYS        HZ3        L-FRAG_0              O2 
       442        176          A        LYS        HZ3        L-FRAG_0              O2 
       442        242          A        LYS        HZ3        L-FRAG_0              O1 
       443        176          A        LYS        HZ3        L-FRAG_0              O2 
       443        242          A        LYS        HZ3        L-FRAG_0              O1 
       444        176          A        LYS        HZ3        L-FRAG_0              O2 
       444        242          A        LYS        HZ3        L-FRAG_0              O1 
       445        176          A        LYS        HZ3        L-FRAG_0              O2 
       445        242          A        LYS        HZ3        L-FRAG_0              O1 
       446        176          A        LYS        HZ3        L-FRAG_0              O2 
       446        242          A        LYS        HZ3        L-FRAG_0              O1 
       447        176          A        LYS        HZ3        L-FRAG_0              O2 
       447        242          A        LYS        HZ3        L-FRAG_0              O1 
       448        176          A        LYS        HZ3        L-FRAG_0              O2 
       448        242          A        LYS        HZ3        L-FRAG_0              O1 
       449        176          A        LYS        HZ3        L-FRAG_0              O2 
       449        242          A        LYS        HZ3        L-FRAG_0              O1 
       450        176          A        LYS        HZ3        L-FRAG_0              O2 
       450        242          A        LYS        HZ3        L-FRAG_0              O1 
       451        176          A        LYS        HZ3        L-FRAG_0              O2 
       451        242          A        LYS        HZ3        L-FRAG_0              O1 
       452        176          A        LYS        HZ3        L-FRAG_0              O2 
       452        242          A        LYS        HZ3        L-FRAG_0              O1 
       453        176          A        LYS        HZ3        L-FRAG_0              O2 
       453        242          A        LYS        HZ3        L-FRAG_0              O1 
       454        242          A        LYS        HZ3        L-FRAG_0              O1 
       455        176          A        LYS        HZ3        L-FRAG_0              O2 
       455        242          A        LYS        HZ3        L-FRAG_0              O1 
       456        176          A        LYS        HZ3        L-FRAG_0              O2 
       456        242          A        LYS        HZ3        L-FRAG_0              O1 
       457        176          A        LYS        HZ3        L-FRAG_0              O2 
       457        242          A        LYS        HZ3        L-FRAG_0              O1 
       458        176          A        LYS        HZ3        L-FRAG_0              O2 
       458        242          A        LYS        HZ3        L-FRAG_0              O1 
       459        176          A        LYS        HZ3        L-FRAG_0              O2 
       459        242          A        LYS        HZ3        L-FRAG_0              O1 
       460        176          A        LYS        HZ3        L-FRAG_0              O2 
       460        242          A        LYS        HZ3        L-FRAG_0              O1 
       461        176          A        LYS        HZ3        L-FRAG_0              O2 
       461        242          A        LYS        HZ3        L-FRAG_0              O1 
       462        176          A        LYS        HZ3        L-FRAG_0              O2 
       462        242          A        LYS        HZ3        L-FRAG_0              O1 
       463        176          A        LYS        HZ3        L-FRAG_0              O2 
       463        242          A        LYS        HZ3        L-FRAG_0              O1 
       464        176          A        LYS        HZ3        L-FRAG_0              O2 
       464        242          A        LYS        HZ3        L-FRAG_0              O1 
       465        176          A        LYS        HZ3        L-FRAG_0              O2 
       465        242          A        LYS        HZ3        L-FRAG_0              O1 
       466        176          A        LYS        HZ3        L-FRAG_0              O2 
       466        242          A        LYS        HZ3        L-FRAG_0              O1 
       467        176          A        LYS        HZ3        L-FRAG_0              O2 
       467        242          A        LYS        HZ3        L-FRAG_0              O1 
       468        176          A        LYS        HZ3        L-FRAG_0              O2 
       468        242          A        LYS        HZ3        L-FRAG_0              O1 
       469        176          A        LYS        HZ3        L-FRAG_0              O2 
       469        242          A        LYS        HZ3        L-FRAG_0              O1 
       470        176          A        LYS        HZ3        L-FRAG_0              O2 
       470        242          A        LYS        HZ3        L-FRAG_0              O1 
       471        176          A        LYS        HZ3        L-FRAG_0              O2 
       471        242          A        LYS        HZ3        L-FRAG_0              O1 
       472        176          A        LYS        HZ3        L-FRAG_0              O2 
       472        242          A        LYS        HZ3        L-FRAG_0              O1 
       473        242          A        LYS        HZ3        L-FRAG_0              O3 
       474        176          A        LYS        HZ3        L-FRAG_0              O2 
       474        242          A        LYS        HZ3        L-FRAG_0              O3 
       475        176          A        LYS        HZ3        L-FRAG_0              O2 
       475        242          A        LYS        HZ3        L-FRAG_0              O3 
       476        176          A        LYS        HZ3        L-FRAG_0              O2 
       476        242          A        LYS        HZ3        L-FRAG_0              O3 
       477        176          A        LYS        HZ3        L-FRAG_0              O1 
       477        242          A        LYS        HZ3        L-FRAG_0              O3 
       478        176          A        LYS        HZ3        L-FRAG_0              O1 
       478        242          A        LYS        HZ3        L-FRAG_0              O3 
       479        176          A        LYS        HZ3        L-FRAG_0              O1 
       479        242          A        LYS        HZ3        L-FRAG_0              O3 
       480        176          A        LYS        HZ3        L-FRAG_0              O1 
       480        242          A        LYS        HZ3        L-FRAG_0              O3 
       481        176          A        LYS        HZ3        L-FRAG_0              O1 
       481        242          A        LYS        HZ3        L-FRAG_0              O3 
       482        176          A        LYS        HZ3        L-FRAG_0              O1 
       482        242          A        LYS        HZ3        L-FRAG_0              O3 
       483        176          A        LYS        HZ3        L-FRAG_0              O1 
       483        242          A        LYS        HZ3        L-FRAG_0              O3 
       484        176          A        LYS        HZ3        L-FRAG_0              O1 
       484        242          A        LYS        HZ3        L-FRAG_0              O3 
       485        176          A        LYS        HZ3        L-FRAG_0              O1 
       485        242          A        LYS        HZ3        L-FRAG_0              O3 
       486        176          A        LYS        HZ3        L-FRAG_0              O1 
       486        242          A        LYS        HZ3        L-FRAG_0              O3 
       487        176          A        LYS        HZ3        L-FRAG_0              O1 
       487        242          A        LYS        HZ3        L-FRAG_0              O3 
       488        176          A        LYS        HZ3        L-FRAG_0              O1 
       488        242          A        LYS        HZ3        L-FRAG_0              O3 
       489        176          A        LYS        HZ3        L-FRAG_0              O1 
       489        242          A        LYS        HZ3        L-FRAG_0              O3 
       490        176          A        LYS        HZ3        L-FRAG_0              O1 
       491        176          A        LYS        HZ3        L-FRAG_0              O1 
       492        176          A        LYS        HZ3        L-FRAG_0              O1 
       493        176          A        LYS        HZ3        L-FRAG_0              O1 
       494        176          A        LYS        HZ3        L-FRAG_0              O1 
       495        176          A        LYS        HZ3        L-FRAG_0              O1 
       496        176          A        LYS        HZ3        L-FRAG_0              O1 
       497        176          A        LYS        HZ3        L-FRAG_0              O1 
       498        176          A        LYS        HZ3        L-FRAG_0              O1 
       499        176          A        LYS        HZ3        L-FRAG_0              O1 
       500        176          A        LYS        HZ3        L-FRAG_0              O1 
       501        176          A        LYS        HZ3        L-FRAG_0              O1 
       501        242          A        LYS        HZ3        L-FRAG_0              O2 
       502        242          A        LYS        HZ3        L-FRAG_0              O2 
       503        176          A        LYS        HZ3        L-FRAG_0              O1 
       503        242          A        LYS        HZ3        L-FRAG_0              O2 
       504        176          A        LYS        HZ3        L-FRAG_0              O3 
       505        176          A        LYS        HZ3        L-FRAG_0              O3 
       506        176          A        LYS        HZ3        L-FRAG_0              O3 
       507        176          A        LYS        HZ3        L-FRAG_0              O3 
       508        176          A        LYS        HZ3        L-FRAG_0              O3 
       509        176          A        LYS        HZ3        L-FRAG_0              O3 
       510        176          A        LYS        HZ3        L-FRAG_0              O3 
       511        176          A        LYS        HZ3        L-FRAG_0              O3 
       512        176          A        LYS        HZ3        L-FRAG_0              O3 
       513        176          A        LYS        HZ3        L-FRAG_0              O3 
       514        176          A        LYS        HZ3        L-FRAG_0              O3 
       515        176          A        LYS        HZ3        L-FRAG_0              O3 
       516        176          A        LYS        HZ3        L-FRAG_0              O3 
       516        242          A        LYS        HZ3        L-FRAG_0              O2 
       517        176          A        LYS        HZ3        L-FRAG_0              O3 
       518        176          A        LYS        HZ3        L-FRAG_0              O3 
       519        176          A        LYS        HZ3        L-FRAG_0              O3 
       520        176          A        LYS        HZ3        L-FRAG_0              O3 
       521        176          A        LYS        HZ3        L-FRAG_0              O3 
       522        176          A        LYS        HZ3        L-FRAG_0              O3 
       523        176          A        LYS        HZ3        L-FRAG_0              O3 
       524        176          A        LYS        HZ3        L-FRAG_0              O3 
       525        176          A        LYS        HZ3        L-FRAG_0              O3 
       526        176          A        LYS        HZ3        L-FRAG_0              O3 
       527        176          A        LYS        HZ3        L-FRAG_0              O3 
       528        176          A        LYS        HZ3        L-FRAG_0              O3 
       529        176          A        LYS        HZ3        L-FRAG_0              O3 
       530        176          A        LYS        HZ3        L-FRAG_0              O3 
       531        176          A        LYS        HZ3        L-FRAG_0              O3 
       532        176          A        LYS        HZ3        L-FRAG_0              O3 
       533        176          A        LYS        HZ3        L-FRAG_0              O3 
       534        176          A        LYS        HZ3        L-FRAG_0              O3 
       535        176          A        LYS        HZ3        L-FRAG_0              O3 
       536        176          A        LYS        HZ3        L-FRAG_0              O3 
       537        176          A        LYS        HZ3        L-FRAG_0              O3 
       538        176          A        LYS        HZ3        L-FRAG_0              O3 
       538        242          A        LYS        HZ3        L-FRAG_0              O2 
       539        176          A        LYS        HZ3        L-FRAG_0              O3 
       540        176          A        LYS        HZ3        L-FRAG_0              O3 
       541        176          A        LYS        HZ3        L-FRAG_0              O3 
       542        176          A        LYS        HZ3        L-FRAG_0              O3 
       543        176          A        LYS        HZ3        L-FRAG_0              O3 
       544        176          A        LYS        HZ3        L-FRAG_0              O3 
       545        176          A        LYS        HZ3        L-FRAG_0              O3 
       546        176          A        LYS        HZ3        L-FRAG_0              O3 
       547        176          A        LYS        HZ3        L-FRAG_0              O3 
       548        176          A        LYS        HZ3        L-FRAG_0              O3 
       549        176          A        LYS        HZ3        L-FRAG_0              O3 
       550        176          A        LYS        HZ3        L-FRAG_0              O3 
       551        176          A        LYS        HZ3        L-FRAG_0              O3 
       552        176          A        LYS        HZ3        L-FRAG_0              O3 
       553        176          A        LYS        HZ3        L-FRAG_0              O3 
       554        176          A        LYS        HZ3        L-FRAG_0              O3 
       555        176          A        LYS        HZ3        L-FRAG_0              O3 
       556        176          A        LYS        HZ3        L-FRAG_0              O3 
       557        176          A        LYS        HZ3        L-FRAG_0              O3 
       558        176          A        LYS        HZ3        L-FRAG_0              O3 
       559        176          A        LYS        HZ3        L-FRAG_0              O3 
       560        176          A        LYS        HZ3        L-FRAG_0              O3 
       561        176          A        LYS        HZ3        L-FRAG_0              O3 
       562        176          A        LYS        HZ3        L-FRAG_0              O3 
       562        242          A        LYS        HZ3        L-FRAG_0              O2 
       563        176          A        LYS        HZ3        L-FRAG_0              O3 
       563        242          A        LYS        HZ3        L-FRAG_0              O2 
       564        176          A        LYS        HZ3        L-FRAG_0              O3 
       565        176          A        LYS        HZ3        L-FRAG_0              O3 
       566        176          A        LYS        HZ3        L-FRAG_0              O3 
       567        176          A        LYS        HZ3        L-FRAG_0              O3 
       568        176          A        LYS        HZ3        L-FRAG_0              O3 
       569        176          A        LYS        HZ3        L-FRAG_0              O3 
       570        176          A        LYS        HZ3        L-FRAG_0              O3 
       571        176          A        LYS        HZ3        L-FRAG_0              O3 
       572        176          A        LYS        HZ3        L-FRAG_0              O3 
       573        176          A        LYS        HZ3        L-FRAG_0              O3 
       574        176          A        LYS        HZ3        L-FRAG_0              O3 
       575        176          A        LYS        HZ3        L-FRAG_0              O3 
       576        176          A        LYS        HZ3        L-FRAG_0              O3 
       576        242          A        LYS        HZ3        L-FRAG_0              O2 
       577        176          A        LYS        HZ3        L-FRAG_0              O3 
       578        176          A        LYS        HZ3        L-FRAG_0              O3 
       579        176          A        LYS        HZ3        L-FRAG_0              O3 
       580        176          A        LYS        HZ3        L-FRAG_0              O3 
       581        176          A        LYS        HZ3        L-FRAG_0              O3 
       582        176          A        LYS        HZ3        L-FRAG_0              O3 
       583        176          A        LYS        HZ3        L-FRAG_0              O3 
       584        176          A        LYS        HZ3        L-FRAG_0              O3 
       585        176          A        LYS        HZ3        L-FRAG_0              O3 
       586        176          A        LYS        HZ3        L-FRAG_0              O3 
       587        176          A        LYS        HZ3        L-FRAG_0              O3 
       588        176          A        LYS        HZ3        L-FRAG_0              O3 
       589        176          A        LYS        HZ3        L-FRAG_0              O3 
       590        176          A        LYS        HZ3        L-FRAG_0              O3 
       591        176          A        LYS        HZ3        L-FRAG_0              O3 
       592        176          A        LYS        HZ3        L-FRAG_0              O3 
       593        176          A        LYS        HZ3        L-FRAG_0              O3 
       594        176          A        LYS        HZ3        L-FRAG_0              O3 
       595        176          A        LYS        HZ3        L-FRAG_0              O3 
       596        176          A        LYS        HZ3        L-FRAG_0              O3 
       597        176          A        LYS        HZ3        L-FRAG_0              O3 
       598        176          A        LYS        HZ3        L-FRAG_0              O3 
       599        176          A        LYS        HZ3        L-FRAG_0              O3 
       600        176          A        LYS        HZ3        L-FRAG_0              O3 
       601        176          A        LYS        HZ3        L-FRAG_0              O3 
       602        176          A        LYS        HZ3        L-FRAG_0              O3 
       603        176          A        LYS        HZ3        L-FRAG_0              O3 
       604        176          A        LYS        HZ3        L-FRAG_0              O3 
       605        176          A        LYS        HZ3        L-FRAG_0              O3 
       606        176          A        LYS        HZ3        L-FRAG_0              O3 
       607        176          A        LYS        HZ3        L-FRAG_0              O3 
       608        176          A        LYS        HZ3        L-FRAG_0              O3 
       609        176          A        LYS        HZ3        L-FRAG_0              O3 
       610        176          A        LYS        HZ3        L-FRAG_0              O3 
       611        176          A        LYS        HZ3        L-FRAG_0              O3 
       612        176          A        LYS        HZ3        L-FRAG_0              O3 
       613        176          A        LYS        HZ3        L-FRAG_0              O3 
       614        176          A        LYS        HZ3        L-FRAG_0              O3 
       615        176          A        LYS        HZ3        L-FRAG_0              O3 
       616        176          A        LYS        HZ3        L-FRAG_0              O3 
       617        176          A        LYS        HZ3        L-FRAG_0              O3 
       618        176          A        LYS        HZ3        L-FRAG_0              O3 
       619        176          A        LYS        HZ3        L-FRAG_0              O3 
       619        242          A        LYS        HZ3        L-FRAG_0              O1 
       767        222          A        ARG       HH22        L-FRAG_0              O3 
       769        222          A        ARG       HH12        L-FRAG_0              O3 
       770        222          A        ARG       HH12        L-FRAG_0              O3 
       771        222          A        ARG       HH12        L-FRAG_0              O3 
       772        222          A        ARG       HH12        L-FRAG_0              O3 
       773        222          A        ARG       HH12        L-FRAG_0              O3 
       774        222          A        ARG       HH12        L-FRAG_0              O3 
       775        211          A        ARG       HH12        L-FRAG_0              O2 
       775        222          A        ARG       HH12        L-FRAG_0              O3 
       776        222          A        ARG       HH12        L-FRAG_0              O3 
       777        222          A        ARG       HH12        L-FRAG_0              O3 
       778        222          A        ARG       HH12        L-FRAG_0              O3 
       782        222          A        ARG       HH12        L-FRAG_0              O2 
       783        222          A        ARG       HH12        L-FRAG_0              O2 
       787        224          A        GLN       HE21        L-FRAG_0              O2 
       789        222          A        ARG       HH11        L-FRAG_0              O3 
       795        224          A        GLN       HE21        L-FRAG_0              O1 
       796        224          A        GLN       HE21        L-FRAG_0              O1 
       797        224          A        GLN       HE21        L-FRAG_0              O1 
       798        224          A        GLN       HE21        L-FRAG_0              O1 
       799        224          A        GLN       HE21        L-FRAG_0              O1 
       806        224          A        GLN       HE21        L-FRAG_0              O2 
      1693        204          A        ALA          H        L-FRAG_0              O1 
      1694        204          A        ALA          H        L-FRAG_0              O1 
      1695        204          A        ALA          H        L-FRAG_0              O1 
      1696        204          A        ALA          H        L-FRAG_0              O1 
      1697        204          A        ALA          H        L-FRAG_0              O1 
      1698        204          A        ALA          H        L-FRAG_0              O1 
      1699        205          A        GLY          H        L-FRAG_0              O1 
      1700        201          A        ASN          O        L-FRAG_1              H5 
      1700        204          A        ALA          H        L-FRAG_0              O1 
      1700        205          A        GLY          H        L-FRAG_0              O1 
      1701        205          A        GLY          H        L-FRAG_0              O1 
      1702        205          A        GLY          H        L-FRAG_0              O1 
      1703        205          A        GLY          H        L-FRAG_0              O1 
      1706        208          A        ASN       HD21        L-FRAG_0              O2 
      1707        208          A        ASN       HD21        L-FRAG_0              O2 
      1708        208          A        ASN       HD21        L-FRAG_0              O2 
      1709        208          A        ASN       HD21        L-FRAG_0              O2 
      1710        208          A        ASN       HD21        L-FRAG_0              O2 
      1711        208          A        ASN       HD21        L-FRAG_0              O2 
      1712        208          A        ASN       HD21        L-FRAG_0              O2 
      1713        208          A        ASN       HD21        L-FRAG_0              O2 
      1714        208          A        ASN       HD21        L-FRAG_0              O2 
      1716        208          A        ASN       HD21        L-FRAG_0              O2 
      1717        208          A        ASN       HD21        L-FRAG_0              O2 
      1718        208          A        ASN       HD21        L-FRAG_0              O2 
      1719        208          A        ASN       HD21        L-FRAG_0              O2 
      1720        208          A        ASN       HD21        L-FRAG_0              O2 
      1721        208          A        ASN       HD21        L-FRAG_0              O2 
      2005        193          A        TYR         HH        L-FRAG_0              O1 
      2006        193          A        TYR         HH        L-FRAG_0              O1 
      2007        193          A        TYR         HH        L-FRAG_0              O1 
      2009        193          A        TYR         HH        L-FRAG_0              O2 
      2224        195          A        LYS        HZ1        L-FRAG_0              O2 
      2538        152          A        SER         HG        L-FRAG_0              O2 
      2548         -1          A        GLY          O        L-FRAG_1              H6 
      2549         -1          A        GLY          O        L-FRAG_1              H6 
      2553        151          A        SER         HG        L-FRAG_0              O1 
      2554        151          A        SER         HG        L-FRAG_0              O1 
      2554        152          A        SER         HG        L-FRAG_0              O2 
      2555        151          A        SER         HG        L-FRAG_0              O1 
      2556        151          A        SER         HG        L-FRAG_0              O1 
      2556        152          A        SER         HG        L-FRAG_0              O2 
      2557        151          A        SER         HG        L-FRAG_0              O1 
      2558        151          A        SER         HG        L-FRAG_0              O1 
      2559        151          A        SER         HG        L-FRAG_0              O1 
      2560        151          A        SER         HG        L-FRAG_0              O3 
      2572        152          A        SER         HG        L-FRAG_0              O2 
      2573        151          A        SER         HG        L-FRAG_0              O2 
      2573        152          A        SER         HG        L-FRAG_0              O2 
      2574        151          A        SER         HG        L-FRAG_0              O2 
      2575        151          A        SER         HG        L-FRAG_0              O2 
      2587         -1          A        GLY         H1        L-FRAG_0              O3 
      2588         -1          A        GLY         H2        L-FRAG_0              O2 
      2589         -1          A        GLY         H2        L-FRAG_0              O2 
      2691        225          A        ASN          O        L-FRAG_1              H6 
      2692        225          A        ASN          O        L-FRAG_1              H6 
      2698        245          A        LYS          O        L-FRAG_1              H5 
      2702        244          A        GLY          O        L-FRAG_1              H7 
      2710        245          A        LYS        HZ3        L-FRAG_0              O1 
      2711        245          A        LYS        HZ2        L-FRAG_0              O2 
      2712        245          A        LYS        HZ3        L-FRAG_0              O2 
      2713        245          A        LYS        HZ2        L-FRAG_0              O2 
      2718        245          A        LYS        HZ3        L-FRAG_0              O2 
      2719        245          A        LYS        HZ3        L-FRAG_0              O2 
      2720        245          A        LYS        HZ3        L-FRAG_0              O2 
      2721        245          A        LYS        HZ3        L-FRAG_0              O2 
      2725        245          A        LYS          O        L-FRAG_1              H7 
      2732        225          A        ASN          O        L-FRAG_1              H7 
      2737        245          A        LYS        HZ3        L-FRAG_0              O3 
      2738        245          A        LYS        HZ3        L-FRAG_0              O3 
      2739        245          A        LYS        HZ2        L-FRAG_0              O3 
      2740        245          A        LYS        HZ2        L-FRAG_0              O2 
      2741        245          A        LYS        HZ2        L-FRAG_0              O2 
      2742        245          A        LYS        HZ2        L-FRAG_0              O2 
      2743        245          A        LYS        HZ2        L-FRAG_0              O2 
      2744        245          A        LYS        HZ1        L-FRAG_0              O2 
      2745        245          A        LYS        HZ1        L-FRAG_0              O1 
      2755        250          A        ARG       HH11        L-FRAG_0              O1 
      2794        226          A        GLU        OE1        L-FRAG_1              H7 
      3089        201          A        ASN       HD22        L-FRAG_0              O1 
      3091        201          A        ASN       HD22        L-FRAG_0              O3 
      3092        201          A        ASN       HD22        L-FRAG_0              O3 
      3093        201          A        ASN       HD22        L-FRAG_0              O1 
      3094        201          A        ASN       HD22        L-FRAG_0              O3 
      3095        201          A        ASN       HD22        L-FRAG_0              O2 
      3101        199          A        ASP        OD2        L-FRAG_1              H7 
      3104        199          A        ASP        OD2        L-FRAG_1              H7 
      3108        201          A        ASN       HD22        L-FRAG_0              O2 
      3109        201          A        ASN       HD22        L-FRAG_0              O2 
      3110        201          A        ASN       HD22        L-FRAG_0              O2 
      3111        201          A        ASN       HD22        L-FRAG_0              O3 
      3112        201          A        ASN       HD22        L-FRAG_0              O3 
      3113        201          A        ASN       HD22        L-FRAG_0              O3 
      3114        201          A        ASN       HD22        L-FRAG_0              O3 
      3115        201          A        ASN       HD22        L-FRAG_0              O2 
      3116        201          A        ASN       HD22        L-FRAG_0              O2 
      3555        161          A        SER         HG        L-FRAG_0              O2 
      3556        154          A        ARG       HH22        L-FRAG_0              O2 
      3556        161          A        SER         HG        L-FRAG_0              O3 
      3557        154          A        ARG       HH22        L-FRAG_0              O2 
      3558        154          A        ARG       HH12        L-FRAG_0              O1 
      3558        154          A        ARG       HH22        L-FRAG_0              O2 
      3558        161          A        SER         HG        L-FRAG_0              O3 
      3559        154          A        ARG       HH12        L-FRAG_0              O1 
      3559        154          A        ARG       HH22        L-FRAG_0              O2 
      3560        154          A        ARG       HH12        L-FRAG_0              O1 
      3561        154          A        ARG       HH12        L-FRAG_0              O3 
      3562        154          A        ARG       HH12        L-FRAG_0              O3 
      3563        154          A        ARG       HH12        L-FRAG_0              O3 
      3564        154          A        ARG       HH12        L-FRAG_0              O3 
      3565        154          A        ARG       HH12        L-FRAG_0              O3 
      3566        154          A        ARG       HH12        L-FRAG_0              O3 
      3567        154          A        ARG       HH12        L-FRAG_0              O2 
      3567        154          A        ARG       HH22        L-FRAG_0              O3 
      3568        154          A        ARG       HH12        L-FRAG_0              O3 
      3569        154          A        ARG       HH12        L-FRAG_0              O3 
      3570        154          A        ARG       HH12        L-FRAG_0              O3 
      3571        154          A        ARG       HH22        L-FRAG_0              O3 
      3572        154          A        ARG       HH12        L-FRAG_0              O3 
      3572        154          A        ARG       HH22        L-FRAG_0              O2 
      3583        154          A        ARG       HH12        L-FRAG_0              O1 
      3584        154          A        ARG       HH12        L-FRAG_0              O1 
      3584        154          A        ARG       HH22        L-FRAG_0              O1 
      3590        159          A        ASN       HD21        L-FRAG_0              O3 
      3591        159          A        ASN       HD21        L-FRAG_0              O3 
      3592        159          A        ASN       HD21        L-FRAG_0              O2 
      3593        159          A        ASN       HD21        L-FRAG_0              O2 
      3594        159          A        ASN       HD21        L-FRAG_0              O3 
      3596        159          A        ASN       HD21        L-FRAG_0              O3 
      3597        159          A        ASN       HD21        L-FRAG_0              O3 
      3598        159          A        ASN        OD1        L-FRAG_1              H6 
      3599        159          A        ASN       HD21        L-FRAG_0              O3 
      3600        159          A        ASN        OD1        L-FRAG_1              H6 
      3601        159          A        ASN        OD1        L-FRAG_1              H6 
      3614        159          A        ASN        OD1        L-FRAG_1              H7 
      3620        159          A        ASN          H        L-FRAG_0              O3 
      3621        159          A        ASN        OD1        L-FRAG_1              H5 
      3621        159          A        ASN          H        L-FRAG_0              O3 
      3622        159          A        ASN          H        L-FRAG_0              O3 
      3623        159          A        ASN        OD1        L-FRAG_1              H5 
      3623        159          A        ASN          H        L-FRAG_0              O3 
      3624        159          A        ASN          H        L-FRAG_0              O3 
      3625        159          A        ASN        OD1        L-FRAG_1              H7 
      3626        159          A        ASN        OD1        L-FRAG_1              H7 
      3626        159          A        ASN          H        L-FRAG_0              O3 
      3627        159          A        ASN          H        L-FRAG_0              O2 
      3628        159          A        ASN        OD1        L-FRAG_1              H7 
      3628        159          A        ASN          H        L-FRAG_0              O2 
      3629        159          A        ASN        OD1        L-FRAG_1              H5 
      3629        159          A        ASN          H        L-FRAG_0              O2 
      3630        159          A        ASN        OD1        L-FRAG_1              H5 
      3630        159          A        ASN          H        L-FRAG_0              O2 
      3631        159          A        ASN          H        L-FRAG_0              O3 
      3632        159          A        ASN          H        L-FRAG_0              O3 
      3632        159          A        ASN       HD21        L-FRAG_0              O3 
      3633        159          A        ASN       HD21        L-FRAG_0              O3 
      3638        159          A        ASN        OD1        L-FRAG_1              H7 
      3640        159          A        ASN        OD1        L-FRAG_1              H5 
      3641        159          A        ASN          H        L-FRAG_0              O1 
      3643        159          A        ASN        OD1        L-FRAG_1              H5 
      3646        159          A        ASN          H        L-FRAG_0              O1 
      3647        159          A        ASN          H        L-FRAG_0              O1 
      3648        159          A        ASN          H        L-FRAG_0              O1 
      3649        159          A        ASN          H        L-FRAG_0              O1 
      3650        159          A        ASN          H        L-FRAG_0              O1 
      3651        159          A        ASN          H        L-FRAG_0              O1 
      3652        159          A        ASN          H        L-FRAG_0              O1 
      3653        159          A        ASN          H        L-FRAG_0              O1 
      3654        159          A        ASN          H        L-FRAG_0              O1 
      3655        159          A        ASN          H        L-FRAG_0              O1 
      3656        159          A        ASN          H        L-FRAG_0              O1 
      3657        159          A        ASN          H        L-FRAG_0              O1 
      3658        159          A        ASN          H        L-FRAG_0              O1 
      3659        159          A        ASN          H        L-FRAG_0              O1 
      3968        153          A        ARG         HE        L-FRAG_0              O1 
      3969        153          A        ARG         HE        L-FRAG_0              O1 
      3970        153          A        ARG         HE        L-FRAG_0              O2 
      4055        153          A        ARG         HE        L-FRAG_0              O3 
      4056          0          A        SER         HG        L-FRAG_0              O3 
      4057          0          A        SER         HG        L-FRAG_0              O3 
      4058          0          A        SER         HG        L-FRAG_0              O3 
      4059         -1          A        GLY         H2        L-FRAG_0              O2 
      4060          0          A        SER         HG        L-FRAG_0              O3 
      4061         -1          A        GLY         H2        L-FRAG_0              O3 
      4061          0          A        SER          H        L-FRAG_0              O3 
      4061          0          A        SER         HG        L-FRAG_0              O3 
      4062         -1          A        GLY         H2        L-FRAG_0              O2 
      4062          0          A        SER          H        L-FRAG_0              O2 
      4062          0          A        SER         HG        L-FRAG_0              O3 
      4063          0          A        SER          H        L-FRAG_0              O3 
      4063          0          A        SER         HG        L-FRAG_0              O3 
      4064         -1          A        GLY         H2        L-FRAG_0              O3 
      4064          0          A        SER          H        L-FRAG_0              O3 
      4064          0          A        SER         HG        L-FRAG_0              O3 
      4065         -1          A        GLY         H2        L-FRAG_0              O2 
      4065          0          A        SER          H        L-FRAG_0              O3 
      4065          0          A        SER         HG        L-FRAG_0              O3 
      4066         -1          A        GLY         H2        L-FRAG_0              O3 
      4066          0          A        SER          H        L-FRAG_0              O1 
      4066          0          A        SER         HG        L-FRAG_0              O1 
      4067          0          A        SER         HG        L-FRAG_0              O1 
      4068         -1          A        GLY         H2        L-FRAG_0              O1 
      4068          0          A        SER          H        L-FRAG_0              O1 
      4068          0          A        SER         HG        L-FRAG_0              O1 
      4069         -1          A        GLY         H2        L-FRAG_0              O1 
      4069          0          A        SER          H        L-FRAG_0              O1 
      4069          0          A        SER         HG        L-FRAG_0              O1 
      4070         -1          A        GLY         H1        L-FRAG_0              O1 
      4070          0          A        SER          H        L-FRAG_0              O1 
      4070          0          A        SER         HG        L-FRAG_0              O1 
      4071         -1          A        GLY         H1        L-FRAG_0              O1 
      4071          0          A        SER          H        L-FRAG_0              O1 
      4071          0          A        SER         HG        L-FRAG_0              O1 
      4072         -1          A        GLY         H2        L-FRAG_0              O1 
      4072          0          A        SER         HG        L-FRAG_0              O2 
      4073         -1          A        GLY         H2        L-FRAG_0              O3 
      4073          0          A        SER         HG        L-FRAG_0              O2 
      4074          0          A        SER         HG        L-FRAG_0              O2 
      4075          0          A        SER         HG        L-FRAG_0              O2 
      4076          0          A        SER         HG        L-FRAG_0              O3 
      4077          0          A        SER         HG        L-FRAG_0              O3 
      4078          0          A        SER         HG        L-FRAG_0              O1 
      4079         -1          A        GLY         H2        L-FRAG_0              O2 
      4079          0          A        SER         HG        L-FRAG_0              O1 
      4080         -1          A        GLY         H2        L-FRAG_0              O2 
      4080          0          A        SER         HG        L-FRAG_0              O1 
      4081         -1          A        GLY         H2        L-FRAG_0              O2 
      4081          0          A        SER         HG        L-FRAG_0              O1 
      4082         -1          A        GLY         H2        L-FRAG_0              O1 
      4082          0          A        SER         HG        L-FRAG_0              O1 
      4083         -1          A        GLY         H2        L-FRAG_0              O2 
      4083          0          A        SER         HG        L-FRAG_0              O2 
      4084          0          A        SER         HG        L-FRAG_0              O2 
      4085          0          A        SER         HG        L-FRAG_0              O2 
      4112         -1          A        GLY         H2        L-FRAG_0              O1 
      4177        199          A        ASP          O        L-FRAG_1              H6 
      4178        199          A        ASP          O        L-FRAG_1              H6 
      4178        201          A        ASN       HD22        L-FRAG_0              O2 
      4179        201          A        ASN        OD1        L-FRAG_1              H7 
      4179        201          A        ASN       HD22        L-FRAG_0              O2 
      4180        199          A        ASP          O        L-FRAG_1              H6 
      4180        201          A        ASN        OD1        L-FRAG_1              H7 
      4180        201          A        ASN       HD22        L-FRAG_0              O2 
      4181        201          A        ASN        OD1        L-FRAG_1              H7 
      4181        201          A        ASN       HD22        L-FRAG_0              O2 
      4182        201          A        ASN        OD1        L-FRAG_1              H7 
      4182        201          A        ASN       HD22        L-FRAG_0              O2 
      4183        201          A        ASN        OD1        L-FRAG_1              H7 
      4183        201          A        ASN       HD22        L-FRAG_0              O2 
      4184        201          A        ASN        OD1        L-FRAG_1              H6 
      4185        201          A        ASN        OD1        L-FRAG_1              H6 
      4185        201          A        ASN       HD22        L-FRAG_0              O1 
      4186        201          A        ASN       HD22        L-FRAG_0              O1 
      4187        201          A        ASN       HD22        L-FRAG_0              O2 
      4188        201          A        ASN       HD22        L-FRAG_0              O2 
      4189        201          A        ASN        OD1        L-FRAG_1              H6 
      4189        201          A        ASN       HD22        L-FRAG_0              O1 
      4190        201          A        ASN        OD1        L-FRAG_1              H6 
      4190        201          A        ASN       HD22        L-FRAG_0              O2 
      4191        201          A        ASN        OD1        L-FRAG_1              H6 
      4191        201          A        ASN       HD22        L-FRAG_0              O2 
      4192        201          A        ASN       HD22        L-FRAG_0              O2 
      4194        201          A        ASN        OD1        L-FRAG_1              H5 
      4199        199          A        ASP          O        L-FRAG_1              H6 
      4465        153          A        ARG       HH21        L-FRAG_0              O1 
      4473        153          A        ARG       HH12        L-FRAG_0              O2 
      4474        153          A        ARG       HH12        L-FRAG_0              O2 
      4478          0          A        SER         HG        L-FRAG_0              O2 
      4481        153          A        ARG       HH12        L-FRAG_0              O3 
      4482        153          A        ARG       HH12        L-FRAG_0              O3 
      4483        153          A        ARG       HH12        L-FRAG_0              O3 
      4489         -1          A        GLY         H1        L-FRAG_0              O3 
      4490         -1          A        GLY         H1        L-FRAG_0              O3 
      4627        227          A        GLY          O        L-FRAG_1              H6 
