# Supplementary material for: Taurine is a potential therapy for rheumatoid arthritis via targeting FOXO3 through cellular senescence and autophagy
Source: PLoS One. 2025 Apr 16;20(4):e0318311. doi: 10.1371/journal.pone.0318311 (PMC12002484; doi:10.1371/journal.pone.0318311)
Supplement: S1 Data — The analytical data and experimental raw data of this study. (zip) [file pone.0318311.s001.zip › Taurine_FOXO3_MD AND MDS/molecular dynamics simulation/raw-data/L_Torsions.dat]

## Torsion are defined with the following atomIDs:
# dihed1: ai= 1637 aj= 1639 ak= 1638 al= 1633
# dihed2: ai= 1639 aj= 1638 ak= 1633 al= 1634
# Frame#   dihed1   dihed2
0  -66.644   61.841
1  -80.910   51.590
2  -56.192   32.973
3  -57.949   70.911
4  -71.349   65.126
5  -61.968   73.091
6  -66.684   75.089
7  -50.881   69.961
8  -51.056   73.672
9  -64.069   61.894
10  -69.349   53.743
11  -65.981   62.092
12  -50.961   78.672
13  -69.908   82.364
14  -73.364   65.738
15  -68.328   80.446
16  -50.053   72.523
17  -86.588   48.377
18  -65.646   56.431
19  -52.472   49.323
20  -62.539   60.257
21  -82.397   60.113
22  -56.576   66.562
23  -54.640   66.356
24  -79.542   71.988
25  -53.963   79.204
26  -53.332   69.555
27  -62.339   62.096
28  -63.010   56.934
29  -70.269   61.958
30  -64.694   54.799
31  -61.915   68.793
32  -64.565  -48.636
33  -52.788  -44.930
34  -74.259  -47.713
35  -57.755  -29.493
36  -59.840  -53.076
37  -60.207  -45.298
38  -80.308  -35.589
39  -68.619  -60.998
40  -76.398  -42.719
41  -74.760  -58.078
42   57.197  -62.018
43   56.608  -64.598
44   81.045  -60.280
45   77.444  -54.661
46   62.985  -53.228
47   51.222  -39.055
48   68.268  -50.593
49   62.983  -59.309
50   70.046  -52.337
51   72.980  -60.174
52   59.773  -63.108
53   79.706  -50.675
54   65.541  -66.149
55   68.395  -62.695
56   58.694  -55.211
57   54.753  -62.840
58   47.781  -53.661
59   67.605  -62.910
60   70.194  -66.644
61   53.861  -61.494
62   75.274  -64.097
63   64.616  -55.430
64   67.460  -44.824
65   81.602  -52.785
66   58.502  -53.253
67   64.913  -53.125
68   79.926  -55.269
69   78.478  -57.174
70   57.965  -77.473
71   78.768  -61.800
72   65.792  -57.018
73   76.566  -52.181
74   56.773  -54.729
75   60.195  -45.391
76   41.501  -66.640
77   76.696  -66.513
78   91.868  -70.683
79   65.265  -46.496
80   79.476  -53.540
81   65.438  -53.049
82   58.301  -57.284
83   72.582  -43.074
84   66.935  -51.381
85   65.835  -52.618
86   57.728  -61.533
87   50.180  -69.404
88   68.344  -65.868
89   65.527  -49.159
90   67.039  -57.383
91   73.051  -57.599
92   76.867  -57.970
93   70.823  -47.971
94   51.860  -66.035
95   63.750  -58.356
96   62.984  -64.713
97   55.499  -67.899
98   54.961  -65.685
99   60.085  -87.424
100   66.688  -40.918
101   61.929  -61.888
102   68.432  -39.736
103   64.636   32.523
104   65.507   26.076
105   63.883   66.490
106   74.151   76.877
107   59.447   65.263
108   57.297   54.991
109   50.857   48.489
110   75.066   50.792
111   70.373   60.866
112   65.289   49.720
113   79.818   71.251
114   78.715   55.490
115   80.282   46.911
116   45.447   41.377
117   69.297   62.626
118   67.096   58.017
119   60.634   39.551
120   65.254   61.323
121   70.369   36.360
122   64.663   36.826
123   47.748   20.746
124   72.569   49.040
125   81.038   46.694
126   72.392   56.538
127   68.735   51.636
128   72.703   68.614
129   65.001   72.027
130   74.921   66.260
131   59.594   71.305
132   60.761   55.032
133   64.712   60.090
134   58.466   47.715
135   49.712   60.539
136   78.892   24.621
137   58.834   52.014
138   69.408   62.211
139   63.156   61.887
140   69.887   56.794
141   58.886   36.491
142   63.208   45.463
143   65.379   65.146
144   76.106   39.057
145   62.787   29.008
146   71.439   55.621
147   66.713   54.163
148   51.515   18.720
149   49.603   34.960
150   60.329   56.628
151   97.629   77.268
152   83.693   54.198
153   77.059   37.013
154   57.331   44.828
155   63.558   47.207
156   75.384   62.286
157   66.589   41.660
158   73.204   62.099
159   52.745   58.124
160   44.659   51.349
161   51.825   24.964
162   62.532   58.332
163   65.727  -48.302
164   61.790  -48.011
165   60.545  -74.453
166   73.901  -57.504
167   72.101  -54.990
168   74.753  -41.274
169   65.031  -67.714
170   81.471  -75.721
171   67.538  -64.798
172   56.464  -63.002
173   59.272  -60.473
174   62.614  -69.126
175   71.914  -63.280
176   68.852  -52.213
177   59.908  -68.077
178   63.841  -64.107
179   58.827  -59.022
180   71.611  -56.245
181   59.992  -50.435
182   48.289  -69.259
183   55.753  -70.267
184   59.447  -71.146
185   66.433  -64.208
186   66.039  -49.581
187   61.451  -58.862
188   62.221  -53.062
189   73.078  -54.112
190   59.561  -73.895
191   59.503  -70.666
192   56.440  -46.413
193   66.822  -75.486
194   65.951  -65.961
195   70.117  -70.490
196   56.496  -61.103
197   67.833  -48.172
198   64.247  -70.717
199   74.141  -75.201
200   75.696  -60.102
201   59.412  -57.148
202   67.295  -65.344
203   62.283  -52.296
204   72.423  -62.052
205   66.613  -34.739
206   50.450  -46.122
207   69.382  -61.102
208   74.553  -40.741
209   65.241  -57.341
210   55.036  -51.991
211   74.695  -62.182
212   62.858  -58.342
213   67.183  -38.633
214   65.467  -55.437
215   72.291  -47.294
216   57.491  -39.718
217   63.235  -59.288
218   70.304  -53.739
219   71.672  -78.559
220   73.846  -67.541
221   66.445  -61.197
222   76.271  -55.334
223   55.205  -65.305
224   66.631  -59.656
225   66.235  -62.348
226   54.800  -71.201
227   74.771  -63.720
228   68.211  -70.533
229   59.388  -33.906
230   58.143  -58.294
231   55.841  -58.435
232   66.956  -84.863
233   70.223  -41.780
234   79.882  -56.805
235   62.327  -61.311
236   70.550  -63.281
237   82.833  -63.093
238   62.408  -65.017
239   56.486  -68.347
240   62.688   51.752
241   60.924   51.972
242   61.908   73.322
243   71.237   48.641
244   51.964   54.475
245   75.713   59.731
246   75.802   63.209
247   81.432   62.677
248   78.078   84.216
249   64.962   46.799
250   63.822   57.666
251   66.439   74.222
252   67.461   39.994
253   76.233   53.217
254   70.035   57.344
255   73.799   45.448
256   75.077   63.025
257   66.164   56.702
258   64.822   45.046
259   60.149   65.775
260   68.415   56.412
261   62.954   59.345
262   66.744   47.148
263   41.490   67.519
264   71.988   68.470
265   69.048   32.501
266   60.418   42.128
267   71.168   66.621
268   58.573   70.932
269   68.793   49.425
270   59.364   72.178
271   71.511   64.524
272   54.875   42.836
273   41.132   44.452
274   49.292   53.257
275   74.805   51.037
276   57.381   50.172
277   68.360   32.467
278   46.227   41.684
279   54.433   60.016
280   72.337   35.912
281   67.251   42.925
282   57.866   57.587
283   52.965   81.121
284   46.008   52.727
285   57.158   54.277
286   58.120   82.884
287   47.385   77.896
288   69.274   64.319
289   61.609   66.079
290   65.717   63.045
291   66.030   57.558
292   31.988   42.743
293   54.720   47.276
294   72.791   74.747
295   62.846   41.624
296   72.267   49.632
297   66.861   59.864
298   67.730   50.537
299   79.457   62.081
300   59.209   53.415
301   66.912   57.590
302   51.233   68.959
303   82.334   54.058
304   45.935   50.955
305   66.753   46.878
306   62.374   66.909
307   69.374   58.004
308   56.907   60.058
309   89.135   52.959
310   69.681   61.798
311   65.945   67.422
312   71.117   59.435
313   57.756   62.866
314   73.996   46.937
315   60.035   53.949
316   52.104   76.302
317   61.263   47.361
318   62.505   57.550
319   64.555   44.856
320   53.946   46.771
321   75.794   50.039
322   56.176   56.413
323   63.832   54.102
324   55.780   56.774
325   65.691   69.584
326   55.807   58.501
327   72.630   76.297
328   71.285   51.676
329   62.054   47.025
330   56.676   43.836
331   78.852   51.334
332   66.256   48.068
333   65.999   60.613
334   64.507   61.044
335   55.935   49.100
336   63.664   45.792
337   74.454   63.875
338   56.163   71.772
339   63.910   56.310
340   72.559   58.580
341   63.731   66.460
342   69.554 -165.828
343   56.435  171.205
344   54.372  163.822
345   59.517  159.050
346   59.220  174.656
347   57.469  153.310
348   49.811 -167.785
349   71.581 -176.473
350   72.278 -177.902
351   78.345  173.475
352   65.547  161.541
353   82.068  171.891
354   58.466 -179.612
355   63.825  155.151
356   79.242 -179.822
357   54.271  167.177
358   73.489  167.541
359   63.942 -176.999
360   69.145  179.111
361   64.050  168.251
362   74.666  172.985
363   75.354 -168.333
364   65.040  179.076
365   69.531  161.640
366   72.416  170.746
367   59.386  162.950
368   70.724  174.316
369   80.029  179.784
370   83.614  177.555
371   67.225 -167.760
372   65.089 -171.851
373   62.135 -155.939
374   70.443 -177.371
375   61.618  170.875
376   67.660 -166.262
377   65.982  177.719
378   63.954 -178.234
379   71.947  155.369
380   71.544 -172.222
381   67.844  165.509
382   65.827 -167.626
383   69.963  152.310
384   63.998 -173.112
385   68.905  176.913
386  -66.344  174.038
387  -83.091 -153.812
388  -67.460  150.315
389  -54.734  172.197
390  -54.536  173.555
391  -57.370  171.434
392  -74.302 -171.951
393  -57.438 -168.058
394  -84.138 -177.938
395  -55.345 -166.004
396  -58.212 -175.875
397  -59.201  173.680
398  -69.393  179.971
399  -73.067 -166.814
400  -59.572  178.316
401  -69.890  174.342
402  -75.310  179.347
403  -60.437 -165.780
404  -50.227  173.142
405  -66.979 -176.472
406  -64.270  157.469
407  -47.314  177.972
408  -60.897 -173.241
409  -77.556  169.749
410  -44.804  179.200
411  -68.746 -172.084
412  -54.157 -179.356
413  -49.783 -174.819
414  -68.326 -167.293
415  -51.651 -155.790
416  -63.890 -177.584
417  -53.916 -177.371
418  -51.565  173.941
419  -62.532 -168.919
420  -61.775  175.909
421  -55.937  175.578
422  -71.253  164.930
423  -74.712  175.412
424  -60.669 -175.471
425  -72.055 -174.719
426  -56.622  175.669
427  -61.831  173.500
428  -63.481  179.028
429  -69.594 -158.458
430  -68.961 -173.607
431  -70.658 -169.931
432  -53.364 -178.095
433  -70.960 -168.338
434  -73.719  176.974
435  -71.024  157.474
436  -77.831  176.835
437  -69.536 -178.459
438  -64.992 -167.793
439  -58.107  175.643
440  -55.515  171.017
441  -71.671 -154.420
442  -66.027 -170.731
443  -64.464 -178.212
444  -56.740  178.292
445  -35.552  178.860
446  -55.389 -172.675
447  -61.630 -164.474
448  -67.647 -172.713
449  -55.173 -155.015
450  -72.251 -163.568
451  -54.398  173.273
452  -72.986 -167.482
453  -66.162 -168.181
454  -70.047  173.188
455  -71.125 -158.954
456  -56.784 -168.902
457  -64.932 -175.759
458  -64.558 -179.854
459  -53.013 -173.641
460  -54.054  173.312
461  -63.078 -165.236
462  -59.610 -170.557
463  -76.247 -162.506
464  -73.628 -179.857
465  -68.035  168.084
466  -63.743  176.490
467  -79.295 -166.396
468  -67.035 -172.517
469  -61.336 -171.893
470  -70.191 -177.750
471  -76.155 -169.791
472  -79.525 -167.879
473  -84.822 -178.368
474  -67.522 -174.161
475  -66.166  171.253
476  -72.534  177.063
477  -62.826 -161.909
478  -65.501  179.572
479  -66.776  178.551
480  -59.944  175.837
481  -66.382 -168.732
482  -53.906 -165.550
483  -56.300 -178.509
484  -73.839  171.065
485  -49.547 -166.428
486  -60.428 -172.453
487  -64.650 -153.828
488  -74.881  178.957
489  -68.728 -169.134
490  -69.194  162.062
491  -81.566  177.872
492  -52.587  167.454
493  -74.781  177.481
494  -77.611  172.869
495  -65.968 -167.605
496  -42.285 -176.809
497  -52.322 -177.496
498  -48.458 -179.992
499  -64.040 -164.769
500  -62.715  150.461
501  -75.061  168.653
502  -72.666 -175.610
503  -58.865 -177.376
504  -58.420  168.124
505  -68.748  167.644
506  -72.316 -166.807
507  -65.625  177.171
508  -74.881 -162.305
509  -60.540 -175.943
510  -61.142  169.908
511  -66.547  172.935
512  -68.678  169.336
513  -70.084 -175.393
514  -56.444  168.429
515  -62.774  178.820
516  -70.425 -179.868
517  -59.372 -173.956
518  -69.906 -177.629
519  -59.442  177.713
520  -70.770 -178.654
521  -80.753  174.947
522  -65.018  173.616
523  -61.740  175.711
524  -56.871 -164.302
525  -64.390  163.271
526  -76.829  140.351
527  -68.936 -179.406
528  -60.971  176.452
529  -52.948 -153.056
530  -53.506 -159.961
531  -58.429  173.554
532  -64.300 -173.042
533  -71.447  177.724
534  -65.639  167.585
535  -57.894  178.823
536  -61.910  170.087
537  -66.686  154.429
538  -68.784  147.905
539  -60.646  179.442
540  -83.350 -179.278
541  -71.706 -173.383
542  -62.366 -179.465
543  -64.041 -172.616
544  -57.155 -159.877
545  -58.004 -171.138
546  -62.327  174.061
547  -75.676  157.255
548  -77.601  169.791
549  -72.938 -165.509
550  -62.288 -174.492
551  -63.321 -179.035
552  -67.085  178.649
553  -72.012 -173.234
554  -70.491 -169.190
555  -68.907 -159.610
556  -68.483 -172.340
557  -68.106 -175.391
558  -62.909  176.269
559  -63.861 -171.422
560  -67.141 -167.955
561  -74.668 -178.857
562  -43.962 -173.161
563  -63.751 -175.570
564  -56.107 -167.544
565  -63.222 -165.758
566  -61.870 -166.681
567  -56.465 -165.850
568  -53.995 -165.835
569  -77.244  172.143
570  -69.987  178.383
571  -57.752  177.739
572  -59.385 -175.625
573  -76.044  175.739
574  -60.516  177.352
575  -72.250 -165.318
576  -51.423  165.792
577  -73.260 -174.183
578  -73.280  179.254
579  -64.360 -172.607
580  -75.030  173.163
581  -48.326 -161.110
582  -58.113  173.196
583  -65.537 -167.888
584  -58.184 -164.231
585  -62.366  158.938
586  -60.567 -176.923
587  -67.376 -170.575
588  -69.530  174.709
589  -64.653  175.211
590  -65.145 -174.956
591  -56.518 -166.752
592  -60.606  161.113
593  -58.071  168.669
594  -60.697  177.749
595  -66.079  179.663
596  -65.256  177.313
597  -53.241 -161.125
598  -61.346 -172.696
599  -70.341 -152.621
600  -66.258 -176.774
601  -70.373 -170.370
602  -74.652 -179.805
603  -63.396  163.482
604  -58.851  178.847
605  -52.952 -171.035
606  -60.430 -158.417
607  -68.911 -167.367
608  -60.704  160.194
609  -69.143  179.633
610  -83.222  173.926
611  -71.594  176.284
612  -71.770  173.103
613  -60.535 -179.874
614  -72.643 -176.769
615  -55.133 -174.376
616  -45.896 -179.993
617  -64.449 -157.849
618  -62.701 -174.722
619  -55.485 -171.680
620  -58.894  161.396
621  -65.185  154.985
622  -58.619 -174.185
623  -67.432 -169.055
624  -63.945  166.684
625  -46.608 -178.570
626  -65.012  172.810
627  -66.307  173.025
628  -53.286  175.246
629  -64.001 -169.460
630  -54.174 -175.837
631  -55.235 -167.543
632  -63.441  174.001
633  -76.826 -166.127
634  -38.879  171.866
635  -89.582 -175.532
636  -87.604 -176.524
637  -74.659  178.926
638  -68.261 -168.819
639  -61.017  158.857
640  -55.903  173.312
641  -64.455 -172.060
642  -72.295  173.430
643  -67.837 -174.071
644  -75.435 -170.263
645  -41.684  160.037
646  -55.559 -169.851
647  -63.433  171.807
648  -71.723  163.242
649  -66.895 -158.255
650  -73.187 -175.147
651  -56.122 -175.713
652  -52.720  178.398
653  -63.684  178.394
654  -55.111  176.042
655  -58.262  176.590
656  -86.019 -164.232
657  -47.659  172.682
658  -70.254  177.270
659  -80.314  177.513
660  -70.826 -169.751
661  -56.215 -177.252
662  -81.319 -177.134
663  -71.794 -172.871
664  -72.053 -170.601
665  -71.542 -164.094
666  -64.106 -174.270
667  -65.905 -179.459
668  -60.791 -172.705
669  -64.316 -154.278
670  -69.391  178.885
671  -70.945 -175.958
672  -63.441  163.271
673  -56.614 -170.361
674  -62.537  176.996
675  -64.776  175.234
676  -65.515  171.394
677  -69.448 -172.754
678  -82.334  155.904
679  -72.912 -165.988
680  -56.920  169.353
681  -61.810 -172.546
682  -54.545  163.104
683  -70.964  169.296
684  -75.759 -168.188
685  -63.801 -169.177
686  -70.942 -166.125
687  -45.920 -164.194
688  -63.329  169.928
689  -58.499  179.896
690  -76.728  177.226
691  -66.570  176.107
692  -66.416 -148.524
693  -62.141 -164.238
694  -75.938 -168.342
695  -64.187  170.397
696  -64.476 -178.570
697  -66.864  167.041
698  -63.739   62.216
699  -46.270   64.759
700  -69.458   50.002
701  -59.419   43.037
702  -63.631   71.858
703  -59.501   96.590
704  -64.381   46.584
705  -58.064   54.473
706  -59.932   79.784
707  -53.029   74.903
708  -60.081   52.940
709  -57.652   58.114
710  -64.996   54.472
711  -71.533   -2.141
712  -63.533  -69.108
713  -64.183  -51.827
714  -77.055  -49.987
715  -67.283  -88.763
716  -65.621  -53.877
717  -80.061  -64.116
718  -63.222  -62.352
719  -67.885  -61.362
720  -85.949 -172.968
721  -81.719 -172.452
722  -67.093  174.499
723  -65.720  -69.693
724  -71.391  -43.809
725  -61.867  -60.032
726  -62.992  -61.764
727  -77.418  -56.006
728  -74.745  -63.422
729  -55.978  -58.175
730  -63.829   18.842
731  -72.635   63.737
732  -64.223   41.530
733  -55.296   67.656
734  -57.704   65.271
735  -59.002   63.595
736  -60.663   48.698
737  -66.084   53.909
738  -78.583   75.395
739  -67.389   43.621
740  -75.068   62.067
741  -53.979   71.922
742  -66.935   71.897
743  -83.019   53.684
744  -80.859   55.804
745  -76.086  -27.848
746  -65.075  -57.730
747  -77.457  -50.254
748  -75.136  -72.709
749  -74.301  -62.864
750  -61.505  -55.195
751  -63.679  -45.171
752  -49.116  -55.754
753  -65.612    3.773
754  -59.500  -72.760
755  -61.795  -67.612
756  -57.404  -64.936
757  -62.165  -57.313
758  -66.211  -56.229
759  -66.286  -57.896
760  -72.254  -53.528
761  -70.674  -54.172
762  -67.397  -56.680
763  -72.243  -72.392
764  -72.124  -53.859
765  -63.630  -64.854
766  -77.582  -80.184
767  -63.251  -51.824
768  -69.969  -59.109
769  -75.103  -56.571
770  -75.691  -57.424
771   51.432  -63.485
772   63.187  -64.053
773   66.951  -55.951
774   63.063  -55.272
775   64.454  -45.851
776   77.055  -54.823
777   71.020  -50.201
778   62.963  -65.546
779   62.282  -48.661
780   52.493  -57.816
781   55.711  -67.717
782   78.374  -69.317
783   74.812  -57.817
784   84.045  -75.531
785   50.717  -67.221
786   73.480  -58.413
787   53.289  -68.697
788   58.900  -53.665
789   67.388  -56.231
790   63.104  -68.928
791   52.450  -58.070
792   73.855  -73.153
793   68.233  -56.943
794   62.315  -65.659
795   61.734  -41.301
796   71.444  -61.398
797   64.016  -57.533
798   77.807  -70.515
799   79.432  -57.325
800   58.615  -54.088
801   67.317  -59.262
802   85.838  -77.473
803   73.730  -81.649
804   65.267  -62.802
805   66.875  -71.621
806   78.672  -44.412
807   68.442  -53.323
808   47.748  -72.134
809   68.634  -61.127
810   76.864  -49.747
811   53.867  -62.200
812   65.739  -59.755
813   60.182  -66.718
814   69.474  -45.427
815   69.677  -56.641
816   56.081  -65.509
817   79.819  -64.711
818   59.866  -70.801
819   77.680  -68.795
820   71.213  -54.336
821   63.400  -65.951
822   61.540  -70.724
823   59.349  -70.062
824   60.995  -50.662
825   66.478  -46.066
826   63.733  -67.235
827   69.193  -71.470
828   68.011  -50.172
829   66.834  -68.368
830   63.312  -56.226
831   69.350  -68.136
832   64.207  -59.789
833   74.316  -68.480
834   57.110  -54.582
835   57.508  -70.291
836   69.011  -57.068
837   66.662  -30.039
838   68.137  -53.296
839   69.672  -58.565
840   57.883  -46.296
841   59.955  -67.910
842   82.191  -58.197
843   73.142  -53.349
844   56.808  -68.529
845   78.472  -54.333
846   70.608  -66.281
847   61.361  -68.048
848   57.639  -73.286
849   55.234  -58.324
850   62.125  -44.847
851   71.143  -64.339
852   69.390  -55.411
853   56.482  -54.649
854   76.642  -60.562
855   62.390  -47.631
856   54.272  -62.784
857   56.410  -43.063
858   57.739  -44.901
859   64.404  -67.598
860   71.435  -55.227
861   71.757  -62.021
862   69.169  -48.958
863   70.202  -58.931
864   51.679  -60.786
865   78.720  -65.048
866   59.428  -57.749
867   55.840  -71.085
868   68.871  -62.595
869   89.502   64.566
870   65.001   59.110
871   77.257   46.400
872   40.493   49.122
873   71.373   50.098
874   69.985   67.371
875   52.778   58.167
876   63.804   83.072
877   69.993   57.763
878   81.068   27.361
879   69.762   11.873
880   64.733   47.381
881   57.628   68.703
882   64.652   81.857
883   66.042   62.505
884   64.299   51.092
885   77.766   60.782
886   62.452   46.690
887   53.486   43.989
888   57.775  -62.344
889   84.320  -69.520
890   69.230  -54.931
891   50.977  -56.250
892   71.667  -54.843
893   75.949  -63.969
894   57.556  -69.371
895   69.409  -47.496
896   70.817  -68.789
897   77.151  -73.272
898   67.159  -64.546
899   59.383  -81.258
900   55.336  -66.601
901   62.655 -174.336
902   64.219 -167.189
903   68.644  175.695
904   55.557 -170.347
905   64.865 -178.580
906   71.024  178.569
907   71.888  169.081
908   70.632 -179.542
909   79.864 -170.506
910   74.514 -178.168
911   73.525  165.841
912   74.997  177.762
913   70.190  178.798
914   68.381 -168.952
915   67.180 -165.600
916   71.926  179.596
917   60.047  169.549
918   68.888 -177.841
919   64.519 -179.237
920   59.936  177.654
921   59.582  179.598
922   52.771  170.655
923   63.876  174.707
924   79.661  165.993
925   71.711  173.455
926   50.453  175.988
927   87.575 -175.124
928   69.411  174.328
929   74.979 -179.898
930   71.579 -169.398
931   74.127  175.573
932   62.782 -164.742
933   79.508 -169.183
934   61.614 -158.879
935   74.715 -175.123
936   61.041  178.535
937   65.308  153.345
938   71.471  179.464
939   73.335  173.332
940   66.011  175.807
941   67.164  171.855
942   76.703  171.129
943   74.284  175.791
944   67.110 -178.967
945   63.101  177.254
946   79.459 -176.008
947   58.113  -77.272
948   56.461  -60.521
949   47.186  -64.563
950   56.885  -61.603
951   65.556  -51.869
952   71.861  -59.859
953   66.714  -38.711
954   53.546  -77.568
955   75.259  -54.530
956   57.813  -55.395
957   68.704  -52.562
958   65.964  -41.803
959   73.551  -77.774
960   73.539  -58.535
961   57.360  -69.813
962   62.991  -51.687
963   72.440  -57.114
964   57.011  -58.006
965   64.569  -66.396
966   70.853  -64.255
967   56.844  -51.220
968   49.490  -55.094
969   57.025  -70.353
970   62.740  -63.129
971   55.394  -63.940
972   53.508  -42.587
973   74.886  -78.876
974   52.903  -60.812
975   63.210  -68.513
976   61.527  -75.130
977   63.275  -68.880
978   71.462  -64.628
979   63.991  -52.983
980   74.197  -60.828
981   66.826  -66.890
982   66.112  -64.637
983   56.211  -64.021
984   68.338  -83.903
985   55.434  -66.509
986   51.101  -56.422
987   64.668  -59.470
988   75.890  -43.598
989   84.827  -68.264
990   67.364  -56.863
991   64.354  -56.899
992   65.095  -73.634
993   70.860  -80.549
994   64.805  -63.269
995   80.848  -51.872
996   59.300  -66.432
997   56.695  -71.176
998   68.926  -65.886
999   59.994  -61.090
1000   73.991  -64.299
1001   61.344  -45.098
1002   64.320  -73.515
1003   60.755  -51.603
1004   56.084  -62.157
1005   65.233  -62.237
1006   81.884  -60.844
1007   77.118  -71.591
1008   68.083  -53.021
1009   52.726  -65.731
1010   69.357  -60.450
1011   73.461  -63.335
1012   71.758  -52.609
1013   57.517  -62.549
1014   71.596  -66.438
1015   59.117  -47.048
1016   63.938  -63.305
1017   62.484  -41.373
1018   60.473  -67.485
1019   72.311  -81.779
1020   64.692  -38.092
1021   83.788  -60.080
1022   67.019  -59.941
1023   69.822  -67.386
1024   57.869  -87.961
1025   59.351  -74.429
1026   31.873  -88.316
1027   76.155  -74.917
1028   74.294  -58.830
1029   64.046  -51.198
1030   67.686  -49.581
1031   84.441  -61.249
1032   69.041  -76.136
1033   70.263  -47.052
1034   61.155  -68.090
1035   49.949  -57.884
1036   61.363  -55.790
1037   81.143  -42.806
1038   65.758  -59.946
1039   77.894  -37.511
1040   70.143  -72.635
1041   53.273  -71.963
1042   74.522  -59.339
1043   63.076  -69.350
1044   67.495  -57.193
1045   60.775  -60.325
1046   81.044  -79.789
1047   68.354  -64.406
1048   70.267  -91.490
1049   45.447  -20.545
1050   63.915  -61.106
1051   59.147  -75.268
1052   64.067  -51.128
1053   72.745  -67.394
1054   64.134  -44.407
1055   69.497  -56.706
1056   63.487  -82.995
1057   77.195  -81.134
1058   69.019  -41.709
1059   76.127  -60.514
1060   62.315  -66.221
1061   63.245  -69.654
1062   63.205  -62.048
1063   71.872  -53.461
1064   66.053  -89.048
1065   77.795  -55.767
1066   66.898  -58.835
1067   61.360  164.483
1068   59.742  167.293
1069   68.838  161.177
1070   75.183  173.187
1071   68.491  174.242
1072   58.548 -176.991
1073   52.078 -160.352
1074   72.264 -176.560
1075   65.646 -178.122
1076   61.906  175.497
1077   71.616  165.978
1078   65.968 -163.804
1079   61.486 -179.647
1080   71.642 -152.023
1081   72.436 -156.990
1082   84.309 -164.353
1083   59.400  178.749
1084   59.786  177.683
1085   59.422  162.178
1086   53.732  178.293
1087   54.273  161.656
1088   74.346 -178.843
1089   62.196 -179.658
1090   74.541  177.643
1091   65.179  179.545
1092   47.576  172.293
1093   63.005  166.286
1094   66.049  176.200
1095   58.629 -171.839
1096   60.288 -179.386
1097   65.444 -172.858
1098   54.949  157.835
1099   43.826  169.666
1100   68.424  174.757
1101   72.989  177.501
1102   75.584 -175.998
1103   72.859  178.056
1104   71.160  177.478
1105   75.926 -179.979
1106   66.148  173.337
1107   61.400  175.558
1108   66.165  164.429
1109   62.910  178.442
1110   67.426  172.327
1111   67.813 -159.543
1112  -80.088 -174.456
1113  -45.041 -169.193
1114  -69.879 -163.448
1115  -78.978 -179.678
1116  -59.539 -174.902
1117  -71.003 -166.168
1118  -66.563 -173.929
1119  -64.239  176.539
1120  -55.391   79.427
1121  -63.342   60.167
1122  -69.223   67.995
1123  -70.705  -41.188
1124  -59.827  -50.509
1125  -61.454  -59.648
1126  -56.474  -83.321
1127  -67.326  -65.143
1128  -59.529  -58.550
1129  -63.902  -50.926
1130  -59.221  -61.412
1131  -66.094  -75.175
1132  -51.576  -48.792
1133  -60.075  -44.418
1134  -79.289  -38.240
1135  -66.227  -65.646
1136  -60.343  -71.187
1137  -67.826  -56.387
1138  -42.892  -43.437
1139  -61.235  -57.716
1140  -72.659  -59.488
1141  -64.066  -48.269
1142  -66.592  -52.357
1143  -64.791  -60.451
1144  -68.655  -65.617
1145  -68.742  -53.127
1146  -66.022  -54.518
1147  -66.940  -55.281
1148  -68.464  -46.797
1149  -63.651  -49.889
1150  -79.907  -38.764
1151  -72.157  -73.142
1152  -73.292  -64.488
1153  -71.953  -69.456
1154  -77.150  -64.533
1155  -62.484  -55.769
1156  -62.853  -54.989
1157  -59.760  -69.702
1158  -62.003  -59.460
1159  -67.849  -68.752
1160  -81.503  -68.470
1161  -69.060  -56.746
1162  -73.854  -70.696
1163  -53.485  -68.947
1164  -68.872  -58.487
1165  -62.562  -61.880
1166  -61.894  -66.804
1167  -67.785  -70.548
1168  -61.622  -70.712
1169  -72.430  -67.940
1170  -69.324  -71.706
1171  -64.557  -58.889
1172  -66.765  -51.431
1173  -58.271  -58.142
1174  -69.636  -48.020
1175  -51.982  -44.688
1176  -68.168  -61.429
1177  -55.119  -61.243
1178  -64.400  -58.786
1179  -74.980  -61.621
1180  -68.339  -40.698
1181  -74.979 -166.183
1182  -58.874  179.689
1183  -73.560 -172.306
1184  -66.926 -179.549
1185  -67.504  173.308
1186  -68.221  168.977
1187  -63.681 -174.663
1188  -53.832  172.709
1189  -62.654 -160.217
1190  -59.614  169.966
1191  -65.531  173.772
1192  -71.026 -164.659
1193  -64.911 -158.332
1194  -74.395  169.653
1195  -65.696 -179.212
1196  -74.279 -177.352
1197  -61.107 -161.334
1198  -53.774  176.309
1199  -71.775 -169.445
1200  -74.293  176.411
1201  -63.181  162.819
1202  -48.794 -170.553
1203  -66.466 -176.936
1204  -67.278  177.703
1205  -73.288 -171.601
1206  -75.459  172.425
1207  -79.257 -176.658
1208  -69.905 -177.512
1209  -61.059 -174.674
1210  -69.968  173.254
1211  -80.643 -177.529
1212  -71.043  166.210
1213  -53.024  167.806
1214  -72.476 -168.382
1215  -56.238 -166.460
1216  -42.140 -176.107
1217  -75.622  173.982
1218  -69.380  160.442
1219  -55.774  178.996
1220  -60.442 -168.681
1221  -62.769 -161.654
1222  -69.763 -173.778
1223  -55.185  167.469
1224  -73.320  172.112
1225  -57.925  177.218
1226  -65.281 -162.956
1227  -53.424 -177.238
1228  -60.813  168.955
1229  -69.632 -172.939
1230  -76.816 -179.930
1231  -59.732  175.910
1232  -66.383  169.032
1233  -53.720  174.098
1234  -68.682 -174.168
1235  -76.091 -172.286
1236  -77.929  173.260
1237  -59.997 -179.359
1238  -59.954 -178.653
1239  -61.528 -149.208
1240  -63.443  162.895
1241  -85.758 -176.037
1242  -76.986 -178.995
1243  -79.310  177.623
1244  -74.081 -179.257
1245  -63.233 -158.834
1246  -54.192 -171.742
1247  -65.221  172.827
1248  -69.390 -178.282
1249  -68.523 -154.411
1250  -75.619 -159.628
1251  -67.749  170.249
1252  -84.524  172.065
1253  -84.429 -175.400
1254  -53.076  168.527
1255  -71.691 -172.989
1256  -76.621 -167.734
1257  -70.192  127.927
1258  -87.296   66.032
1259  -79.999   56.472
1260  -43.917   47.894
1261  -56.770   62.226
1262  -65.703   46.463
1263  -77.111   62.995
1264  -61.516   47.636
1265  -57.932   61.814
1266  -60.918   71.430
1267  -73.219   50.284
1268  -61.842   65.738
1269  -53.239   73.119
1270  -83.216   34.255
1271  -69.655   79.576
1272  -47.481   64.374
1273  -70.453   70.823
1274  -78.832   71.605
1275  -70.506   65.586
1276  -66.158   65.343
1277  -65.327   41.328
1278  -75.797   57.747
1279  -63.413   54.121
1280  -71.186   77.795
1281  -58.392   58.216
1282  -54.351   41.681
1283  -73.427  179.688
1284  -63.054  169.262
1285  -68.175 -165.946
1286  -55.122  178.077
1287  -64.967 -174.001
1288  -62.279  179.923
1289  -76.194 -171.227
1290  -77.053 -172.021
1291  -54.034 -172.632
1292  -72.436  179.334
1293  -57.245 -176.078
1294  -55.655  161.299
1295  -52.420 -176.969
1296  -67.516  176.733
1297  -65.216   63.888
1298  -69.754   60.348
1299  -82.396   49.551
1300  -62.316   20.792
1301  -68.102   58.846
1302  -83.677   80.648
1303  -66.625   41.466
1304  -76.484   45.872
1305  -56.764   56.230
1306  -70.434   77.325
1307  -66.117   63.324
1308  -78.521   44.962
1309  -74.662   68.425
1310  -71.762   51.267
1311  -61.700   65.365
1312  -61.213   53.932
1313  -65.065   66.011
1314  -56.098   47.609
1315  -65.980   64.997
1316  -63.139  -63.500
1317  -52.631  -54.734
1318  -58.801  -74.674
1319  -69.626  -36.276
1320  -72.346  -71.272
1321  -79.624  -52.384
1322  -71.287  -60.863
1323  -61.857  -65.554
1324  -77.596  -50.599
1325  -59.507  -61.849
1326  -80.396  -60.803
1327  -70.732  -44.738
1328  -54.403  -47.544
1329  -65.572  -42.403
1330  -72.215  -45.344
1331  -57.322  -54.875
1332  -68.737  -44.633
1333  -69.010  -44.888
1334  -72.738  -36.593
1335  -88.247  -49.402
1336  -63.154  -71.567
1337  -70.656  -45.968
1338  -74.964  -89.028
1339  -61.694  -59.360
1340  -71.939  -26.338
1341  -67.401  -48.089
1342  -72.894  -42.091
1343  -82.876  -77.041
1344  -67.276  -58.054
1345  -77.867  -62.910
1346  -68.722  -62.105
1347  -61.713  -55.055
1348  -63.034  -60.047
1349  -65.888  -54.975
1350  -54.394  -51.706
1351  -62.965  -62.592
1352  -70.145  -47.816
1353  -60.955   73.591
1354  -41.644   57.087
1355  -51.366   59.626
1356  -67.231   55.201
1357  -80.035   65.817
1358  -78.701   44.720
1359  -70.427   61.332
1360  -58.914   73.880
1361  -78.880   64.902
1362  -58.456   65.213
1363  -68.988   41.928
1364  -68.714   43.628
1365  -74.495   49.518
1366  -67.257   66.383
1367  -59.529   61.725
1368  -77.456   46.053
1369  -73.246  -83.238
1370  -58.534  -45.628
1371  -59.659  -72.636
1372  -60.362  -47.137
1373  -72.680  -64.254
1374  -68.081  -69.958
1375  -56.949  -62.934
1376  -70.601  -52.910
1377  -65.990  -56.187
1378  -59.355  -53.073
1379  -55.279  -63.868
1380  -63.784  -56.482
1381  -54.503  -56.459
1382  -64.135  -55.108
1383  -82.126  -55.890
1384  -55.592  -43.759
1385  -60.042  -63.627
1386  -66.233  -36.367
1387  -63.497  -46.246
1388  -71.425   73.112
1389  -69.152   69.270
1390  -61.780   64.326
1391  -76.849   44.517
1392  -60.445   66.050
1393  -76.874   70.632
1394  -67.672   68.506
1395  -74.937   80.462
1396  -82.364   70.854
1397  -52.030   55.983
1398  -63.217   40.445
1399  -81.796   37.788
1400  -73.335 -168.691
1401  -69.220 -176.661
1402  -62.358  174.118
1403  -59.008 -175.633
1404  -66.627 -172.306
1405  -82.082  173.483
1406  -73.856 -163.271
1407  -60.919 -173.973
1408  -55.730  173.269
1409  -58.798 -175.387
1410  -58.390  179.924
1411  -61.121 -171.715
1412  -65.007 -179.709
1413  -58.587 -162.437
1414  -60.234  179.310
1415  -63.180 -175.098
1416  -69.526  165.368
1417  -68.163 -171.269
1418  -72.488 -160.128
1419  -77.696  175.954
1420  -79.685  177.779
1421  -51.551 -164.750
1422  -68.306 -172.965
1423  -71.996 -171.678
1424  -68.313 -166.233
1425  -71.605 -176.762
1426  -65.895 -151.715
1427  -66.389  171.239
1428  -62.714 -179.471
1429  -55.464  173.842
1430  -67.988  174.916
1431  -59.228 -177.334
1432  -68.531 -170.835
1433  -66.607  179.254
1434  -75.275  176.225
1435  -79.335  175.506
1436  -50.266  153.601
1437  -65.118  177.047
1438  -66.516  179.509
1439  -67.825  170.786
1440  -77.862 -177.034
1441  -90.113  154.399
1442  -66.731 -168.200
1443  -58.909  170.405
1444  -57.159 -175.985
1445  -85.376 -174.245
1446  -59.087 -163.483
1447  -58.061 -175.375
1448  -66.410  150.357
1449  -68.267 -168.059
1450  -44.198  176.918
1451  -70.081  174.921
1452  -83.211  -57.645
1453  -60.334  -61.997
1454  -79.609  -54.162
1455  -64.911  -56.790
1456  -72.409  -61.531
1457  -61.561  -54.613
1458  -62.199  -75.764
1459  -75.391  -42.109
1460  -57.596  -67.791
1461  -61.295  -60.427
1462  -55.697  -73.347
1463  -60.117  -60.049
1464  -72.730 -172.965
1465  -69.194 -173.096
1466  -67.637 -172.943
1467  -70.886  178.303
1468  -68.867 -178.055
1469  -60.630  175.244
1470  -70.866 -171.706
1471  -57.743 -169.096
1472  -70.409  178.053
1473  -57.512 -176.603
1474  -78.270 -171.796
1475  -63.623 -160.174
1476  -53.352  171.909
1477  -62.341  176.290
1478  -68.916 -168.464
1479  -64.749 -162.531
1480  -63.408  176.624
1481  -79.624 -176.272
1482  -53.945 -179.090
1483  -61.848  178.153
1484  -53.297 -170.738
1485  -70.287  175.591
1486  -66.252  174.175
1487  -68.958  167.886
1488  -64.931 -162.501
1489  -66.578 -148.328
1490  -70.415 -173.765
1491  -70.262  173.033
1492  -78.803  166.840
1493  -68.449  175.490
1494  -67.102 -179.181
1495  -70.948 -174.286
1496  -57.104 -162.987
1497  -84.523   65.856
1498  -74.115   64.991
1499  -50.170   71.458
1500  -64.687   62.836
1501  -62.242   31.826
1502  -51.424  -32.171
1503  -57.140  -73.142
1504  -79.344  -92.096
1505  -65.458  -68.390
1506  -65.458  -58.071
1507  -82.983  -47.519
1508  -81.496  -49.013
1509  -62.405  -70.196
1510  -80.370  -50.661
1511  -83.769  -48.901
1512  -54.915  -43.085
1513  -63.796  -67.952
1514  -61.536  -51.149
1515  -68.466  -62.942
1516  -53.155  -24.917
1517  -69.050  -44.390
1518  -65.946  -23.686
1519  -69.279  -60.687
1520  -65.539  -53.304
1521  -55.685  -31.871
1522  -72.749  -61.544
1523  -76.046  -45.274
1524  -54.185  -49.228
1525  -65.491  -68.464
1526  -68.996  -67.558
1527  -65.058  -63.205
1528  -71.622  -56.228
1529  -68.523  -46.430
1530  -32.201  -62.989
1531  -66.249  -52.236
1532  -65.730  -49.109
1533  -61.513  -80.109
1534  -70.111  -57.224
1535  -66.295  -34.377
1536  -63.295  -68.745
1537  -60.942  -73.367
1538  -59.651  -58.535
1539  -72.722  -47.698
1540  -61.204  -54.566
1541  -73.646  -71.552
1542  -50.569  -47.885
1543  -80.710  -53.216
1544  -69.624  -47.376
1545  -83.905  -78.449
1546  -77.651  -51.097
1547  -59.017  -50.559
1548  -68.758  -58.755
1549  -49.728  -60.810
1550  -64.181  -70.390
1551  -79.410  -39.320
1552  -82.571  -57.298
1553  -48.183  -46.600
1554  -68.482  -55.741
1555  -54.985  -69.827
1556  -53.295  -49.402
1557  -63.892  -62.942
1558  -71.859  -41.183
1559  -68.256  -60.349
1560  -68.018  -47.121
1561  -66.929  -67.934
1562  -46.863   50.947
1563  -68.085   47.450
1564  -61.078   68.603
1565  -63.343   62.958
1566  -64.355   51.923
1567  -65.198   61.688
1568  -74.338   45.672
1569  -74.179   53.194
1570  -62.619   61.688
1571  -53.012   72.948
1572  -69.174   94.864
1573  -63.815   70.664
1574  -63.724   67.765
1575  -68.743   70.297
1576  -63.359   52.131
1577  -59.583   72.326
1578  -64.479   57.242
1579  -50.894   68.695
1580  -66.585   66.324
1581  -58.729   58.042
1582  -68.748   73.415
1583  -75.673   50.337
1584  -65.779   55.354
1585  -62.770   64.053
1586  -48.177   58.173
1587  -68.599   69.718
1588  -74.551 -173.368
1589  -70.174 -175.357
1590  -46.619 -167.424
1591  -66.154  178.697
1592  -76.131  166.249
1593  -70.600  172.163
1594  -52.409  173.375
1595  -57.836 -160.523
1596  -65.935  173.061
1597  -83.021 -176.073
1598  -75.893 -175.989
1599  -64.018 -165.579
1600  -56.733 -174.957
1601   71.344  170.695
1602   68.457  162.509
1603   68.910  170.220
1604   70.012  176.236
1605   67.913 -168.368
1606   60.656 -171.975
1607   46.637 -178.487
1608   63.792 -174.226
1609   77.020  170.965
1610   80.886  171.026
1611   88.350 -176.354
1612   64.614 -174.032
1613   57.589  135.190
1614   81.641 -174.975
1615   91.701  178.214
1616   60.242  161.956
1617   74.276  163.919
1618   68.846   56.132
1619   67.431   54.862
1620   67.244   52.412
1621   61.881   47.377
1622   58.668   60.985
1623   61.105   59.848
1624   77.778   71.188
1625   55.879   59.632
1626   66.244   59.308
1627   51.980   48.236
1628   68.611   52.066
1629   73.284   63.901
1630   68.012   64.936
1631   74.379   73.709
1632   70.628   63.825
1633   95.128   50.909
1634   72.083   56.147
1635   70.868   35.317
1636   73.189   66.828
1637   67.258   55.445
1638   63.202   50.844
1639   51.401   69.574
1640   64.050   63.292
1641   63.409   65.931
1642   68.908   72.725
1643   59.826   61.571
1644   73.312   62.934
1645   60.833   47.619
1646   68.126   51.311
1647   62.683   51.148
1648   49.402   45.474
1649   61.609   80.850
1650   62.577   57.379
1651   65.153   55.672
1652   77.360   48.083
1653   64.584   47.676
1654   63.830   69.287
1655   54.320   61.198
1656   67.143   76.523
1657   73.161   48.914
1658   48.105   67.881
1659   53.664   48.373
1660   49.132   51.535
1661   77.631   57.593
1662   56.990   79.284
1663   73.651   61.001
1664   66.786   68.148
1665   27.894   63.725
1666   57.683   28.301
1667   70.388   61.988
1668   64.394   54.931
1669   67.480   70.268
1670   71.464   67.441
1671   72.211   63.671
1672   66.937   76.824
1673   86.858   62.153
1674   60.546   49.041
1675   69.753   58.020
1676   65.014   43.781
1677  177.089   54.802
1678  175.556   58.352
1679 -168.721   54.554
1680 -175.269   59.743
1681  177.243   58.358
1682   82.292   73.268
1683   71.798   44.071
1684   62.902   38.188
1685   71.451   59.225
1686   75.260   56.209
1687   41.675   38.641
1688   64.806   88.227
1689   77.220   66.648
1690   58.034   61.082
1691   78.206   73.153
1692   60.573   50.494
1693   71.400   54.758
1694   64.687   66.397
1695   55.296   36.398
1696   47.700   59.292
1697   71.789   51.826
1698   70.656    4.867
1699   67.908   56.300
1700   63.461   69.051
1701   63.148   56.772
1702   75.394   51.495
1703   73.283   60.602
1704   63.658   65.802
1705   63.208   78.965
1706   71.909   62.477
1707   70.475   73.131
1708   50.531   47.385
1709   71.574   54.113
1710   56.727   55.640
1711   75.845   63.513
1712   73.384   71.956
1713   61.652   86.218
1714   68.852   58.059
1715   69.530   63.060
1716   49.277   61.246
1717   69.447   62.739
1718   62.636   52.736
1719   53.856   61.635
1720   79.135   64.178
1721   62.571   75.481
1722   73.529   68.848
1723   67.294   61.818
1724   72.248   47.855
1725   50.904   71.906
1726   69.219   66.521
1727   59.558   67.599
1728   61.925   51.117
1729   65.189   58.164
1730   61.634   50.561
1731   59.536   60.380
1732   63.082   53.482
1733   71.247   51.494
1734   65.835   36.347
1735   69.092   90.682
1736   64.001   66.582
1737   81.035   60.262
1738   51.631   43.894
1739   66.366   59.532
1740   59.876   52.807
1741   66.536   54.815
1742   76.354   38.432
1743   67.047   59.490
1744   74.928   50.210
1745   59.973   72.584
1746   55.197   59.035
1747   68.075   62.495
1748   73.881   65.947
1749   84.210   47.666
1750   58.935   48.126
1751   65.100   66.703
1752   56.858   54.608
1753   67.436   67.328
1754   65.313   88.641
1755   65.881   65.898
1756   55.985   51.574
1757   75.772   53.529
1758   64.170   55.203
1759   68.717   58.164
1760   52.759   48.060
1761   69.301   48.286
1762   73.469   65.242
1763   67.145   73.889
1764   71.037   67.026
1765   68.569   65.517
1766   69.291   49.549
1767   70.518   52.451
1768   60.058   57.121
1769   58.151   59.615
1770   50.072   54.792
1771   57.410   52.492
1772   71.186   62.117
1773   74.163   67.199
1774   87.881   55.134
1775   68.567   52.080
1776   64.606   59.837
1777   56.193   62.143
1778   71.818   57.687
1779   71.559   64.543
1780   69.828   50.663
1781   72.750   57.823
1782   73.432   58.281
1783   73.208   68.197
1784   62.548   64.345
1785   62.845   49.504
1786   63.033   49.818
1787   75.367   78.940
1788   72.419   63.072
1789   52.910   60.542
1790   61.787   45.804
1791   64.450   76.295
1792   70.175   67.693
1793   66.346   51.672
1794   66.023   67.771
1795   72.981   42.646
1796   63.624   58.478
1797   66.745   81.198
1798   77.647   54.417
1799   72.472   63.297
1800   82.885   55.783
1801   63.867   73.235
1802   41.724   61.429
1803   79.892   56.689
1804   68.758   53.488
1805   64.489   74.333
1806   66.685   45.039
1807   70.434   56.104
1808   79.622   50.136
1809   59.789   76.185
1810   68.336   40.241
1811   62.584   56.432
1812   68.227   70.390
1813   60.741   59.682
1814   68.712   28.098
1815   79.583   45.334
1816   60.626   46.877
1817   79.445   63.924
1818   67.283   56.043
1819   67.289   67.949
1820   34.847   51.958
1821   72.790   58.182
1822   64.221   51.445
1823   74.538   64.071
1824   53.981   68.164
1825   69.489   71.520
1826   47.832   48.223
1827   74.258   56.028
1828   69.378   62.037
1829   72.030   67.736
1830   41.816   62.184
1831   62.470   64.651
1832   70.277   67.123
1833   70.895   56.614
1834   70.562   60.755
1835   65.472   57.129
1836   48.007   55.593
1837   51.303   81.028
1838   65.339   47.482
1839   64.334   56.386
1840   59.114   53.114
1841   65.082   60.090
1842   67.906   52.710
1843   76.434   56.821
1844   47.912   43.331
1845   78.922   61.921
1846   69.588   68.800
1847   69.704   72.210
1848   69.569   58.440
1849   51.819   46.312
1850   69.009   57.381
1851   56.321   68.274
1852   73.657   56.289
1853   66.847   57.694
1854   68.746   44.192
1855   74.282   70.950
1856   77.748   64.977
1857   74.467   57.893
1858   69.089   66.792
1859   86.877   62.305
1860   65.096   98.317
1861   71.995   60.941
1862   69.495   64.200
1863   66.542   61.913
1864   63.545   38.929
1865   69.629   60.350
1866   62.470   49.081
1867   65.173   45.856
1868   80.172   56.775
1869   69.424   67.212
1870   67.155   60.158
1871   60.826   75.521
1872   61.322   66.708
1873   72.109   43.723
1874   51.075   42.622
1875   63.247   59.118
1876   75.982   49.983
1877   70.063   60.562
1878   67.347   47.624
1879   84.529   61.604
1880   63.312   54.435
1881   51.032   61.328
1882   57.944   69.374
1883   69.603   60.186
1884   50.048   62.484
1885   72.418   73.095
1886   62.683   65.070
1887   69.319   64.408
1888   77.536   50.273
1889   61.443   48.671
1890   57.994   62.129
1891   66.991   37.437
1892   52.369    2.411
1893   59.166   63.032
1894   61.335   55.392
1895   68.541   62.959
1896   78.113   64.858
1897   68.300   67.113
1898   55.826   63.478
1899   54.420   54.434
1900   55.912   52.889
1901   56.656   55.803
1902   64.093   50.306
1903   67.483   58.804
1904   76.897  168.430
1905   76.904 -167.610
1906   52.372  170.712
1907   67.717  171.197
1908   68.902  164.522
1909   64.233 -178.818
1910   69.914  158.853
1911   56.005  173.282
1912   50.383  172.269
1913   63.018  162.159
1914   46.072  154.865
1915   82.445  179.336
1916   65.583  171.357
1917   61.618  163.731
1918   70.550  176.530
1919   78.901 -176.823
1920   60.109  177.601
1921   62.844 -169.358
1922   63.520  175.139
1923   63.665  166.340
1924   71.691 -172.934
1925   65.803 -179.372
1926   63.266 -174.617
1927   60.088  168.781
1928   71.748 -172.363
1929   70.025 -177.976
1930   67.478 -175.847
1931   57.209  177.707
1932   47.553  172.438
1933   61.195  177.366
1934   59.463 -176.343
1935   64.551  173.333
1936   70.023 -150.291
1937   71.206 -175.804
1938   72.245 -153.138
1939   63.392 -170.285
1940   58.945 -176.685
1941   63.018 -153.648
1942   73.305 -173.096
1943   65.964  177.371
1944   73.880  175.049
1945   76.142  170.553
1946   67.644  175.700
1947   70.193 -167.349
1948   53.175 -179.697
1949   70.517  171.860
1950   65.759  172.044
1951   79.388  165.858
1952   55.614 -169.024
1953   65.283 -178.356
1954   61.147 -174.297
1955   64.910  172.747
1956   67.740 -162.790
1957   42.148 -179.733
1958   74.551 -174.150
1959   83.420 -177.260
1960   71.499 -172.120
1961   61.323 -162.932
1962   66.963  179.626
1963   75.721 -158.726
1964   82.833  167.986
1965   55.702  178.295
1966   61.691  175.063
1967   67.712  172.442
1968   63.729 -178.097
1969   71.898 -177.977
1970   79.471 -175.553
1971   64.967 -167.007
1972   73.231  167.059
1973   69.189 -179.494
1974   53.281  166.025
1975   65.560 -174.806
1976   66.403  177.510
1977   68.268  175.003
1978   55.622  169.584
1979   54.826 -179.005
1980   75.200 -178.850
1981   77.086  176.694
1982   51.364  162.273
1983   60.595 -173.428
1984   75.806 -179.190
1985   80.672 -161.961
1986   72.878  166.474
1987   58.043 -173.852
1988   69.313  150.876
1989   69.640 -177.560
1990   49.402  172.160
1991   51.538  172.595
1992   67.676 -169.773
1993   84.646  168.311
1994   63.230 -176.239
1995   64.971  174.607
1996   61.722  162.033
1997   50.185 -167.390
1998   59.790  176.858
1999   45.478  163.933
2000   66.387 -169.652
2001   66.983  168.712
2002   69.817 -159.691
2003   59.422 -177.521
2004   69.371 -175.060
2005   68.180 -172.623
2006   60.396  168.278
2007   69.478  172.869
2008   69.484 -177.004
2009   75.433  157.322
2010   63.378  170.120
2011   65.331  166.249
2012   73.020  177.630
2013   53.486  -71.667
2014   69.729  -47.839
2015   64.106  -46.773
2016   67.483  -72.214
2017   53.920  -75.828
2018   64.988  -52.464
2019   73.243  -71.311
2020   57.207  -56.526
2021   56.264  -78.024
2022   67.546  -56.874
2023   57.395  -55.102
2024   65.920  -58.453
2025   64.943  -47.422
2026   68.259  -41.846
2027   59.718  -71.592
2028   56.577  -63.817
2029   64.814  -55.528
2030   61.100  170.246
2031   52.025  170.755
2032   68.222  178.628
2033   71.601 -159.294
2034   46.231 -171.749
2035   62.755  160.882
2036   69.478  168.467
2037   73.211  171.276
2038   89.034  175.790
2039   51.955  176.263
2040   76.465 -166.985
2041   69.994  155.802
2042   85.351  173.036
2043   85.631  174.980
2044   72.864 -170.946
2045   79.753 -176.206
2046   77.400 -167.905
2047   58.640  167.645
2048   53.541 -175.487
2049   65.103 -167.954
2050   75.840 -177.902
2051   78.902   65.682
2052   82.106   67.893
2053   69.913   65.243
2054   67.319   35.551
2055   64.026   79.669
2056   76.409   49.140
2057   61.390   58.257
2058   58.795   59.754
2059   93.289   57.638
2060   60.309   58.995
2061   74.099   51.253
2062   67.744   67.325
2063   58.110   53.640
2064   77.532   86.098
2065   63.816   65.491
2066   67.730   62.289
2067   71.015   51.195
2068   60.581   41.571
2069   60.651   65.112
2070   71.945  -62.671
2071   59.739  -67.362
2072   67.707  -53.224
2073   69.340  -68.770
2074   70.888  -62.390
2075   65.753  -66.882
2076   83.439  -61.056
2077   71.057  -65.429
2078   65.187  -64.734
2079   76.178  -57.778
2080   78.784  -77.422
2081   82.615  -52.370
2082   63.193  -71.449
2083   57.010  -74.890
2084   67.250  -31.083
2085   63.596  -32.352
2086   60.584  -62.259
2087   54.401  -62.922
2088   63.203  -68.746
2089   54.361  -83.969
2090   64.837  -47.460
2091   61.647  -53.593
2092   70.525  -55.637
2093   87.103  -51.265
2094   63.186  -69.760
2095   71.633  -60.554
2096   61.984  -65.565
2097   65.510  -54.222
2098   64.216  -74.227
2099   61.294  -67.020
2100   72.171  -48.737
2101   62.834  -62.964
2102   69.454  -53.832
2103   68.414  -63.013
2104   49.806  -55.554
2105   62.763  -62.468
2106   66.258  -62.705
2107   73.630  -61.345
2108   76.883  -87.454
2109   64.379  -49.341
2110   67.600  -41.448
2111   58.401  -30.950
2112   64.204  -62.402
2113   73.727   52.827
2114   73.173   69.522
2115   72.116   56.460
2116   56.543   45.036
2117   63.700   49.599
2118   75.972   46.914
2119   64.259   61.799
2120   71.849   73.280
2121   85.513   52.171
2122   70.161   50.001
2123   59.149   48.183
2124   70.589   48.531
2125   67.682   70.241
2126   59.288   72.366
2127   72.760   35.311
2128   48.895   46.534
2129   63.542   89.779
2130   74.556   60.629
2131   81.024   43.829
2132   74.326   47.604
2133   56.452   60.430
2134   74.277   83.406
2135   64.045   54.539
2136   58.294   53.373
2137   68.163   60.733
2138   74.509   66.875
2139   63.885   56.228
2140   81.898   54.947
2141   51.251   59.361
2142   51.399   81.300
2143   72.623   71.898
2144   74.740   51.343
2145   66.524   49.939
2146   75.211   48.020
2147   64.114   60.818
2148   64.541   69.619
2149   61.988   67.814
2150   47.248   59.012
2151   62.803  100.412
2152   66.651   55.463
2153   59.279   47.797
2154   65.776   54.269
2155   61.301   69.640
2156   61.023   71.988
2157   77.037   45.434
2158   63.353   60.284
2159   75.228   68.293
2160   88.730   45.594
2161   62.734   74.482
2162   90.221   62.502
2163   66.044   56.289
2164   62.792   63.844
2165   62.351   60.453
2166   71.616   48.785
2167   82.625   46.070
2168   70.756   60.506
2169   74.711   57.964
2170   66.529   62.667
2171   84.243   61.320
2172   66.331   65.980
2173   73.290   43.463
2174   71.625   73.202
2175   62.855   64.003
2176   81.787   49.071
2177   61.270   61.653
2178   60.032   56.359
2179   49.355   54.818
2180   62.047   52.377
2181   62.224   57.726
2182   74.741   62.976
2183   49.525   66.960
2184   66.336   65.646
2185   67.975   61.033
2186   78.568   61.132
2187   67.157  159.241
2188   62.125  -55.127
2189   66.938  -48.456
2190   47.625  176.142
2191   67.976 -173.615
2192   63.910 -173.967
2193   55.378  172.766
2194   58.028 -172.176
2195   53.660  162.087
2196   75.345  167.198
2197   59.130  174.310
2198   60.168  176.239
2199   61.869  179.178
2200   73.686 -172.466
2201   63.708  178.166
2202   53.711  166.811
2203   61.668 -177.583
2204   80.579 -177.829
2205   65.579  173.539
2206   70.749  173.025
2207   51.873  179.617
2208   71.057  102.041
2209   69.946   69.344
2210   58.434   61.989
2211   59.475   50.963
2212   61.015   37.483
2213   67.226   65.387
2214   78.881  173.724
2215   74.826  167.565
2216   46.800  166.976
2217   75.394  166.134
2218   41.442 -172.818
2219   68.012 -173.828
2220   63.951  177.970
2221   63.336 -177.442
2222   66.990 -172.062
2223   52.165 -177.001
2224   78.930 -176.198
2225  -61.181   63.422
2226  -49.650   71.036
2227  -54.208   44.622
2228  -67.370  -56.244
2229  -56.274  -57.402
2230  -48.462  -57.758
2231  -74.118  -60.621
2232  -74.101  -60.024
2233  -70.971  -69.226
2234  -69.893  -43.867
2235  -58.812  -49.636
2236  -70.078  -46.391
2237  -90.385  -60.579
2238  -49.956  -57.756
2239  -59.640  -46.744
2240  -51.537  -44.866
2241  -72.652  -59.377
2242  -72.271  -73.971
2243  -67.426  -53.026
2244  -68.512  -52.113
2245  -58.891  -53.178
2246  -75.292  -61.602
2247  -66.665  -64.324
2248  -77.692  -71.584
2249  -40.517  -65.696
2250  -71.738  -74.349
2251  -75.665  -64.798
2252  -61.510  -73.748
2253  -73.901  -89.328
2254  -57.952  -66.183
2255  -56.767  -51.798
2256  -70.687 -168.158
2257  -62.983 -172.308
2258  -59.286  161.088
2259  -67.628  -67.939
2260  -59.569  -24.611
2261  -61.830  -55.541
2262  -70.535  -73.270
2263  -80.722  -45.960
2264  -64.469  -66.504
2265  -75.528  -47.408
2266  -79.341  -55.615
2267  -57.215  -66.422
2268  -66.943  -55.461
2269  -73.410  -57.996
2270  -47.113  -58.529
2271  -70.077  -53.203
2272  -67.415  -68.988
2273  -66.144  -51.366
2274  -60.693  -64.259
2275  -55.556  -46.427
2276  -69.922  -57.827
2277  -61.842  -43.233
2278  -63.064  -39.610
2279  -65.800  -54.763
2280  -75.083  -67.142
2281  -79.045  -46.964
2282  -64.199  -36.341
2283  -75.253  -61.910
2284  -54.173  -70.368
2285  -53.845  -70.190
2286  -57.417  -92.411
2287  -76.949  -29.140
2288  -72.218  -55.358
2289  -61.486  -38.848
2290  -60.666  -63.568
2291  -57.659  -41.632
2292  -67.716  -60.043
2293  -67.685  -57.298
2294  -51.060  -54.348
2295  -72.663  -70.125
2296  -63.984  -54.072
2297  -68.485  -54.259
2298  -57.568  -55.183
2299  -67.479  -63.817
2300  -57.388  -81.932
2301  -67.014  -66.610
2302  -66.994  -55.222
2303  -72.136  -40.891
2304  -62.470  -36.909
2305  -57.917  -73.764
2306  -79.413  -51.155
2307  -67.976  -46.561
2308  -72.562  -56.489
2309  -81.876  -63.376
2310  -66.665  -66.347
2311  -50.217  -49.271
2312  -72.246  -53.776
2313  -75.702  -67.069
2314  -56.213  -41.298
2315  -60.918  -48.757
2316  -67.377  -55.936
2317  -73.513  -76.208
2318  -67.899  -69.151
2319  -71.749  -56.627
2320  -56.375  -63.151
2321  -65.366  -57.604
2322  -52.614  -72.616
2323  -57.321  -61.096
2324  -61.826  -29.104
2325  -60.648  -76.411
2326  -53.725  -60.350
2327  -52.783  -68.480
2328  -73.315  -69.723
2329  -60.771  -68.043
2330  -87.610  -65.889
2331  -62.154  -47.436
2332  -89.442  -54.820
2333  -64.223  -90.735
2334  -67.427  -63.131
2335  -55.968  -49.428
2336  -76.814  -65.776
2337  -72.453  -53.629
2338  -50.249  -51.598
2339  -78.541  -49.993
2340  -67.561  -84.845
2341  -85.349  -58.703
2342  -52.628  -48.958
2343  -69.352 -179.894
2344  -73.458  157.438
2345  -55.927  179.811
2346  -63.265 -173.763
2347  -64.379 -177.239
2348  -68.843 -168.722
2349  -57.560  163.085
2350  -61.400 -177.206
2351  -61.334 -164.895
2352  -76.772  160.533
2353  -93.155  146.350
2354  -55.112 -177.372
2355  -80.574  174.030
2356  -65.225  -62.476
2357  -78.345  -30.761
2358  -55.454  -85.399
2359  -54.226  -58.625
2360  -70.203  -43.753
2361  -76.699  -75.977
2362  -66.720  -70.267
2363  -63.224  -63.714
2364  -60.558  -62.444
2365  -60.855  -62.599
2366  -56.240  -53.872
2367  -67.489  -55.182
2368  -59.689  -74.426
2369  -47.510  -66.021
2370  -52.181  -72.812
2371  -66.742  -74.114
2372  -48.720  -55.241
2373  -64.847  -39.607
2374  -67.331  -64.941
2375  -76.987  -60.915
2376  -66.846  -50.910
2377  -75.304  -64.189
2378  -69.009  -40.817
2379  -64.094  -47.709
2380  -63.022  -47.895
2381  -59.402  -48.206
2382  -77.814  -72.805
2383  -70.019  -59.920
2384  -65.571  -62.593
2385  -75.551  -71.425
2386  -61.146  -80.222
2387  -47.969  -54.995
2388  -70.138  -50.855
2389  -62.844  -65.497
2390  -51.165   50.199
2391  -56.614   65.558
2392  -69.413   33.349
2393  -74.583   62.982
2394  -63.704   64.262
2395  -57.716   53.358
2396  -65.224   45.963
2397  -61.780   75.454
2398  -67.050   65.701
2399  -70.522   52.278
2400  -61.760   60.230
2401  -61.101   56.041
2402  -65.651   55.917
2403  -54.693   69.940
2404  -63.718   62.442
2405  -55.596   40.671
2406  -65.197   63.214
2407  -82.106   60.881
2408  -64.410   65.303
2409  -61.054   45.610
2410  -76.576   58.727
2411  -63.121   72.240
2412  -51.823   81.757
2413  -62.731   57.338
2414  -59.635   53.790
2415  -86.204   63.990
2416  -58.435   41.749
2417  -59.904   78.479
2418  -66.807   70.972
2419  -39.827   61.407
2420  -72.906   54.070
2421  -62.727   62.629
2422  -73.617   61.222
2423  -64.959   53.362
2424  -57.813   60.619
2425  -77.120   79.746
2426  -52.587   64.899
2427  -58.365   64.173
2428  -65.858   40.499
2429  -58.267  174.876
2430  -62.180  171.070
2431  -64.426 -174.319
2432  -65.486 -163.847
2433  -56.738  177.145
2434  -59.598 -172.982
2435  -60.866 -159.300
2436  -79.711  176.759
2437  -51.075 -163.308
2438  -80.666  -68.298
2439  -75.571  -51.746
2440  -57.832  -67.980
2441  -64.639  -50.936
2442  -52.276  -39.839
2443  -82.125  -70.869
2444  -72.486  -68.743
2445  -56.030  -56.460
2446  -76.380  -85.672
2447  -71.484  -27.429
2448  -61.464  -59.919
2449  -77.129  -63.976
2450  -69.882  -53.832
2451  -68.102  -56.951
2452  -59.957  -57.962
2453  -64.253   57.741
2454  -65.414   47.750
2455  -66.802   54.580
2456  -90.219   82.710
2457  -71.701   54.637
2458  -75.257   62.874
2459  -65.671   41.519
2460  -76.570   54.972
2461  -59.183   72.058
2462  -57.975   55.355
2463  -56.546   39.348
2464  -57.226   73.473
2465  -56.418   50.334
2466  -92.126  173.195
2467  -43.882 -174.883
2468  -54.823 -178.656
2469  -77.734 -155.416
2470  -74.136  177.461
2471  -75.679  162.194
2472  -86.156  169.515
2473  -66.986  178.136
2474  -74.374  176.162
2475  -66.330  175.844
2476  -64.516  174.758
2477  -61.380  172.888
2478  -74.110 -173.641
2479  -63.502 -164.652
2480  -57.857 -174.612
2481  -80.711  177.431
2482  -54.600 -179.826
2483  -60.757  174.364
2484  -56.714 -178.217
2485  -47.267 -174.107
2486  -66.397 -176.074
2487  -78.899 -170.067
2488  -59.990 -144.246
2489  -67.498 -162.350
2490  -75.112 -169.830
2491  -88.711 -160.509
2492  -63.553 -175.053
2493  -60.830 -147.832
2494  -70.192  161.748
2495  -76.972 -177.018
2496  -80.642 -177.198
2497  -58.630  171.724
2498  -58.577 -176.803
2499  -56.908  178.618
2500  -63.818  175.660
2501  -61.805 -174.626
2502  -72.733  173.748
2503  -66.879  176.001
2504  -71.720 -168.578
2505  -71.783 -164.442
2506  -56.710  173.805
2507  -46.923  175.835
2508  -82.931 -175.313
2509  -67.466  174.484
2510  -76.585 -161.711
2511  -57.878  158.178
2512  -55.184 -173.431
2513  -72.144  163.165
2514  -61.715 -158.296
2515  -67.979  177.255
2516  -70.961  179.181
2517  -68.437  170.071
2518  -60.233  173.449
2519  -66.626 -167.470
2520  -68.259  173.797
2521  -63.320  169.445
2522  -60.050  162.303
2523  -56.966  168.125
2524  -63.186 -173.437
2525  -66.822  179.201
2526  -48.031  166.199
2527  -73.314  177.293
2528  -74.381  168.787
2529  -73.935  160.787
2530  -71.219  173.718
2531  -63.222 -170.445
2532  -62.042 -174.928
2533  -69.348  176.083
2534  -60.846 -151.881
2535  -75.332 -163.830
2536  -67.243  174.386
2537  -75.141 -169.979
2538  -66.402  158.872
2539  -53.942  166.622
2540  -70.151  177.368
2541  -66.063 -173.339
2542  -60.921  170.272
2543  -62.351 -178.013
2544  -70.737 -163.059
2545  -68.480 -173.935
2546  -63.701 -170.034
2547  -63.619  172.897
2548  -70.451 -176.372
2549  -56.448  164.589
2550  -53.861 -170.417
2551  -69.654 -162.564
2552  -42.797  165.211
2553  -81.683  170.274
2554  -75.129  174.396
2555  -64.791 -177.379
2556  -53.090 -178.771
2557  -57.522 -172.704
2558  -63.831  172.888
2559  -64.084 -165.397
2560  -76.410 -179.488
2561  -68.856  174.598
2562  -59.941 -178.682
2563  -60.120  165.793
2564  -80.709  175.181
2565  -81.713 -178.869
2566  -78.021  165.514
2567  -73.633 -167.794
2568  -59.228 -156.676
2569  -90.192 -166.086
2570  -75.682  169.425
2571  -76.408 -169.309
2572  -69.946   63.738
2573  -65.265   74.221
2574  -63.810   63.120
2575  -67.656   69.811
2576  -77.579   49.523
2577  -64.207   59.334
2578  -59.465   41.076
2579  -74.107   58.246
2580  -62.610   16.934
2581  -77.732   76.068
2582  -59.595   41.948
2583  -65.980   64.263
2584  -61.562   67.484
2585  -71.610   77.915
2586  -66.981   79.714
2587  -66.541   62.512
2588  -66.171   54.482
2589  -57.664   51.380
2590  -92.228   58.809
2591  -70.387   48.539
2592  -62.726   54.908
2593  -70.233   68.884
2594  -50.007   81.584
2595  -76.809   41.523
2596  -63.861   68.614
2597  -43.236   48.343
2598  -57.476   72.984
2599  -64.076   51.315
2600  -79.187   61.425
2601  -64.839   56.862
2602  -70.352   55.363
2603  -35.318   46.238
2604  -62.260   57.804
2605  -69.567   71.093
2606  -68.546   50.006
2607  -62.597   70.341
2608  -63.992   70.235
2609  -64.377   71.136
2610  -66.879   71.065
2611  -56.390   55.333
2612  -56.506   68.808
2613  -65.398   57.773
2614  -60.354   64.466
2615  -56.442   72.955
2616  -59.360   65.247
2617  -71.580   70.219
2618  -67.203   75.064
2619  -46.430  176.914
2620  -65.699  174.206
2621  -79.234  178.733
2622  -71.825 -178.492
2623  -59.922 -152.082
2624  -55.596 -176.798
2625  -61.344  171.758
2626  -62.998 -177.170
2627  -77.119  172.920
2628  -59.567 -165.217
2629  -65.851  173.226
2630  -85.697  170.298
2631  -78.555   47.278
2632  -64.177   45.009
2633  -59.854   54.491
2634  -54.805   96.970
2635  -65.334   44.577
2636  -79.192   47.982
2637  -85.384   42.504
2638  -53.346   40.039
2639  -40.655   50.658
2640  -61.243   69.587
2641  -70.320   60.233
2642  -79.642   92.019
2643  -63.050   61.211
2644  -62.989   59.981
2645  -50.696   59.806
2646  -66.953   35.257
2647  -78.374   59.238
2648  -64.029   52.763
2649  -61.519   58.930
2650  -75.084   39.571
2651  -61.382   64.506
2652  -73.884   57.367
2653  -70.221   60.754
2654  -63.637   41.852
2655  -69.137   82.157
2656  -69.872   79.591
2657  -69.715   41.263
2658  -77.160 -179.925
2659  -70.151 -167.812
2660  -64.830  176.716
2661  -80.365 -177.840
2662  -56.655  179.478
2663  -48.449 -155.301
2664  -68.261 -177.600
2665  -55.340 -163.624
2666  -53.268   65.824
2667  -73.934   58.365
2668  -53.978   63.601
2669  -65.014   51.747
2670  -57.854   66.909
2671  -64.163   67.937
2672  -68.369   51.933
2673  -68.332   47.451
2674  -67.055   45.851
2675  -61.275   72.962
2676  -65.100   42.647
2677  -79.526   66.622
2678  -34.700   77.439
2679  -64.743   49.556
2680  -62.862   46.447
2681  -54.237   70.644
2682  -47.313   48.135
2683  -63.596   62.151
2684  -60.723   57.310
2685  -63.131   75.754
2686  -66.303   60.834
2687  -68.460   35.705
2688  -69.584   64.053
2689  -64.333   60.170
2690  -78.116   45.303
2691  -58.177   56.125
2692  -70.743   52.507
2693  -62.501   60.190
2694  -70.633   67.801
2695  -54.593   44.293
2696  -63.963   63.662
2697  -67.093   63.018
2698  -66.275   49.840
2699  -79.611  164.025
2700  -73.718 -166.306
2701  -67.388 -159.846
2702  -59.663  151.657
2703  -68.007 -172.859
2704  -57.860  176.746
2705  -78.531 -162.424
2706  -70.016 -173.596
2707  -55.899 -171.816
2708  -59.313 -169.993
2709  -61.117  179.730
2710  -60.656  164.925
2711  -73.837   66.834
2712  -67.824   61.060
2713  -60.651   62.769
2714  -54.778   67.638
2715  -66.953   48.934
2716  -61.182   71.720
2717  -58.324   70.750
2718  -75.831   67.598
2719  -69.194   54.747
2720  -58.487   67.730
2721  -63.953   54.322
2722  -74.343   42.809
2723  -71.743   39.016
2724  -66.037   67.331
2725  -46.736   54.251
2726  -76.629  -62.535
2727  -50.867  -71.501
2728  -64.987  -54.805
2729  -71.484  -62.064
2730  -70.981  -49.358
2731  -69.301  -62.952
2732  -56.864  -52.281
2733  -68.878  -54.899
2734  -67.494  -46.822
2735  -49.908  -56.963
2736  -69.847  -73.748
2737  -68.008  -58.362
2738  -65.290  -50.069
2739  -85.231  -59.552
2740  -65.452  -66.664
2741  -62.513  -58.905
2742  -67.954  -49.595
2743  -64.847  -56.549
2744  -80.017  -65.285
2745  -61.560  -34.731
2746  -72.030  -39.159
2747  -64.162  -36.837
2748  -57.352  -64.467
2749  -59.540  -70.259
2750  -71.570  -64.790
2751  -61.659  -56.478
2752  -56.042  -60.090
2753  -76.166  -35.521
2754  -60.446  -47.852
2755  -63.773  -58.907
2756  -71.141  -68.293
2757  -57.570  -68.283
2758  -73.900  -63.085
2759  -72.486  -56.884
2760  -79.355  -44.713
2761  -74.667  -68.738
2762  -70.569  -80.940
2763  -60.840  -59.238
2764  -61.818  -59.173
2765  -57.841  -57.244
2766  -51.122  -41.535
2767  -81.932  -66.781
2768  -55.764  -60.773
2769  -72.542  -50.944
2770  -65.587  -52.801
2771  -59.799  -38.222
2772  -71.555  -59.224
2773  -53.489  -57.286
2774  -72.590  -52.097
2775  -61.372  -63.410
2776  -69.830  -60.037
2777  -72.503  -45.944
2778  -67.853  -75.261
2779  -55.997  -68.241
2780  -69.072  -55.123
2781  -64.060  -44.191
2782  -65.932  -49.265
2783  -58.034  -48.516
2784  -71.746  -54.941
2785  -56.633  -55.420
2786  -55.404  -54.202
2787  -82.895  -67.651
2788  -81.886  -74.931
2789  -77.443  -38.522
2790  -72.543  -58.586
2791  -58.367  -70.336
2792  -68.508  -45.306
2793  -68.680  -40.917
2794  -72.665  -70.221
2795  -58.430  -44.155
2796  -64.215  -46.185
2797  -68.349  -63.910
2798  -70.369  -51.993
2799  -73.589  -66.101
2800  -73.232  -55.275
2801  -60.978  -53.998
2802  -52.520  -63.552
2803  -61.766  -67.503
2804  -56.821  -59.323
2805  -53.986  -51.633
2806  -58.378  -56.670
2807  -70.473  -62.680
2808  -54.221  -65.545
2809  -75.372  -59.335
2810  -66.622  -42.130
2811  -61.744  -49.126
2812  -61.170  -44.749
2813  -59.883  -50.882
2814  -76.086  -23.300
2815  -62.710  -34.667
2816  -52.127  -54.743
2817  -59.059  -60.426
2818  -65.020  -61.815
2819  -67.454  -74.595
2820  -64.534  -71.805
2821  -65.621  -66.338
2822  -64.829  -50.799
2823  -58.703  -63.822
2824  -67.305  -75.057
2825  -61.230  -70.562
2826  -57.597  -47.088
2827  -68.087  -67.116
2828  -67.062  -87.427
2829  -60.488  -39.165
2830  -71.698  -82.244
2831  -77.341  -58.168
2832  -55.370  -52.505
2833  -81.221  -36.619
2834  -75.238  -52.236
2835  -76.604  -61.045
2836  -66.027  -57.945
2837  -52.226  -70.500
2838  -48.962  -64.117
2839  -79.127  -60.734
2840  -64.065  -63.686
2841  -56.698  -62.306
2842  -55.970  -60.948
2843  -65.376  -80.676
2844  -66.371  -56.967
2845  -71.208   19.665
2846  -76.923   62.526
2847  -70.621   59.548
2848  -62.273   66.437
2849  -72.525   44.862
2850  -71.261   61.983
2851  -74.972   46.353
2852  -62.130   49.832
2853  -66.015   50.649
2854  -75.585   68.854
2855  -81.939   75.630
2856  -65.952   67.921
2857  -51.753   59.147
2858  -63.340   74.275
2859  -70.751   68.789
2860  -60.252   57.231
2861  -56.840   60.557
2862  -70.418   51.663
2863  -65.560   37.631
2864  -61.542   57.386
2865  -69.248   86.382
2866  -69.138   65.172
2867  -61.059   62.481
2868  -63.750   76.824
2869  -78.713   63.950
2870  -65.075   60.610
2871  -70.866   65.259
2872  -70.476   71.465
2873  -69.466   71.395
2874  -65.032   47.034
2875  -60.264   65.226
2876  -50.571   59.977
2877  -60.790   73.227
2878  -67.628   65.343
2879  -64.102   53.642
2880  -66.528   58.260
2881  -67.612   61.793
2882  -76.323   55.657
2883  -58.377   61.464
2884  -65.547   51.003
2885  -51.685   79.545
2886  -65.858   71.189
2887  -73.648   60.739
2888  -72.332   59.624
2889  -70.087   52.116
2890  -33.779   38.329
2891  -64.082   63.985
2892  -70.933   18.281
2893  -63.083   72.065
2894  -71.012   70.688
2895  -55.931   55.816
2896  -62.534   56.088
2897  -61.427   63.541
2898  -76.268   46.521
2899  -69.800   73.332
2900  -60.255   71.004
2901  -65.562  -65.531
2902  -63.626  -65.287
2903  -58.504  -66.430
2904  -77.142  -59.860
2905  -59.990  -66.880
2906  -60.080  -46.146
2907  -77.049  -61.523
2908  -74.875  -62.981
2909  -82.085  -55.176
2910  -64.731  -63.811
2911  -59.094  -50.693
2912  -50.643  -48.929
2913  -80.220  -73.829
2914  -59.363  -37.816
2915  -67.725  -73.646
2916  -63.141  -60.449
2917  -65.290  -57.751
2918  -53.227  -57.618
2919  -50.756  -45.962
2920  -83.516  -67.203
2921  -55.403  -62.119
2922  -83.232  -74.048
2923  -67.285  -57.558
2924  -68.096  -55.504
2925  -63.982  -18.455
2926  -68.495  -75.197
2927  -54.775  -73.397
2928  -66.930 -178.829
2929  -64.475 -166.731
2930  -61.090  165.117
2931  -67.842 -167.034
2932  -66.427  160.513
2933  -69.924  153.038
2934  -65.132  175.243
2935  -74.380 -172.312
2936  -53.151  175.092
2937  -59.026 -176.955
2938  -65.235  171.519
2939  -45.941   70.346
2940  -63.396   75.159
2941  -84.995   65.217
2942  -85.991   58.042
2943  -67.860   59.639
2944  -71.388   70.002
2945  -72.597   51.315
2946  -61.130 -170.792
2947  -73.314  179.349
2948  -62.799 -168.376
2949  -61.486 -177.729
2950  -55.096  171.355
2951  -63.980 -174.309
2952  -45.728  168.222
2953  -73.359 -170.080
2954  -73.605 -166.389
2955  -74.917  164.250
2956  -65.030 -164.011
2957  -74.630 -172.123
2958  -67.584  166.117
2959  -77.308  171.669
2960  -71.193  169.765
2961  -69.213 -147.782
2962  -65.277 -176.829
2963  -62.470  172.717
2964  -75.049  173.756
2965  -68.919  164.315
2966  -64.578 -154.292
2967  -66.888 -162.607
2968  -73.196  165.513
2969  -49.601  -65.014
2970  -68.594  -59.760
2971  -75.326  -76.543
2972  -75.074  -48.189
2973  -66.022  -59.678
2974  -61.294  -49.925
2975  -76.781  -68.364
2976  -70.016 -172.610
2977  -68.158 -171.602
2978  -76.912  171.708
2979  -78.095 -169.893
2980  -65.254  162.010
2981  -72.285  159.637
2982  -57.469 -171.414
2983  -37.429  171.461
2984  -52.286  179.402
2985  -56.246 -178.356
2986  -65.312  172.751
2987  -60.251  179.835
2988  -61.989 -165.128
2989  -89.222  162.910
2990  -58.481 -167.102
2991  -60.375 -167.142
2992  -53.521 -173.655
2993  -78.998 -177.419
2994  -54.898  177.870
2995  -76.076   62.742
2996  -64.631   76.718
2997  -75.805   58.339
2998  -61.580   52.542
2999  -61.601   64.178
3000  -65.100   70.649
3001  -49.513   42.266
3002  -69.307   51.344
3003  -70.821   44.793
3004  -70.875   45.807
3005  -65.996   65.056
3006  -70.806   76.631
3007  -73.175   36.007
3008  -59.630   66.666
3009  -74.424   63.083
3010  -66.090   52.400
3011  -65.358   55.572
3012  -50.080   52.157
3013  -65.353   61.023
3014  -77.554   48.197
3015  -65.237   64.289
3016  -72.236   82.340
3017  -56.115   51.642
3018  -57.777   65.538
3019  -70.749   66.744
3020  -61.442   65.556
3021  -73.746   56.287
3022  -80.448   43.196
3023  -70.111   54.362
3024  -82.380   51.418
3025  -67.432   99.592
3026  -69.173   59.078
3027  -81.349   66.704
3028  -52.339   71.113
3029  -60.079   69.232
3030  -60.504   64.925
3031  -65.650   75.375
3032  -68.910   39.901
3033  -71.113   66.821
3034  -72.395   69.229
3035  -55.910   88.506
3036  -61.878   41.046
3037  -70.313   50.788
3038  -74.617   54.471
3039  -57.133   65.620
3040  -69.842   52.269
3041  -62.191   56.376
3042  -83.940   53.999
3043  -69.821   73.590
3044  -82.123   69.519
3045  -52.983   74.636
3046  -74.557   52.812
3047  -74.931   66.933
3048  -71.350   62.801
3049  -62.939   46.523
3050  -74.082   46.633
3051  -69.693   50.091
3052  -65.121   39.676
3053  -57.636   60.650
3054  -70.834   55.899
3055  -80.040   75.811
3056  -64.849   35.774
3057  -72.705   67.770
3058  -66.776   53.260
3059  -69.037   66.336
3060  -58.115   81.978
3061  -48.953   78.362
3062  -62.087  120.419
3063  -58.565 -161.468
3064  -83.279  164.803
3065  -65.395 -164.969
3066  -59.242 -174.328
3067  -61.563 -169.423
3068  -84.947  168.254
3069  -67.933 -173.783
3070  -70.644 -175.234
3071  -74.387 -179.038
3072  -71.388 -176.002
3073  -42.615 -167.322
3074  -73.515 -178.897
3075  -79.394 -177.820
3076  -56.543  172.497
3077  -91.102  156.956
3078  -65.749  179.759
3079  -73.750 -171.295
3080  -66.075 -170.864
3081  -76.644 -178.017
3082  -59.016 -176.690
3083  -67.375 -164.945
3084  -68.016  165.719
3085  -49.723  157.584
3086  -47.368  176.534
3087  -53.205 -177.039
3088  -70.232  178.203
3089  -61.448  171.107
3090  -70.419 -167.730
3091  -80.238 -176.867
3092  -75.820 -161.200
3093  -77.443 -177.234
3094  -61.394 -178.726
3095  -67.073 -178.714
3096  -67.217 -172.217
3097  -65.022 -172.971
3098  -65.388 -169.952
3099  -65.719  163.502
3100  -70.886 -175.873
3101  -53.112 -159.816
3102  -78.052 -162.547
3103  -82.769 -170.350
3104  -60.225 -170.813
3105  -73.428  175.013
3106  -82.011 -179.807
3107  -79.915 -169.226
3108  -74.374 -170.366
3109  -68.426 -154.328
3110  -64.533  -52.416
3111  -54.737  -66.471
3112  -75.803  -45.776
3113  -65.759  -64.560
3114  -64.437  -72.583
3115  -46.384  -73.135
3116  -71.274  -53.422
3117  -86.391  -86.133
3118  -70.052  -65.818
3119  -86.019  -67.035
3120  -68.756  -68.803
3121  -60.964  -49.472
3122  -71.492  -50.766
3123  -65.462  -65.967
3124  -82.770  -80.434
3125  -71.311  -65.763
3126  -68.907  -72.378
3127  -62.005  -73.017
3128  -39.930  -62.341
3129  -68.281  -51.071
3130  -70.469  -62.181
3131  -81.168  -57.859
3132  -68.133  -25.149
3133  -76.391  -60.327
3134  -81.061  -64.760
3135  -59.572   56.218
3136  -67.459   79.485
3137  -75.949   45.758
3138  -73.828   64.691
3139  -73.490   40.892
3140  -58.572   68.382
3141  -51.378   50.447
3142  -62.477   55.584
3143  -70.741   86.445
3144  -61.537   70.421
3145  -68.198   54.387
3146  -66.290   57.559
3147  -63.913   66.200
3148  -64.972   50.774
3149  -82.529   57.197
3150  -62.969   80.249
3151  -31.198   52.071
3152  -59.095   42.013
3153  -71.697   44.000
3154  -77.864   64.059
3155  -71.412   65.728
3156  -71.595   63.763
3157  -74.802   53.354
3158  -79.744   72.556
3159  -66.151   79.135
3160  -74.241   58.213
3161  -64.069   46.671
3162  -73.995   47.777
3163  -70.558   70.404
3164  -51.963   74.243
3165  -65.132   57.847
3166  -64.032   62.219
3167  -58.784   59.756
3168  -75.334   56.195
3169  -44.119   69.575
3170  -68.629   57.729
3171  -73.022   61.502
3172  -61.629   57.168
3173  -60.296   58.162
3174  -73.674   54.207
3175  -47.925  101.565
3176  -57.893   33.805
3177  -72.707   36.359
3178  -76.560   76.881
3179  -64.727   53.598
3180  -68.155   50.642
3181  -55.094   64.499
3182  -80.839   49.662
3183  -80.186   64.598
3184  -49.373   76.769
3185  -53.703   54.417
3186  -70.952   64.155
3187  -59.136   68.088
3188  -70.251   50.887
3189  -71.249   53.677
3190  -66.182   65.847
3191  -35.269   66.421
3192  -56.525   66.359
3193  -64.927   56.351
3194  -68.009   70.012
3195  -66.207   53.769
3196  -58.579   76.237
3197  -73.481   62.422
3198  -57.477   46.570
3199  -78.674   70.527
3200  -71.791   66.975
3201  -67.824   40.403
3202  -66.734   74.453
3203  -79.695  -70.192
3204  -71.323  -85.716
3205  -61.828  -57.235
3206  -69.094  -63.583
3207  -55.093  -65.557
3208  -70.378  -51.997
3209  -76.302  -40.803
3210  -62.753  -53.143
3211  -58.851  -63.419
3212  -59.443  -50.686
3213  -76.856  -61.440
3214  -59.204  -44.228
3215  -67.702  -65.393
3216  -54.650  -50.647
3217  -75.099  -61.645
3218  -55.295  -41.616
3219  -79.666  -73.341
3220  -60.909  -54.610
3221  -62.840 -176.368
3222  -82.248 -166.635
3223  -87.194  167.337
3224  -50.683 -174.066
3225  -63.339 -171.862
3226  -67.531   59.211
3227  -65.569   42.713
3228  -60.047   56.372
3229  -66.012   58.365
3230  -53.873   75.573
3231  -60.248   66.164
3232  -69.413   55.870
3233  -84.532   59.508
3234  -64.562   56.787
3235  -72.034   65.120
3236  -62.192   69.649
3237  -60.158   72.497
3238  -50.717   73.982
3239  -71.403   65.994
3240  -58.240   80.929
3241  -67.981 -159.087
3242  -77.114 -139.219
3243  -68.513  169.562
3244  -76.448  171.317
3245  -56.396  174.695
3246  -92.547  177.782
3247  -62.086 -172.589
3248  -64.391  175.635
3249   62.133 -174.790
3250   65.639 -163.005
3251   71.093  170.555
3252   61.264 -176.302
3253   53.940  169.714
3254   41.540  169.667
3255   58.738  176.373
3256   72.882 -173.729
3257   63.927  173.867
3258   64.087 -178.784
3259   64.582  176.898
3260   54.793  166.206
3261   79.572 -174.849
3262   58.824 -178.491
3263  177.174 -176.866
3264   70.558  158.851
3265   65.334  179.449
3266   57.600  178.673
3267   54.387  170.845
3268   72.154  175.270
3269   75.183  160.692
3270   71.289  175.617
3271   76.461  175.272
3272   70.431 -175.417
3273   65.181 -175.375
3274   72.431  178.393
3275   82.728  159.824
3276   55.789  179.973
3277   78.587  162.024
3278   48.083 -113.227
3279   68.052  -83.811
3280   64.780  -53.290
3281   67.070  -44.736
3282   74.006  -74.637
3283   66.974  -50.173
3284   70.972  -88.132
3285   62.512  -74.563
3286   67.397  -69.426
3287   69.940  -52.216
3288   72.828  -61.679
3289   65.099  -50.863
3290   49.120   59.691
3291   58.130   73.741
3292   57.127   65.289
3293   50.437   59.862
3294   70.633   64.887
3295   66.261   47.621
3296   48.463   65.588
3297   66.802   59.797
3298   62.082   55.034
3299   52.782   46.081
3300   65.025   82.171
3301   66.522   63.491
3302   59.083   40.743
3303   80.970   62.943
3304   66.372   47.805
3305   69.039   56.636
3306   68.554   67.469
3307   57.202   59.576
3308   63.696   64.274
3309   73.125   65.631
3310   52.383   33.123
3311   78.613   40.317
3312   71.512   58.516
3313   83.611   46.789
3314   77.640   62.145
3315   76.160   76.216
3316   71.353   54.332
3317   73.844   63.563
3318   53.747   50.444
3319   67.096   48.690
3320   56.353   56.088
3321   68.485   50.109
3322   82.517   60.536
3323   67.736   48.347
3324   65.393   61.479
3325   80.525   73.455
3326   50.779  164.376
3327   69.745  163.704
3328   57.718 -172.938
3329   68.811 -177.492
3330   51.883 -178.752
3331   69.464 -178.899
3332   66.134 -178.795
3333   78.784  149.601
3334   70.695 -179.335
3335   71.096 -164.847
3336   72.664  173.253
3337   63.416   61.586
3338   58.203   49.798
3339   63.575 -179.710
3340   64.522 -174.837
3341   66.198 -177.554
3342   63.890 -179.190
3343   48.955  173.286
3344   80.655 -174.628
3345   45.570  162.559
3346   75.951  179.435
3347   70.519 -163.553
3348   69.346 -176.463
3349   67.631  178.478
3350   72.778  176.928
3351   55.188  174.232
3352   60.499  172.989
3353   62.764  178.455
3354   64.205 -177.612
3355   68.718  158.270
3356   70.310  178.632
3357   75.016  173.104
3358   50.179  166.072
3359   77.260  175.386
3360   69.302 -155.506
3361   66.130  172.990
3362   50.511  162.907
3363   86.738 -178.588
3364   74.584 -173.907
3365   73.369  168.370
3366   62.272  179.878
3367   63.330  177.151
3368   59.175  174.944
3369   62.156 -160.449
3370   62.503  176.143
3371   59.222 -166.110
3372   71.743 -176.745
3373   78.729  178.048
3374   58.206 -178.368
3375   69.074  165.800
3376   50.152  179.456
3377   73.520  174.482
3378   53.283  139.512
3379   58.403  168.842
3380   60.335  168.215
3381   67.613  177.566
3382   75.348  158.046
3383   79.051  179.964
3384   67.067 -150.379
3385   48.995  169.625
3386   86.468  174.559
3387   61.287  177.758
3388   63.566  162.197
3389   68.527  171.325
3390   61.894  179.761
3391   65.737 -178.113
3392   62.243 -173.019
3393   55.013  178.404
3394   57.682  173.060
3395   72.665 -176.228
3396   62.486 -162.718
3397   56.980 -177.410
3398  -70.663  166.958
3399  -68.444 -178.029
3400  -58.137  172.623
3401  -75.122  173.185
3402  -67.603  177.878
3403  -85.320  170.198
3404  -54.321 -155.841
3405  -56.333 -178.383
3406  -68.457  170.005
3407  -65.567 -174.228
3408  -66.338 -176.809
3409  -61.752  177.950
3410  -57.930  169.632
3411  -70.486 -176.642
3412  -58.160 -172.494
3413  -55.383 -165.346
3414  -63.687 -175.016
3415  -63.381 -166.501
3416  -60.227  174.880
3417  -64.850  173.897
3418  -71.334  162.005
3419  -67.444  172.754
3420  -76.211  175.639
3421  -52.966 -171.062
3422  -47.247 -165.106
3423  -58.698  177.167
3424  -66.700  172.373
3425  -60.375  179.867
3426  -60.114  173.537
3427  -84.661 -172.446
3428  -70.080 -175.052
3429  -81.952 -148.279
3430  -64.357  173.526
3431  -71.095  172.216
3432  -68.429  154.168
3433  -61.880 -179.639
3434  -75.325 -171.465
3435  -76.957  176.322
3436  -47.480  164.496
3437  -67.803  175.229
3438  -45.759  177.053
3439  -59.726  170.844
3440  -72.064  161.129
3441  -71.386  173.735
3442  -74.318 -178.481
3443  -63.067 -166.916
3444  -59.835 -168.067
3445  -72.886 -173.539
3446  -50.868 -171.511
3447  -65.462 -178.317
3448  -62.244 -172.398
3449  -85.069  172.461
3450  -74.116 -176.982
3451  -53.584 -171.233
3452  -72.794  169.736
3453  -65.062  175.116
3454  -75.128  171.341
3455   58.877 -153.631
3456   57.847 -171.264
3457   98.985 -175.686
3458   56.662  165.603
3459   57.777 -176.156
3460   59.289  165.015
3461   90.812 -176.192
3462   72.761 -169.624
3463   36.910  174.694
3464   67.795  160.348
3465   72.671 -174.561
3466   80.300 -168.180
3467   60.283 -169.304
3468   60.353 -169.788
3469   79.553 -168.644
3470   70.207 -168.739
3471   64.858 -179.360
3472   65.082  173.223
3473   71.677 -167.808
3474   55.867  157.431
3475   57.410 -165.567
3476   58.351 -160.088
3477   52.522  174.826
3478   58.939  179.684
3479   61.404 -172.097
3480   69.850 -162.729
3481   76.228  170.227
3482   60.587 -159.644
3483   56.012  173.141
3484   69.619  176.498
3485   63.517  170.167
3486   54.265  174.796
3487   52.420  179.101
3488   65.930  178.721
3489   60.752  175.243
3490   60.292  176.006
3491   69.453  166.153
3492   69.379  171.605
3493   71.686 -170.556
3494   73.294  169.705
3495   83.406  178.649
3496   69.538 -171.382
3497   88.011 -176.520
3498   66.685  174.728
3499   58.932  176.028
3500   58.333 -165.056
3501   67.050 -171.684
3502   76.471 -178.811
3503   63.755 -179.121
3504   74.477  168.758
3505   54.137  175.844
3506   68.996 -159.346
3507   66.903  170.617
3508   73.375  159.119
3509   55.362 -178.517
3510   79.698 -178.478
3511   86.675  177.008
3512   75.279  154.519
3513   69.054  157.376
3514   69.920 -179.355
3515   69.073  178.331
3516   80.894  175.099
3517   56.223 -172.814
3518   61.152  171.186
3519   66.447  173.909
3520   71.381 -167.220
3521   66.207  178.711
3522   75.854  178.829
3523   58.946  174.092
3524   82.777  171.855
3525   63.552 -174.958
3526   73.229  161.324
3527   75.402  174.545
3528   67.389 -174.923
3529   92.367  177.677
3530   73.544  173.998
3531   66.580 -173.512
3532   67.410 -179.840
3533   62.677  172.103
3534   66.636  177.834
3535   67.410 -175.179
3536   65.145 -159.948
3537   58.803 -169.151
3538   63.327  176.067
3539   56.179  171.193
3540   77.191 -173.607
3541   65.335 -165.800
3542   67.761  166.846
3543   56.041  179.437
3544   62.602  173.018
3545   72.800  -75.338
3546   64.772  -72.850
3547   69.454  -68.584
3548   62.370  -65.317
3549   61.560  -59.131
3550   76.484  -65.000
3551   62.622  -53.968
3552   69.329  -80.318
3553   71.215  -61.308
3554   57.058  -71.085
3555   62.766  -50.259
3556   67.490  -66.857
3557   72.313  -76.931
3558   62.132  -68.827
3559   60.106  -85.218
3560   61.257  -58.148
3561   71.681   65.466
3562   64.433   80.149
3563   54.167   69.217
3564   60.972   59.906
3565   68.120   70.837
3566   57.123   63.070
3567   68.924   55.901
3568   71.585 -172.790
3569   75.677  156.853
3570   54.322  175.773
3571   45.562  170.304
3572   68.016  176.445
3573   55.870  168.087
3574   68.068 -148.827
3575   70.690  162.666
3576   69.637  171.171
3577   57.781  178.063
3578   74.785  176.995
3579   66.496  179.388
3580   74.585 -173.978
3581   73.395 -167.319
3582   56.586 -179.176
3583   76.152  163.785
3584   80.063 -174.931
3585   64.789  175.636
3586   65.659  177.839
3587   82.879  166.029
3588   59.799  158.376
3589   86.110  172.879
3590   84.975  173.293
3591   80.433 -175.326
3592   64.203  169.317
3593   80.683 -176.960
3594   62.078  172.279
3595   67.406 -165.344
3596   65.611  163.637
3597   68.654 -160.378
3598   64.982 -178.859
3599   70.545  179.408
3600   64.165  172.155
3601   66.408  167.988
3602   66.046 -177.888
3603   63.407  154.598
3604   64.065  177.670
3605   62.069  174.478
3606   78.416  168.597
3607   70.208 -175.824
3608   63.385  173.958
3609   69.923  174.604
3610   70.868  151.829
3611   52.008  175.223
3612   67.097 -164.213
3613   64.894 -167.805
3614   60.642 -179.334
3615   66.491 -171.537
3616   77.385 -179.601
3617   65.835  163.294
3618   56.756  173.599
3619   59.893  177.373
3620   70.523 -177.805
3621   65.421  179.097
3622   60.318 -178.629
3623   68.193 -167.865
3624   66.266  168.746
3625   50.501  174.981
3626   68.250  169.693
3627   79.475 -173.719
3628   68.844  155.236
3629   60.919 -172.027
3630   62.321  169.361
3631   68.873 -176.212
3632   56.877 -178.554
3633   70.546  175.068
3634   54.766 -172.434
3635   78.930 -179.178
3636   86.672 -176.387
3637   68.810  176.805
3638   54.824  175.228
3639   64.175 -179.137
3640  164.696  179.870
3641 -173.727 -176.137
3642  176.236  173.144
3643 -174.088 -176.662
3644 -172.873  178.085
3645 -166.619 -162.449
3646 -167.080 -173.530
3647 -179.280 -176.776
3648 -179.955  176.349
3649 -179.149 -172.078
3650  164.862 -170.128
3651  162.507  164.139
3652 -162.697 -166.107
3653  -65.833 -176.752
3654  -75.759 -161.268
3655  -52.205 -171.532
3656  -65.357  176.300
3657  -72.114 -160.673
3658  -67.404 -177.972
3659  -58.186 -174.129
3660  -57.578  175.570
3661  -63.857 -170.809
3662  -66.379  170.081
3663  -60.642 -176.577
3664  -50.016 -173.881
3665  -55.604  179.425
3666  -50.711 -179.276
3667  -73.888  173.573
3668  -71.838 -170.387
3669  -72.586  172.412
3670  -70.757  179.775
3671  -47.749 -173.830
3672  -60.353 -176.199
3673  -64.684 -156.782
3674  -61.468 -175.425
3675  -66.887  171.141
3676  -66.262  156.015
3677  -64.500  174.821
3678  -61.177  177.329
3679  -71.334  173.986
3680  -53.976  151.643
3681  -65.513  178.051
3682  -73.154 -163.472
3683  -58.265 -178.236
3684  -70.016 -175.701
3685  -64.389  161.474
3686  -78.617  179.926
3687  -67.887  166.282
3688  -47.886 -148.685
3689  -74.963 -176.008
3690  -62.487 -177.226
3691  -63.212 -172.838
3692  -62.728 -175.004
3693  -62.011 -174.295
3694  -77.099 -165.562
3695  -70.670 -173.839
3696  -70.766  172.665
3697  -66.317  173.616
3698  -48.172 -175.310
3699  -67.557  150.466
3700  -69.781  161.701
3701  -63.707 -169.762
3702  -72.539  152.015
3703  -73.909  168.426
3704  -65.749  176.266
3705  -75.138  170.255
3706  -69.760  176.638
3707  -80.500 -174.609
3708  -83.335 -159.939
3709  -55.265 -170.173
3710  -68.117 -177.208
3711  -76.863   60.244
3712  -78.849   66.147
3713  -69.054   33.770
3714  -66.259   47.320
3715  -79.794   65.407
3716  -69.344   75.165
3717  -69.113   41.898
3718  -54.576   62.795
3719  -65.974   56.349
3720  -75.669   45.640
3721  -79.162   59.671
3722  -63.454   74.941
3723  -65.879   50.469
3724  -61.860   77.433
3725  -69.995   79.633
3726  -77.619   42.462
3727  -45.435   54.802
3728  -41.529   60.420
3729  -58.919   62.437
3730  -57.950   76.790
3731  -57.544   62.295
3732  -84.406   64.672
3733  -69.760   52.924
3734  -66.698   71.445
3735  -61.913   62.269
3736  -73.913   79.817
3737  -51.340   67.308
3738  -60.854   58.857
3739  -64.327   74.712
3740  -61.974   50.859
3741  -72.847   57.507
3742  -68.228   49.389
3743  -61.600   58.685
3744  -56.595   66.482
3745  -66.981   43.972
3746  -71.064   50.427
3747  -63.182   56.121
3748  -67.870   59.126
3749  -70.054   51.096
3750  -67.599   68.390
3751  -71.016   57.433
3752  -63.117   55.010
3753  -57.270   62.018
3754  -78.901   71.611
3755  -73.498   51.800
3756  -61.268   77.579
3757  -61.045   77.470
3758  -74.577   83.128
3759  -68.337   57.061
3760  -50.321   69.704
3761  -89.304   60.166
3762  -80.436   64.014
3763  -71.414   44.394
3764  -75.027   52.940
3765  -58.532   66.741
3766  -65.363   50.559
3767  -62.929   49.266
3768  -68.798   53.747
3769  -64.440   72.911
3770  -54.411   58.602
3771  -73.124   55.939
3772  -72.375   70.863
3773  -77.107   45.484
3774  -61.323   60.984
3775  -67.789   75.758
3776  -77.572   64.751
3777  -62.308   51.408
3778  -60.363   50.401
3779  -53.716   70.032
3780  -57.969   73.355
3781  -45.429   62.603
3782  -53.916   55.646
3783  -54.521   57.416
3784  -63.791   62.178
3785  -55.889   40.461
3786  -67.754   61.272
3787  -56.702   80.251
3788  -77.997   66.752
3789  -65.833  -53.399
3790  -67.227  -67.272
3791  -61.329  -77.613
3792  -58.622  -55.082
3793  -64.350  -56.544
3794  -66.735  -60.273
3795  -78.045  -76.493
3796  -62.400  -55.140
3797  -59.968  -61.280
3798  -76.087  -57.402
3799  -68.493  -56.781
3800  -69.018  -85.720
3801  -63.475  -62.981
3802  -69.467  -29.230
3803  -65.355  -70.603
3804  -52.961  -49.586
3805  -67.300  -45.342
3806  -56.192  -52.866
3807  -59.261  -40.328
3808  -60.615  -64.292
3809  -68.521  -51.064
3810  -61.715  -72.739
3811  -75.966  -69.950
3812  -75.734  -63.994
3813  -87.396  -61.227
3814  -64.524  -63.540
3815  -83.464   47.539
3816  -48.879   61.166
3817  -59.710   65.304
3818  -82.718   12.315
3819  -70.610   69.907
3820  -64.908   63.692
3821  -66.430   60.031
3822  -69.603   75.101
3823  -63.623   50.601
3824  -63.780   73.023
3825  -68.173   60.272
3826  -73.897   39.393
3827 -172.062   67.051
3828  163.437   65.097
3829  174.128   54.964
3830  -76.017   54.714
3831  -65.873   84.453
3832  -56.188   58.147
3833  -77.043   44.807
3834  -88.523   65.136
3835  -68.244   54.491
3836  -65.886   70.850
3837  -74.043   39.714
3838  -68.597   67.876
3839  -72.537   58.585
3840  -73.059   41.313
3841  -64.456   59.182
3842  -62.915   66.292
3843  -67.470   42.055
3844  -87.615   46.590
3845  -74.585   70.152
3846  -69.544   40.132
3847  -63.530   71.428
3848  -73.098   81.321
3849  -54.310   45.807
3850  -68.702   57.425
3851  -65.813   48.599
3852  -70.633   85.591
3853  -61.385   44.630
3854  -51.704   62.673
3855  -74.236   65.910
3856  -64.890   55.920
3857  -55.272   41.162
3858  -62.916   62.443
3859  -52.414   66.714
3860  -67.271   46.771
3861  -73.196   79.206
3862  -67.498   64.044
3863  -69.894   60.233
3864  -65.418   62.370
3865  -53.433   85.219
3866  -60.320   65.513
3867  -78.770   38.602
3868  -77.288   43.465
3869  -71.422 -178.129
3870  -84.267  174.625
3871  -58.421 -178.104
3872  -60.714  174.679
3873  -60.789  -51.466
3874  -45.928  -58.143
3875  -60.012  -61.035
3876  -43.796  -46.229
3877  -75.719  -60.085
3878  -82.953  -64.452
3879  -65.851  -59.580
3880  -73.108  -59.805
3881  -81.437  -54.385
3882  -57.435  -41.086
3883  -72.360  -64.817
3884  -73.284  -86.782
3885  -66.190  -62.552
3886  -55.260  -72.441
3887  -77.954  -45.255
3888  -76.539  -46.841
3889  -65.861  -48.925
3890  -60.739  -66.950
3891  -54.827  -61.663
3892  -72.431  -46.851
3893  -64.035  -53.424
3894  -77.471  -61.279
3895  -80.921  -50.325
3896  -66.222  -64.753
3897  -64.309  -53.218
3898  -47.415  -56.004
3899  -72.590  -70.343
3900  -57.459  -47.147
3901  -72.324  -53.774
3902  -53.600  -72.715
3903  -85.904  -65.283
3904  -61.496  -71.640
3905  -62.085  -38.473
3906  -51.618  -79.738
3907  -66.364  -49.375
3908  -59.316  -46.976
3909  -57.890  -59.183
3910  -63.187  -66.818
3911  -59.438  -61.409
3912  -58.128  -61.778
3913  -77.283  -51.135
3914  -65.044  -52.495
3915  -90.390  -65.134
3916  -77.269  -67.681
3917  -81.552  -53.352
3918  -67.460  -50.017
3919  -70.309  -74.866
3920  -60.872 -163.763
3921  -53.570 -172.862
3922  -66.749  178.296
3923  -59.870 -177.111
3924  -67.276 -178.256
3925  -65.090 -147.930
3926  -72.943  165.187
3927  -80.060  171.842
3928  -63.508  165.839
3929  -61.085 -158.004
3930  -61.668  170.393
3931  -66.407  166.881
3932  -66.322 -168.893
3933  -66.515  171.121
3934  -59.689 -160.327
3935  -76.170 -168.174
3936  -67.000  164.820
3937  -61.161 -159.452
3938  -65.128 -177.858
3939  -70.207 -168.580
3940  -59.603  -56.192
3941  -69.570  -26.577
3942  -69.552  -78.276
3943  -65.833  -61.834
3944  -60.669  -30.713
3945  -84.486  -70.362
3946  -66.888  -57.929
3947  -67.861  -45.636
3948  -67.143  -54.579
3949  -72.009  -65.478
3950  -58.901  -50.583
3951  -61.893  -51.682
3952  -68.450  -63.743
3953  -71.067  -64.142
3954  -60.925  -54.227
3955  -53.941  -78.165
3956  -55.681  -52.373
3957  -71.684  -69.983
3958  -72.501  -63.001
3959  -69.222  -39.016
3960  -72.720  -53.377
3961  -66.900  -57.852
3962  -69.325  -55.827
3963  -66.364  -80.671
3964  -69.458  -56.944
3965  -61.833  -64.223
3966  -69.119  -39.622
3967  -73.819  -52.990
3968  -68.193  -53.880
3969  -80.857  -70.834
3970  -69.615  -58.577
3971  -74.337  -47.435
3972  -59.564  -62.789
3973  -59.395  -61.439
3974  -83.306   51.540
3975  -57.574   63.990
3976  -72.857   63.864
3977  -62.795   61.579
3978  -57.666   67.953
3979  -82.737   42.878
3980  -73.073   54.689
3981  -71.681   52.939
3982  -59.298   69.074
3983  -58.918   47.027
3984  -84.907   41.774
3985  -67.634   54.499
3986  -79.290   72.476
3987  -68.860   42.845
3988  -64.762   42.884
3989  -66.180   68.982
3990  -93.962   47.833
3991  -66.378   44.165
3992  -61.960   60.707
3993  -57.397   97.016
3994  -53.028   58.945
3995  -58.938   60.295
3996  -57.959   61.361
3997  -69.518   67.141
3998  -60.036   73.777
3999  -58.002   71.600
4000  -71.509   62.369
4001  -68.800   59.578
4002  -69.586   69.304
4003  -61.085   70.139
4004  -70.838   54.394
4005  -62.153   74.900
4006  -68.755   51.854
4007  -56.758   62.458
4008  -62.504   48.166
4009  -80.945   36.247
4010  -58.718   82.455
4011  -77.125   58.809
4012  -62.607  -57.153
4013  -66.991  -40.335
4014  -61.449  -68.921
4015  -78.371  -71.602
4016  -66.828  -51.388
4017  -97.899  -61.170
4018  -63.565  -80.956
4019  -75.758  -57.331
4020  -63.326  -79.056
4021  -52.146  -51.008
4022  -70.710  -43.368
4023  -68.884  -68.260
4024  -53.584  -52.989
4025  -56.335  -55.394
4026  -57.495  -39.960
4027  -64.202  -60.221
4028  -61.557  -34.817
4029  -72.823  -66.683
4030  -58.900  -62.166
4031  -55.385  -64.093
4032  -72.476  -64.148
4033  -66.459  -45.924
4034  -79.510  -46.592
4035  -64.680  -56.923
4036  -76.946  -89.304
4037  -69.024  -56.814
4038  -68.074  -57.810
4039  -61.654  -82.299
4040  -48.136  -64.138
4041  -84.389  -70.138
4042  -69.674  -57.095
4043  -72.735  -59.919
4044  -59.077  -62.418
4045  -51.965  -60.036
4046  -57.423  -53.474
4047  -67.770  -68.327
4048  -69.743  -59.399
4049   68.907  -60.139
4050   56.066  -58.180
4051   63.421  -64.895
4052   59.700  -54.959
4053   63.857  -69.037
4054   66.302  -55.512
4055   67.791  -63.419
4056   59.519  -70.160
4057   61.577  -52.430
4058   67.208  -55.842
4059   67.341  -35.236
4060   66.635  -59.213
4061   70.367  -80.940
4062   76.378  -44.523
4063   63.540  -45.146
4064   63.399  -57.015
4065   58.955  -55.293
4066   63.129  -56.652
4067   55.538  -52.066
4068   67.621  167.910
4069   54.445  176.461
4070   51.249  179.412
4071   74.593 -175.554
4072   62.733  170.192
4073   68.474  174.917
4074   71.667  149.953
4075   80.673  179.998
4076   75.663 -179.582
4077   75.100 -173.116
4078   63.102   48.680
4079   59.444   64.413
4080   78.662   58.025
4081   65.814   66.255
4082   68.917   57.112
4083   65.562   40.933
4084   65.398   80.329
4085   62.181   61.740
4086   69.947   63.233
4087   79.405   59.033
4088   65.646   47.397
4089   71.833   50.603
4090   39.803   68.559
4091   62.633   51.200
4092   66.953   50.771
4093   82.344   52.269
4094   73.502   67.351
4095   59.583   51.008
4096   66.002   42.496
4097   74.260   50.240
4098   66.009   68.316
4099   70.757   71.011
4100   62.007   38.903
4101   79.760   45.505
4102   66.977   51.752
4103   67.796   64.784
4104   71.141   63.623
4105   70.596   54.041
4106   68.679   62.098
4107   65.018   55.979
4108   58.014   76.258
4109   61.091   82.066
4110   58.549  -73.418
4111   47.744  -55.446
4112   62.880  -66.723
4113   76.031  -67.482
4114   63.963  -61.301
4115   66.576  -32.922
4116   63.323  -32.686
4117   59.294  -70.010
4118   71.693  -62.755
4119   60.404  -59.765
4120   75.305  -69.625
4121   60.093  -64.166
4122   79.825  -48.664
4123   64.128  -47.601
4124   55.928  -66.337
4125   52.980  -56.176
4126   74.105  -49.253
4127   77.559  -68.850
4128   72.751  -59.721
4129   85.471  -55.369
4130   74.531  -67.113
4131   66.870  -82.522
4132   72.308  -59.833
4133   54.974  -87.667
4134   64.284  -47.486
4135   53.152  -55.509
4136   64.775  -58.851
4137   57.630  -54.349
4138   66.844  -66.590
4139   60.536  -67.962
4140   65.607  -67.300
4141   77.629  -72.040
4142   49.341  -74.861
4143   63.853  -64.976
4144   67.556  -59.052
4145   86.766  -61.661
4146   66.727  -59.941
4147   49.373  -74.489
4148   57.810  -57.472
4149   56.050  -63.729
4150   72.837  -55.953
4151   53.289  -87.740
4152   50.492  -78.186
4153   66.477  -67.910
4154   66.527  -60.886
4155   63.804  -63.852
4156   71.741  -62.632
4157   48.660  -41.324
4158   66.189  -59.770
4159   69.049  -66.411
4160   57.073  -45.216
4161   65.870  -65.684
4162   53.271  -68.409
4163   64.680  -42.454
4164   54.929  -58.397
4165   63.286  -72.787
4166   65.848  -45.741
4167   68.995  -52.767
4168   51.595  -61.465
4169   58.518  -50.947
4170   56.785  -60.354
4171   62.393  -67.061
4172  -66.738  -53.130
4173  -74.530  -59.826
4174  -80.462  -46.127
4175  -57.437  -54.990
4176  -74.393  -73.399
4177  -62.203  -56.721
4178  -64.317  -49.010
4179  -70.322  -76.448
4180  -68.482  -73.604
4181  -80.422  -60.372
4182  -52.822  -66.067
4183  -47.501  -46.473
4184  -59.402  -65.179
4185  -43.161  -60.148
4186  -71.152  -71.337
4187  -61.209  -68.822
4188  -69.040  -64.459
4189  -75.939  -56.783
4190  -55.164  -59.742
4191  -72.910  -71.823
4192  -41.501  -50.612
4193  -61.520  -64.658
4194  -69.119  -65.147
4195  -69.706  -61.318
4196  -72.945  -62.029
4197  -67.413  -53.999
4198  -72.051  -63.340
4199  -57.544  -67.424
4200  -73.792  -76.694
4201  -62.182  -54.212
4202  -63.533  -60.469
4203  -64.012  -32.766
4204  -64.894  -60.474
4205  -78.667  -49.665
4206  -73.373  -52.422
4207  -75.598  -42.411
4208  -78.884  -58.766
4209  -67.288  -70.225
4210  -64.779  -67.557
4211  -74.403  -81.044
4212  -71.425  -65.244
4213  -64.284  -50.869
4214  -69.122  -56.207
4215  -69.974  -64.479
4216  -65.417  -58.645
4217  -90.481  -46.933
4218  -66.556  -50.206
4219  -60.883  -68.010
4220  -80.011  -72.002
4221  -61.881  -61.039
4222  -66.684  -57.592
4223  -71.357  -75.702
4224  -75.851  -32.794
4225  -56.183  -41.274
4226  -57.500  -76.527
4227  -81.378  -43.816
4228  -58.851  -61.978
4229  -55.608  -45.888
4230  -65.322  -42.498
4231  -50.530  -58.659
4232  -73.081  -60.427
4233  -76.161  -46.011
4234  -63.314  -48.306
4235  -70.630  -51.910
4236  -64.775  -68.735
4237  -68.103  -40.588
4238  -59.936  -55.387
4239  -50.643  -62.176
4240  -59.959  -64.462
4241  -59.687  -53.804
4242  -68.384  -84.333
4243  -58.493  -64.535
4244  -68.011  -70.505
4245  -68.976  -60.137
4246  -85.647   57.688
4247  -71.137   58.258
4248  -61.451   66.846
4249  -62.518   60.054
4250  -57.292   63.882
4251  -50.687   55.152
4252  -60.240   45.533
4253  -64.495   66.787
4254  -80.473   54.878
4255  -66.605   39.140
4256  -68.601   69.127
4257  -59.726   41.304
4258  -60.105   64.682
4259  -62.563   55.008
4260  -62.222   57.357
4261  -59.321   74.831
4262  -68.422   49.185
4263  -84.330   66.199
4264  -57.408   46.080
4265  -54.378  -73.592
4266  -61.269  -52.910
4267  -67.586  -73.648
4268  -63.395  -68.594
4269  -65.276  -76.076
4270  -61.107   69.530
4271  -66.267   70.228
4272  -66.223   60.859
4273  -55.602   54.094
4274  -56.875   28.386
4275  -62.656   53.201
4276  -62.015   61.496
4277  -53.816   52.062
4278  -74.580   49.317
4279  -65.906   62.884
4280  -57.603   66.568
4281  -66.570   58.810
4282  -57.253   73.807
4283  -55.418   67.015
4284  -65.919   52.428
4285  -64.544   66.722
4286  -62.727   62.059
4287  -61.976   61.357
4288  -65.291   60.312
4289  -68.203   67.883
4290  -66.918   35.233
4291  -68.599   80.237
4292  -69.684   55.234
4293  -63.671   67.511
4294  -94.162   78.407
4295  -70.725   39.193
4296  -71.843   48.255
4297  -78.509   64.969
4298  -51.846   73.444
4299  -81.137   54.905
4300  -77.546   55.161
4301  -78.036   62.892
4302  -64.741   60.149
4303  -57.044   72.539
4304  -65.245   42.934
4305  -55.378   65.403
4306  -65.765   63.357
4307  -78.979   50.952
4308  -58.041   53.579
4309  -58.252   56.172
4310  -59.003   69.602
4311  -61.519   46.662
4312  -71.956   39.018
4313  -67.022   50.835
4314  -59.917   52.854
4315  -67.202   69.783
4316  -73.645   60.756
4317  -67.758   67.743
4318  -56.247   51.230
4319  -83.550   59.170
4320  -81.757   67.389
4321  -72.918   45.311
4322  -59.540   92.144
4323  -72.215   66.367
4324  -60.030   47.778
4325  -63.356   42.496
4326  -61.320   62.868
4327  -66.343   65.484
4328  -64.939   68.141
4329  -77.175   62.468
4330  -63.631   61.691
4331  -62.318   64.065
4332  -62.660   83.005
4333  -51.306   85.137
4334  -77.216   69.003
4335  -64.970   62.272
4336  -62.944   41.863
4337  -70.561   81.161
4338  -76.179   67.641
4339  -57.283   63.067
4340  -67.793   75.962
4341  -60.345   46.457
4342  -47.099   51.706
4343  -68.921   37.409
4344  -69.250   47.025
4345  -62.573   36.099
4346   55.836   60.325
4347   66.963   60.538
4348   71.927   60.076
4349   78.052   58.040
4350   68.230   72.049
4351   68.405   64.176
4352   57.100   87.422
4353   66.446   59.217
4354   64.080   56.783
4355   62.019   73.741
4356   78.209   91.893
4357   73.958   51.084
4358   53.757   55.458
4359   65.962   62.316
4360   64.259   41.785
4361   63.463   41.135
4362   61.803   67.088
4363   77.466   67.976
4364   69.710   63.254
4365   61.233   44.660
4366   62.649   46.612
4367   59.679   60.569
4368   64.276   57.910
4369   71.729   58.993
4370   68.701   46.554
4371   73.280   59.262
4372   77.519   83.007
4373   79.291   55.945
4374   50.909   71.262
4375   76.177   66.197
4376   64.922   37.318
4377   60.371   74.334
4378   67.867   69.092
4379   64.462   71.668
4380   70.506   82.457
4381   75.340   43.133
4382   69.241   63.274
4383   68.312   47.416
4384   68.479   41.493
4385   52.555   50.349
4386   64.817   57.212
4387   69.254   45.771
4388   67.007   74.668
4389   87.272   59.124
4390   54.105   51.506
4391   71.511   72.885
4392   53.955   45.332
4393   52.518   60.404
4394   83.228   58.759
4395   70.864   58.236
4396   56.258   69.862
4397   56.251   58.625
4398   51.737   76.890
4399   55.404   50.143
4400   51.968   50.168
4401   65.870   52.489
4402   82.314   46.352
4403   67.827   56.767
4404   70.496   83.877
4405   54.554   64.032
4406   66.298 -170.137
4407   73.994  170.298
4408   63.384 -172.556
4409   68.187 -163.879
4410   60.034  177.878
4411   74.511 -178.756
4412   68.735 -179.004
4413   68.228 -163.789
4414   79.154 -175.330
4415   66.355 -169.343
4416   72.092  177.633
4417   58.532 -166.719
4418   70.537  166.781
4419   65.115  163.773
4420   55.497  165.605
4421   65.843  174.799
4422   72.682  174.643
4423   60.640  175.410
4424   86.923  179.691
4425   56.376  178.121
4426   55.867  165.677
4427   57.866  169.111
4428   76.946 -167.925
4429   56.565  177.128
4430   81.877  177.328
4431   52.512  171.464
4432   68.149  164.767
4433   67.285 -179.525
4434   63.045 -179.017
4435   60.790  161.657
4436   60.875  152.751
4437   67.479  177.008
4438   64.742  166.510
4439   66.496 -170.339
4440   60.453  164.571
4441   53.133  174.383
4442   61.581 -178.989
4443   64.565  169.048
4444   72.581 -178.787
4445   55.426 -175.176
4446   74.626 -176.334
4447   60.872 -173.193
4448   66.946 -177.447
4449   74.951 -177.576
4450   59.105  172.177
4451   59.228 -172.298
4452   78.096  171.257
4453   74.223  179.236
4454   69.236 -163.369
4455   57.426  179.646
4456   75.088  178.822
4457   61.589  179.672
4458   63.740 -177.035
4459   67.413 -175.920
4460   71.320  179.352
4461   72.886  172.828
4462   66.086  177.032
4463   72.633  175.511
4464   68.500 -148.860
4465   75.105 -179.959
4466   64.659  170.295
4467   57.736  174.315
4468   66.005 -174.203
4469   79.571 -169.996
4470   73.221 -166.632
4471   61.452  178.922
4472   63.057  177.931
4473   51.132  171.680
4474   60.354  171.451
4475   67.519 -169.798
4476   63.814 -167.269
4477   62.051 -166.711
4478   67.354 -177.408
4479   51.268  174.577
4480   62.274 -173.678
4481   66.035 -176.453
4482   72.533 -165.641
4483   57.296 -173.081
4484   61.991 -177.711
4485   72.673  169.353
4486   59.928  160.964
4487   56.388  165.200
4488   66.226  173.694
4489   71.402  177.592
4490   59.047 -169.156
4491   82.161 -179.580
4492   83.288 -179.066
4493   78.543 -166.952
4494   70.014  172.860
4495   68.611  177.780
4496   97.103 -168.504
4497   71.392 -175.535
4498   63.531 -166.568
4499   57.817  154.163
4500   61.239  162.409
4501   58.939  170.289
4502   53.704  176.917
4503   67.231  177.711
4504   67.876  178.661
4505   79.973  161.715
4506   57.642 -177.809
4507   62.763 -178.193
4508   82.125  164.078
4509   74.261 -172.781
4510   68.169  178.612
4511   67.677 -176.139
4512   65.109 -178.868
4513   65.746 -171.412
4514   59.676  155.516
4515   61.386 -177.479
4516   63.815 -172.824
4517   73.960 -177.548
4518   74.127 -179.322
4519   46.811 -177.447
4520   65.450  173.443
4521   75.676  178.540
4522   62.695 -171.272
4523   68.418 -165.087
4524   69.088   63.469
4525   70.658   84.135
4526   77.263 -174.313
4527   59.758  167.463
4528   56.714  -69.958
4529   63.464  -37.128
4530   55.768  -39.839
4531   73.607  -56.098
4532   65.290  -25.526
4533   73.506  -51.668
4534   61.767  -59.474
4535   70.846  -66.283
4536   54.974  -66.801
4537   65.259  -49.229
4538   65.519  -61.089
4539   76.696  -70.825
4540   69.197  169.515
4541   75.301  150.903
4542   82.048 -176.505
4543   77.889 -166.082
4544   56.111  176.285
4545   65.083  164.295
4546   71.917  176.681
4547   64.863  173.119
4548   73.294 -174.193
4549   67.133  177.788
4550   66.381  159.923
4551   54.855 -166.612
4552   66.079  178.372
4553   68.414 -170.316
4554   72.710 -165.329
4555   54.191 -170.263
4556   48.521 -178.972
4557   69.112  -54.795
4558   59.618  -75.927
4559   69.942  -59.665
4560   63.114  -87.426
4561   65.729   78.260
4562   64.173   46.956
4563   61.103   48.308
4564   80.140   56.152
4565   48.642   52.739
4566   71.009   43.885
4567   58.658   51.783
4568   62.253   61.909
4569   73.104   23.566
4570   67.872   60.337
4571   69.702   76.218
4572   59.369   38.631
4573   61.449   62.040
4574   68.193   53.238
4575   53.812  -68.121
4576   60.876  -68.750
4577   55.352  -62.000
4578   72.643  -48.313
4579   60.449  -90.661
4580   58.328  -36.821
4581   72.023  -62.837
4582   71.268  -49.507
4583   59.125  -89.491
4584   74.956  -59.553
4585   54.095  -44.454
4586   61.740  -80.066
4587   75.970  -54.933
4588   73.725  -78.861
4589   57.183  -54.397
4590   65.407  -64.686
4591   53.595  -62.212
4592   68.675  -94.941
4593   76.958  -60.174
4594   73.758  -74.961
4595   76.251 -175.403
4596   67.758  171.307
4597   68.782  172.785
4598   50.088 -179.963
4599   70.770  177.522
4600   73.691   60.566
4601   63.216   64.399
4602   78.966   47.243
4603   74.808   60.719
4604   58.007   38.060
4605   60.310   52.370
4606   59.693   53.931
4607   63.691   50.997
4608   57.499   60.506
4609   67.558   44.760
4610   75.571   81.506
4611   68.447   54.665
4612   62.058   58.688
4613   63.471   47.893
4614   65.721   43.879
4615   48.681   57.792
4616   56.847   48.843
4617   50.529   51.617
4618   72.685   59.592
4619   71.494   35.839
4620   59.516  173.496
4621   67.116 -175.976
4622   71.049 -178.731
4623   56.117 -171.991
4624   78.467 -169.628
4625   64.932  179.684
4626   68.344 -159.619
4627   66.184 -176.711
4628   73.461  165.764
4629   64.835 -172.937
4630   76.381 -161.912
4631   55.694 -168.742
4632   62.501 -168.381
4633   70.962  175.885
4634   51.459 -170.524
4635   47.735   59.040
4636   73.327   50.171
4637   62.861   64.107
4638   59.071   36.465
4639   64.985   72.468
4640   50.780   46.628
4641   64.711   49.863
4642   58.537   53.027
4643   63.541   47.791
4644   65.482   58.352
4645   52.870   53.685
4646   60.839   46.134
4647   76.429   68.643
4648   83.776   67.431
4649   80.814   62.102
4650   65.276   54.905
4651   57.300   46.898
4652   64.877   63.321
4653   60.956   60.021
4654   66.667   54.098
4655   69.731   45.024
4656   69.019   66.171
4657   51.236   28.447
4658   72.587   63.330
4659   60.723   24.255
4660   64.826   42.713
4661   68.729   59.319
4662   72.582   42.944
4663   61.202   64.532
4664   54.990   59.685
4665   64.249   53.061
4666   63.818   56.939
4667   62.524   59.069
4668   75.387   58.977
4669   72.757   65.228
4670   69.132   41.615
4671   45.210   57.853
4672   50.770   53.204
4673   53.880   17.017
4674   70.715   67.948
4675   72.160   69.924
4676   67.247   51.297
4677   75.670   66.405
4678   66.238   72.939
4679   53.734   62.344
4680   52.373   57.132
4681   79.626   66.060
4682   62.404   79.825
4683   71.557   66.675
4684   69.091   63.242
4685   78.266   71.061
4686   60.110   43.343
4687   70.894   47.738
4688   53.343   45.986
4689   71.830   59.233
4690   54.941   58.933
4691   59.721   54.354
4692   63.994   56.819
4693   77.366   47.967
4694   61.162   53.135
4695   60.127  161.629
4696   69.127 -171.705
4697   76.337  175.012
4698   78.700 -170.306
4699   73.901  171.199
4700   71.659 -175.268
4701   76.382 -161.041
4702   68.282  172.933
4703   63.625  173.287
4704   66.512 -158.982
4705   57.844 -177.746
4706   67.291  168.872
4707   52.508 -174.225
4708   47.817  167.394
4709   76.123  177.927
4710   59.116 -176.465
4711   60.531  177.681
4712   70.126 -164.908
4713   75.847  179.490
4714   62.443  172.475
4715   69.590  179.690
4716   72.284  157.713
4717   63.111 -169.662
4718   75.717 -179.490
4719   61.306  179.174
4720   59.391 -165.728
4721   70.043 -179.059
4722   70.239 -174.496
4723   65.465 -169.987
4724   61.354  164.941
4725   53.941 -174.183
4726   66.665  -37.092
4727   50.889  -76.005
4728   66.286  -48.869
4729   77.757  -58.248
4730   72.292  -79.508
4731   59.632  -92.119
4732   67.209  -92.487
4733   61.362  -65.844
4734   81.433  -75.479
4735   68.299  -66.410
4736   80.719  -47.123
4737   66.114  -64.127
4738   67.649  -67.405
4739   62.749  -44.702
4740   64.328  -72.481
4741   58.551  -86.673
4742   74.460  -64.864
4743   68.293  -70.969
4744   66.423  -57.088
4745   72.719  -69.110
4746   60.656  -49.866
4747   67.956  -53.347
4748   80.713  -51.353
4749   69.131  -62.247
4750   69.854  -47.446
4751   59.503  -63.589
4752   80.693  -66.742
4753   79.380  -70.558
4754   68.653  -72.688
4755   72.312  -62.713
4756   68.360  -48.496
4757   61.626  -57.611
4758   64.166  -94.377
4759   79.133  -43.940
4760   63.436  -77.957
4761   68.526  -50.380
4762   58.930  -68.116
4763   58.873  -62.905
4764   54.683  -63.185
4765   66.789  -63.286
4766   61.491  -76.435
4767   65.377  -64.627
4768   62.213  -54.786
4769   69.713  -51.224
4770   66.422  -61.998
4771   63.619  -81.111
4772   67.839  -66.140
4773   57.479  -64.350
4774   63.071  -57.248
4775   68.223  -54.800
4776   64.993  -59.702
4777   71.384  -87.935
4778   68.831  -90.628
4779   68.577  -70.884
4780   67.511  -66.467
4781   68.102  -58.454
4782   72.216  -80.217
4783   75.685  -60.905
4784   69.423  -76.046
4785   70.796  -50.443
4786   84.552  -71.008
4787   62.537  -70.121
4788   58.661  -54.615
4789   63.069  -67.107
4790   58.890  -74.412
4791   65.289  -39.855
4792   58.495  -57.506
4793   66.965  -52.715
4794   51.499  -72.061
4795   65.236  -60.061
4796   60.736  -59.796
4797   50.638  -66.594
4798   57.758  -83.133
4799   78.764  -57.634
4800   60.960  -74.613
4801   63.966  -57.029
4802   68.240  -60.280
4803   60.019  -68.152
4804   58.633  -75.980
4805   67.336  -33.627
4806   78.216  -74.956
4807   71.172  -71.921
4808   64.712  -65.562
4809   75.877  -74.343
4810   63.081  -50.521
4811   65.249  -57.659
4812   57.151  -53.387
4813   64.838  -68.088
4814   68.683  -58.006
4815   66.705  -56.827
4816   50.742  -77.018
4817   82.019  -64.653
4818   79.291  -55.181
4819   76.046  -54.584
4820   65.378  -72.387
4821   59.868  -75.680
4822   69.191  -53.257
4823   78.459  -60.092
4824   79.927  -96.137
4825   62.809  -62.476
4826   66.989  -65.699
4827   62.060  -67.043
4828   83.194  -65.925
4829   71.535  -82.797
4830   77.289  -51.828
4831   67.441  -51.995
4832   67.715  -58.025
4833   59.877  -56.853
4834   49.378  -76.543
4835   66.074  -56.114
4836   67.237  -49.038
4837   63.640  -67.038
4838   60.248  -57.649
4839   66.487  -49.700
4840   71.266  -54.630
4841   72.585  -65.237
4842   85.408  -59.593
4843   59.109  -36.433
4844   57.793  -75.981
4845   70.341  -63.981
4846   75.330  -52.992
4847   75.603  -66.299
4848   46.880  -56.264
4849   72.713  -47.397
4850   71.569  -81.298
4851   59.030 -171.210
4852   70.099  165.745
4853   53.580  176.559
4854   58.121 -171.264
4855   57.011  153.418
4856   61.442  169.488
4857   63.924 -164.644
4858   76.240 -172.029
4859   68.472  170.783
4860   50.338  178.322
4861   58.250  175.774
4862   56.300 -173.971
4863   55.815 -178.056
4864   64.127 -172.326
4865   68.284 -156.264
4866   62.960  177.243
4867   55.875  175.354
4868   77.586 -161.786
4869   64.570  168.782
4870   48.331  164.777
4871   61.840 -178.342
4872   63.223  153.643
4873   73.371 -172.374
4874   70.418 -170.169
4875   68.493  176.807
4876   65.478 -160.770
4877   65.255 -168.504
4878   65.746  173.591
4879   65.774 -170.602
4880   70.208 -171.240
4881   64.462  167.309
4882   79.714  167.415
4883   62.290 -176.301
4884   61.584  172.868
4885   55.431 -170.276
4886   79.279 -171.108
4887   67.759  171.397
4888   71.186 -171.774
4889   65.630 -168.935
4890   72.015  175.426
4891   68.109  172.872
4892   67.716 -176.423
4893   62.865 -178.902
4894   72.092  176.456
4895   68.760  160.892
4896   61.689  176.134
4897   75.375 -178.481
4898   66.757  170.718
4899   68.354   41.197
4900   80.463   58.255
4901   67.876   58.632
4902   54.314   51.559
4903   65.236   72.665
4904   68.853   56.995
4905   72.988   57.190
4906   43.806   68.716
4907   75.311   68.890
4908   57.873   57.655
4909   60.445   62.478
4910   65.548   70.631
4911   76.409   50.946
4912   58.684   71.191
4913   59.485   61.287
4914   62.418   49.525
4915   61.023   51.509
4916   87.721   73.599
4917   63.560   56.108
4918   60.663   66.720
4919   66.908   41.807
4920   69.954   57.759
4921   69.658   64.026
4922   63.354   62.513
4923   58.046   50.258
4924   74.613   65.572
4925   65.329   55.019
4926   46.604   64.648
4927   60.517   56.917
4928   54.332   35.767
4929   62.359   30.468
4930   77.081   67.403
4931   64.961   97.130
4932   77.050   46.307
4933   67.753   58.447
4934   74.243  -44.230
4935   70.666  -63.589
4936   60.865  -73.310
4937   70.272  -54.752
4938   60.940  -74.629
4939   64.826  -69.885
4940   69.737  -54.595
4941   38.096  -67.950
4942   88.428  -67.027
4943   61.538  -70.247
4944   57.613  -74.927
4945   67.663  -59.845
4946   65.344  -49.810
4947   66.006  -74.193
4948   57.308  -77.114
4949   72.178  -80.253
4950   63.811  -55.555
4951   56.395  -79.676
4952   78.274  -81.412
4953   74.174  -50.457
4954   63.164  -51.984
4955   78.639  -59.697
4956   59.824  -57.251
4957   69.266  -58.872
4958   56.445  -68.495
4959   70.128  -48.183
4960   64.550  -67.672
4961   59.517  -52.521
4962   65.525  -70.029
4963   72.200  -63.226
4964   55.291  -48.679
4965   71.929  -72.526
4966   65.151  -63.234
4967   66.599  -83.713
4968   64.192  -59.706
4969   76.213  -71.642
4970   55.070  -58.912
4971   69.585  -60.517
4972   61.343  -54.177
4973   40.833  -79.907
4974   71.930  -72.861
4975   83.449  -48.103
4976   72.474  -61.645
4977   64.218  -64.116
4978   70.059  -69.666
4979   81.145  -45.413
4980   61.480  -53.431
4981   73.652  -69.211
4982   71.980  -67.917
4983   72.288  -69.200
4984   59.192  -78.940
4985   63.169  -58.346
4986   75.888  -65.817
4987   65.918  -56.953
4988   60.678  -56.815
4989   69.003  -60.143
4990   54.951  -48.943
4991   70.978  -62.670
4992   56.619  -84.421
4993   57.730  -76.754
4994   70.522  -53.512
4995   70.436  -39.320
4996   60.574 -100.709
4997   62.539  -79.150
4998   66.632  -53.221
4999   60.598  -82.300
5000   70.410  -56.034
5001   58.321  -48.576
