# Supplementary material for: Taurine is a potential therapy for rheumatoid arthritis via targeting FOXO3 through cellular senescence and autophagy
Source: PLoS One. 2025 Apr 16;20(4):e0318311. doi: 10.1371/journal.pone.0318311 (PMC12002484; doi:10.1371/journal.pone.0318311)
Supplement: S1 Data — The analytical data and experimental raw data of this study. (zip) [file pone.0318311.s001.zip › Taurine_FOXO3_MD AND MDS/molecular dynamics simulation/raw-data/L_RMSF.dat]

   # Atom# PDBResName  wrt_Protein   wrt_Ligand 
         1                  29.197        0.152
         2                  29.197        0.661
         3                  29.224        0.618
         4                  29.290        0.631
         5                  29.375        1.202
         6                  29.235        0.945
         7                  29.309        0.483
