# Supplementary material for: Taurine is a potential therapy for rheumatoid arthritis via targeting FOXO3 through cellular senescence and autophagy
Source: PLoS One. 2025 Apr 16;20(4):e0318311. doi: 10.1371/journal.pone.0318311 (PMC12002484; doi:10.1371/journal.pone.0318311)
Supplement: S1 Data — The analytical data and experimental raw data of this study. (zip) [file pone.0318311.s001.zip › Taurine_FOXO3_MD AND MDS/molecular dynamics simulation/raw-data/L-Properties.dat]

  Frame #         RMSD         rGyr      intraHB        MolSA         SASA          PSA
        0        0.000        1.713            1      116.637      116.413      172.678
        1        0.195        1.783            0      118.953      120.664      180.324
        2        0.273        1.746            1      117.283      110.167      174.944
        3        0.222        1.764            0      118.549      128.712      177.133
        4        0.148        1.781            1      118.905      122.763      181.300
        5        0.146        1.760            0      118.320      147.771      174.646
        6        0.269        1.839            0      121.476      120.729      186.050
        7        0.226        1.684            1      114.862      117.347      171.349
        8        0.228        1.737            0      116.968      123.545      173.936
        9        0.078        1.742            1      117.927      125.214      174.620
       10        0.139        1.776            1      118.454      114.120      179.464
       11        0.094        1.733            1      117.082      127.445      176.278
       12        0.290        1.775            0      119.645      136.206      176.274
       13        0.236        1.744            0      117.938      107.782      176.329
       14        0.092        1.732            1      117.119      114.219      175.172
       15        0.218        1.769            0      118.458      136.840      179.929
       16        0.248        1.782            0      119.774      126.641      177.160
       17        0.271        1.828            0      120.328      115.474      183.341
       18        0.131        1.793            0      119.745      123.990      178.713
       19        0.104        1.764            0      118.718      113.025      175.622
       20        0.143        1.765            0      118.912      119.258      178.964
       21        0.155        1.767            0      118.105      119.451      180.284
       22        0.139        1.768            0      118.853      113.277      177.610
       23        0.229        1.780            0      119.575      110.387      177.216
       24        0.203        1.810            1      120.332      116.809      181.843
       25        0.292        1.724            0      117.345      113.404      171.517
       26        0.186        1.755            1      118.177      145.501      173.493
       27        0.110        1.738            0      117.284      142.446      174.050
       28        0.126        1.767            1      118.139      130.284      177.323
       29        0.133        1.785            1      119.690      133.134      177.763
       30        0.122        1.767            1      118.608      134.871      176.318
       31        0.140        1.764            0      118.742      129.024      177.044
       32        0.173        1.743            1      117.014      133.863      178.350
       33        0.223        1.749            0      117.838      112.457      175.229
       34        0.139        1.751            0      117.628      109.234      178.072
       35        0.368        1.748            0      117.994       96.205      176.103
       36        0.147        1.763            1      118.718      117.835      174.721
       37        0.185        1.739            1      117.674      119.055      172.810
       38        0.321        1.844            0      121.640      127.636      185.349
       39        0.095        1.752            0      118.387       97.775      175.241
       40        0.203        1.787            1      119.512      108.053      180.128
       41        0.152        1.806            1      120.659      106.023      179.605
       42        0.692        1.752            0      117.724      112.342      174.766
       43        0.695        1.768            0      119.226      111.467      176.965
       44        0.692        1.801            0      119.318      110.468      180.592
       45        0.686        1.791            1      118.833      115.149      181.962
       46        0.645        1.761            1      118.599      118.497      174.623
       47        0.603        1.728            1      116.960      120.460      173.101
       48        0.608        1.761            1      118.567      116.882      176.865
       49        0.699        1.765            0      118.841      118.860      176.640
       50        0.646        1.805            1      120.079      122.494      181.206
       51        0.677        1.761            1      118.291      109.871      177.493
       52        0.690        1.803            0      119.731      118.886      179.422
       53        0.671        1.823            0      120.826      131.823      185.519
       54        0.721        1.779            0      119.132      107.993      177.672
       55        0.728        1.788            0      118.897      122.127      178.534
       56        0.676        1.764            1      117.798      113.962      175.716
       57        0.706        1.751            0      119.040      120.268      176.528
       58        0.669        1.757            0      118.547      117.715      174.627
       59        0.722        1.715            1      116.490      116.066      172.657
       60        0.719        1.738            1      117.425      113.583      176.294
       61        0.695        1.732            1      116.350      109.417      172.693
       62        0.732        1.785            1      119.109      129.676      178.332
       63        0.662        1.759            1      117.967      129.825      175.886
       64        0.594        1.759            1      118.009      118.909      175.525
       65        0.652        1.759            0      116.935      118.067      176.815
       66        0.636        1.777            1      118.688      113.072      177.331
       67        0.665        1.803            1      119.495      116.395      178.144
       68        0.672        1.776            0      118.509      115.180      180.567
       69        0.676        1.805            0      120.114      114.462      183.841
       70        0.630        1.766            0      118.736      129.566      175.523
       71        0.700        1.804            0      119.212      121.164      183.330
       72        0.721        1.748            1      118.106      110.091      175.063
       73        0.669        1.775            1      118.621       98.923      177.272
       74        0.671        1.766            1      118.562      108.671      175.595
       75        0.603        1.760            1      117.699      104.499      173.391
       76        0.614        1.748            0      118.246      110.555      173.832
       77        0.719        1.810            1      119.938      112.897      182.355
       78        0.757        1.832            0      120.503      119.046      184.878
       79        0.615        1.755            0      117.792      109.841      176.926
       80        0.649        1.816            0      120.241      117.285      181.900
       81        0.625        1.776            1      118.493      117.929      180.667
       82        0.653        1.767            1      118.700      124.128      176.863
       83        0.598        1.781            1      119.186      121.735      179.380
       84        0.658        1.776            1      118.971      116.115      178.561
       85        0.601        1.727            1      116.496      104.286      175.550
       86        0.699        1.746            1      117.913      110.251      173.211
       87        0.645        1.720            0      117.344      118.214      172.305
       88        0.723        1.796            1      119.448      117.366      180.166
       89        0.598        1.757            1      118.359      118.942      176.690
       90        0.676        1.782            1      118.663      104.167      179.507
       91        0.692        1.783            0      118.475      111.414      178.360
       92        0.690        1.760            1      117.653      124.876      177.974
       93        0.645        1.757            1      117.882      121.702      178.068
       94        0.681        1.761            0      118.618      108.759      174.375
       95        0.639        1.766            0      118.065       93.682      178.372
       96        0.690        1.792            0      118.516      112.825      179.427
       97        0.681        1.782            0      119.190      113.656      178.952
       98        0.688        1.760            0      118.215      116.892      173.806
       99        0.609        1.758            0      118.702      102.742      175.875
      100        0.580        1.754            1      118.238      124.136      176.512
      101        0.700        1.769            0      118.649      119.996      178.573
      102        0.580        1.758            1      117.407      109.671      175.223
      103        0.577        1.767            0      118.150      121.209      177.618
      104        0.560        1.779            0      118.926      123.704      180.156
      105        0.660        1.721            1      115.937      118.926      172.257
      106        0.609        1.801            1      119.174      126.836      180.940
      107        0.637        1.735            1      117.808      128.506      175.297
      108        0.697        1.774            0      119.815      120.163      176.623
      109        0.619        1.760            0      118.398      134.165      175.807
      110        0.733        1.757            1      118.341      117.573      177.562
      111        0.668        1.742            1      117.514      133.723      178.115
      112        0.676        1.760            0      118.298      149.967      177.291
      113        0.621        1.801            0      119.480      149.209      183.171
      114        0.696        1.790            0      118.146      130.321      182.616
      115        0.727        1.828            1      120.845      138.191      184.930
      116        0.559        1.720            0      117.417      125.567      172.444
      117        0.693        1.765            1      118.789      118.548      175.042
      118        0.686        1.801            1      120.850      125.150      181.414
      119        0.596        1.746            0      117.904      109.987      176.722
      120        0.692        1.751            1      117.787      111.372      175.853
      121        0.636        1.772            1      118.533      116.119      176.254
      122        0.626        1.774            0      119.395      115.924      178.550
      123        0.467        1.742            1      118.122      110.923      172.460
      124        0.707        1.748            0      117.809      115.970      178.443
      125        0.740        1.772            0      119.081      126.515      176.757
      126        0.705        1.763            0      118.825      124.919      177.332
      127        0.708        1.781            0      118.675      121.321      182.316
      128        0.628        1.766            1      118.200      125.724      178.210
      129        0.635        1.768            1      118.734      117.163      178.085
      130        0.623        1.812            0      120.361      110.049      182.771
      131        0.628        1.758            1      117.844      112.350      175.422
      132        0.714        1.787            0      119.295      121.908      178.911
      133        0.690        1.759            0      118.871      117.920      176.504
      134        0.667        1.752            1      118.022      130.170      175.950
      135        0.710        1.728            0      116.608      127.250      172.007
      136        0.591        1.777            0      118.793      132.641      179.247
      137        0.678        1.724            0      116.732      128.064      173.713
      138        0.687        1.715            1      116.277      132.771      174.787
      139        0.689        1.765            1      119.085      136.298      176.945
      140        0.691        1.775            0      119.217      142.596      177.940
      141        0.585        1.750            0      118.217      133.715      176.671
      142        0.639        1.798            0      119.782      118.476      181.322
      143        0.668        1.764            1      118.218      122.863      178.057
      144        0.660        1.801            0      119.793      117.837      182.832
      145        0.576        1.762            0      118.868      116.304      175.655
      146        0.703        1.758            0      118.224      115.905      177.606
      147        0.728        1.800            1      120.377      121.240      178.630
      148        0.484        1.758            1      118.622      124.947      176.690
      149        0.528        1.762            0      119.141      114.203      174.964
      150        0.700        1.767            1      118.980      122.638      178.300
      151        0.661        1.864            0      121.228      122.624      189.429
      152        0.727        1.800            0      119.063      133.036      183.118
      153        0.651        1.817            0      120.316      135.061      184.321
      154        0.656        1.758            1      118.515      104.880      176.184
      155        0.655        1.773            0      118.614      130.614      176.920
      156        0.634        1.812            0      120.138      126.580      183.491
      157        0.638        1.756            0      118.213      127.955      176.323
      158        0.669        1.773            1      118.873      116.578      180.153
      159        0.678        1.749            0      118.208      116.894      174.976
      160        0.624        1.752            0      118.884      125.127      172.643
      161        0.499        1.711            1      116.094      124.245      172.104
      162        0.700        1.780            0      118.656      127.724      176.989
      163        0.630        1.789            1      119.594      117.096      178.796
      164        0.653        1.772            1      118.649       88.783      176.749
      165        0.646        1.749            0      117.201      127.899      176.804
      166        0.701        1.770            0      118.489      117.313      179.184
      167        0.652        1.778            1      118.554      102.788      181.984
      168        0.608        1.776            1      118.772      117.010      177.868
      169        0.694        1.757            1      117.600       93.673      176.071
      170        0.696        1.787            0      118.952      115.802      181.943
      171        0.727        1.784            0      119.155      123.689      178.864
      172        0.703        1.773            0      117.924      117.044      175.825
      173        0.706        1.743            0      117.518      113.468      173.345
      174        0.705        1.791            1      118.910      113.700      179.333
      175        0.691        1.762            0      117.705      117.536      175.796
      176        0.631        1.768            0      118.475      120.649      175.045
      177        0.688        1.746            0      117.654      116.041      175.842
      178        0.726        1.766            0      118.627      106.020      176.320
      179        0.682        1.771            0      118.466      126.357      175.533
      180        0.682        1.775            0      118.507      116.829      177.587
      181        0.585        1.799            0      119.407      118.782      179.302
      182        0.635        1.770            0      118.632      115.162      176.260
      183        0.640        1.753            0      117.673      126.357      174.950
      184        0.691        1.744            0      117.719      117.772      173.202
      185        0.732        1.776            1      119.267      128.422      177.440
      186        0.640        1.757            1      117.425      129.255      178.008
      187        0.709        1.761            1      118.287      112.527      174.709
      188        0.638        1.738            1      117.586      130.268      173.944
      189        0.667        1.792            1      119.740      127.047      180.647
      190        0.633        1.751            0      118.247      109.775      177.400
      191        0.660        1.758            0      117.936      114.814      177.376
      192        0.654        1.762            0      117.964      129.954      176.040
      193        0.643        1.776            0      118.295      113.917      179.467
      194        0.696        1.749            0      117.271      115.973      175.480
      195        0.680        1.781            0      119.595      127.532      179.590
      196        0.707        1.712            0      115.906      112.213      173.845
      197        0.596        1.786            1      119.334      128.432      176.017
      198        0.671        1.753            1      118.365      138.240      176.269
      199        0.695        1.781            0      118.580      131.470      182.041
      200        0.702        1.753            1      117.490      141.030      179.373
      201        0.681        1.771            0      118.218      129.627      178.363
      202        0.696        1.764            1      118.172      169.184      178.051
      203        0.638        1.764            1      119.105      176.836      175.510
      204        0.702        1.752            0      118.048      201.037      176.318
      205        0.568        1.792            1      119.347      193.414      179.454
      206        0.612        1.742            1      118.208      202.825      172.607
      207        0.704        1.778            1      119.408      184.374      178.181
      208        0.582        1.811            0      119.719      176.639      181.656
      209        0.666        1.774            1      119.299      196.853      178.403
      210        0.681        1.774            1      119.004      190.421      175.942
      211        0.687        1.739            1      117.108      149.113      175.692
      212        0.716        1.761            1      118.055      159.673      176.187
      213        0.552        1.784            0      119.123      158.855      179.511
      214        0.676        1.778            1      119.366      171.929      177.766
      215        0.647        1.790            1      119.361      154.651      179.053
      216        0.579        1.807            1      120.112      163.971      175.732
      217        0.690        1.745            1      117.413      170.221      176.183
      218        0.668        1.793            1      119.987      160.147      178.918
      219        0.664        1.779            1      118.317      126.440      179.741
      220        0.739        1.773            0      118.680      152.851      178.433
      221        0.700        1.758            0      117.667      125.410      178.127
      222        0.699        1.733            1      116.806       97.599      173.782
      223        0.702        1.777            0      118.827      120.234      177.926
      224        0.699        1.784            0      119.163      115.974      179.616
      225        0.698        1.761            1      117.715      116.939      176.366
      226        0.671        1.718            0      117.236      114.479      173.238
      227        0.703        1.794            0      118.740      122.631      183.664
      228        0.704        1.788            0      120.015      124.675      178.431
      229        0.532        1.764            0      118.329      118.655      175.699
      230        0.650        1.779            0      119.665      122.617      178.771
      231        0.708        1.746            1      117.906      121.410      173.831
      232        0.609        1.754            0      118.166      105.227      177.261
      233        0.590        1.807            1      119.749      127.996      179.555
      234        0.640        1.806            1      119.847      114.690      181.412
      235        0.693        1.756            0      118.747      125.435      177.940
      236        0.693        1.747            1      118.080      115.783      174.387
      237        0.708        1.775            1      118.185      112.257      180.755
      238        0.717        1.733            1      117.622      120.979      174.082
      239        0.650        1.757            0      118.461      122.215      175.241
      240        0.703        1.749            0      117.881      139.136      174.965
      241        0.685        1.750            0      117.814      138.458      175.193
      242        0.631        1.810            1      120.727      147.946      179.801
      243        0.728        1.729            0      117.237      127.171      173.754
      244        0.664        1.760            0      118.683      135.008      175.376
      245        0.705        1.759            1      117.988      134.491      177.107
      246        0.642        1.776            1      118.941      147.340      180.679
      247        0.665        1.762            1      118.042      130.736      178.521
      248        0.568        1.783            1      119.201      136.680      179.712
      249        0.672        1.713            0      116.418      128.924      174.850
      250        0.720        1.794            1      119.690      145.937      178.834
      251        0.612        1.731            1      117.261      149.469      174.161
      252        0.629        1.757            1      118.031      139.009      177.514
      253        0.719        1.795            1      119.796      137.489      181.490
      254        0.692        1.725            1      117.067      133.481      172.875
      255        0.688        1.761            1      118.198      147.348      178.273
      256        0.633        1.797            1      119.642      171.374      179.595
      257        0.699        1.780            1      119.180      161.770      178.179
      258        0.642        1.736            1      117.792      170.433      174.908
      259        0.632        1.747            1      118.121      147.722      175.652
      260        0.726        1.767            0      118.483      172.877      176.766
      261        0.697        1.792            0      119.789      151.616      178.794
      262        0.660        1.795            0      119.677      146.925      183.038
      263        0.682        1.747            0      117.777      137.173      173.578
      264        0.641        1.814            1      120.766      152.797      180.891
      265        0.600        1.761            0      118.632      129.640      179.366
      266        0.666        1.725            1      117.201      139.095      171.084
      267        0.659        1.771            0      118.127      146.480      178.912
      268        0.647        1.751            1      117.914      147.906      175.143
      269        0.692        1.809            0      120.441      148.460      181.304
      270        0.631        1.768            1      118.801      122.146      177.007
      271        0.648        1.743            1      116.726      138.058      175.964
      272        0.603        1.765            0      119.311      121.901      174.825
      273        0.551        1.726            0      116.876      124.567      172.030
      274        0.626        1.731            1      117.169      130.715      174.594
      275        0.683        1.806            0      120.164      125.123      181.970
      276        0.675        1.782            1      118.636      122.122      178.265
      277        0.585        1.795            0      119.477      126.699      181.107
      278        0.561        1.758            0      118.754      122.151      175.722
      279        0.711        1.747            1      118.181      132.140      174.966
      280        0.652        1.811            0      120.690      120.447      182.654
      281        0.650        1.759            0      118.524      153.776      178.431
      282        0.710        1.787            0      119.597      131.683      177.055
      283        0.582        1.742            1      117.270      154.177      174.995
      284        0.648        1.773            0      119.982      130.185      174.987
      285        0.678        1.740            0      117.920      129.539      175.017
      286        0.583        1.801            0      120.080      119.733      180.187
      287        0.627        1.783            1      118.489      156.485      178.144
      288        0.629        1.779            0      119.355      124.004      179.050
      289        0.678        1.778            0      119.430      125.695      176.766
      290        0.683        1.756            0      118.297      149.642      174.601
      291        0.709        1.777            0      118.919      145.865      178.637
      292        0.499        1.772            0      119.487      126.678      174.633
      293        0.635        1.770            0      119.024      139.123      176.032
      294        0.608        1.756            1      117.473      142.290      177.034
      295        0.628        1.771            0      118.760      156.190      178.408
      296        0.695        1.761            0      117.651      135.165      179.069
      297        0.700        1.781            0      119.197      152.722      178.077
      298        0.713        1.776            1      119.395      141.349      179.027
      299        0.685        1.757            0      117.549      131.029      177.448
      300        0.687        1.749            0      118.171      138.005      175.542
      301        0.722        1.771            0      118.794      143.332      177.101
      302        0.656        1.725            1      117.795      149.900      173.886
      303        0.722        1.782            0      119.163      150.709      181.881
      304        0.613        1.778            0      120.024      127.205      176.486
      305        0.662        1.746            1      118.469      131.713      176.584
      306        0.683        1.801            0      120.484      148.285      180.679
      307        0.724        1.798            1      119.843      126.490      179.975
      308        0.711        1.798            0      119.975      119.346      179.145
      309        0.736        1.795            0      119.844      120.968      181.301
      310        0.674        1.774            0      117.873      130.193      178.409
      311        0.657        1.746            1      118.011      115.066      174.925
      312        0.697        1.794            0      119.828      112.689      180.644
      313        0.680        1.766            1      118.534      124.679      176.382
      314        0.702        1.771            0      118.601      124.390      179.930
      315        0.690        1.775            1      118.868      126.651      178.364
      316        0.591        1.750            1      117.273      178.672      174.768
      317        0.684        1.776            1      118.525      169.246      176.079
      318        0.703        1.731            1      116.742      173.805      173.933
      319        0.624        1.756            0      117.806      189.103      179.468
      320        0.631        1.740            0      117.159      173.742      173.954
      321        0.727        1.774            1      118.723      178.553      181.175
      322        0.715        1.730            1      116.620      177.621      174.142
      323        0.696        1.765            0      117.893      175.004      178.354
      324        0.699        1.743            0      117.766      171.576      173.680
      325        0.636        1.799            1      118.869      170.042      178.888
      326        0.704        1.751            1      117.140      169.195      173.312
      327        0.599        1.761            1      117.888      169.649      178.995
      328        0.711        1.768            1      117.377      174.393      180.071
      329        0.665        1.762            0      118.336      176.483      176.932
      330        0.628        1.751            0      117.590      165.569      175.919
      331        0.743        1.803            1      119.589      183.217      180.947
      332        0.691        1.747            0      117.043      174.637      176.031
      333        0.693        1.744            1      116.769      169.675      174.902
      334        0.674        1.767            0      118.491      156.946      175.452
      335        0.635        1.711            0      116.321      172.011      172.041
      336        0.673        1.735            1      116.713      171.715      172.721
      337        0.658        1.782            0      118.828      174.897      179.170
      338        0.665        1.770            1      119.328      151.755      175.813
      339        0.727        1.755            1      118.549      148.634      175.779
      340        0.676        1.768            1      117.691      153.296      178.563
      341        0.676        1.754            0      116.934      148.156      175.598
      342        0.636        1.758            1      117.849      150.929      177.471
      343        0.680        1.797            0      119.901      154.389      177.870
      344        0.598        1.722            0      116.252      149.334      173.875
      345        0.612        1.772            0      119.241      195.105      178.524
      346        0.687        1.777            1      119.174      176.983      178.168
      347        0.542        1.749            0      118.083      179.260      177.310
      348        0.618        1.752            0      118.533      170.431      175.149
      349        0.653        1.818            0      120.297      172.733      181.883
      350        0.680        1.804            1      120.272      168.974      178.558
      351        0.725        1.766            0      118.164      156.509      180.853
      352        0.639        1.791            0      118.777      173.804      182.220
      353        0.740        1.775            1      118.520      172.514      180.087
      354        0.700        1.747            1      117.328      164.022      174.254
      355        0.590        1.751            0      118.345      171.449      175.870
      356        0.704        1.791            1      118.789      174.081      181.546
      357        0.642        1.749            0      117.859      177.658      175.063
      358        0.715        1.741            0      117.113      162.480      176.342
      359        0.685        1.749            1      118.220      177.617      176.453
      360        0.713        1.757            1      117.798      179.747      176.436
      361        0.676        1.777            1      119.278      169.947      177.452
      362        0.732        1.795            0      119.380      178.566      182.650
      363        0.627        1.793            1      118.888      177.978      181.172
      364        0.711        1.725            1      116.759      171.837      172.348
      365        0.659        1.756            0      118.202      161.627      177.238
      366        0.740        1.773            1      118.534      175.559      178.699
      367        0.621        1.813            0      120.467      176.086      182.463
      368        0.727        1.780            1      118.997      175.681      179.768
      369        0.671        1.787            1      118.503      167.886      180.758
      370        0.686        1.783            1      118.355      185.289      180.882
      371        0.635        1.776            1      118.190      174.462      179.369
      372        0.617        1.755            1      118.190      178.308      175.210
      373        0.525        1.769            1      118.186      194.899      175.916
      374        0.658        1.794            1      118.979      200.318      178.520
      375        0.701        1.749            1      117.606      204.988      175.021
      376        0.641        1.722            1      116.770      192.933      171.857
      377        0.669        1.773            1      118.322      188.192      177.738
      378        0.663        1.773            1      118.841      201.299      178.795
      379        0.637        1.741            0      116.909      178.463      175.777
      380        0.649        1.775            1      118.493      181.350      179.120
      381        0.691        1.760            0      118.088      204.044      176.517
      382        0.620        1.747            0      117.932      195.362      174.991
      383        0.608        1.759            0      117.715      171.612      179.026
      384        0.695        1.805            0      119.899      182.132      181.208
      385        0.717        1.787            0      119.359      151.127      179.796
      386        0.128        1.783            0      119.386      155.314      176.303
      387        0.283        1.793            0      119.265      153.493      184.364
      388        0.330        1.778            1      118.986      161.631      179.328
      389        0.106        1.747            1      117.571      151.778      176.330
      390        0.137        1.769            1      118.432      164.246      177.606
      391        0.116        1.762            0      117.652      157.247      175.589
      392        0.117        1.764            0      118.085      171.386      178.934
      393        0.173        1.749            0      118.260      164.178      175.942
      394        0.132        1.753            1      117.144      166.609      178.402
      395        0.222        1.741            0      118.289      155.971      173.937
      396        0.117        1.747            0      117.717      153.358      175.182
      397        0.142        1.787            0      119.143      142.637      179.211
      398        0.126        1.784            1      119.079      139.371      181.328
      399        0.140        1.774            0      119.118      140.621      176.941
      400        0.096        1.730            1      116.873      124.828      173.572
      401        0.109        1.763            1      118.446      141.691      177.227
      402        0.134        1.787            0      119.733      137.795      180.149
      403        0.213        1.745            1      118.629      146.495      174.609
      404        0.102        1.748            0      118.190      143.486      174.134
      405        0.127        1.780            1      118.847      139.601      179.705
      406        0.225        1.786            0      118.352      136.948      178.689
      407        0.135        1.735            1      117.956      140.905      172.129
      408        0.146        1.683            1      114.989      141.069      170.270
      409        0.167        1.767            0      118.595      130.457      177.640
      410        0.167        1.741            0      117.874      122.385      174.793
      411        0.149        1.776            0      119.170      136.910      179.905
      412        0.118        1.749            1      117.965      126.232      174.830
      413        0.163        1.713            0      116.887      132.019      171.754
      414        0.216        1.812            0      119.592      134.788      182.565
      415        0.326        1.782            0      119.337      131.037      179.101
      416        0.110        1.749            1      117.501      135.304      176.519
      417        0.144        1.743            1      117.609      124.698      173.765
      418        0.145        1.769            0      118.409      116.951      177.736
      419        0.171        1.774            0      118.693      131.740      180.449
      420        0.124        1.781            0      119.257      125.823      180.201
      421        0.122        1.765            0      118.399      112.970      176.765
      422        0.187        1.756            1      117.895      116.210      177.562
      423        0.148        1.785            1      119.113      112.870      178.136
      424        0.123        1.722            0      116.794      102.156      172.787
      425        0.132        1.752            0      117.188      116.704      176.091
      426        0.095        1.762            1      118.850      127.514      175.491
      427        0.102        1.761            1      118.301      128.810      176.022
      428        0.084        1.753            0      118.103      119.204      176.836
      429        0.212        1.732            0      116.817      110.907      176.894
      430        0.137        1.764            1      117.679      120.153      177.344
      431        0.126        1.762            1      118.455      114.183      177.291
      432        0.152        1.753            1      118.780      118.013      175.411
      433        0.121        1.732            1      116.573      126.897      173.950
      434        0.139        1.780            1      118.974      132.020      178.767
      435        0.268        1.768            1      118.830      132.496      177.582
      436        0.134        1.752            1      117.511      125.870      176.297
      437        0.118        1.773            0      119.360      129.360      179.528
      438        0.175        1.757            0      118.681      138.438      177.231
      439        0.095        1.762            0      119.171      143.808      175.047
      440        0.118        1.755            0      118.556      136.121      174.880
      441        0.244        1.742            0      117.704      147.752      176.799
      442        0.139        1.767            1      118.758      136.420      176.479
      443        0.091        1.746            0      117.816      146.844      175.283
      444        0.095        1.763            0      118.973      135.578      175.993
      445        0.206        1.772            0      119.669      149.864      174.642
      446        0.154        1.733            0      117.484      146.635      173.361
      447        0.217        1.769            0      119.634      137.312      179.367
      448        0.133        1.747            1      117.791      157.335      176.822
      449        0.318        1.730            0      117.503      148.051      174.763
      450        0.222        1.820            1      119.905      161.612      182.499
      451        0.117        1.778            0      119.841      156.192      178.607
      452        0.157        1.747            1      116.953      136.856      176.441
      453        0.182        1.792            0      119.708      133.124      180.964
      454        0.118        1.756            1      117.551      151.540      176.203
      455        0.232        1.779            0      119.586      151.522      179.932
      456        0.182        1.752            0      118.392      141.461      175.666
      457        0.182        1.816            1      120.562      138.528      180.878
      458        0.105        1.778            0      119.395      127.120      178.159
      459        0.132        1.732            0      117.679      127.876      173.075
      460        0.084        1.735            0      117.975      134.117      175.553
      461        0.227        1.753            0      118.312      151.247      175.410
      462        0.170        1.740            1      117.718      141.936      174.250
      463        0.185        1.775            0      119.117      136.826      179.180
      464        0.085        1.748            1      117.811      139.534      176.103
      465        0.154        1.775            1      119.250      132.547      177.453
      466        0.090        1.763            1      118.606      142.019      176.126
      467        0.215        1.800            1      118.996      148.635      183.268
      468        0.156        1.767            0      118.184      147.982      181.186
      469        0.223        1.752            0      117.402      142.780      175.562
      470        0.068        1.744            1      116.854      159.783      175.566
      471        0.157        1.801            1      119.572      168.594      180.406
      472        0.241        1.841            0      121.549      176.741      187.505
      473        0.161        1.785            1      118.552      167.969      180.442
      474        0.113        1.771            1      118.804      171.697      177.980
      475        0.130        1.748            1      117.296      156.590      173.916
      476        0.132        1.768            1      117.620      168.662      176.628
      477        0.256        1.772            1      118.195      161.345      178.772
      478        0.116        1.780            1      118.709      163.234      177.382
      479        0.103        1.750            1      117.466      167.904      175.483
      480        0.093        1.760            1      118.388      158.140      176.238
      481        0.142        1.755            0      118.447      159.650      176.226
      482        0.222        1.754            0      117.557      156.944      175.457
      483        0.149        1.795            0      119.480      160.456      178.050
      484        0.187        1.817            0      120.306      155.879      181.951
      485        0.227        1.731            0      117.376      160.797      173.486
      486        0.141        1.728            1      116.092      150.702      173.696
      487        0.310        1.767            0      117.999      148.702      180.637
      488        0.142        1.789            1      118.860      168.408      179.313
      489        0.163        1.760            0      117.493      157.953      178.108
      490        0.191        1.761            1      118.265      151.486      178.266
      491        0.132        1.772            1      117.969      167.849      178.465
      492        0.111        1.755            1      117.416      159.147      175.827
      493        0.092        1.741            1      117.281      164.905      176.785
      494        0.169        1.780            1      118.323      156.089      176.922
      495        0.174        1.788            1      118.760      155.867      179.528
      496        0.208        1.729            0      117.248      192.276      172.979
      497        0.131        1.729            1      117.045      177.248      172.886
      498        0.170        1.753            0      118.930      192.305      174.861
      499        0.192        1.780            0      119.247      180.877      179.557
      500        0.309        1.802            0      120.040      181.037      180.987
      501        0.202        1.812            0      120.943      181.141      183.125
      502        0.154        1.797            1      119.730      186.397      179.829
      503        0.174        1.801            1      120.222      175.847      180.110
      504        0.152        1.761            1      117.839      164.560      173.084
      505        0.166        1.750            1      117.431      157.951      176.955
      506        0.215        1.802            1      119.185      174.170      181.473
      507        0.109        1.770            1      117.923      170.792      177.755
      508        0.232        1.823            0      120.553      173.612      183.775
      509        0.124        1.756            1      117.820      131.953      176.988
      510        0.153        1.746            1      117.042      123.417      176.646
      511        0.111        1.771            0      118.250      136.255      176.389
      512        0.165        1.783            0      118.873      139.053      177.873
      513        0.113        1.751            1      116.867      131.434      174.973
      514        0.115        1.764            1      118.218      136.459      175.904
      515        0.133        1.784            0      118.577      129.992      179.102
      516        0.127        1.789            1      119.391      144.562      179.169
      517        0.113        1.737            0      117.520      147.456      173.788
      518        0.074        1.746            1      118.176      159.887      176.814
      519        0.079        1.738            0      117.526      161.505      174.517
      520        0.117        1.769            1      118.792      141.137      178.538
      521        0.199        1.804            0      119.221      127.273      183.633
      522        0.095        1.756            0      118.074      123.283      177.104
      523        0.111        1.762            0      118.603      129.158      174.990
      524        0.210        1.748            0      117.922      135.824      175.640
      525        0.181        1.760            0      118.007      127.554      178.336
      526        0.457        1.776            1      118.719      122.917      180.390
      527        0.118        1.756            1      118.013      123.873      176.808
      528        0.129        1.782            0      119.335      133.437      177.848
      529        0.364        1.726            0      117.711      122.988      173.244
      530        0.281        1.737            0      117.587      114.952      175.073
      531        0.098        1.752            0      118.381      137.803      174.496
      532        0.196        1.815            0      120.489      127.894      184.054
      533        0.143        1.784            0      119.132      124.168      180.263
      534        0.151        1.775            0      119.738      116.931      177.570
      535        0.129        1.766            0      118.542      125.258      177.216
      536        0.109        1.757            1      118.521      136.475      176.788
      537        0.254        1.755            0      118.222      122.743      176.960
      538        0.340        1.764            1      118.002      125.232      178.304
      539        0.097        1.721            1      117.083      132.613      171.387
      540        0.171        1.802            1      120.091      150.539      180.704
      541        0.131        1.770            0      119.399      128.277      178.363
      542        0.091        1.719            0      117.110      130.924      174.577
      543        0.124        1.759            0      118.986      128.892      175.705
      544        0.274        1.771            0      119.246      123.088      177.894
      545        0.134        1.730            1      117.540      126.895      173.337
      546        0.143        1.770            1      118.815      133.103      176.694
      547        0.293        1.815            0      119.913      129.086      182.017
      548        0.209        1.813            0      119.935      140.238      183.292
      549        0.192        1.779            0      118.823      132.483      178.593
      550        0.115        1.777            1      118.947      136.945      176.855
      551        0.129        1.801            0      120.590      134.507      178.241
      552        0.139        1.768            1      118.498      119.456      175.058
      553        0.084        1.731            1      116.491      126.456      175.783
      554        0.117        1.751            1      117.741      135.787      177.230
      555        0.198        1.741            1      117.529      123.943      174.670
      556        0.116        1.767            1      118.501      125.317      178.718
      557        0.110        1.744            0      117.330      126.880      175.775
      558        0.090        1.746            1      117.889      126.916      175.085
      559        0.141        1.743            1      117.237      124.502      175.977
      560        0.206        1.792            1      119.997      128.761      180.416
      561        0.155        1.801            0      119.866      123.547      182.504
      562        0.188        1.748            0      118.870      127.550      173.532
      563        0.098        1.769            1      119.202      122.579      176.902
      564        0.224        1.758            0      118.855      123.933      174.125
      565        0.177        1.724            0      117.219      134.439      170.945
      566        0.185        1.732            0      117.168      129.427      173.305
      567        0.191        1.753            1      117.651      118.069      176.792
      568        0.234        1.741            0      116.903      115.465      176.143
      569        0.195        1.794            1      118.967      143.052      180.955
      570        0.106        1.758            1      117.188      127.136      175.823
      571        0.092        1.712            0      116.220      117.022      173.198
      572        0.093        1.741            1      117.549      126.470      175.135
      573        0.154        1.773            1      118.755      129.326      179.023
      574        0.146        1.784            0      118.857      117.386      177.941
      575        0.186        1.788            1      119.912      139.619      179.227
      576        0.146        1.786            0      118.928      117.801      178.385
      577        0.137        1.784            0      118.319      134.731      179.908
      578        0.133        1.791            1      119.823      125.908      181.074
      579        0.123        1.731            1      116.743      128.971      175.324
      580        0.173        1.780            0      118.782      133.614      179.371
      581        0.288        1.745            0      117.778      125.454      174.675
      582        0.134        1.773            0      118.365      128.562      177.082
      583        0.206        1.798            0      120.141      126.066      180.929
      584        0.227        1.728            1      117.277      109.628      173.380
      585        0.222        1.788            1      119.468      131.335      178.329
      586        0.124        1.763            0      118.394      129.646      176.180
      587        0.138        1.758            1      118.468      127.397      177.333
      588        0.149        1.775            1      118.738      126.236      179.673
      589        0.089        1.750            1      117.878      122.806      176.431
      590        0.163        1.782            1      118.515      123.781      178.392
      591        0.206        1.766            1      118.751      134.267      177.582
      592        0.182        1.753            1      118.337      133.395      175.364
      593        0.156        1.792            1      119.439      125.461      178.740
      594        0.088        1.740            1      117.768      128.386      176.057
      595        0.129        1.771            0      118.447      110.636      177.573
      596        0.130        1.776            0      118.551      126.218      178.775
      597        0.295        1.715            0      116.743      123.878      173.598
      598        0.168        1.770            0      119.110      130.872      176.899
      599        0.250        1.764            0      118.491      128.578      178.652
      600        0.104        1.745            1      117.396      135.019      176.138
      601        0.154        1.769            0      118.417      135.432      180.935
      602        0.096        1.747            1      117.803      132.456      178.642
      603        0.196        1.811            0      120.226      129.255      179.974
      604        0.091        1.751            1      117.909      129.226      174.636
      605        0.223        1.736            0      117.551      117.981      175.013
      606        0.296        1.813            0      121.138      137.716      183.170
      607        0.171        1.769            0      118.861      136.639      177.387
      608        0.242        1.818            0      121.232      129.185      181.338
      609        0.150        1.784            1      119.021      127.000      178.589
      610        0.180        1.754            0      117.679      126.135      176.991
      611        0.156        1.817            0      121.055      131.465      180.993
      612        0.130        1.770            1      118.610      132.595      178.559
      613        0.100        1.735            1      117.494      124.910      172.128
      614        0.113        1.762            1      118.403      130.072      178.128
      615        0.145        1.751            1      118.302      134.868      175.230
      616        0.177        1.717            1      117.159      144.088      171.488
      617        0.270        1.825            0      121.094      143.465      180.569
      618        0.131        1.742            0      117.183      129.553      174.695
      619        0.180        1.760            0      118.475      178.243      177.643
      620        0.179        1.778            1      118.356      225.301      177.398
      621        0.259        1.732            1      117.258      251.217      174.266
      622        0.130        1.739            1      117.392      249.022      175.358
      623        0.145        1.758            0      118.369      252.765      177.404
      624        0.144        1.769            1      118.546      244.311      177.800
      625        0.147        1.735            1      118.352      241.886      170.448
      626        0.094        1.740            1      116.759      225.454      172.624
      627        0.149        1.776            1      119.065      244.723      176.862
      628        0.133        1.783            0      119.008      263.550      179.060
      629        0.175        1.739            1      116.409      221.929      174.596
      630        0.168        1.740            0      117.535      190.818      172.595
      631        0.210        1.724            0      116.861      200.626      174.203
      632        0.107        1.755            0      118.075      206.283      174.052
      633        0.181        1.791            0      119.600      221.745      180.159
      634        0.155        1.743            0      118.593      217.993      172.838
      635        0.269        1.849            0      121.584      230.850      187.620
      636        0.304        1.880            0      121.886      230.430      189.025
      637        0.128        1.769            0      118.952      217.386      175.669
      638        0.154        1.774            0      118.527      214.415      176.352
      639        0.223        1.745            1      117.354      220.026      172.817
      640        0.137        1.786            1      118.800      246.859      175.864
      641        0.157        1.768            0      118.245      256.216      178.525
      642        0.161        1.792            0      119.826      268.551      179.989
      643        0.096        1.729            1      116.146      245.834      174.053
      644        0.146        1.776            1      118.063      228.595      178.205
      645        0.183        1.799            0      119.454      245.030      177.608
      646        0.202        1.754            0      117.914      251.296      176.175
      647        0.119        1.779            1      118.989      248.855      176.273
      648        0.192        1.767            0      118.491      243.985      178.589
      649        0.264        1.780            0      119.281      238.120      178.866
      650        0.125        1.765            1      117.542      213.341      176.637
      651        0.204        1.796            0      119.507      225.302      181.306
      652        0.096        1.746            1      117.533      223.679      172.165
      653        0.107        1.791            0      119.828      229.237      179.562
      654        0.122        1.776            1      119.589      253.064      176.745
      655        0.150        1.782            0      119.426      241.283      180.387
      656        0.205        1.795            0      119.396      250.841      184.184
      657        0.120        1.756            1      117.959      262.664      178.625
      658        0.133        1.778            1      118.729      206.335      179.506
      659        0.146        1.751            1      117.573      199.330      176.839
      660        0.150        1.765            0      119.156      233.045      179.129
      661        0.132        1.766            0      119.112      219.870      176.282
      662        0.188        1.803            0      118.965      235.351      181.695
      663        0.140        1.774            0      119.107      234.189      179.426
      664        0.117        1.759            1      118.522      245.548      177.397
      665        0.178        1.769            0      118.498      267.668      179.851
      666        0.097        1.714            1      116.612      263.602      171.923
      667        0.079        1.731            1      117.077      242.105      173.903
      668        0.136        1.728            0      116.635      241.042      174.085
      669        0.286        1.759            0      117.924      247.974      177.226
      670        0.099        1.763            0      118.508      248.067      176.243
      671        0.104        1.759            1      117.168      242.015      175.309
      672        0.161        1.766            1      118.298      246.781      178.571
      673        0.141        1.740            0      118.165      230.809      174.146
      674        0.099        1.763            1      118.013      230.708      176.088
      675        0.097        1.742            1      117.188      265.282      174.197
      676        0.126        1.755            1      117.952      265.647      177.126
      677        0.117        1.758            0      117.676      258.842      177.649
      678        0.316        1.778            1      117.900      265.095      178.980
      679        0.211        1.793            1      119.791      256.063      181.770
      680        0.140        1.769            1      117.587      245.986      175.061
      681        0.184        1.778            0      117.701      248.088      177.537
      682        0.115        1.736            1      116.839      264.847      171.549
      683        0.207        1.808            1      119.785      270.237      179.466
      684        0.120        1.739            1      116.802      263.234      174.846
      685        0.190        1.785            0      118.832      267.580      179.957
      686        0.184        1.766            0      118.447      267.893      179.107
      687        0.279        1.755            0      118.047      266.294      173.426
      688        0.093        1.727            1      116.115      261.962      172.776
      689        0.096        1.767            0      118.814      267.592      177.370
      690        0.093        1.750            1      117.514      263.760      175.015
      691        0.114        1.765            1      118.238      266.097      176.928
      692        0.351        1.755            0      118.984      268.207      179.649
      693        0.215        1.787            1      119.175      268.273      178.250
      694        0.119        1.743            1      117.457      265.250      176.043
      695        0.153        1.752            0      117.757      267.499      175.864
      696        0.143        1.780            1      119.193      268.498      177.780
      697        0.178        1.744            1      118.196      266.423      174.282
      698        0.073        1.710            1      116.319      263.174      172.109
      699        0.213        1.746            0      118.166      265.641      173.568
      700        0.124        1.766            1      118.460      268.314      177.019
      701        0.193        1.781            1      119.551      268.203      177.620
      702        0.153        1.737            1      117.908      264.999      172.843
      703        0.406        1.714            0      117.225      264.320      173.912
      704        0.135        1.733            1      116.866      264.213      173.727
      705        0.103        1.749            1      117.451      265.708      175.638
      706        0.273        1.743            0      117.654      264.667      175.781
      707        0.249        1.810            0      120.977      271.639      180.490
      708        0.111        1.760            0      118.981      267.930      174.544
      709        0.105        1.716            0      116.167      262.138      172.271
      710        0.103        1.768            1      118.617      266.342      175.161
      711        0.496        1.742            0      117.171      264.732      175.435
      712        0.150        1.764            1      118.109      266.456      174.209
      713        0.123        1.756            0      117.751      266.293      175.298
      714        0.078        1.721            1      116.345      254.372      173.910
      715        0.276        1.777            1      119.138      259.764      178.440
      716        0.141        1.778            0      119.080      269.014      179.393
      717        0.172        1.785            1      118.575      257.855      180.316
      718        0.094        1.764            0      118.980      267.594      178.043
      719        0.105        1.771            1      119.049      269.053      180.132
      720        0.224        1.829            1      120.611      270.594      184.038
      721        0.198        1.810            0      120.013      271.085      182.759
      722        0.150        1.773            1      118.124      265.764      176.875
      723        0.150        1.776            1      118.814      267.527      178.379
      724        0.175        1.759            0      118.412      265.991      177.118
      725        0.098        1.765            0      119.015      268.508      176.304
      726        0.154        1.811            0      120.837      272.374      180.220
      727        0.105        1.758            1      118.164      266.807      176.557
      728        0.152        1.769            0      118.347      266.399      179.361
      729        0.114        1.737            0      117.884      264.598      175.001
      730        0.381        1.751            1      117.927      266.283      178.673
      731        0.120        1.767            0      118.815      267.650      178.018
      732        0.203        1.790            1      119.749      268.590      178.305
      733        0.206        1.782            0      119.781      267.184      178.109
      734        0.095        1.734            0      117.679      264.778      173.512
      735        0.116        1.759            0      118.519      267.163      175.716
      736        0.098        1.758            1      118.272      267.146      175.778
      737        0.151        1.783            1      119.506      269.208      178.201
      738        0.173        1.793            1      119.528      268.470      181.823
      739        0.193        1.767            1      118.907      267.382      176.034
      740        0.091        1.744            1      118.254      266.500      174.968
      741        0.174        1.734            0      117.380      264.315      174.180
      742        0.164        1.738            1      117.502      247.278      176.624
      743        0.174        1.769            0      118.798      261.851      178.418
      744        0.151        1.769            0      118.817      249.748      178.777
      745        0.332        1.791            0      119.284      243.576      181.427
      746        0.116        1.794            0      119.485      245.759      178.615
      747        0.118        1.770            1      117.856      242.036      178.555
      748        0.224        1.822            1      120.621      217.121      182.823
      749        0.115        1.758            0      117.948      196.307      174.647
      750        0.085        1.770            0      119.544      197.129      177.313
      751        0.183        1.769            1      118.150      205.824      177.455
      752        0.185        1.719            0      116.773      225.799      172.272
      753        0.545        1.726            0      116.151      217.232      174.548
      754        0.124        1.733            1      117.260      238.656      173.523
      755        0.109        1.760            0      117.934      240.514      173.754
      756        0.072        1.729            1      116.384      238.543      172.793
      757        0.102        1.749            0      117.666      193.128      176.557
      758        0.105        1.761            1      118.118      214.405      174.973
      759        0.097        1.735            1      117.645      223.929      175.044
      760        0.146        1.797            1      119.648      219.062      178.843
      761        0.138        1.794            0      119.757      209.628      179.218
      762        0.116        1.755            1      118.949      201.409      176.139
      763        0.163        1.765            1      118.011      213.254      177.205
      764        0.136        1.777            0      118.873      207.064      179.631
      765        0.101        1.725            1      117.306      211.876      172.756
      766        0.305        1.819            1      120.057      221.526      181.340
      767        0.193        1.729            0      117.099      189.808      173.675
      768        0.168        1.819            0      120.649      225.916      181.238
      769        0.111        1.765            1      118.213      210.733      177.030
      770        0.117        1.749            1      117.625      210.373      179.041
      771        0.667        1.736            0      118.157      191.952      173.065
      772        0.708        1.753            0      117.660      203.790      177.226
      773        0.645        1.797            0      119.148      168.549      180.163
      774        0.656        1.734            1      116.828      174.406      172.926
      775        0.590        1.776            1      119.474      173.536      177.961
      776        0.670        1.827            0      120.261      182.430      184.036
      777        0.633        1.761            1      118.201      191.802      177.857
      778        0.704        1.751            0      117.823      170.630      175.587
      779        0.630        1.754            1      118.065      218.902      175.959
      780        0.692        1.758            1      118.788      227.144      175.373
      781        0.640        1.785            0      119.863      210.511      177.031
      782        0.699        1.799            0      120.257      194.875      184.534
      783        0.663        1.811            1      120.332      178.569      181.614
      784        0.713        1.817            0      120.359      250.322      185.130
      785        0.648        1.729            0      118.096      207.553      173.246
      786        0.647        1.786            1      119.274      190.252      180.857
      787        0.663        1.772            0      119.518      190.244      176.527
      788        0.631        1.761            1      118.673      224.865      177.203
      789        0.679        1.795            1      120.179      213.485      181.968
      790        0.668        1.774            0      119.000      234.814      179.022
      791        0.694        1.720            1      116.834      186.453      171.618
      792        0.694        1.781            0      119.109      213.783      181.109
      793        0.686        1.746            0      117.936      178.124      175.475
      794        0.711        1.759            0      118.076      181.420      177.317
      795        0.611        1.761            1      118.008      155.568      178.613
      796        0.668        1.785            0      118.790      142.328      178.876
      797        0.620        1.734            1      116.383      156.412      174.504
      798        0.734        1.780            0      118.157      168.748      179.207
      799        0.644        1.741            1      117.235      186.163      175.825
      800        0.664        1.759            1      117.875      182.419      174.057
      801        0.701        1.711            1      115.630      245.791      172.069
      802        0.697        1.827            0      120.249      265.350      186.915
      803        0.650        1.798            0      120.131      245.318      181.928
      804        0.693        1.721            0      115.905      250.093      173.796
      805        0.680        1.769            1      117.486      223.056      179.724
      806        0.611        1.726            1      117.103      186.003      175.044
      807        0.678        1.774            1      118.221      232.078      179.854
      808        0.627        1.726            0      116.589      263.643      172.818
      809        0.722        1.765            1      117.741      264.350      176.503
      810        0.616        1.753            1      116.854      264.046      176.552
      811        0.698        1.741            0      117.241      265.952      175.707
      812        0.682        1.760            1      118.019      265.844      175.621
      813        0.707        1.735            1      116.547      264.287      173.828
      814        0.604        1.783            1      119.021      258.744      176.936
      815        0.636        1.755            1      117.461      247.600      175.306
      816        0.697        1.796            0      119.738      269.121      181.959
      817        0.685        1.774            1      118.438      260.563      180.336
      818        0.660        1.782            0      119.160      264.608      176.985
      819        0.731        1.783            1      118.833      254.250      180.697
      820        0.682        1.798            1      119.162      258.363      178.821
      821        0.685        1.777            0      118.303      266.947      179.740
      822        0.664        1.760            1      118.128      266.637      176.843
      823        0.683        1.739            1      117.455      266.060      173.041
      824        0.653        1.740            1      117.062      264.041      174.629
      825        0.617        1.780            1      119.233      266.963      175.917
      826        0.705        1.759            1      117.968      265.865      177.063
      827        0.690        1.735            1      117.419      266.168      177.161
      828        0.674        1.774            0      118.772      267.301      178.720
      829        0.719        1.737            1      117.092      263.518      174.307
      830        0.737        1.799            1      120.138      261.797      179.385
      831        0.733        1.725            1      116.390      263.876      173.371
      832        0.669        1.755            1      118.128      266.475      178.020
      833        0.731        1.801            1      119.753      271.717      181.604
      834        0.642        1.750            1      118.632      267.541      175.248
      835        0.647        1.794            0      120.408      269.327      178.999
      836        0.619        1.763            1      119.203      267.090      178.905
      837        0.533        1.776            1      118.974      267.417      177.939
      838        0.651        1.764            1      118.512      266.828      178.363
      839        0.688        1.790            1      120.003      269.245      180.090
      840        0.608        1.759            1      118.788      267.326      174.255
      841        0.680        1.749            0      117.851      266.106      174.541
      842        0.688        1.844            0      121.400      272.366      185.177
      843        0.646        1.783            1      118.849      267.346      179.225
      844        0.655        1.754            1      118.251      266.797      176.056
      845        0.672        1.772            0      118.211      265.175      175.653
      846        0.696        1.752            1      117.846      265.396      175.648
      847        0.694        1.746            0      117.615      264.241      175.894
      848        0.621        1.746            0      117.777      265.095      175.861
      849        0.704        1.741            0      117.479      264.993      175.783
      850        0.597        1.758            1      118.670      267.662      175.188
      851        0.705        1.794            1      119.470      268.872      181.476
      852        0.720        1.757            1      118.587      268.694      175.218
      853        0.646        1.728            0      116.860      262.841      173.667
      854        0.672        1.755            0      117.689      265.835      178.702
      855        0.679        1.802            1      120.104      271.239      180.368
      856        0.677        1.724            0      116.581      263.736      174.354
      857        0.611        1.763            1      118.203      266.988      177.179
      858        0.605        1.723            1      117.037      263.388      171.857
      859        0.711        1.782            1      119.364      268.891      178.913
      860        0.646        1.720            1      115.814      261.753      175.558
      861        0.723        1.766            1      117.934      266.049      176.082
      862        0.661        1.735            1      116.987      263.115      174.322
      863        0.700        1.786            0      119.242      268.799      178.347
      864        0.701        1.751            0      117.550      264.423      176.088
      865        0.739        1.796            0      119.448      270.217      182.989
      866        0.678        1.789            0      119.469      268.420      178.904
      867        0.643        1.765            1      118.614      267.698      176.418
      868        0.671        1.799            0      119.883      268.301      179.222
      869        0.640        1.810            1      119.178      268.184      184.456
      870        0.691        1.747            1      117.979      265.977      175.736
      871        0.710        1.779            1      118.795      268.223      178.899
      872        0.570        1.747            0      117.850      265.325      174.172
      873        0.692        1.830            0      120.815      270.652      183.986
      874        0.611        1.829            1      120.911      271.424      180.511
      875        0.710        1.746            0      118.255      266.447      174.284
      876        0.542        1.795            1      119.597      271.229      178.861
      877        0.699        1.765            0      119.061      267.354      178.776
      878        0.616        1.795            0      120.192      270.367      182.106
      879        0.532        1.822            0      121.136      272.065      183.450
      880        0.638        1.748            0      117.799      266.763      178.695
      881        0.634        1.733            1      116.829      265.228      174.472
      882        0.560        1.765            1      118.504      266.917      177.048
      883        0.673        1.794            0      119.795      271.395      181.215
      884        0.688        1.747            1      118.138      267.143      177.362
      885        0.712        1.822            0      120.106      270.697      183.848
      886        0.665        1.725            0      117.353      262.893      172.471
      887        0.627        1.755            1      118.779      267.456      174.683
      888        0.693        1.738            1      117.041      263.721      174.688
      889        0.731        1.792            0      119.683      269.379      181.905
      890        0.684        1.792            1      119.549      269.658      180.338
      891        0.684        1.751            0      117.933      267.533      176.919
      892        0.658        1.762            1      118.541      267.684      177.302
      893        0.690        1.840            0      121.131      271.425      185.218
      894        0.694        1.713            1      116.781      266.324      172.986
      895        0.599        1.763            1      118.236      266.543      177.307
      896        0.720        1.784            1      119.891      268.231      179.366
      897        0.692        1.785            1      119.311      267.855      182.445
      898        0.721        1.759            1      118.259      266.464      176.469
      899        0.611        1.764            0      119.172      267.789      174.438
      900        0.686        1.748            1      118.751      267.321      173.054
      901        0.659        1.739            1      117.218      264.000      173.259
      902        0.636        1.769            0      118.165      266.789      176.383
      903        0.694        1.745            1      116.967      263.937      177.708
      904        0.635        1.741            1      117.104      264.651      172.827
      905        0.701        1.779            0      118.647      268.029      179.142
      906        0.678        1.777            1      117.921      267.887      179.025
      907        0.711        1.812            0      119.681      268.749      181.722
      908        0.665        1.781            0      118.733      266.580      178.484
      909        0.649        1.778            0      118.597      268.754      179.720
      910        0.690        1.754            0      117.951      266.192      177.113
      911        0.711        1.791            0      119.800      269.796      182.518
      912        0.680        1.814            1      120.516      270.917      184.306
      913        0.712        1.764            0      118.738      268.324      178.269
      914        0.641        1.754            1      117.762      265.292      174.862
      915        0.630        1.768            1      118.007      266.460      175.873
      916        0.695        1.784            0      119.588      266.323      178.168
      917        0.662        1.782            0      119.389      268.396      177.911
      918        0.648        1.791            1      119.544      267.942      180.395
      919        0.692        1.809            0      120.678      270.405      180.523
      920        0.707        1.802            0      120.309      272.549      179.095
      921        0.724        1.772            1      118.813      267.578      176.879
      922        0.642        1.744            0      118.169      265.562      172.325
      923        0.718        1.756            1      118.245      266.047      176.476
      924        0.701        1.795            1      119.722      269.463      183.389
      925        0.715        1.757            1      118.512      268.919      177.525
      926        0.653        1.755            0      118.169      266.812      176.018
      927        0.671        1.833            0      120.953      271.782      184.314
      928        0.734        1.770            1      118.402      267.052      177.730
      929        0.713        1.801            1      119.313      269.388      182.756
      930        0.646        1.791            0      119.510      268.887      179.753
      931        0.727        1.807            0      120.044      269.227      181.225
      932        0.603        1.729            1      116.802      263.859      172.717
      933        0.608        1.753            1      117.329      265.169      175.981
      934        0.604        1.733            1      117.328      263.214      176.136
      935        0.646        1.777            1      118.975      267.740      178.582
      936        0.729        1.748            1      118.179      267.041      173.865
      937        0.591        1.797            0      119.087      267.644      180.755
      938        0.712        1.806            0      119.933      270.047      181.110
      939        0.724        1.768            1      117.756      263.946      177.051
      940        0.695        1.749            1      117.440      266.156      177.059
      941        0.711        1.768            1      118.899      267.992      176.896
      942        0.696        1.742            1      116.819      263.117      176.717
      943        0.718        1.816            0      120.537      270.221      182.366
      944        0.668        1.727            1      116.684      263.675      173.860
      945        0.717        1.738            0      118.088      266.034      173.303
      946        0.666        1.787            1      118.846      268.229      182.182
      947        0.626        1.791            0      119.180      269.411      180.120
      948        0.702        1.745            0      117.682      265.055      176.371
      949        0.634        1.764            0      118.677      267.998      176.005
      950        0.723        1.740            1      117.533      265.837      173.190
      951        0.661        1.778            1      119.005      268.962      179.137
      952        0.649        1.806            1      120.228      270.536      179.491
      953        0.590        1.752            1      117.715      266.267      174.715
      954        0.629        1.726            0      117.544      265.190      172.907
      955        0.664        1.791            1      119.758      269.396      180.132
      956        0.701        1.746            1      117.709      265.544      174.609
      957        0.661        1.757            1      118.581      267.179      177.654
      958        0.577        1.738            1      117.591      265.418      175.256
      959        0.715        1.759            0      118.029      265.210      178.129
      960        0.668        1.790            0      119.340      267.968      180.263
      961        0.672        1.749            0      118.201      265.822      176.964
      962        0.671        1.767            0      118.175      265.513      175.838
      963        0.669        1.798            1      119.468      268.699      179.553
      964        0.702        1.728            0      117.272      264.389      174.110
      965        0.730        1.727            1      117.517      265.817      171.543
      966        0.674        1.766            0      117.941      265.359      176.684
      967        0.647        1.772            0      119.035      266.380      175.771
      968        0.693        1.725            0      117.107      264.330      172.404
      969        0.647        1.759            1      118.492      267.158      177.687
      970        0.710        1.758            0      119.136      268.255      175.552
      971        0.687        1.702            1      116.046      263.377      172.841
      972        0.631        1.736            1      117.247      265.875      174.416
      973        0.690        1.756            1      118.135      266.400      179.542
      974        0.705        1.750            1      118.613      267.375      174.551
      975        0.667        1.752            0      117.948      267.222      177.076
      976        0.655        1.734            1      117.149      266.021      175.484
      977        0.701        1.765            0      118.817      267.507      178.892
      978        0.700        1.745            0      116.989      264.216      178.113
      979        0.644        1.772            1      118.718      268.399      177.274
      980        0.654        1.814            1      120.481      271.265      184.025
      981        0.729        1.788            0      119.537      269.083      177.604
      982        0.717        1.742            1      117.637      266.131      175.938
      983        0.708        1.757            0      118.558      267.204      176.353
      984        0.615        1.752            0      118.583      267.591      177.761
      985        0.677        1.737            0      117.155      264.597      175.249
      986        0.708        1.775            0      119.733      268.609      174.506
      987        0.685        1.705            1      116.202      263.283      170.966
      988        0.617        1.801            0      119.606      268.501      179.341
      989        0.721        1.793            1      119.966      269.469      181.816
      990        0.675        1.764            1      118.693      267.043      178.484
      991        0.712        1.766            1      119.200      269.281      175.579
      992        0.692        1.774            1      119.362      268.771      177.962
      993        0.636        1.776            0      118.616      267.247      182.303
      994        0.716        1.767            1      119.259      267.266      176.663
      995        0.642        1.786            1      118.664      267.516      181.054
      996        0.693        1.751            1      117.886      265.775      173.781
      997        0.652        1.728            0      117.918      264.051      172.856
      998        0.728        1.710            1      116.782      263.921      172.624
      999        0.713        1.738            1      117.808      265.220      174.439
     1000        0.708        1.782            1      119.143      268.845      179.799
     1001        0.610        1.776            1      119.102      268.035      177.307
     1002        0.656        1.745            0      117.425      265.513      177.220
     1003        0.641        1.771            1      119.069      268.751      177.581
     1004        0.715        1.767            0      118.751      268.352      175.381
     1005        0.711        1.816            1      121.184      272.389      182.377
     1006        0.664        1.792            1      119.227      268.707      182.136
     1007        0.730        1.813            1      120.064      268.290      181.525
     1008        0.668        1.772            0      118.655      266.789      176.068
     1009        0.643        1.763            1      118.300      267.748      177.614
     1010        0.712        1.752            1      118.070      265.288      174.345
     1011        0.696        1.786            1      119.300      269.889      181.443
     1012        0.677        1.785            0      119.078      267.141      178.768
     1013        0.695        1.775            0      118.836      269.377      177.484
     1014        0.725        1.744            0      117.439      263.980      175.447
     1015        0.675        1.794            1      119.765      268.348      176.620
     1016        0.722        1.752            1      118.117      265.753      176.541
     1017        0.606        1.783            1      119.602      267.978      175.604
     1018        0.690        1.768            1      119.227      268.435      177.092
     1019        0.641        1.801            0      119.943      268.334      182.720
     1020        0.564        1.761            0      118.326      261.823      175.373
     1021        0.696        1.781            0      118.733      267.661      181.394
     1022        0.746        1.784            0      119.794      269.981      176.502
     1023        0.721        1.744            1      117.909      267.384      176.368
     1024        0.552        1.801            0      120.558      271.360      181.861
     1025        0.653        1.733            0      117.886      266.207      173.111
     1026        0.420        1.747            0      118.419      266.645      173.618
     1027        0.712        1.818            0      120.835      270.740      183.681
     1028        0.685        1.744            1      117.789      263.998      174.253
     1029        0.658        1.762            1      118.996      267.680      177.300
     1030        0.648        1.825            1      120.970      272.318      183.625
     1031        0.694        1.813            0      120.661      256.312      183.301
     1032        0.651        1.806            0      120.070      270.480      182.629
     1033        0.617        1.775            1      118.839      267.356      176.289
     1034        0.674        1.745            0      118.263      266.492      175.114
     1035        0.701        1.750            0      118.266      263.771      174.172
     1036        0.664        1.744            1      117.375      255.411      175.283
     1037        0.593        1.749            1      116.798      264.153      177.656
     1038        0.677        1.748            1      117.842      265.657      176.381
     1039        0.598        1.774            1      119.263      268.507      176.314
     1040        0.689        1.738            0      117.135      264.883      177.839
     1041        0.645        1.750            0      118.172      266.314      175.182
     1042        0.669        1.805            0      120.374      269.518      182.731
     1043        0.657        1.784            0      119.788      269.492      178.784
     1044        0.700        1.763            1      118.492      268.876      176.951
     1045        0.702        1.751            1      117.759      265.740      175.434
     1046        0.714        1.802            1      120.318      269.390      181.671
     1047        0.706        1.746            1      117.628      265.171      175.559
     1048        0.606        1.767            1      117.656      266.542      180.147
     1049        0.491        1.733            1      116.264      264.129      174.676
     1050        0.684        1.807            0      120.017      269.435      179.890
     1051        0.653        1.734            0      117.345      265.018      172.392
     1052        0.631        1.760            1      118.267      266.008      174.274
     1053        0.691        1.759            1      117.241      263.808      178.086
     1054        0.650        1.765            1      118.089      266.965      175.930
     1055        0.635        1.752            0      117.884      265.576      177.772
     1056        0.630        1.761            0      118.176      266.733      177.823
     1057        0.662        1.811            0      120.249      270.629      185.046
     1058        0.595        1.784            1      118.589      267.247      178.297
     1059        0.658        1.788            1      119.382      269.285      179.209
     1060        0.712        1.769            1      118.126      266.442      175.426
     1061        0.717        1.789            0      119.347      268.802      178.656
     1062        0.727        1.799            1      119.916      268.787      180.678
     1063        0.632        1.752            1      117.186      264.181      175.753
     1064        0.592        1.778            0      119.348      268.685      179.431
     1065        0.674        1.794            0      118.842      268.267      180.720
     1066        0.677        1.776            1      118.584      267.920      177.386
     1067        0.645        1.742            0      116.925      262.558      173.514
     1068        0.657        1.759            0      118.037      267.511      174.951
     1069        0.667        1.792            0      119.604      269.092      181.955
     1070        0.699        1.755            1      117.394      263.583      178.054
     1071        0.717        1.768            0      118.945      267.924      176.116
     1072        0.668        1.746            1      117.169      263.636      173.109
     1073        0.602        1.768            1      118.064      267.972      178.225
     1074        0.663        1.742            1      116.308      263.828      175.522
     1075        0.679        1.742            1      117.798      265.802      175.379
     1076        0.681        1.755            1      118.072      266.740      177.301
     1077        0.667        1.785            0      119.401      269.215      179.683
     1078        0.595        1.740            1      118.325      266.666      174.273
     1079        0.692        1.746            1      117.797      265.985      175.916
     1080        0.536        1.791            1      118.915      246.525      178.875
     1081        0.588        1.743            1      117.300      264.835      176.541
     1082        0.601        1.783            1      118.571      266.202      180.975
     1083        0.710        1.735            1      117.775      266.802      174.505
     1084        0.704        1.783            1      119.170      269.088      177.890
     1085        0.621        1.738            0      117.902      266.378      173.597
     1086        0.717        1.734            1      117.216      241.278      170.670
     1087        0.573        1.762            0      118.638      249.191      175.729
     1088        0.683        1.745            1      117.507      264.446      175.408
     1089        0.694        1.724            1      116.911      263.997      171.692
     1090        0.716        1.788            1      119.532      268.122      179.644
     1091        0.701        1.775            1      118.280      266.932      176.085
     1092        0.629        1.722            0      117.121      265.258      173.647
     1093        0.669        1.738            1      117.334      263.518      174.746
     1094        0.694        1.773            1      118.944      267.905      179.047
     1095        0.683        1.754            1      118.427      267.900      175.912
     1096        0.704        1.749            0      117.463      264.666      177.201
     1097        0.651        1.789            1      119.929      269.253      179.772
     1098        0.587        1.780            1      119.578      269.299      176.057
     1099        0.613        1.722            0      117.203      263.625      171.669
     1100        0.731        1.790            0      118.966      268.143      180.196
     1101        0.712        1.776            0      118.804      267.315      177.835
     1102        0.664        1.773            1      118.164      265.931      177.978
     1103        0.720        1.749            1      117.825      266.472      177.438
     1104        0.716        1.772            0      118.195      266.888      178.319
     1105        0.676        1.782            1      118.869      266.835      178.661
     1106        0.707        1.763            0      118.584      266.957      177.261
     1107        0.685        1.756            0      118.740      267.679      176.793
     1108        0.655        1.784            0      119.449      268.147      180.973
     1109        0.707        1.791            0      119.995      269.542      179.131
     1110        0.702        1.763            1      117.620      266.253      179.186
     1111        0.579        1.777            1      118.304      265.179      178.617
     1112        0.163        1.780            0      118.825      267.124      183.082
     1113        0.244        1.728            1      117.041      263.125      172.893
     1114        0.214        1.792            1      119.551      269.124      179.560
     1115        0.135        1.777            1      119.055      266.716      180.105
     1116        0.136        1.780            1      119.046      268.845      175.000
     1117        0.194        1.786            0      119.222      267.467      177.605
     1118        0.129        1.767            1      118.005      265.783      176.754
     1119        0.112        1.764            1      118.354      267.124      176.599
     1120        0.253        1.747            0      117.955      267.257      176.647
     1121        0.098        1.742            1      117.243      265.739      176.048
     1122        0.121        1.761            0      117.490      266.530      178.035
     1123        0.203        1.765            1      117.859      266.129      179.795
     1124        0.151        1.754            1      117.545      266.148      173.190
     1125        0.138        1.780            0      118.636      266.849      179.287
     1126        0.202        1.793            1      119.733      269.755      177.766
     1127        0.097        1.755            0      117.706      265.781      177.784
     1128        0.130        1.789            0      119.792      270.407      178.145
     1129        0.098        1.736            1      116.613      264.699      174.072
     1130        0.142        1.794            1      118.876      267.572      178.771
     1131        0.165        1.783            1      119.472      269.651      178.042
     1132        0.209        1.730            0      117.629      265.156      172.071
     1133        0.210        1.740            0      118.435      266.433      176.572
     1134        0.210        1.772            0      118.767      269.123      181.020
     1135        0.095        1.738            1      117.641      264.865      175.626
     1136        0.130        1.755            1      118.293      267.491      174.831
     1137        0.110        1.753            1      118.453      266.812      177.813
     1138        0.295        1.746            0      118.253      265.910      172.877
     1139        0.085        1.715            1      115.991      262.506      170.352
     1140        0.084        1.738            0      117.154      264.431      175.916
     1141        0.150        1.738            1      117.522      264.300      175.386
     1142        0.165        1.788            1      118.148      265.842      177.071
     1143        0.122        1.778            1      118.206      266.354      177.536
     1144        0.133        1.790            0      119.564      267.735      178.270
     1145        0.104        1.772            1      118.251      267.506      178.970
     1146        0.136        1.788            1      119.057      269.644      180.804
     1147        0.128        1.783            1      118.845      268.076      178.586
     1148        0.171        1.745            1      116.634      264.122      175.802
     1149        0.125        1.701            1      115.959      262.775      170.208
     1150        0.296        1.823            0      120.110      270.843      187.768
     1151        0.181        1.772            1      118.070      265.968      177.960
     1152        0.153        1.804            1      119.997      269.389      181.272
     1153        0.162        1.772            1      119.200      270.282      177.795
     1154        0.133        1.748            0      117.770      265.460      174.079
     1155        0.122        1.771            1      118.992      266.972      176.727
     1156        0.141        1.762            0      118.409      266.290      177.416
     1157        0.111        1.753            0      117.590      265.184      177.781
     1158        0.085        1.747            0      118.480      266.480      173.110
     1159        0.130        1.747            1      117.699      265.674      175.618
     1160        0.196        1.767            1      117.781      266.026      177.050
     1161        0.106        1.777            1      119.519      269.220      177.281
     1162        0.153        1.732            1      117.055      264.784      173.521
     1163        0.107        1.752            1      117.918      267.138      175.511
     1164        0.129        1.757            0      117.025      264.420      176.284
     1165        0.143        1.793            0      120.280      269.953      180.929
     1166        0.128        1.771            1      119.038      267.370      177.419
     1167        0.128        1.756            1      118.129      266.343      176.674
     1168        0.130        1.778            1      119.205      267.834      178.356
     1169        0.160        1.777            1      118.868      267.840      178.710
     1170        0.163        1.754            1      118.325      266.616      177.053
     1171        0.101        1.758            0      118.662      265.818      174.979
     1172        0.141        1.730            1      116.775      263.057      174.401
     1173        0.092        1.721            1      116.241      263.627      173.257
     1174        0.174        1.801            0      119.854      269.893      180.224
     1175        0.243        1.752            0      118.181      265.654      174.216
     1176        0.094        1.744            1      116.940      264.367      176.617
     1177        0.086        1.739            1      116.843      264.878      172.791
     1178        0.069        1.730            1      117.065      263.883      175.246
     1179        0.111        1.759            1      118.147      265.301      177.066
     1180        0.220        1.786            1      118.985      268.789      181.274
     1181        0.196        1.800            0      119.294      267.880      182.236
     1182        0.098        1.744            1      117.419      265.374      175.716
     1183        0.179        1.815            0      120.040      269.782      183.367
     1184        0.095        1.759            1      117.850      265.074      176.113
     1185        0.147        1.795            0      119.476      269.824      180.213
     1186        0.141        1.773            1      118.782      267.339      176.783
     1187        0.083        1.736            0      117.443      264.341      174.537
     1188        0.113        1.769            0      118.839      267.638      176.693
     1189        0.211        1.733            0      117.203      263.508      173.554
     1190        0.136        1.755            1      118.146      266.185      173.874
     1191        0.118        1.776            0      119.056      267.807      177.626
     1192        0.182        1.748            0      118.707      268.312      177.832
     1193        0.235        1.754            0      117.776      266.112      174.348
     1194        0.212        1.799            1      119.331      268.804      180.121
     1195        0.113        1.745            0      117.744      266.834      174.305
     1196        0.194        1.837            1      120.942      271.161      183.413
     1197        0.237        1.754            0      118.381      266.057      175.771
     1198        0.113        1.735            1      117.255      264.853      173.786
     1199        0.161        1.799            1      119.952      269.626      181.591
     1200        0.128        1.768            1      118.528      262.462      177.522
     1201        0.163        1.773            1      118.856      253.453      178.296
     1202        0.220        1.748            0      118.202      261.987      173.901
     1203        0.102        1.763            0      117.871      267.339      176.172
     1204        0.116        1.773            1      118.533      265.558      176.913
     1205        0.127        1.761            1      118.107      257.979      178.373
     1206        0.173        1.778            1      118.755      268.733      180.625
     1207        0.190        1.822            0      120.781      271.136      183.053
     1208        0.076        1.741            1      117.912      266.142      175.847
     1209        0.124        1.753            1      117.807      265.167      174.467
     1210        0.115        1.764            1      118.007      266.316      176.670
     1211        0.154        1.799            1      120.074      269.547      180.369
     1212        0.220        1.798            1      120.104      263.369      179.950
     1213        0.114        1.758            0      118.473      266.274      175.604
     1214        0.144        1.766            1      118.658      266.284      178.894
     1215        0.207        1.748            0      118.396      266.234      174.676
     1216        0.233        1.779            0      119.329      268.118      173.393
     1217        0.144        1.794            1      119.465      268.051      178.714
     1218        0.231        1.768            1      118.386      266.181      176.679
     1219        0.157        1.800            0      120.184      270.612      178.921
     1220        0.162        1.773            0      119.162      268.303      178.493
     1221        0.199        1.764            0      118.557      266.848      177.069
     1222        0.158        1.796            1      120.198      270.202      182.497
     1223        0.129        1.755            1      118.333      267.091      177.108
     1224        0.185        1.777            1      118.496      268.024      176.101
     1225        0.132        1.752            1      117.833      266.810      177.217
     1226        0.208        1.790            0      118.917      267.377      178.851
     1227        0.154        1.782            0      118.871      266.939      177.482
     1228        0.162        1.803            0      119.463      267.828      181.097
     1229        0.174        1.806            0      119.973      269.363      182.244
     1230        0.125        1.771            0      118.547      266.618      180.641
     1231        0.134        1.793            0      119.291      268.452      179.372
     1232        0.126        1.753            0      117.547      265.936      176.479
     1233        0.136        1.770            1      118.293      267.533      172.367
     1234        0.089        1.736            1      116.788      264.195      175.069
     1235        0.215        1.833            1      120.230      269.049      186.112
     1236        0.166        1.761            1      117.028      265.040      179.131
     1237        0.106        1.752            0      117.746      265.150      175.227
     1238        0.110        1.740            0      116.877      265.398      176.635
     1239        0.339        1.740            0      117.452      264.436      175.955
     1240        0.176        1.749            0      117.165      265.088      175.887
     1241        0.145        1.759            1      117.540      263.849      179.016
     1242        0.121        1.767            1      117.528      264.211      178.997
     1243        0.151        1.795            1      119.103      267.229      180.478
     1244        0.146        1.806            0      120.190      269.997      181.582
     1245        0.221        1.759            1      118.302      265.819      176.297
     1246        0.186        1.782            0      119.299      267.379      178.836
     1247        0.087        1.751            1      118.689      265.825      175.405
     1248        0.129        1.776            1      118.526      267.680      178.805
     1249        0.283        1.778            0      119.467      267.942      182.061
     1250        0.219        1.771            1      118.868      268.508      180.192
     1251        0.119        1.759            1      118.496      267.554      176.792
     1252        0.239        1.828            1      121.176      271.508      184.349
     1253        0.174        1.784            0      119.222      268.503      180.974
     1254        0.118        1.750            0      118.003      265.827      173.638
     1255        0.104        1.742            1      117.187      265.073      176.715
     1256        0.159        1.794            0      119.343      269.468      180.360
     1257        0.561        1.796            0      120.178      270.848      182.375
     1258        0.155        1.776            1      118.504      265.767      179.778
     1259        0.166        1.776            0      118.100      265.379      179.280
     1260        0.132        1.750            0      117.436      265.204      175.810
     1261        0.111        1.750            1      118.752      268.272      174.294
     1262        0.182        1.763            1      118.403      267.473      176.490
     1263        0.143        1.792            0      119.734      268.680      181.569
     1264        0.121        1.751            1      118.470      266.694      175.023
     1265        0.115        1.722            1      117.047      265.223      173.239
     1266        0.165        1.765            0      118.430      267.112      175.997
     1267        0.189        1.807            0      120.354      270.989      181.820
     1268        0.122        1.751            0      118.789      267.997      174.566
     1269        0.223        1.748            0      118.315      266.506      176.534
     1270        0.397        1.855            1      122.582      275.102      187.738
     1271        0.283        1.789            0      119.597      270.259      182.267
     1272        0.194        1.800            0      120.368      270.152      178.517
     1273        0.140        1.761            1      119.062      267.181      176.871
     1274        0.190        1.801            1      119.763      268.693      182.326
     1275        0.096        1.734            0      117.438      264.542      177.538
     1276        0.152        1.782            1      118.697      268.308      179.424
     1277        0.191        1.740            1      117.631      266.346      173.978
     1278        0.128        1.775            1      118.681      266.626      180.095
     1279        0.137        1.782            0      119.026      268.169      179.541
     1280        0.213        1.773            0      118.567      265.626      179.371
     1281        0.139        1.796            1      119.730      268.738      179.565
     1282        0.166        1.765            1      118.423      266.959      176.676
     1283        0.142        1.791            1      118.998      267.934      178.021
     1284        0.118        1.756            1      118.411      266.794      176.996
     1285        0.172        1.762            0      117.825      266.036      178.983
     1286        0.126        1.767            1      117.813      265.766      176.459
     1287        0.177        1.814            1      120.034      270.714      182.015
     1288        0.126        1.771            1      118.931      268.250      177.375
     1289        0.224        1.819            0      119.832      270.416      186.331
     1290        0.157        1.773            0      117.748      266.273      180.611
     1291        0.156        1.739            1      117.125      264.192      174.046
     1292        0.115        1.776            1      119.356      268.689      178.702
     1293        0.141        1.742            1      116.670      264.177      176.387
     1294        0.165        1.737            1      116.779      264.402      174.833
     1295        0.142        1.759            0      117.702      264.767      175.072
     1296        0.112        1.773            1      118.075      265.499      177.312
     1297        0.131        1.763            1      117.868      265.913      179.897
     1298        0.144        1.783            1      119.415      268.608      180.147
     1299        0.216        1.756            1      117.385      264.500      177.608
     1300        0.384        1.773            1      118.557      266.211      177.348
     1301        0.096        1.762            1      118.536      267.141      176.430
     1302        0.223        1.785            1      119.149      262.925      182.087
     1303        0.217        1.745            1      117.290      264.843      174.734
     1304        0.193        1.763            1      118.713      267.505      178.859
     1305        0.086        1.719            1      116.950      264.770      173.670
     1306        0.244        1.790            1      119.452      268.468      181.840
     1307        0.080        1.754            1      118.469      267.288      175.377
     1308        0.232        1.761            1      117.931      265.634      177.028
     1309        0.126        1.727            1      115.974      260.508      174.499
     1310        0.137        1.766            1      118.240      266.250      177.505
     1311        0.138        1.758            1      117.820      265.275      174.919
     1312        0.118        1.772            1      118.306      266.555      177.400
     1313        0.119        1.775            1      118.349      266.004      177.211
     1314        0.111        1.734            1      116.988      264.408      175.315
     1315        0.123        1.744            0      116.782      265.371      177.497
     1316        0.108        1.756            1      117.485      264.482      176.667
     1317        0.184        1.737            1      116.923      265.187      173.514
     1318        0.178        1.798            0      119.710      263.364      179.414
     1319        0.244        1.739            0      117.447      262.656      175.912
     1320        0.181        1.754            0      117.315      264.016      177.474
     1321        0.134        1.763            0      118.288      265.334      178.740
     1322        0.105        1.764            1      117.950      253.481      176.376
     1323        0.136        1.772            0      118.725      268.496      176.749
     1324        0.194        1.804            1      120.129      269.510      182.055
     1325        0.085        1.727            0      117.488      264.620      174.934
     1326        0.151        1.781            0      118.974      267.098      180.731
     1327        0.137        1.725            1      116.650      261.919      174.739
     1328        0.231        1.764            0      118.472      267.861      177.295
     1329        0.200        1.761            0      118.019      265.682      178.174
     1330        0.149        1.748            0      117.140      263.987      177.046
     1331        0.123        1.736            1      117.380      266.081      172.350
     1332        0.215        1.807            0      119.920      269.427      182.103
     1333        0.174        1.788            0      119.156      267.924      180.423
     1334        0.209        1.781            1      117.884      267.038      178.903
     1335        0.235        1.820            0      120.076      270.090      187.085
     1336        0.193        1.814            0      119.758      268.942      181.458
     1337        0.144        1.771            0      118.227      266.650      177.117
     1338        0.330        1.798            1      120.082      270.355      180.943
     1339        0.080        1.731            0      117.101      265.234      173.663
     1340        0.339        1.748            0      118.041      265.616      177.384
     1341        0.162        1.738            0      117.899      266.346      176.258
     1342        0.178        1.782            0      118.615      267.734      180.390
     1343        0.275        1.794            0      118.956      268.229      181.047
     1344        0.122        1.791            1      118.951      230.411      178.450
     1345        0.173        1.799            1      119.167      241.612      181.713
     1346        0.171        1.806            0      119.177      231.608      180.499
     1347        0.124        1.770            0      118.456      241.473      175.770
     1348        0.160        1.800            0      119.555      236.451      181.276
     1349        0.089        1.726            1      116.961      258.828      174.024
     1350        0.164        1.724            0      116.819      264.072      173.057
     1351        0.099        1.741            0      117.177      264.543      174.569
     1352        0.141        1.752            1      117.806      266.507      177.981
     1353        0.200        1.726            1      118.070      264.818      173.191
     1354        0.150        1.746            0      117.630      264.784      176.427
     1355        0.153        1.745            0      118.077      266.737      174.545
     1356        0.104        1.756            0      118.079      265.389      177.180
     1357        0.131        1.766            1      117.984      264.871      179.099
     1358        0.209        1.733            1      116.619      263.245      175.080
     1359        0.145        1.778            1      118.371      266.830      176.055
     1360        0.183        1.766            0      119.501      269.491      178.114
     1361        0.149        1.784            1      119.174      266.477      180.644
     1362        0.129        1.727            1      117.406      264.889      173.255
     1363        0.178        1.744            1      117.264      263.878      174.928
     1364        0.232        1.794            1      119.110      267.568      179.196
     1365        0.189        1.762            1      118.430      265.482      177.732
     1366        0.167        1.803            0      119.350      269.626      182.237
     1367        0.117        1.738            0      117.733      265.721      176.012
     1368        0.217        1.755            0      117.722      265.689      178.479
     1369        0.256        1.746            1      117.232      264.255      178.386
     1370        0.239        1.754            0      118.346      265.164      178.588
     1371        0.132        1.752            1      118.148      265.211      174.681
     1372        0.236        1.770            1      118.783      267.625      178.012
     1373        0.150        1.769            1      118.373      266.364      176.529
     1374        0.158        1.771            1      117.977      265.595      178.929
     1375        0.087        1.760            0      118.649      265.879      175.053
     1376        0.130        1.765            1      118.319      267.216      178.377
     1377        0.097        1.750            1      117.450      264.658      175.766
     1378        0.151        1.749            1      116.948      263.189      176.137
     1379        0.094        1.741            1      117.382      265.092      174.466
     1380        0.071        1.746            1      117.688      265.204      174.902
     1381        0.115        1.735            0      117.235      250.784      174.049
     1382        0.105        1.707            1      116.127      248.183      173.252
     1383        0.166        1.798            0      119.557      268.563      181.696
     1384        0.221        1.750            0      117.889      245.959      174.092
     1385        0.138        1.796            1      119.599      262.244      180.787
     1386        0.282        1.787            0      119.045      268.372      180.537
     1387        0.175        1.728            1      117.004      265.005      173.565
     1388        0.184        1.774            1      118.290      266.157      179.096
     1389        0.120        1.785            0      119.158      268.021      177.511
     1390        0.141        1.779            1      118.706      267.882      178.551
     1391        0.209        1.760            1      117.347      264.810      178.367
     1392        0.148        1.777            1      119.281      268.227      178.021
     1393        0.145        1.769            1      118.583      267.233      178.778
     1394        0.142        1.760            1      118.200      266.493      177.764
     1395        0.216        1.792            0      119.347      269.379      180.483
     1396        0.184        1.807            0      120.075      269.230      182.692
     1397        0.124        1.748            0      117.899      266.259      174.005
     1398        0.181        1.794            1      120.696      271.401      177.441
     1399        0.336        1.842            1      120.774      271.676      184.012
     1400        0.184        1.792            0      118.736      266.673      182.413
     1401        0.069        1.721            1      116.914      264.478      175.204
     1402        0.110        1.753            1      117.910      266.753      175.494
     1403        0.158        1.770            1      119.049      269.429      176.566
     1404        0.119        1.748            1      118.772      266.745      175.059
     1405        0.223        1.810            1      119.687      268.743      183.283
     1406        0.207        1.771            1      118.884      267.333      179.126
     1407        0.129        1.744            0      117.622      266.473      176.431
     1408        0.115        1.756            1      118.520      268.219      172.672
     1409        0.159        1.755            0      118.507      267.159      178.082
     1410        0.136        1.763            1      118.435      266.684      177.390
     1411        0.149        1.767            1      119.171      268.348      176.701
     1412        0.090        1.724            1      116.529      263.139      173.564
     1413        0.262        1.763            0      119.036      267.018      178.008
     1414        0.104        1.768            1      118.871      267.962      174.784
     1415        0.128        1.743            0      118.012      267.979      177.127
     1416        0.151        1.744            1      117.423      264.792      172.849
     1417        0.136        1.768            0      118.850      267.875      179.310
     1418        0.234        1.798            0      119.713      269.815      180.168
     1419        0.175        1.801            1      120.324      269.669      182.463
     1420        0.189        1.796            1      119.302      267.694      181.734
     1421        0.241        1.733            0      117.755      266.117      171.930
     1422        0.147        1.780            1      119.135      267.834      178.754
     1423        0.135        1.757            0      117.864      264.252      179.041
     1424        0.181        1.748            0      118.291      266.388      176.564
     1425        0.127        1.780            1      119.258      269.846      179.191
     1426        0.309        1.748            0      118.398      265.742      176.601
     1427        0.143        1.795            1      119.791      269.778      178.014
     1428        0.106        1.771            1      118.684      266.684      175.994
     1429        0.123        1.773            1      119.020      267.858      177.326
     1430        0.093        1.734            1      116.714      262.955      174.428
     1431        0.134        1.778            0      118.758      267.182      178.928
     1432        0.161        1.797            0      119.368      268.901      180.750
     1433        0.122        1.774            0      118.759      268.378      178.774
     1434        0.214        1.842            1      121.272      271.771      182.716
     1435        0.199        1.821            0      120.474      269.639      183.367
     1436        0.211        1.756            1      118.803      267.456      174.567
     1437        0.099        1.740            1      116.937      264.718      172.483
     1438        0.054        1.731            0      117.109      264.626      173.353
     1439        0.143        1.771            1      118.823      267.590      178.001
     1440        0.146        1.782            0      119.487      268.781      181.944
     1441        0.371        1.793            0      119.521      270.294      183.146
     1442        0.187        1.775            0      119.558      269.957      177.281
     1443        0.103        1.744            0      117.662      265.777      175.562
     1444        0.108        1.752            0      118.373      267.990      173.716
     1445        0.128        1.767            0      118.602      266.826      177.874
     1446        0.245        1.764            0      119.211      268.881      176.244
     1447        0.118        1.736            1      117.852      266.343      170.954
     1448        0.280        1.740            1      117.635      264.924      177.128
     1449        0.201        1.800            0      119.744      269.510      181.864
     1450        0.159        1.765            0      118.445      266.412      175.989
     1451        0.120        1.744            1      116.570      262.893      174.579
     1452        0.167        1.785            0      118.556      266.445      182.360
     1453        0.114        1.771            1      118.246      266.839      177.617
     1454        0.136        1.786            0      119.707      268.228      179.935
     1455        0.062        1.730            0      116.896      263.033      172.998
     1456        0.100        1.758            1      118.083      266.225      176.580
     1457        0.135        1.762            0      117.974      265.382      176.024
     1458        0.197        1.752            1      117.265      266.814      173.078
     1459        0.242        1.828            0      120.414      270.473      184.033
     1460        0.084        1.742            1      117.672      265.392      171.176
     1461        0.103        1.745            1      117.050      263.927      177.323
     1462        0.111        1.745            1      118.103      267.566      175.739
     1463        0.097        1.748            1      117.605      266.242      172.238
     1464        0.135        1.769            0      118.231      265.391      177.842
     1465        0.101        1.760            1      118.010      265.890      174.930
     1466        0.146        1.767            0      117.886      265.115      176.985
     1467        0.069        1.751            1      118.079      264.944      174.470
     1468        0.103        1.745            1      117.741      264.616      176.114
     1469        0.110        1.769            1      118.843      268.247      176.515
     1470        0.103        1.761            1      118.476      265.552      176.374
     1471        0.167        1.720            1      117.256      265.823      172.494
     1472        0.128        1.789            1      119.233      268.427      180.615
     1473        0.129        1.727            1      115.636      262.063      172.892
     1474        0.136        1.766            1      117.953      264.921      180.134
     1475        0.229        1.716            0      116.307      263.511      172.188
     1476        0.119        1.742            0      117.109      265.219      173.935
     1477        0.145        1.798            0      119.923      270.169      179.746
     1478        0.150        1.757            1      117.433      265.336      176.981
     1479        0.177        1.711            1      116.142      263.428      172.934
     1480        0.086        1.727            1      116.998      264.969      175.141
     1481        0.146        1.776            0      118.000      265.951      179.201
     1482        0.169        1.794            0      119.349      269.316      179.593
     1483        0.129        1.773            1      118.570      266.658      176.331
     1484        0.212        1.776            0      118.269      266.728      177.689
     1485        0.131        1.780            0      119.076      266.766      177.809
     1486        0.129        1.772            0      118.052      266.510      178.012
     1487        0.151        1.791            1      119.012      267.519      180.551
     1488        0.239        1.751            0      118.238      265.918      177.683
     1489        0.364        1.776            0      119.054      267.871      178.581
     1490        0.099        1.768            0      118.790      266.693      177.538
     1491        0.125        1.771            1      118.328      265.947      177.463
     1492        0.269        1.807            0      118.982      267.682      182.118
     1493        0.131        1.776            1      118.893      267.413      178.790
     1494        0.080        1.731            1      116.114      262.659      175.059
     1495        0.155        1.788            1      118.987      266.996      181.270
     1496        0.280        1.756            0      118.672      268.001      177.349
     1497        0.187        1.798            1      118.569      265.831      181.880
     1498        0.113        1.748            0      117.459      264.551      176.779
     1499        0.246        1.747            1      118.812      269.194      174.926
     1500        0.112        1.755            0      117.941      266.266      177.358
     1501        0.294        1.785            1      119.593      270.377      177.558
     1502        0.395        1.736            0      118.014      268.247      176.708
     1503        0.128        1.746            1      117.836      266.242      175.692
     1504        0.391        1.788            0      119.390      268.706      178.945
     1505        0.116        1.741            1      117.824      265.292      173.217
     1506        0.134        1.787            0      119.495      269.871      180.266
     1507        0.187        1.793            1      119.070      267.869      181.788
     1508        0.227        1.829            1      121.141      270.601      184.807
     1509        0.133        1.767            0      118.147      265.750      176.720
     1510        0.184        1.817            0      120.817      271.152      183.540
     1511        0.163        1.798            0      119.952      268.157      181.863
     1512        0.195        1.755            0      118.603      266.535      172.533
     1513        0.107        1.750            1      118.651      269.162      175.855
     1514        0.124        1.733            1      117.442      265.292      173.442
     1515        0.087        1.743            1      117.783      266.148      174.329
     1516        0.403        1.726            0      117.804      266.193      172.717
     1517        0.126        1.741            0      117.903      266.702      175.384
     1518        0.405        1.776            0      120.046      270.275      178.712
     1519        0.077        1.743            0      117.592      265.545      175.785
     1520        0.115        1.759            0      118.469      266.059      175.323
     1521        0.310        1.716            0      116.555      263.541      171.925
     1522        0.122        1.778            1      119.247      268.439      179.555
     1523        0.238        1.806            0      120.322      271.474      183.653
     1524        0.220        1.769            1      119.286      269.841      176.092
     1525        0.096        1.716            1      116.394      263.273      173.798
     1526        0.129        1.759            1      118.212      265.909      175.053
     1527        0.067        1.739            1      117.262      263.531      175.560
     1528        0.099        1.761            0      118.159      267.039      178.451
     1529        0.179        1.742            1      117.972      266.095      174.773
     1530        0.209        1.724            0      117.941      265.900      171.646
     1531        0.119        1.737            1      118.293      266.622      174.219
     1532        0.162        1.790            1      119.322      270.494      180.309
     1533        0.221        1.810            0      120.914      271.109      179.002
     1534        0.059        1.721            1      116.599      262.570      174.301
     1535        0.285        1.776            0      119.184      249.477      177.742
     1536        0.113        1.744            1      117.030      246.648      175.444
     1537        0.153        1.743            0      116.808      243.748      172.955
     1538        0.128        1.771            1      118.350      264.020      177.327
     1539        0.147        1.733            1      116.809      244.380      175.632
     1540        0.103        1.750            1      117.767      264.899      176.056
     1541        0.176        1.789            1      119.484      268.216      180.303
     1542        0.255        1.746            0      118.234      265.628      173.217
     1543        0.153        1.772            1      118.843      266.980      180.661
     1544        0.151        1.747            1      117.795      264.812      177.519
     1545        0.302        1.821            1      120.025      269.728      181.887
     1546        0.109        1.740            1      117.854      266.327      176.151
     1547        0.183        1.754            0      118.298      265.351      176.150
     1548        0.112        1.771            1      119.346      269.121      177.652
     1549        0.165        1.772            1      119.441      270.678      176.774
     1550        0.120        1.734            1      117.109      264.713      174.520
     1551        0.181        1.791            1      119.263      267.570      179.375
     1552        0.138        1.762            1      117.727      266.353      178.375
     1553        0.217        1.724            0      117.027      265.070      171.447
     1554        0.101        1.741            1      117.710      265.066      175.805
     1555        0.119        1.740            1      116.335      263.348      174.746
     1556        0.198        1.767            0      118.418      266.671      177.226
     1557        0.054        1.710            1      116.259      261.647      172.979
     1558        0.198        1.770            1      118.343      266.435      179.578
     1559        0.131        1.782            1      118.725      226.851      177.849
     1560        0.188        1.768            0      118.061      217.930      178.039
     1561        0.129        1.759            0      117.702      195.303      175.814
     1562        0.150        1.783            0      119.000      172.186      176.715
     1563        0.156        1.732            1      116.798      263.245      173.220
     1564        0.131        1.718            1      116.306      255.942      173.213
     1565        0.133        1.773            1      118.325      266.601      177.274
     1566        0.100        1.729            1      116.639      264.462      173.296
     1567        0.159        1.820            0      120.621      270.179      180.798
     1568        0.210        1.773            1      117.656      263.911      178.627
     1569        0.144        1.767            0      117.534      264.681      177.873
     1570        0.095        1.722            1      116.266      261.160      173.271
     1571        0.218        1.754            0      118.062      245.975      175.354
     1572        0.353        1.751            0      117.454      250.664      178.197
     1573        0.181        1.795            0      119.557      259.903      181.509
     1574        0.144        1.774            0      118.264      239.172      177.362
     1575        0.126        1.758            1      118.397      258.712      176.850
     1576        0.134        1.778            1      118.641      231.511      176.833
     1577        0.178        1.754            0      118.350      231.737      174.096
     1578        0.091        1.754            1      118.244      221.297      176.381
     1579        0.192        1.707            0      116.347      233.818      171.507
     1580        0.125        1.775            0      118.968      237.937      177.019
     1581        0.099        1.746            1      117.922      257.490      173.594
     1582        0.193        1.787            1      120.249      259.945      180.172
     1583        0.150        1.768            1      118.694      267.056      178.204
     1584        0.117        1.772            1      118.971      267.478      176.312
     1585        0.116        1.765            1      118.642      267.448      176.152
     1586        0.122        1.742            0      117.491      264.159      172.400
     1587        0.129        1.783            1      119.838      269.921      177.936
     1588        0.136        1.773            0      118.521      266.268      177.752
     1589        0.174        1.798            0      119.374      269.831      180.673
     1590        0.236        1.741            0      117.641      265.035      174.611
     1591        0.095        1.721            1      116.443      263.793      172.620
     1592        0.179        1.784            1      119.378      268.154      179.146
     1593        0.159        1.764            1      118.930      267.686      174.988
     1594        0.131        1.772            0      118.977      267.885      176.572
     1595        0.246        1.750            0      119.375      268.792      176.001
     1596        0.117        1.737            1      117.226      264.030      175.245
     1597        0.176        1.805            0      119.777      269.650      184.223
     1598        0.141        1.782            1      119.110      268.978      180.929
     1599        0.210        1.789            0      119.379      269.072      180.127
     1600        0.143        1.698            0      115.437      260.839      171.386
     1601        0.723        1.754            0      117.797      266.327      176.196
     1602        0.652        1.748            0      117.806      265.387      176.876
     1603        0.712        1.759            1      118.042      266.236      177.938
     1604        0.723        1.758            1      117.848      265.817      176.995
     1605        0.622        1.742            1      117.091      263.923      174.278
     1606        0.643        1.769            1      117.467      264.732      178.560
     1607        0.688        1.751            1      117.116      264.602      174.634
     1608        0.652        1.759            1      118.088      266.492      174.577
     1609        0.736        1.775            1      118.286      267.256      177.882
     1610        0.717        1.783            1      118.482      266.439      180.804
     1611        0.665        1.814            1      120.052      270.158      181.874
     1612        0.647        1.769            0      118.406      267.918      178.067
     1613        0.491        1.774            1      119.183      268.425      177.468
     1614        0.648        1.773            1      118.325      266.843      180.792
     1615        0.694        1.839            0      120.469      270.312      186.906
     1616        0.603        1.774            0      119.283      267.167      177.036
     1617        0.664        1.777            1      118.842      242.753      179.419
     1618        0.686        1.747            1      116.866      264.102      176.888
     1619        0.719        1.753            1      117.785      265.589      178.166
     1620        0.696        1.746            1      117.388      264.602      175.018
     1621        0.654        1.766            0      118.392      267.265      178.464
     1622        0.701        1.765            0      118.310      264.992      176.345
     1623        0.677        1.756            1      117.605      265.729      175.234
     1624        0.671        1.762            0      118.110      265.652      176.045
     1625        0.724        1.695            1      114.371      260.940      170.945
     1626        0.682        1.773            1      118.187      267.127      175.828
     1627        0.613        1.735            0      117.146      264.752      174.394
     1628        0.718        1.809            0      120.384      270.470      181.053
     1629        0.678        1.792            1      118.696      266.468      178.847
     1630        0.684        1.759            1      117.854      263.531      175.187
     1631        0.604        1.739            1      116.555      232.008      175.843
     1632        0.662        1.757            0      118.180      229.946      178.126
     1633        0.762        1.851            0      120.719      224.388      187.079
     1634        0.698        1.765            0      118.673      254.016      179.175
     1635        0.641        1.808            0      120.472      261.253      182.536
     1636        0.663        1.709            1      116.157      258.340      174.284
     1637        0.708        1.759            0      118.395      258.949      177.239
     1638        0.672        1.764            1      118.614      262.740      179.081
     1639        0.668        1.758            0      118.870      267.907      175.113
     1640        0.688        1.759            1      118.190      247.577      177.841
     1641        0.706        1.794            1      120.236      227.558      179.483
     1642        0.615        1.790            1      120.211      219.322      182.066
     1643        0.684        1.717            1      116.436      221.381      171.112
     1644        0.648        1.730            1      116.632      227.217      174.202
     1645        0.645        1.771            1      118.456      210.036      180.583
     1646        0.715        1.751            1      117.940      214.783      176.051
     1647        0.695        1.751            1      118.201      213.863      175.401
     1648        0.599        1.757            0      118.505      221.528      175.995
     1649        0.569        1.776            1      118.441      210.242      176.906
     1650        0.705        1.743            1      117.338      217.869      173.036
     1651        0.703        1.793            0      119.820      232.922      179.684
     1652        0.725        1.781            0      119.345      196.666      179.226
     1653        0.662        1.743            1      118.037      225.878      177.715
     1654        0.630        1.734            1      117.923      226.677      173.050
     1655        0.692        1.731            1      117.313      236.730      172.992
     1656        0.592        1.778            0      118.820      247.003      178.017
     1657        0.717        1.788            1      119.706      234.876      180.334
     1658        0.625        1.742            0      117.426      204.637      173.178
     1659        0.634        1.764            1      118.819      204.753      176.035
     1660        0.630        1.754            0      118.438      253.248      175.540
     1661        0.671        1.838            0      120.864      232.517      183.816
     1662        0.593        1.773            1      118.833      217.392      173.831
     1663        0.664        1.797            1      119.809      221.874      180.164
     1664        0.639        1.791            0      119.638      240.365      180.239
     1665        0.610        1.754            0      118.105      235.056      172.741
     1666        0.540        1.741            0      118.104      214.824      176.978
     1667        0.729        1.760            0      118.358      214.122      177.018
     1668        0.705        1.775            1      119.012      223.171      177.143
     1669        0.626        1.727            1      116.424      208.304      176.086
     1670        0.653        1.764            1      118.468      222.166      176.488
     1671        0.666        1.725            1      116.825      252.492      175.422
     1672        0.595        1.780            1      119.056      250.575      177.322
     1673        0.700        1.805            1      119.604      262.514      182.200
     1674        0.658        1.771            1      118.189      266.756      178.812
     1675        0.682        1.791            0      120.006      268.622      179.410
     1676        0.635        1.773            0      118.858      249.811      179.964
     1677        0.684        1.904            0      120.270      249.096      196.050
     1678        0.732        1.925            0      121.703      222.211      195.090
     1679        0.659        1.926            0      121.794      205.752      196.887
     1680        0.695        1.910            0      120.283      227.949      195.176
     1681        0.736        1.963            0      122.826      232.669      196.580
     1682        0.607        1.787            1      118.973      266.778      180.263
     1683        0.695        1.759            0      118.243      264.857      177.034
     1684        0.605        1.722            1      116.095      260.142      173.900
     1685        0.680        1.763            1      117.805      260.819      176.699
     1686        0.679        1.770            1      117.868      211.239      178.087
     1687        0.525        1.811            0      120.633      238.185      179.626
     1688        0.545        1.775            1      118.370      232.480      177.734
     1689        0.636        1.770            1      117.960      236.635      179.353
     1690        0.689        1.734            1      117.116      247.204      174.304
     1691        0.613        1.825            1      120.790      195.853      182.438
     1692        0.694        1.796            1      120.014      181.010      179.066
     1693        0.715        1.771            1      118.495      170.535      180.068
     1694        0.642        1.778            1      118.350      170.836      177.763
     1695        0.573        1.753            0      117.711      166.873      174.212
     1696        0.665        1.761            0      117.753      163.741      177.177
     1697        0.711        1.768            0      118.392      173.253      179.322
     1698        0.499        1.786            0      118.904      173.715      181.546
     1699        0.714        1.751            1      117.759      154.884      176.558
     1700        0.659        1.756            1      116.657      150.517      176.573
     1701        0.711        1.755            1      117.725      169.678      177.138
     1702        0.744        1.765            1      117.975      170.358      176.576
     1703        0.701        1.721            1      115.824      155.132      172.938
     1704        0.644        1.742            1      116.531      151.881      175.138
     1705        0.603        1.800            1      119.062      167.366      178.788
     1706        0.667        1.803            1      119.188      185.302      181.641
     1707        0.593        1.765            1      117.995      180.554      176.219
     1708        0.607        1.778            0      119.100      179.009      177.836
     1709        0.722        1.780            0      118.748      193.969      179.104
     1710        0.684        1.734            1      116.604      178.876      174.786
     1711        0.674        1.788            1      118.787      185.867      178.238
     1712        0.624        1.802            0      119.401      176.514      181.385
     1713        0.537        1.782            1      118.666      175.593      179.574
     1714        0.696        1.731            1      116.501      163.902      174.229
     1715        0.660        1.774            0      119.077      188.263      177.942
     1716        0.711        1.728            0      116.799      181.495      171.187
     1717        0.682        1.739            1      117.091      172.225      174.074
     1718        0.681        1.755            0      118.381      182.609      177.351
     1719        0.694        1.775            1      118.798      180.145      176.759
     1720        0.720        1.785            0      119.544      189.395      179.545
     1721        0.614        1.804            1      119.155      180.231      178.787
     1722        0.618        1.768            1      117.855      190.780      179.838
     1723        0.682        1.762            1      117.886      246.671      176.711
     1724        0.712        1.821            0      120.327      250.358      181.502
     1725        0.612        1.753            0      117.486      265.586      176.091
     1726        0.667        1.781            1      118.109      266.155      180.134
     1727        0.626        1.727            1      116.257      263.316      175.721
     1728        0.707        1.735            0      117.467      264.825      174.924
     1729        0.728        1.777            1      118.514      268.409      180.585
     1730        0.655        1.734            1      117.371      265.002      175.773
     1731        0.729        1.730            1      116.475      263.988      170.578
     1732        0.702        1.778            0      118.232      267.405      178.636
     1733        0.720        1.786            0      119.256      269.227      179.452
     1734        0.638        1.746            0      118.180      265.461      174.603
     1735        0.524        1.777            1      119.067      267.784      179.117
     1736        0.657        1.749            1      117.798      264.307      176.376
     1737        0.684        1.814            0      120.561      271.005      182.185
     1738        0.601        1.771            0      119.646      262.583      177.096
     1739        0.692        1.798            1      120.107      269.899      180.059
     1740        0.703        1.737            0      117.575      264.443      174.325
     1741        0.713        1.780            0      119.628      269.364      179.201
     1742        0.664        1.819            0      120.975      271.740      184.479
     1743        0.693        1.764            0      118.483      265.720      177.731
     1744        0.709        1.786            0      119.245      268.149      180.411
     1745        0.625        1.786            1      119.674      269.223      177.023
     1746        0.684        1.763            1      118.218      267.513      175.400
     1747        0.714        1.774            1      118.658      267.257      180.109
     1748        0.644        1.782            0      119.057      267.557      179.799
     1749        0.753        1.789            1      119.462      267.496      182.061
     1750        0.638        1.789            0      120.007      269.287      180.123
     1751        0.667        1.736            1      117.232      264.163      173.245
     1752        0.680        1.773            0      119.492      267.806      176.508
     1753        0.644        1.746            1      117.346      259.142      176.267
     1754        0.530        1.749            1      117.925      259.573      176.312
     1755        0.636        1.747            1      117.923      258.899      176.926
     1756        0.676        1.759            0      119.013      259.453      173.222
     1757        0.732        1.777            1      119.338      267.886      179.553
     1758        0.690        1.790            1      119.298      268.852      177.997
     1759        0.701        1.762            1      118.106      227.852      176.131
     1760        0.617        1.720            1      117.113      228.112      171.222
     1761        0.702        1.786            0      119.482      225.142      179.165
     1762        0.623        1.765            1      118.256      202.728      176.195
     1763        0.593        1.794            1      119.448      199.856      179.262
     1764        0.667        1.789            0      119.882      244.347      179.610
     1765        0.652        1.775            1      118.713      238.581      177.463
     1766        0.707        1.754            1      117.611      254.763      177.005
     1767        0.718        1.752            1      117.232      262.425      175.303
     1768        0.716        1.758            1      118.637      267.577      174.839
     1769        0.703        1.760            0      118.772      267.686      176.342
     1770        0.676        1.774            1      118.644      268.731      177.987
     1771        0.671        1.755            0      118.271      266.148      176.110
     1772        0.672        1.765            1      118.256      265.792      177.479
     1773        0.653        1.769            1      118.538      268.663      177.795
     1774        0.693        1.779            0      118.216      266.029      179.105
     1775        0.713        1.769            1      118.720      267.506      176.844
     1776        0.675        1.726            1      116.550      262.977      173.045
     1777        0.665        1.758            1      118.290      266.853      176.999
     1778        0.704        1.766            1      117.684      265.039      178.467
     1779        0.631        1.797            1      118.902      267.053      181.091
     1780        0.744        1.783            1      118.878      268.003      175.980
     1781        0.719        1.755            1      117.737      265.059      176.203
     1782        0.704        1.760            1      117.677      265.086      176.504
     1783        0.635        1.781            1      119.445      268.610      177.381
     1784        0.683        1.776            0      119.208      264.329      177.584
     1785        0.691        1.733            1      117.283      235.005      173.764
     1786        0.665        1.777            0      119.090      247.776      179.398
     1787        0.601        1.797            0      119.290      264.274      178.593
     1788        0.625        1.762            0      118.191      265.108      178.360
     1789        0.694        1.758            0      118.756      267.044      174.183
     1790        0.684        1.820            0      120.978      271.728      181.340
     1791        0.592        1.766            1      119.215      268.573      176.788
     1792        0.629        1.765            1      118.065      266.559      177.424
     1793        0.710        1.757            1      118.099      266.948      176.069
     1794        0.619        1.757            1      117.466      265.076      179.226
     1795        0.688        1.800            0      119.677      265.213      182.436
     1796        0.714        1.756            1      117.929      265.194      175.089
     1797        0.554        1.763            1      118.313      267.124      176.854
     1798        0.668        1.771            0      118.177      266.277      177.464
     1799        0.673        1.745            1      116.979      265.268      175.003
     1800        0.705        1.790            0      119.001      267.647      180.015
     1801        0.638        1.772            1      118.238      265.622      177.023
     1802        0.680        1.752            1      118.340      265.554      172.046
     1803        0.689        1.801            0      119.707      261.121      179.900
     1804        0.707        1.754            0      117.837      265.116      177.307
     1805        0.621        1.769            1      118.393      266.378      178.575
     1806        0.701        1.750            0      117.330      264.972      176.782
     1807        0.708        1.742            1      116.652      261.993      174.142
     1808        0.725        1.774            1      117.824      264.582      179.034
     1809        0.595        1.772            0      118.631      265.740      177.535
     1810        0.675        1.743            1      117.650      265.664      174.821
     1811        0.717        1.811            0      120.459      269.772      179.781
     1812        0.622        1.762            1      118.183      256.765      176.392
     1813        0.685        1.738            1      117.024      264.715      174.106
     1814        0.586        1.751            0      117.509      265.974      177.460
     1815        0.691        1.803            0      119.791      268.847      183.395
     1816        0.666        1.752            0      118.174      264.216      174.349
     1817        0.645        1.785            0      119.309      268.197      180.687
     1818        0.702        1.738            1      116.381      262.816      175.949
     1819        0.628        1.766            0      117.749      265.558      178.358
     1820        0.564        1.751            0      118.215      265.329      172.995
     1821        0.708        1.772            0      117.852      266.244      180.114
     1822        0.723        1.728            1      116.678      264.228      173.512
     1823        0.655        1.791            0      119.174      267.214      179.016
     1824        0.643        1.754            1      117.913      266.202      174.260
     1825        0.591        1.760            1      117.823      265.494      176.709
     1826        0.599        1.731            0      117.146      265.071      170.164
     1827        0.709        1.784            1      118.702      266.957      181.253
     1828        0.630        1.780            1      118.510      266.590      178.811
     1829        0.689        1.789            0      119.002      267.359      177.442
     1830        0.660        1.742            0      117.928      265.129      171.497
     1831        0.670        1.768            1      118.315      266.574      176.603
     1832        0.697        1.733            1      117.080      256.756      173.726
     1833        0.721        1.810            1      119.856      269.721      181.712
     1834        0.659        1.794            1      119.246      259.963      181.883
     1835        0.743        1.705            1      115.336      246.236      171.060
     1836        0.663        1.761            0      117.857      265.995      175.961
     1837        0.580        1.778            0      119.881      251.752      175.660
     1838        0.703        1.749            0      118.225      260.438      176.260
     1839        0.687        1.774            0      118.960      268.894      180.344
     1840        0.691        1.742            0      117.563      247.306      174.583
     1841        0.712        1.750            1      118.319      265.964      175.197
     1842        0.727        1.731            1      116.618      263.004      175.240
     1843        0.712        1.789            0      119.502      268.671      180.737
     1844        0.583        1.710            0      116.410      263.316      170.301
     1845        0.670        1.776            1      118.407      265.580      180.884
     1846        0.662        1.783            0      118.731      266.631      177.953
     1847        0.628        1.752            1      117.453      264.635      177.309
     1848        0.661        1.774            0      118.538      266.314      180.310
     1849        0.624        1.750            0      117.811      267.500      175.535
     1850        0.730        1.806            0      119.685      269.266      181.603
     1851        0.673        1.712            1      115.294      261.449      170.717
     1852        0.700        1.786            1      119.245      266.974      180.628
     1853        0.701        1.743            0      117.144      265.203      175.536
     1854        0.660        1.767            0      118.099      266.033      178.274
     1855        0.653        1.749            1      117.067      264.481      175.741
     1856        0.660        1.773            1      117.944      266.074      179.238
     1857        0.692        1.786            1      119.273      268.956      179.441
     1858        0.666        1.767            1      117.904      265.136      175.465
     1859        0.680        1.816            0      119.862      268.697      182.041
     1860        0.489        1.772            1      118.399      266.836      177.190
     1861        0.690        1.764            1      117.500      264.626      177.292
     1862        0.662        1.761            1      118.179      266.242      176.161
     1863        0.686        1.738            1      116.410      261.715      173.945
     1864        0.592        1.744            0      116.884      263.163      177.791
     1865        0.664        1.749            1      117.662      266.429      175.135
     1866        0.675        1.744            0      117.741      265.729      175.522
     1867        0.671        1.759            0      117.983      266.253      175.351
     1868        0.702        1.745            1      117.329      265.144      176.208
     1869        0.638        1.759            1      117.430      264.846      178.488
     1870        0.695        1.745            1      116.941      264.132      174.597
     1871        0.603        1.776            0      118.602      266.781      177.501
     1872        0.641        1.797            0      119.891      269.732      179.839
     1873        0.674        1.777            1      118.150      267.305      179.281
     1874        0.578        1.775            0      118.260      267.550      176.186
     1875        0.676        1.766            1      117.585      265.414      175.181
     1876        0.723        1.744            1      116.694      264.739      177.127
     1877        0.659        1.768            1      117.851      266.276      178.434
     1878        0.671        1.761            0      118.857      267.423      176.188
     1879        0.648        1.822            1      120.127      269.027      182.779
     1880        0.706        1.747            1      118.001      264.731      176.122
     1881        0.695        1.771            1      118.433      267.265      176.248
     1882        0.637        1.761            1      118.457      266.226      176.378
     1883        0.676        1.819            0      119.946      269.534      183.338
     1884        0.708        1.743            1      117.292      264.745      174.176
     1885        0.616        1.746            1      116.846      264.072      175.030
     1886        0.681        1.774            1      118.783      266.243      176.838
     1887        0.680        1.783            0      118.909      267.743      181.654
     1888        0.709        1.786            1      119.354      269.344      181.760
     1889        0.677        1.744            0      118.370      267.278      176.051
     1890        0.691        1.783            1      119.555      268.305      177.651
     1891        0.629        1.782            0      119.063      268.378      179.180
     1892        0.443        1.763            1      118.684      267.764      176.928
     1893        0.669        1.775            0      119.531      267.843      175.835
     1894        0.713        1.754            1      118.310      268.364      176.401
     1895        0.687        1.730            1      117.622      264.995      174.235
     1896        0.668        1.743            1      117.405      266.513      175.568
     1897        0.636        1.764            1      118.960      267.986      177.046
     1898        0.654        1.786            1      119.226      268.403      178.758
     1899        0.670        1.797            1      120.082      268.928      179.018
     1900        0.643        1.745            0      117.604      265.185      175.993
     1901        0.681        1.739            0      116.625      263.683      174.178
     1902        0.693        1.748            1      117.651      266.534      177.641
     1903        0.696        1.783            1      118.889      250.854      179.838
     1904        0.728        1.805            0      119.701      270.231      183.058
     1905        0.628        1.764            1      117.349      264.990      177.216
     1906        0.635        1.727            1      116.912      264.231      171.523
     1907        0.718        1.741            1      116.896      263.069      174.363
     1908        0.658        1.762            0      118.372      266.902      178.945
     1909        0.692        1.779            0      118.546      267.645      177.678
     1910        0.628        1.766            1      118.834      266.847      178.333
     1911        0.691        1.742            1      118.058      265.950      171.843
     1912        0.620        1.715            0      116.012      262.615      175.112
     1913        0.638        1.754            0      118.232      267.252      176.142
     1914        0.510        1.782            0      119.786      269.351      176.623
     1915        0.703        1.784            1      118.371      266.241      179.530
     1916        0.708        1.791            0      119.823      269.333      178.940
     1917        0.652        1.723            0      116.729      263.428      172.232
     1918        0.689        1.764            1      117.590      263.550      176.723
     1919        0.666        1.815            1      119.805      262.829      180.535
     1920        0.703        1.731            0      117.186      263.864      175.061
     1921        0.620        1.778            0      118.720      268.447      179.067
     1922        0.700        1.749            0      117.755      266.518      176.331
     1923        0.697        1.774            0      119.651      269.632      178.351
     1924        0.650        1.759            1      118.279      267.228      177.475
     1925        0.684        1.781            0      118.748      268.083      178.045
     1926        0.656        1.783            1      119.288      268.511      179.250
     1927        0.667        1.760            0      118.145      265.924      175.693
     1928        0.669        1.765            1      118.355      265.771      177.941
     1929        0.671        1.795            0      119.288      269.234      180.145
     1930        0.695        1.750            1      117.415      265.417      174.063
     1931        0.719        1.760            0      118.325      266.064      174.272
     1932        0.624        1.798            0      119.695      269.647      178.823
     1933        0.707        1.778            1      118.465      266.836      178.410
     1934        0.710        1.740            1      117.661      265.752      176.099
     1935        0.705        1.759            1      118.325      265.983      175.694
     1936        0.520        1.778            1      118.117      266.387      177.881
     1937        0.672        1.764            1      117.637      264.611      177.842
     1938        0.548        1.768            1      118.021      266.607      179.735
     1939        0.609        1.758            1      118.227      266.873      176.317
     1940        0.690        1.751            1      118.438      266.661      174.254
     1941        0.567        1.759            1      117.857      266.199      175.588
     1942        0.616        1.782            1      118.868      267.801      178.030
     1943        0.732        1.802            1      119.793      269.700      179.144
     1944        0.737        1.769            0      118.561      267.260      177.980
     1945        0.733        1.828            1      120.299      271.033      182.310
     1946        0.721        1.755            0      118.557      265.524      177.551
     1947        0.599        1.724            1      116.456      263.180      173.782
     1948        0.705        1.756            1      118.873      266.973      174.314
     1949        0.709        1.745            1      117.739      263.190      176.813
     1950        0.724        1.755            0      118.583      252.241      175.820
     1951        0.710        1.798            1      119.459      267.811      180.793
     1952        0.628        1.748            0      117.504      265.542      174.277
     1953        0.662        1.776            1      118.581      266.831      175.011
     1954        0.699        1.759            0      117.968      264.894      174.803
     1955        0.699        1.754            0      118.004      265.479      175.993
     1956        0.594        1.784            1      118.495      267.011      178.841
     1957        0.654        1.709            0      116.058      255.299      169.735
     1958        0.632        1.800            1      119.687      269.391      182.506
     1959        0.670        1.790            1      119.302      268.502      178.662
     1960        0.634        1.788            1      119.169      266.983      178.989
     1961        0.587        1.759            1      118.338      267.023      173.843
     1962        0.665        1.791            1      119.327      268.423      179.752
     1963        0.579        1.791            1      119.207      268.849      179.045
     1964        0.748        1.823            1      120.092      270.479      183.288
     1965        0.686        1.743            0      116.924      263.504      176.261
     1966        0.701        1.793            0      120.064      269.297      179.170
     1967        0.703        1.760            1      117.610      265.517      176.368
     1968        0.682        1.803            1      119.673      270.083      178.864
     1969        0.669        1.787            1      118.667      265.548      179.086
     1970        0.679        1.772            0      117.950      266.763      180.455
     1971        0.659        1.765            1      118.188      266.854      177.422
     1972        0.688        1.789            0      119.406      268.693      180.122
     1973        0.691        1.752            0      118.570      266.689      176.833
     1974        0.615        1.703            1      116.698      264.358      172.169
     1975        0.662        1.752            1      117.834      265.330      174.534
     1976        0.713        1.729            0      117.317      264.782      174.399
     1977        0.719        1.749            1      117.791      267.253      176.691
     1978        0.677        1.755            1      118.583      267.693      174.983
     1979        0.702        1.735            1      117.504      266.633      173.562
     1980        0.673        1.770            1      118.753      267.137      177.930
     1981        0.665        1.765            0      118.970      267.601      176.850
     1982        0.588        1.718            0      116.791      259.070      172.184
     1983        0.660        1.773            1      119.021      268.656      175.723
     1984        0.670        1.763            0      117.744      265.105      177.940
     1985        0.626        1.764            1      118.428      252.973      176.833
     1986        0.682        1.732            0      116.908      261.766      176.043
     1987        0.643        1.758            1      118.797      246.785      175.263
     1988        0.563        1.777            0      118.317      185.780      181.069
     1989        0.672        1.810            1      119.806      205.259      180.823
     1990        0.628        1.749            0      117.402      170.291      174.405
     1991        0.633        1.742            0      117.212      173.563      172.840
     1992        0.658        1.734            1      116.848      159.937      174.292
     1993        0.721        1.807            0      119.398      170.204      181.994
     1994        0.692        1.753            1      117.432      157.103      174.456
     1995        0.726        1.755            1      117.727      167.193      176.269
     1996        0.622        1.774            0      118.873      201.197      178.763
     1997        0.633        1.768            1      118.433      165.509      175.135
     1998        0.727        1.733            1      117.054      166.348      173.931
     1999        0.577        1.748            0      118.078      175.459      175.545
     2000        0.629        1.763            1      117.739      175.111      176.284
     2001        0.688        1.748            1      117.253      175.848      175.669
     2002        0.577        1.774            1      118.071      164.835      176.711
     2003        0.712        1.718            1      115.926      173.048      169.696
     2004        0.657        1.795            1      119.773      185.296      179.163
     2005        0.661        1.748            1      117.506      174.663      176.135
     2006        0.666        1.697            0      116.253      157.279      170.921
     2007        0.723        1.749            1      118.251      173.513      176.587
     2008        0.674        1.768            1      118.649      183.406      177.051
     2009        0.624        1.778            0      118.741      183.409      181.138
     2010        0.678        1.772            0      118.818      190.913      178.682
     2011        0.648        1.768            0      118.240      204.871      179.956
     2012        0.692        1.779            0      118.882      169.731      180.739
     2013        0.648        1.724            0      117.655      160.181      173.713
     2014        0.624        1.798            0      119.931      185.806      178.359
     2015        0.625        1.759            1      118.857      204.000      174.949
     2016        0.696        1.777            0      118.966      222.529      179.364
     2017        0.618        1.744            0      118.312      204.228      173.994
     2018        0.674        1.781            0      119.052      219.443      179.645
     2019        0.720        1.774            1      118.881      215.846      179.617
     2020        0.680        1.727            1      117.054      242.434      174.086
     2021        0.590        1.756            1      118.390      266.740      175.139
     2022        0.680        1.778            1      119.161      269.432      179.554
     2023        0.654        1.744            1      117.580      253.541      175.400
     2024        0.665        1.748            1      116.937      237.234      177.670
     2025        0.620        1.752            0      117.933      211.567      173.568
     2026        0.581        1.785            1      118.777      201.767      180.183
     2027        0.673        1.745            0      117.625      212.492      172.989
     2028        0.701        1.728            0      116.357      229.387      174.188
     2029        0.705        1.770            1      118.399      232.513      176.922
     2030        0.683        1.738            1      117.339      245.048      176.399
     2031        0.614        1.733            0      117.655      227.953      174.737
     2032        0.699        1.714            1      116.078      248.422      172.704
     2033        0.542        1.718            1      116.102      228.414      176.571
     2034        0.666        1.742            0      118.101      223.984      174.380
     2035        0.628        1.759            0      118.342      265.233      177.779
     2036        0.705        1.750            0      117.623      263.958      175.774
     2037        0.734        1.733            1      117.589      266.480      175.810
     2038        0.722        1.840            0      120.840      271.202      185.888
     2039        0.694        1.752            0      118.139      266.264      174.801
     2040        0.599        1.773            1      118.032      267.151      178.199
     2041        0.622        1.756            0      118.077      265.955      177.729
     2042        0.729        1.815            1      120.445      269.278      183.213
     2043        0.679        1.809            1      120.037      268.577      181.637
     2044        0.641        1.799            1      118.808      266.183      179.473
     2045        0.674        1.854            0      121.532      273.079      184.410
     2046        0.599        1.755            1      117.164      264.830      176.554
     2047        0.648        1.754            0      117.340      264.856      176.222
     2048        0.696        1.748            0      116.988      264.977      175.413
     2049        0.623        1.732            1      116.600      262.854      175.508
     2050        0.716        1.774            1      117.880      265.879      177.889
     2051        0.640        1.798            1      119.468      268.494      181.098
     2052        0.631        1.796            1      119.027      267.801      180.945
     2053        0.670        1.720            1      116.138      263.951      171.935
     2054        0.620        1.804            0      120.220      270.280      181.453
     2055        0.571        1.763            1      117.929      266.466      177.053
     2056        0.706        1.777            1      118.310      266.174      180.563
     2057        0.722        1.760            0      117.644      264.435      173.944
     2058        0.694        1.734            1      116.593      265.019      175.826
     2059        0.712        1.813            0      119.936      270.035      184.269
     2060        0.705        1.759            1      117.642      266.893      175.404
     2061        0.711        1.797            0      119.190      267.842      182.888
     2062        0.647        1.786            0      118.800      266.705      180.194
     2063        0.702        1.754            0      117.348      263.656      175.849
     2064        0.565        1.805            0      119.992      268.884      183.669
     2065        0.693        1.730            0      116.721      263.812      174.226
     2066        0.687        1.745            0      117.232      265.166      177.824
     2067        0.715        1.816            1      120.299      270.657      183.724
     2068        0.638        1.764            0      118.247      266.093      175.365
     2069        0.645        1.754            1      118.578      267.890      175.936
     2070        0.716        1.789            0      120.035      269.848      179.072
     2071        0.695        1.806            0      120.812      270.874      181.567
     2072        0.696        1.743            1      117.918      266.247      175.394
     2073        0.711        1.760            1      118.569      267.575      175.974
     2074        0.690        1.743            1      117.551      265.020      175.346
     2075        0.726        1.735            1      117.362      265.975      173.034
     2076        0.705        1.810            0      119.274      268.337      181.974
     2077        0.733        1.770            0      119.490      268.165      177.655
     2078        0.722        1.774            0      118.514      267.735      178.279
     2079        0.683        1.791            1      120.099      269.401      179.730
     2080        0.692        1.753            1      117.740      265.805      178.271
     2081        0.609        1.819            1      120.374      269.381      181.045
     2082        0.691        1.769            1      119.071      268.052      177.315
     2083        0.655        1.751            0      118.868      267.661      173.462
     2084        0.551        1.791            1      119.138      267.666      179.824
     2085        0.540        1.757            1      118.306      267.120      175.138
     2086        0.722        1.753            0      118.108      266.169      175.948
     2087        0.696        1.746            0      118.020      266.134      173.330
     2088        0.702        1.756            1      118.574      267.282      177.237
     2089        0.572        1.737            0      118.126      229.692      174.925
     2090        0.619        1.747            1      117.467      252.330      176.141
     2091        0.659        1.755            1      118.056      226.719      175.269
     2092        0.685        1.779            0      118.695      250.631      179.129
     2093        0.655        1.833            1      120.479      233.568      185.774
     2094        0.678        1.730            0      116.942      239.047      176.139
     2095        0.738        1.761            0      117.396      246.442      177.131
     2096        0.671        1.791            0      119.197      252.222      180.400
     2097        0.642        1.779            1      118.946      254.378      175.607
     2098        0.686        1.754            0      118.229      252.060      177.101
     2099        0.687        1.747            0      117.609      255.400      176.295
     2100        0.622        1.776            1      118.279      249.327      178.015
     2101        0.713        1.781            0      119.474      262.870      178.303
     2102        0.689        1.757            1      118.042      237.815      177.268
     2103        0.690        1.759            1      118.348      258.917      177.115
     2104        0.681        1.746            1      117.256      264.555      172.939
     2105        0.718        1.734            1      116.915      263.352      172.477
     2106        0.671        1.762            1      117.873      266.467      179.110
     2107        0.696        1.738            1      116.225      263.290      175.294
     2108        0.615        1.789            0      119.184      257.477      180.992
     2109        0.662        1.772            1      118.411      244.254      176.253
     2110        0.591        1.770            0      117.950      241.924      177.796
     2111        0.520        1.765            1      118.772      255.160      176.790
     2112        0.725        1.778            1      118.753      267.551      177.474
     2113        0.723        1.740            1      117.365      264.961      176.532
     2114        0.618        1.750            1      117.155      264.804      178.350
     2115        0.714        1.780            1      118.863      252.859      179.421
     2116        0.628        1.773            0      119.428      250.648      176.739
     2117        0.686        1.777            0      118.548      247.829      178.588
     2118        0.696        1.756            1      116.934      245.681      178.865
     2119        0.715        1.788            1      119.052      248.866      179.364
     2120        0.606        1.768            1      117.119      248.761      178.281
     2121        0.711        1.828            0      120.183      254.281      185.142
     2122        0.717        1.774            1      119.179      249.979      178.545
     2123        0.680        1.713            1      116.983      249.420      171.689
     2124        0.687        1.732            0      117.151      258.632      177.483
     2125        0.645        1.784            0      119.236      268.192      179.199
     2126        0.651        1.762            1      118.520      267.433      174.992
     2127        0.635        1.788            0      119.837      269.522      181.631
     2128        0.597        1.803            0      120.122      269.613      179.621
     2129        0.529        1.753            0      117.901      265.909      174.727
     2130        0.701        1.769            1      118.537      266.730      178.227
     2131        0.707        1.801            0      119.652      269.121      182.621
     2132        0.714        1.773            0      118.723      267.324      178.835
     2133        0.696        1.725            1      117.002      264.698      172.777
     2134        0.571        1.794            1      118.997      267.540      178.847
     2135        0.715        1.769            0      118.490      267.375      178.765
     2136        0.688        1.785            0      119.721      269.116      178.639
     2137        0.675        1.756            1      118.438      266.876      177.276
     2138        0.652        1.742            1      117.655      265.613      174.651
     2139        0.717        1.734            1      117.043      265.331      175.114
     2140        0.713        1.769            1      118.432      265.516      177.822
     2141        0.684        1.771            1      119.137      267.809      177.087
     2142        0.555        1.755            1      118.677      266.613      174.705
     2143        0.625        1.772            0      118.271      266.471      177.791
     2144        0.729        1.772            1      119.357      268.478      177.841
     2145        0.710        1.795            0      120.002      269.464      180.112
     2146        0.727        1.778            1      118.277      267.050      179.953
     2147        0.687        1.770            0      118.187      268.262      179.153
     2148        0.639        1.789            1      119.332      267.297      177.158
     2149        0.633        1.783            1      118.894      266.388      177.564
     2150        0.683        1.760            0      118.704      268.153      174.005
     2151        0.504        1.776            1      118.223      267.459      176.196
     2152        0.719        1.734            1      117.603      265.764      173.336
     2153        0.668        1.719            1      117.072      265.325      173.306
     2154        0.724        1.771            0      119.507      267.787      177.241
     2155        0.648        1.804            0      119.996      270.045      179.958
     2156        0.625        1.742            1      118.030      266.972      176.176
     2157        0.713        1.788            1      119.244      268.631      180.400
     2158        0.704        1.789            1      119.534      268.339      178.513
     2159        0.657        1.813            1      121.042      271.621      181.188
     2160        0.734        1.775            0      118.769      265.647      180.555
     2161        0.614        1.772            1      118.940      268.390      178.485
     2162        0.699        1.872            0      122.271      273.571      187.373
     2163        0.737        1.766            0      118.423      267.597      178.098
     2164        0.676        1.801            0      119.982      270.708      178.744
     2165        0.691        1.720            1      117.020      263.663      170.086
     2166        0.697        1.825            0      120.705      270.621      183.921
     2167        0.735        1.808            0      119.382      268.852      183.758
     2168        0.719        1.790            1      119.770      255.952      177.298
     2169        0.718        1.778            1      118.438      265.760      177.057
     2170        0.704        1.817            0      120.681      270.846      180.907
     2171        0.692        1.788            0      119.587      269.445      182.615
     2172        0.628        1.732            1      117.305      265.088      174.832
     2173        0.670        1.787            0      119.382      265.744      180.756
     2174        0.634        1.757            1      118.119      265.874      176.790
     2175        0.677        1.747            1      118.413      259.579      176.263
     2176        0.756        1.767            1      118.345      266.212      177.700
     2177        0.712        1.714            0      116.498      263.941      173.286
     2178        0.689        1.792            0      120.162      269.656      180.753
     2179        0.670        1.745            0      117.935      266.250      173.202
     2180        0.713        1.712            1      116.203      263.622      172.212
     2181        0.700        1.746            1      117.996      266.299      174.602
     2182        0.687        1.766            1      118.668      267.906      176.054
     2183        0.712        1.744            0      117.168      263.949      172.109
     2184        0.672        1.740            1      117.346      264.936      173.413
     2185        0.695        1.756            1      117.918      268.461      176.463
     2186        0.661        1.783            1      118.704      267.860      178.672
     2187        0.601        1.754            0      117.492      264.943      179.917
     2188        0.631        1.754            0      117.933      265.790      176.819
     2189        0.620        1.783            1      118.502      268.299      178.852
     2190        0.664        1.760            0      118.476      267.439      175.047
     2191        0.656        1.795            1      119.092      268.512      177.948
     2192        0.662        1.735            1      117.063      262.909      175.697
     2193        0.665        1.717            1      116.936      263.676      172.895
     2194        0.641        1.734            1      117.280      265.663      174.376
     2195        0.588        1.789            0      119.770      268.818      177.446
     2196        0.720        1.786            0      119.022      269.160      179.986
     2197        0.699        1.734            1      117.840      265.766      175.817
     2198        0.682        1.754            1      117.879      264.792      173.744
     2199        0.734        1.714            1      116.752      263.732      172.092
     2200        0.626        1.778            0      119.044      268.620      180.970
     2201        0.690        1.743            1      117.755      265.901      172.855
     2202        0.619        1.767            0      119.333      268.319      176.830
     2203        0.679        1.807            1      119.543      269.460      177.762
     2204        0.685        1.798            1      119.344      268.132      181.221
     2205        0.735        1.767            1      117.767      265.472      176.754
     2206        0.711        1.785            1      118.564      267.505      179.574
     2207        0.697        1.761            1      117.813      266.846      175.447
     2208        0.495        1.778            1      117.634      266.628      179.933
     2209        0.677        1.763            1      117.928      264.879      177.894
     2210        0.674        1.720            1      117.134      265.843      171.278
     2211        0.686        1.764            0      118.885      266.339      175.203
     2212        0.606        1.775            0      119.533      270.318      179.467
     2213        0.635        1.748            1      117.563      265.844      177.690
     2214        0.731        1.783            0      119.082      267.445      179.087
     2215        0.696        1.749            1      117.364      266.556      178.223
     2216        0.597        1.745            1      117.908      267.695      173.806
     2217        0.693        1.798            0      120.066      266.735      181.820
     2218        0.681        1.739            1      118.014      247.300      172.551
     2219        0.659        1.751            1      118.224      256.229      176.580
     2220        0.693        1.734            1      117.741      244.672      174.764
     2221        0.709        1.798            0      119.737      248.542      179.844
     2222        0.630        1.738            1      117.937      226.771      175.065
     2223        0.713        1.731            1      117.878      223.329      171.953
     2224        0.684        1.799            1      119.556      222.620      181.921
     2225        0.116        1.734            0      117.896      243.659      175.523
     2226        0.204        1.729            0      117.830      265.934      173.020
     2227        0.139        1.788            1      120.247      271.319      175.246
     2228        0.095        1.763            1      118.766      267.029      177.315
     2229        0.157        1.761            0      119.023      269.030      177.376
     2230        0.175        1.755            1      118.434      267.706      173.155
     2231        0.120        1.770            0      118.569      269.140      179.883
     2232        0.181        1.787            1      118.736      268.156      179.368
     2233        0.181        1.800            0      119.653      269.208      182.174
     2234        0.223        1.779            0      119.239      267.741      178.286
     2235        0.186        1.776            0      118.780      269.474      177.262
     2236        0.174        1.785            0      119.281      269.682      179.985
     2237        0.221        1.806            0      119.520      269.095      183.251
     2238        0.140        1.739            0      117.868      265.862      173.729
     2239        0.209        1.784            1      120.223      271.660      179.237
     2240        0.232        1.744            0      118.117      266.988      173.868
     2241        0.098        1.768            0      118.381      267.498      178.214
     2242        0.195        1.775            0      118.779      268.098      178.117
     2243        0.157        1.762            1      118.042      265.993      177.665
     2244        0.171        1.805            1      119.840      268.189      179.811
     2245        0.198        1.782            0      119.611      269.660      178.695
     2246        0.201        1.828            1      120.654      271.789      185.188
     2247        0.091        1.750            1      117.039      265.099      173.953
     2248        0.209        1.803            1      120.026      270.056      180.262
     2249        0.153        1.726            0      116.759      265.104      172.297
     2250        0.171        1.747            0      117.375      265.079      176.727
     2251        0.118        1.751            1      117.433      264.907      177.961
     2252        0.203        1.761            1      117.396      264.618      173.286
     2253        0.316        1.777            0      118.400      266.017      179.891
     2254        0.155        1.806            0      120.317      270.979      181.110
     2255        0.204        1.795            0      120.377      272.203      180.679
     2256        0.140        1.757            0      117.508      266.138      177.583
     2257        0.103        1.742            1      117.293      263.931      174.685
     2258        0.171        1.765            1      118.119      266.901      177.114
     2259        0.119        1.740            0      117.291      265.032      175.538
     2260        0.425        1.736            0      117.549      265.590      175.791
     2261        0.081        1.732            1      117.121      265.344      172.150
     2262        0.178        1.766            1      117.500      265.504      175.488
     2263        0.203        1.799            0      119.284      269.585      182.738
     2264        0.105        1.744            1      117.038      264.933      174.815
     2265        0.139        1.764            1      117.932      266.214      179.474
     2266        0.202        1.828            0      120.385      269.505      185.586
     2267        0.117        1.753            1      117.437      266.481      175.545
     2268        0.124        1.744            1      117.261      262.726      175.125
     2269        0.110        1.775            1      118.089      266.864      180.343
     2270        0.150        1.737            1      117.771      267.076      171.831
     2271        0.084        1.754            1      117.897      264.156      174.841
     2272        0.163        1.776            1      118.375      266.707      178.236
     2273        0.160        1.780            1      119.880      269.250      178.721
     2274        0.090        1.756            1      118.336      267.357      176.810
     2275        0.178        1.723            0      117.798      265.691      172.282
     2276        0.083        1.758            1      118.178      267.824      177.207
     2277        0.207        1.783            1      119.696      269.404      176.504
     2278        0.227        1.743            0      117.660      266.944      175.917
     2279        0.103        1.753            0      118.244      265.699      177.216
     2280        0.191        1.811            0      119.585      269.266      183.865
     2281        0.207        1.780            0      117.992      266.402      182.053
     2282        0.292        1.799            0      119.411      267.819      182.596
     2283        0.126        1.765            1      117.983      266.578      176.946
     2284        0.101        1.758            1      118.269      265.858      176.535
     2285        0.104        1.729            1      117.390      265.139      172.939
     2286        0.277        1.756            1      117.699      265.152      176.564
     2287        0.334        1.803            0      119.859      269.123      183.146
     2288        0.116        1.756            1      117.986      266.937      178.432
     2289        0.280        1.784            0      119.618      269.075      179.531
     2290        0.122        1.772            1      118.753      267.686      176.053
     2291        0.240        1.753            0      118.584      267.357      176.324
     2292        0.113        1.772            1      118.592      266.674      177.184
     2293        0.157        1.795            0      119.668      268.564      182.207
     2294        0.167        1.753            0      118.306      266.637      175.506
     2295        0.153        1.773            0      118.857      267.303      178.102
     2296        0.159        1.781            1      118.929      267.725      178.139
     2297        0.126        1.780            1      118.596      268.304      178.069
     2298        0.189        1.786            0      118.979      268.077      178.573
     2299        0.163        1.778            0      118.389      266.711      179.352
     2300        0.222        1.794            1      119.070      268.543      177.747
     2301        0.141        1.762            1      117.637      262.564      175.849
     2302        0.164        1.783            1      118.625      265.441      181.663
     2303        0.234        1.772            0      118.220      248.020      181.156
     2304        0.202        1.744            0      118.009      244.051      174.324
     2305        0.150        1.795            0      119.881      254.029      177.153
     2306        0.129        1.775            0      119.072      268.495      179.333
     2307        0.220        1.793            0      119.928      267.908      181.856
     2308        0.134        1.778            0      118.716      262.451      180.169
     2309        0.178        1.793            0      118.880      268.567      183.405
     2310        0.079        1.730            1      117.180      264.911      174.304
     2311        0.220        1.757            1      118.316      248.889      175.296
     2312        0.126        1.779            0      118.695      258.992      179.692
     2313        0.181        1.780            1      118.364      232.552      178.013
     2314        0.225        1.722            0      116.567      217.376      172.539
     2315        0.218        1.768            0      118.646      226.370      180.295
     2316        0.143        1.750            1      117.757      230.500      177.035
     2317        0.211        1.772            1      118.428      262.125      179.268
     2318        0.223        1.851            1      121.705      267.733      184.531
     2319        0.110        1.758            1      117.263      262.577      177.041
     2320        0.095        1.730            1      117.162      258.789      174.617
     2321        0.091        1.758            1      118.220      251.682      175.987
     2322        0.123        1.750            1      117.536      264.614      173.492
     2323        0.095        1.748            1      117.374      265.986      176.542
     2324        0.353        1.760            0      118.161      265.261      176.116
     2325        0.185        1.773            1      118.168      265.340      175.417
     2326        0.145        1.799            1      119.798      270.551      178.793
     2327        0.112        1.769            1      118.456      267.037      175.660
     2328        0.130        1.743            1      117.449      262.472      175.419
     2329        0.099        1.733            1      117.201      263.211      175.227
     2330        0.212        1.799            1      118.798      266.708      180.678
     2331        0.181        1.734            0      116.936      264.857      176.119
     2332        0.190        1.781            0      118.104      266.695      182.421
     2333        0.292        1.746            1      116.624      264.040      176.108
     2334        0.134        1.788            1      118.465      267.445      179.861
     2335        0.201        1.765            0      118.501      266.906      176.178
     2336        0.150        1.763            0      117.877      266.457      178.408
     2337        0.078        1.761            1      118.318      266.928      176.844
     2338        0.177        1.717            1      115.701      262.125      171.544
     2339        0.159        1.774            0      118.217      266.762      181.533
     2340        0.294        1.773            1      117.891      267.062      176.862
     2341        0.194        1.803            0      119.355      267.929      183.117
     2342        0.181        1.729            0      117.333      263.426      173.513
     2343        0.061        1.740            1      117.437      264.428      174.273
     2344        0.272        1.791            1      118.969      268.489      180.332
     2345        0.138        1.790            1      119.384      268.009      177.162
     2346        0.126        1.756            0      118.229      266.138      176.387
     2347        0.109        1.735            1      117.111      264.160      172.607
     2348        0.140        1.768            0      118.600      265.963      178.746
     2349        0.184        1.746            1      117.195      265.317      174.712
     2350        0.149        1.788            0      118.126      263.503      179.924
     2351        0.212        1.757            0      117.398      265.983      177.202
     2352        0.232        1.748            1      117.005      264.715      176.802
     2353        0.471        1.824            0      119.187      268.106      187.030
     2354        0.154        1.784            0      119.517      269.170      178.837
     2355        0.139        1.757            1      117.550      263.754      178.068
     2356        0.108        1.760            1      117.668      265.455      174.864
     2357        0.270        1.767            0      118.255      265.826      180.609
     2358        0.270        1.817            1      119.723      268.788      180.286
     2359        0.109        1.754            0      117.537      264.877      173.138
     2360        0.217        1.772            0      118.687      267.704      180.682
     2361        0.248        1.750            1      117.829      265.545      177.758
     2362        0.170        1.790            0      119.947      269.933      177.417
     2363        0.151        1.802            1      119.805      269.513      179.986
     2364        0.092        1.748            1      117.324      265.325      174.747
     2365        0.144        1.781            1      119.360      268.400      177.275
     2366        0.137        1.748            1      117.590      266.041      174.854
     2367        0.108        1.746            0      117.019      264.499      177.227
     2368        0.153        1.752            1      118.003      266.622      174.813
     2369        0.133        1.764            1      119.054      267.293      177.656
     2370        0.141        1.777            0      119.442      268.836      176.933
     2371        0.184        1.792            1      119.890      268.621      178.095
     2372        0.167        1.722            1      117.651      266.246      171.080
     2373        0.220        1.757            1      118.165      265.104      177.005
     2374        0.154        1.810            1      120.418      268.911      181.114
     2375        0.135        1.772            1      118.437      267.895      179.431
     2376        0.147        1.778            1      118.577      267.194      180.087
     2377        0.132        1.772            1      118.712      264.290      177.662
     2378        0.216        1.759            0      118.449      259.778      178.631
     2379        0.170        1.759            1      118.334      248.260      174.210
     2380        0.140        1.750            1      117.098      255.371      176.341
     2381        0.228        1.757            0      118.022      257.235      176.191
     2382        0.195        1.772            0      118.566      266.512      181.554
     2383        0.147        1.794            1      119.642      269.784      179.095
     2384        0.106        1.752            0      117.598      266.188      178.779
     2385        0.191        1.801            0      119.713      268.682      180.549
     2386        0.227        1.778            1      118.185      267.243      175.960
     2387        0.162        1.742            1      117.186      263.877      170.485
     2388        0.205        1.784            0      119.040      267.459      181.131
     2389        0.183        1.825            0      120.499      272.316      183.835
     2390        0.108        1.738            0      117.958      266.247      171.887
     2391        0.166        1.756            1      117.987      267.131      176.614
     2392        0.263        1.773            0      119.038      266.235      179.322
     2393        0.153        1.799            0      119.973      233.968      180.660
     2394        0.108        1.764            0      117.959      247.183      178.187
     2395        0.135        1.790            1      119.819      214.966      176.499
     2396        0.184        1.791            1      119.343      265.308      177.513
     2397        0.229        1.786            0      119.304      268.419      180.041
     2398        0.126        1.773            1      118.999      268.904      177.043
     2399        0.131        1.776            1      118.738      268.408      176.743
     2400        0.118        1.782            0      118.952      266.603      177.592
     2401        0.104        1.754            1      117.787      265.811      176.674
     2402        0.094        1.755            0      118.369      266.185      176.369
     2403        0.194        1.748            0      117.581      265.391      174.161
     2404        0.135        1.779            1      119.286      267.972      179.543
     2405        0.192        1.773            1      118.996      268.338      175.235
     2406        0.130        1.761            1      118.125      265.083      177.993
     2407        0.184        1.809            1      119.665      267.534      182.518
     2408        0.128        1.741            1      117.757      265.798      175.661
     2409        0.164        1.768            1      117.704      265.481      176.451
     2410        0.139        1.781            1      118.637      266.324      178.364
     2411        0.163        1.726            1      116.672      262.935      174.429
     2412        0.272        1.727            0      116.543      262.258      172.562
     2413        0.094        1.742            1      117.561      266.602      174.593
     2414        0.095        1.752            1      117.559      264.604      173.451
     2415        0.210        1.819            0      119.886      268.488      183.558
     2416        0.211        1.782            0      118.833      267.599      177.400
     2417        0.253        1.788            0      119.149      269.260      178.253
     2418        0.181        1.751            1      117.868      265.103      176.301
     2419        0.224        1.761            0      118.300      267.832      172.651
     2420        0.117        1.759            0      117.450      265.352      177.035
     2421        0.118        1.737            1      117.058      265.136      174.533
     2422        0.106        1.762            1      117.675      265.202      177.356
     2423        0.103        1.736            1      116.940      263.722      172.902
     2424        0.129        1.768            0      118.198      267.061      179.298
     2425        0.233        1.819            0      119.759      269.211      182.274
     2426        0.190        1.720            1      116.191      263.103      173.977
     2427        0.149        1.766            1      118.212      267.293      175.798
     2428        0.252        1.761            1      117.781      266.487      174.218
     2429        0.099        1.765            1      118.208      267.340      176.903
     2430        0.147        1.788            0      118.819      265.704      178.142
     2431        0.113        1.760            1      117.422      264.667      177.063
     2432        0.191        1.772            0      118.672      266.386      178.712
     2433        0.064        1.737            0      117.466      265.830      172.791
     2434        0.127        1.730            0      116.998      263.052      174.102
     2435        0.247        1.754            0      117.704      265.344      178.325
     2436        0.162        1.781            1      118.733      267.146      179.279
     2437        0.284        1.772            0      119.328      268.615      176.155
     2438        0.191        1.763            1      117.538      265.636      179.431
     2439        0.127        1.779            1      118.672      247.264      179.458
     2440        0.128        1.777            0      118.661      266.989      176.993
     2441        0.151        1.774            1      118.519      267.442      177.534
     2442        0.293        1.783            0      119.030      229.102      178.805
     2443        0.247        1.778            1      118.059      247.064      180.164
     2444        0.157        1.790            0      119.502      227.216      180.780
     2445        0.132        1.774            0      118.639      266.385      175.215
     2446        0.324        1.772            1      118.050      265.745      178.583
     2447        0.291        1.757            0      117.986      247.780      179.194
     2448        0.131        1.786            1      118.865      259.396      179.202
     2449        0.123        1.744            1      117.013      264.112      174.989
     2450        0.171        1.771            0      118.689      267.967      178.206
     2451        0.069        1.742            1      117.360      265.747      174.523
     2452        0.091        1.755            1      117.878      266.677      174.637
     2453        0.091        1.762            1      117.862      264.798      177.420
     2454        0.144        1.763            0      117.703      264.389      176.012
     2455        0.090        1.734            1      116.541      262.984      172.407
     2456        0.251        1.807            0      119.290      270.486      185.340
     2457        0.108        1.736            1      117.170      264.240      175.902
     2458        0.148        1.783            0      119.387      268.373      181.517
     2459        0.250        1.773            1      118.482      267.199      176.163
     2460        0.154        1.798            0      119.874      269.054      180.376
     2461        0.202        1.773            1      118.535      265.751      176.068
     2462        0.135        1.770            1      117.758      265.228      175.236
     2463        0.198        1.744            1      116.676      263.727      173.622
     2464        0.195        1.742            1      117.604      266.460      173.866
     2465        0.147        1.794            1      119.969      269.160      181.291
     2466        0.254        1.804            1      119.393      268.408      182.721
     2467        0.227        1.752            0      118.400      266.405      173.613
     2468        0.151        1.774            1      119.306      261.044      175.879
     2469        0.253        1.789            1      118.747      254.864      181.870
     2470        0.128        1.758            0      117.793      246.165      175.888
     2471        0.225        1.755            1      117.616      245.336      176.819
     2472        0.320        1.853            0      121.276      253.753      186.789
     2473        0.079        1.729            1      117.447      262.736      173.404
     2474        0.148        1.761            1      117.818      249.018      176.009
     2475        0.117        1.767            1      117.730      250.935      176.149
     2476        0.116        1.761            1      117.592      251.305      177.094
     2477        0.141        1.787            1      118.284      250.867      177.680
     2478        0.100        1.754            1      116.984      250.305      177.751
     2479        0.203        1.742            0      117.516      249.065      176.218
     2480        0.172        1.757            0      117.830      245.162      178.832
     2481        0.151        1.772            0      118.059      249.030      178.542
     2482        0.139        1.777            1      118.672      249.773      175.895
     2483        0.112        1.763            1      118.460      266.598      177.334
     2484        0.128        1.748            0      117.935      266.760      177.294
     2485        0.197        1.757            0      118.644      268.618      174.993
     2486        0.062        1.734            1      116.129      261.770      174.167
     2487        0.162        1.788            1      119.221      262.735      181.437
     2488        0.397        1.747            0      118.059      242.771      177.169
     2489        0.185        1.748            0      117.670      238.727      176.892
     2490        0.143        1.780            1      118.786      266.373      180.099
     2491        0.204        1.798            0      119.451      264.394      182.558
     2492        0.129        1.761            0      118.486      267.250      177.514
     2493        0.360        1.724            0      115.926      261.656      175.349
     2494        0.204        1.751            1      116.869      264.176      175.000
     2495        0.152        1.786            0      118.998      266.823      181.787
     2496        0.135        1.778            0      118.247      266.593      179.460
     2497        0.126        1.757            1      117.085      264.840      176.396
     2498        0.118        1.756            0      117.821      257.312      173.936
     2499        0.119        1.767            0      118.266      266.872      175.005
     2500        0.132        1.776            1      118.489      266.362      177.740
     2501        0.091        1.707            1      115.996      262.706      170.569
     2502        0.141        1.747            1      117.573      264.841      173.818
     2503        0.115        1.761            1      118.688      266.526      175.632
     2504        0.162        1.783            0      119.207      268.588      180.559
     2505        0.182        1.773            0      119.192      268.249      176.762
     2506        0.138        1.756            0      117.964      266.692      174.962
     2507        0.120        1.754            0      118.654      267.691      174.269
     2508        0.183        1.804            1      119.405      268.571      183.353
     2509        0.110        1.738            1      117.665      265.012      172.965
     2510        0.280        1.852            0      122.732      273.676      186.283
     2511        0.223        1.784            0      119.639      267.948      177.329
     2512        0.199        1.780            0      119.410      267.461      178.764
     2513        0.231        1.781            1      119.326      268.805      178.464
     2514        0.268        1.799            0      120.293      267.994      180.449
     2515        0.094        1.739            1      117.077      247.195      173.629
     2516        0.116        1.772            1      119.230      260.231      176.240
     2517        0.151        1.737            0      117.117      265.375      177.046
     2518        0.091        1.738            1      117.176      264.406      172.927
     2519        0.177        1.778            0      119.391      269.263      178.520
     2520        0.086        1.731            1      116.971      264.755      174.781
     2521        0.116        1.752            1      118.157      256.560      175.677
     2522        0.179        1.779            1      119.288      267.918      176.222
     2523        0.127        1.756            1      118.099      266.658      174.948
     2524        0.129        1.751            0      117.352      263.931      176.382
     2525        0.064        1.748            1      117.628      264.760      176.209
     2526        0.164        1.774            1      117.627      263.193      175.717
     2527        0.120        1.772            1      118.723      268.117      178.412
     2528        0.192        1.812            1      120.145      268.618      180.953
     2529        0.254        1.799            1      119.650      269.460      180.473
     2530        0.109        1.753            0      118.163      266.173      176.079
     2531        0.160        1.733            0      117.156      265.077      175.821
     2532        0.114        1.726            1      116.387      262.704      171.244
     2533        0.125        1.790            0      119.766      268.187      178.876
     2534        0.293        1.745            0      118.431      257.713      176.376
     2535        0.168        1.744            0      116.872      263.858      178.175
     2536        0.122        1.782            1      118.781      222.252      178.889
     2537        0.159        1.776            0      118.646      186.540      180.705
     2538        0.211        1.769            1      117.646      171.160      177.193
     2539        0.145        1.765            1      117.633      168.061      177.272
     2540        0.098        1.768            1      118.385      172.613      178.604
     2541        0.128        1.778            1      119.484      215.483      177.769
     2542        0.143        1.767            0      118.897      204.792      176.075
     2543        0.118        1.758            0      117.183      197.339      177.502
     2544        0.233        1.802            0      119.863      177.233      181.627
     2545        0.095        1.716            1      115.889      195.145      174.953
     2546        0.147        1.739            0      117.750      193.253      176.674
     2547        0.116        1.753            1      117.877      203.123      176.033
     2548        0.161        1.785            0      119.340      186.413      182.830
     2549        0.134        1.736            0      116.952      203.147      174.128
     2550        0.214        1.792            0      119.947      208.335      177.965
     2551        0.184        1.758            1      117.593      196.082      176.985
     2552        0.119        1.755            1      118.260      214.467      174.149
     2553        0.189        1.767            1      117.406      213.967      179.178
     2554        0.188        1.809            1      119.628      187.970      182.013
     2555        0.142        1.778            1      118.409      187.188      179.575
     2556        0.118        1.751            0      118.045      170.562      175.702
     2557        0.208        1.815            1      120.158      176.872      180.143
     2558        0.145        1.790            0      120.191      199.384      177.888
     2559        0.212        1.792            1      119.944      200.873      180.286
     2560        0.125        1.767            0      118.347      228.154      177.966
     2561        0.108        1.749            1      118.206      248.896      175.874
     2562        0.106        1.726            1      116.709      204.913      174.157
     2563        0.153        1.765            1      118.948      225.827      174.839
     2564        0.154        1.737            1      117.057      241.920      175.084
     2565        0.135        1.771            1      118.765      266.283      178.572
     2566        0.227        1.805            0      120.103      269.731      181.729
     2567        0.212        1.839            0      121.264      272.357      183.968
     2568        0.298        1.785            0      119.975      270.447      180.340
     2569        0.244        1.832            0      120.194      270.201      186.027
     2570        0.173        1.777            1      118.921      255.782      179.529
     2571        0.131        1.773            1      119.361      224.531      178.922
     2572        0.142        1.779            1      118.879      197.891      179.324
     2573        0.145        1.720            1      116.492      174.978      174.886
     2574        0.118        1.764            0      118.015      171.512      176.636
     2575        0.167        1.786            0      119.519      235.371      180.056
     2576        0.160        1.755            1      117.679      235.250      175.849
     2577        0.103        1.747            1      117.701      245.198      177.430
     2578        0.190        1.767            0      117.654      265.432      175.567
     2579        0.124        1.723            1      116.563      244.115      175.887
     2580        0.409        1.753            1      117.551      265.385      178.540
     2581        0.193        1.777            1      118.401      265.451      180.461
     2582        0.158        1.770            1      118.861      267.530      179.259
     2583        0.116        1.750            0      118.482      265.077      178.172
     2584        0.174        1.795            0      119.614      261.439      180.821
     2585        0.174        1.755            1      118.131      266.965      175.671
     2586        0.227        1.778            0      119.410      263.838      179.006
     2587        0.131        1.784            1      119.876      231.779      179.979
     2588        0.137        1.798            1      120.027      232.975      180.989
     2589        0.169        1.820            0      121.163      242.981      178.465
     2590        0.244        1.801            1      118.051      265.740      180.092
     2591        0.148        1.741            1      116.975      265.044      174.571
     2592        0.108        1.781            1      120.130      271.377      179.221
     2593        0.145        1.752            0      117.839      265.143      177.240
     2594        0.328        1.772            0      119.591      268.860      176.256
     2595        0.242        1.782            0      118.962      267.543      178.545
     2596        0.148        1.742            1      117.794      266.261      174.639
     2597        0.149        1.768            1      118.766      269.391      176.143
     2598        0.223        1.740            0      117.767      265.169      175.182
     2599        0.099        1.735            1      116.949      264.201      172.517
     2600        0.137        1.764            0      118.334      265.999      178.404
     2601        0.088        1.745            0      117.783      265.550      177.608
     2602        0.093        1.738            1      117.472      265.333      177.826
     2603        0.141        1.743            0      117.589      266.557      173.109
     2604        0.093        1.762            1      118.970      268.233      175.968
     2605        0.199        1.807            1      119.983      270.194      182.155
     2606        0.186        1.812            0      120.702      269.971      181.280
     2607        0.223        1.801            1      120.093      269.549      183.285
     2608        0.141        1.766            0      118.678      266.968      177.145
     2609        0.203        1.774            1      119.345      268.628      178.511
     2610        0.135        1.750            1      117.240      264.086      175.754
     2611        0.142        1.789            0      120.173      269.888      177.843
     2612        0.169        1.774            0      118.754      267.782      178.434
     2613        0.104        1.757            0      118.029      265.252      176.234
     2614        0.083        1.697            1      115.810      263.538      171.173
     2615        0.177        1.749            0      118.381      266.423      174.965
     2616        0.134        1.734            0      117.536      265.934      175.855
     2617        0.126        1.755            1      117.710      266.176      174.886
     2618        0.169        1.725            1      116.689      263.350      173.109
     2619        0.155        1.781            0      119.886      270.838      178.272
     2620        0.130        1.783            0      119.024      268.106      178.016
     2621        0.166        1.787            1      118.938      267.412      182.614
     2622        0.105        1.752            1      117.738      265.486      176.925
     2623        0.352        1.792            0      119.945      268.234      179.038
     2624        0.132        1.754            0      118.284      267.137      176.014
     2625        0.102        1.738            1      117.604      263.949      174.069
     2626        0.148        1.743            1      117.834      267.020      172.904
     2627        0.149        1.771            1      118.361      266.204      177.888
     2628        0.237        1.765            0      118.831      267.867      176.727
     2629        0.076        1.711            0      116.138      262.635      172.406
     2630        0.257        1.803            1      119.398      268.755      180.777
     2631        0.198        1.774            1      118.479      266.791      178.696
     2632        0.158        1.768            1      118.820      267.926      178.358
     2633        0.149        1.784            1      118.775      267.417      177.928
     2634        0.464        1.739            0      117.580      266.027      172.870
     2635        0.200        1.746            1      117.261      265.322      174.827
     2636        0.223        1.764            1      117.201      266.325      178.406
     2637        0.268        1.790            1      118.379      266.784      181.702
     2638        0.188        1.764            0      118.591      268.971      176.530
     2639        0.134        1.731            1      117.892      266.302      171.783
     2640        0.151        1.765            1      118.515      266.984      178.944
     2641        0.094        1.744            0      117.794      265.639      176.136
     2642        0.329        1.796            0      118.952      268.268      181.835
     2643        0.144        1.786            0      118.705      267.304      177.470
     2644        0.096        1.752            1      117.995      266.078      174.747
     2645        0.129        1.755            0      117.830      265.012      175.146
     2646        0.283        1.805            1      120.091      270.264      179.977
     2647        0.185        1.816            1      119.853      269.157      181.657
     2648        0.116        1.760            1      117.933      265.764      175.538
     2649        0.109        1.760            1      117.360      264.603      177.255
     2650        0.262        1.785            1      118.744      267.923      179.419
     2651        0.117        1.724            0      116.421      264.388      175.005
     2652        0.078        1.740            0      117.601      265.290      174.747
     2653        0.114        1.766            0      118.244      267.257      177.312
     2654        0.193        1.774            1      118.210      267.433      177.816
     2655        0.270        1.748            0      117.621      264.090      180.210
     2656        0.227        1.789            0      118.683      240.833      180.059
     2657        0.208        1.732            1      117.628      229.625      172.898
     2658        0.124        1.787            1      119.235      256.457      180.080
     2659        0.129        1.753            0      117.636      264.608      179.132
     2660        0.094        1.749            0      117.404      263.380      177.263
     2661        0.170        1.799            0      118.925      266.691      182.569
     2662        0.098        1.756            0      117.657      264.404      175.195
     2663        0.341        1.720            0      116.879      264.517      172.298
     2664        0.107        1.766            0      118.111      264.823      176.968
     2665        0.190        1.718            0      116.624      263.341      171.581
     2666        0.191        1.738            1      117.544      259.088      174.394
     2667        0.122        1.769            1      117.957      265.832      178.757
     2668        0.133        1.748            0      117.526      245.285      174.708
     2669        0.122        1.768            0      118.532      247.623      178.176
     2670        0.123        1.724            1      117.432      245.199      175.608
     2671        0.123        1.752            1      118.006      245.205      175.134
     2672        0.117        1.742            1      117.691      261.459      176.010
     2673        0.159        1.752            1      117.188      247.787      176.359
     2674        0.169        1.737            1      116.503      247.062      173.237
     2675        0.214        1.745            1      117.584      252.336      173.946
     2676        0.178        1.772            1      118.742      249.350      178.679
     2677        0.156        1.791            1      119.026      248.683      180.643
     2678        0.389        1.739            0      117.986      238.830      173.225
     2679        0.120        1.749            1      117.265      247.566      175.812
     2680        0.155        1.775            1      118.460      253.893      177.419
     2681        0.165        1.749            0      117.484      260.008      176.485
     2682        0.116        1.735            1      116.886      262.658      171.554
     2683        0.065        1.737            0      117.179      227.366      175.443
     2684        0.101        1.759            1      118.295      242.559      175.455
     2685        0.219        1.783            0      118.984      238.138      178.519
     2686        0.164        1.814            0      120.458      213.299      181.148
     2687        0.242        1.747            1      117.572      175.691      176.087
     2688        0.107        1.762            1      118.273      157.781      175.943
     2689        0.109        1.779            0      119.598      157.647      177.255
     2690        0.241        1.773            1      119.232      150.251      178.491
     2691        0.089        1.718            1      116.552      125.036      171.419
     2692        0.149        1.778            1      119.347      122.448      177.297
     2693        0.108        1.758            1      117.220      141.967      176.945
     2694        0.131        1.780            0      118.725      168.594      180.318
     2695        0.142        1.734            1      116.981      184.191      173.482
     2696        0.084        1.732            0      116.766      164.739      176.254
     2697        0.104        1.768            1      117.757      160.843      177.228
     2698        0.157        1.764            1      117.890      133.835      176.629
     2699        0.261        1.758            1      118.132      126.097      176.282
     2700        0.163        1.779            0      118.562      161.340      179.812
     2701        0.233        1.781            0      118.704      157.990      179.345
     2702        0.268        1.738            1      117.752      151.899      173.311
     2703        0.178        1.814            0      121.429      145.901      180.965
     2704        0.076        1.737            1      117.284      150.347      173.214
     2705        0.194        1.790            1      118.758      140.003      181.309
     2706        0.117        1.759            1      118.303      166.197      178.350
     2707        0.167        1.755            0      117.893      158.501      173.100
     2708        0.180        1.749            1      117.499      177.926      176.346
     2709        0.116        1.766            1      118.762      160.250      176.558
     2710        0.135        1.757            0      117.756      172.532      174.594
     2711        0.150        1.802            1      120.650      169.684      180.738
     2712        0.101        1.714            1      115.878      167.740      170.487
     2713        0.145        1.788            1      118.734      148.793      179.849
     2714        0.175        1.745            1      116.587      151.225      175.376
     2715        0.169        1.758            1      117.864      145.570      177.722
     2716        0.155        1.735            1      117.000      175.833      176.112
     2717        0.167        1.761            1      117.945      190.541      176.306
     2718        0.138        1.783            1      119.040      187.492      178.487
     2719        0.124        1.765            1      118.218      183.996      178.328
     2720        0.188        1.777            1      119.548      197.258      178.530
     2721        0.087        1.761            1      119.031      166.704      175.818
     2722        0.250        1.770            1      118.697      176.478      179.549
     2723        0.229        1.725            1      116.083      192.137      173.898
     2724        0.154        1.803            0      120.190      181.808      181.262
     2725        0.151        1.748            0      116.970      159.697      173.593
     2726        0.165        1.797            0      119.395      206.769      180.850
     2727        0.092        1.716            1      116.450      197.420      170.320
     2728        0.115        1.771            1      119.129      183.950      177.960
     2729        0.086        1.740            1      117.620      155.763      176.253
     2730        0.219        1.808            0      120.442      150.173      184.707
     2731        0.120        1.765            1      118.150      159.609      178.435
     2732        0.147        1.767            1      119.245      128.892      176.274
     2733        0.083        1.733            1      116.985      138.061      175.000
     2734        0.147        1.740            1      117.313      163.617      175.212
     2735        0.158        1.723            0      116.954      162.602      170.121
     2736        0.198        1.794            1      120.092      160.891      178.518
     2737        0.121        1.769            0      119.056      169.875      177.088
     2738        0.138        1.729            0      117.874      178.439      175.177
     2739        0.163        1.796            0      119.847      208.581      179.273
     2740        0.109        1.753            1      117.334      214.081      176.885
     2741        0.130        1.783            1      119.032      218.134      178.316
     2742        0.175        1.783            0      118.947      203.465      181.236
     2743        0.083        1.749            1      117.524      200.843      175.707
     2744        0.175        1.785            1      117.854      209.845      178.372
     2745        0.326        1.760            0      118.122      207.263      177.975
     2746        0.211        1.766            0      117.754      241.492      180.348
     2747        0.301        1.792            0      119.522      215.199      180.785
     2748        0.099        1.741            0      116.768      200.248      174.707
     2749        0.144        1.782            1      119.037      162.847      179.009
     2750        0.119        1.771            1      118.244      151.054      175.897
     2751        0.160        1.753            0      117.641      162.210      179.981
     2752        0.158        1.802            0      119.701      154.321      179.101
     2753        0.215        1.775            0      118.925      153.043      180.710
     2754        0.155        1.724            0      116.529      153.572      173.390
     2755        0.114        1.765            0      118.256      154.554      179.325
     2756        0.130        1.771            0      118.510      151.612      177.887
     2757        0.153        1.796            0      119.405      151.925      179.914
     2758        0.104        1.751            0      117.182      151.766      175.451
     2759        0.106        1.753            0      118.115      160.215      178.648
     2760        0.140        1.759            1      117.863      154.167      178.320
     2761        0.205        1.796            1      119.111      155.951      175.961
     2762        0.224        1.746            1      117.355      143.459      174.728
     2763        0.066        1.733            1      116.842      160.736      172.832
     2764        0.082        1.743            1      117.336      168.287      173.680
     2765        0.096        1.713            1      116.030      158.806      171.028
     2766        0.259        1.752            0      118.444      158.639      175.687
     2767        0.217        1.806            1      119.278      155.017      181.723
     2768        0.109        1.745            1      117.463      157.697      175.924
     2769        0.171        1.801            0      119.309      164.168      179.934
     2770        0.154        1.741            1      117.023      148.927      174.665
     2771        0.238        1.745            0      117.612      154.295      175.122
     2772        0.091        1.758            1      117.747      156.448      177.831
     2773        0.174        1.772            0      118.203      164.294      177.787
     2774        0.130        1.768            1      117.355      164.581      178.182
     2775        0.077        1.737            1      116.609      161.408      175.476
     2776        0.078        1.753            1      118.011      162.139      174.106
     2777        0.192        1.778            0      118.642      160.576      181.309
     2778        0.199        1.774            1      118.541      166.234      176.463
     2779        0.101        1.733            1      117.460      188.163      173.381
     2780        0.116        1.775            1      119.352      214.841      177.614
     2781        0.147        1.733            0      117.518      165.160      174.937
     2782        0.154        1.762            0      118.433      151.730      176.960
     2783        0.186        1.731            1      117.554      155.599      174.531
     2784        0.135        1.763            0      118.226      179.736      179.926
     2785        0.106        1.711            1      116.650      164.503      171.296
     2786        0.179        1.765            1      118.690      169.207      178.479
     2787        0.227        1.825            1      120.482      171.385      183.150
     2788        0.243        1.765            0      118.511      185.434      177.077
     2789        0.290        1.841            0      121.901      169.979      186.353
     2790        0.134        1.791            1      119.839      185.916      180.224
     2791        0.126        1.773            1      119.436      173.025      177.738
     2792        0.138        1.741            0      117.278      183.768      175.728
     2793        0.227        1.771            0      118.664      169.497      179.396
     2794        0.234        1.837            1      120.629      156.949      181.597
     2795        0.267        1.794            1      119.855      197.434      179.125
     2796        0.199        1.795            0      119.602      175.504      181.915
     2797        0.093        1.746            1      117.837      205.957      174.784
     2798        0.140        1.787            0      118.899      186.948      179.584
     2799        0.118        1.745            1      117.783      201.873      176.094
     2800        0.126        1.774            0      118.667      193.122      178.613
     2801        0.132        1.736            1      117.740      217.152      177.219
     2802        0.144        1.774            0      119.267      210.094      177.454
     2803        0.102        1.740            0      117.530      184.106      176.260
     2804        0.094        1.761            1      118.617      214.115      175.607
     2805        0.184        1.740            0      117.239      203.010      174.951
     2806        0.114        1.754            1      118.554      209.286      175.673
     2807        0.120        1.761            0      118.436      193.763      174.589
     2808        0.139        1.779            0      118.709      230.582      177.640
     2809        0.126        1.766            1      118.176      188.434      175.770
     2810        0.242        1.801            0      119.991      233.421      181.450
     2811        0.168        1.763            1      118.798      239.733      176.809
     2812        0.201        1.758            1      118.327      241.583      176.615
     2813        0.180        1.719            0      116.575      223.998      174.335
     2814        0.375        1.789            0      119.664      255.075      181.975
     2815        0.266        1.761            0      118.493      267.634      176.195
     2816        0.161        1.771            0      118.905      267.548      175.581
     2817        0.103        1.743            0      117.167      261.040      175.599
     2818        0.128        1.774            0      118.183      255.855      177.935
     2819        0.174        1.762            1      118.649      223.948      177.483
     2820        0.143        1.749            1      118.031      266.498      176.589
     2821        0.111        1.739            0      116.720      262.840      175.721
     2822        0.149        1.753            0      117.335      265.746      178.565
     2823        0.184        1.811            0      119.948      269.094      181.087
     2824        0.202        1.791            1      118.754      266.951      176.743
     2825        0.119        1.760            1      118.391      267.068      174.213
     2826        0.181        1.784            0      119.234      268.910      177.283
     2827        0.187        1.815            0      120.583      270.732      182.146
     2828        0.295        1.764            1      118.365      267.034      179.116
     2829        0.261        1.753            0      118.740      267.176      175.720
     2830        0.261        1.762            1      118.267      265.722      175.026
     2831        0.135        1.787            1      119.084      268.961      178.768
     2832        0.186        1.756            1      117.795      266.074      173.221
     2833        0.230        1.805            0      119.829      268.827      181.989
     2834        0.203        1.826            0      120.567      271.554      184.519
     2835        0.206        1.840            1      120.925      270.261      183.390
     2836        0.079        1.744            1      116.800      264.622      175.371
     2837        0.111        1.750            1      118.252      265.285      173.114
     2838        0.130        1.755            1      118.147      267.329      173.973
     2839        0.143        1.779            0      118.457      266.360      177.826
     2840        0.103        1.764            0      118.790      266.405      175.907
     2841        0.083        1.746            0      117.629      265.253      176.639
     2842        0.094        1.755            0      117.841      265.036      175.485
     2843        0.215        1.784            1      118.486      268.004      179.496
     2844        0.102        1.754            0      118.027      266.180      177.733
     2845        0.413        1.791            1      118.673      268.071      182.517
     2846        0.129        1.763            0      117.648      264.688      178.929
     2847        0.100        1.764            1      117.983      266.155      177.376
     2848        0.153        1.767            0      118.176      267.187      177.922
     2849        0.204        1.757            1      117.231      264.441      177.096
     2850        0.111        1.773            1      118.366      266.168      178.460
     2851        0.225        1.786            1      118.129      266.375      180.163
     2852        0.150        1.786            0      119.416      268.189      180.103
     2853        0.115        1.767            1      117.786      265.459      178.123
     2854        0.130        1.758            1      117.109      264.498      177.082
     2855        0.187        1.807            1      119.462      268.701      182.807
     2856        0.110        1.748            1      117.076      265.711      177.630
     2857        0.101        1.739            0      117.241      265.402      175.799
     2858        0.182        1.772            0      118.444      266.561      177.169
     2859        0.177        1.800            0      119.806      268.486      182.105
     2860        0.088        1.751            1      117.409      264.411      173.190
     2861        0.110        1.757            0      118.282      267.752      174.768
     2862        0.126        1.741            1      116.938      264.083      175.226
     2863        0.241        1.793            1      119.618      267.828      178.319
     2864        0.082        1.756            0      118.454      266.775      175.946
     2865        0.322        1.803            0      119.701      268.668      181.969
     2866        0.105        1.770            1      118.291      266.778      177.416
     2867        0.059        1.725            1      116.619      263.546      173.873
     2868        0.233        1.775            0      118.199      265.706      180.796
     2869        0.150        1.800            1      119.255      269.737      180.880
     2870        0.071        1.739            1      116.968      264.713      175.059
     2871        0.121        1.762            1      117.513      263.748      178.234
     2872        0.148        1.762            0      118.579      266.965      178.789
     2873        0.160        1.768            0      118.031      265.623      177.781
     2874        0.153        1.780            1      118.897      267.689      175.967
     2875        0.133        1.748            1      117.677      265.629      174.951
     2876        0.129        1.752            0      117.520      265.940      174.034
     2877        0.200        1.782            0      119.163      269.654      179.416
     2878        0.107        1.752            1      117.832      266.716      178.386
     2879        0.170        1.816            0      120.752      271.565      179.303
     2880        0.072        1.739            1      117.837      265.687      173.784
     2881        0.083        1.737            1      117.548      264.301      176.231
     2882        0.164        1.789            1      119.242      267.271      178.206
     2883        0.106        1.738            1      117.387      263.220      171.800
     2884        0.114        1.759            1      117.220      264.977      178.350
     2885        0.286        1.753            0      117.980      267.862      177.617
     2886        0.187        1.762            1      118.146      266.499      177.508
     2887        0.107        1.759            1      117.176      264.235      177.435
     2888        0.155        1.798            0      118.995      267.804      180.304
     2889        0.102        1.743            1      116.626      263.831      176.196
     2890        0.183        1.766            1      118.587      269.099      174.508
     2891        0.121        1.745            1      117.119      263.192      175.725
     2892        0.400        1.775            1      118.611      266.883      179.141
     2893        0.212        1.775            0      118.798      267.553      178.267
     2894        0.124        1.748            1      117.734      264.144      177.849
     2895        0.105        1.749            1      117.396      264.954      176.432
     2896        0.092        1.753            1      118.162      266.134      174.382
     2897        0.179        1.829            1      121.206      272.720      181.544
     2898        0.207        1.766            1      118.146      265.850      176.345
     2899        0.196        1.786            1      119.563      268.421      178.632
     2900        0.200        1.786            1      119.192      270.041      178.134
     2901        0.121        1.776            1      119.157      268.110      177.933
     2902        0.138        1.775            1      118.686      267.882      176.344
     2903        0.138        1.792            0      120.411      271.040      178.010
     2904        0.136        1.784            0      119.609      268.971      179.606
     2905        0.134        1.797            0      119.699      268.527      176.259
     2906        0.229        1.780            0      119.975      270.082      179.453
     2907        0.151        1.799            1      120.312      268.915      179.804
     2908        0.118        1.759            1      117.619      266.449      177.251
     2909        0.211        1.827            0      120.598      269.782      185.539
     2910        0.103        1.703            1      115.180      260.917      174.073
     2911        0.177        1.721            1      115.954      260.893      173.596
     2912        0.218        1.724            0      117.159      264.334      173.780
     2913        0.231        1.778            0      118.696      266.324      179.947
     2914        0.298        1.756            0      118.634      267.258      177.244
     2915        0.212        1.817            1      120.022      270.217      180.368
     2916        0.090        1.753            1      117.493      264.367      177.622
     2917        0.096        1.755            1      117.970      266.934      175.708
     2918        0.126        1.719            1      115.885      261.930      173.302
     2919        0.258        1.768            0      118.656      266.977      175.562
     2920        0.182        1.744            1      116.730      262.949      175.590
     2921        0.138        1.770            0      118.291      267.110      176.857
     2922        0.278        1.813            0      119.763      268.359      183.418
     2923        0.065        1.738            1      117.082      263.273      175.385
     2924        0.096        1.765            0      118.253      266.872      177.619
     2925        0.472        1.758            0      117.859      265.681      179.143
     2926        0.208        1.786            1      118.405      266.706      177.051
     2927        0.121        1.725            1      116.301      264.236      173.364
     2928        0.088        1.767            0      118.209      265.367      176.598
     2929        0.208        1.777            0      118.773      267.297      177.767
     2930        0.145        1.776            1      118.608      268.699      177.789
     2931        0.190        1.776            0      118.622      266.949      177.330
     2932        0.196        1.767            1      118.234      266.031      174.970
     2933        0.291        1.804            1      118.821      267.029      180.392
     2934        0.127        1.774            1      118.463      264.473      178.588
     2935        0.126        1.766            0      118.767      266.845      179.171
     2936        0.133        1.780            0      118.838      267.796      177.837
     2937        0.105        1.745            1      117.131      265.299      174.686
     2938        0.083        1.711            1      115.361      261.294      171.654
     2939        0.259        1.773            0      119.455      268.529      176.577
     2940        0.194        1.749            0      117.258      265.980      176.199
     2941        0.153        1.780            1      118.455      266.484      179.751
     2942        0.182        1.798            1      118.831      267.139      180.608
     2943        0.119        1.778            1      118.619      268.083      177.778
     2944        0.082        1.740            0      117.449      265.030      175.007
     2945        0.157        1.787            1      118.594      267.458      179.506
     2946        0.138        1.773            1      118.956      269.030      177.695
     2947        0.128        1.775            0      118.021      266.449      179.822
     2948        0.179        1.783            0      119.386      268.503      179.011
     2949        0.140        1.789            0      119.021      267.412      178.160
     2950        0.137        1.786            1      118.778      267.688      176.239
     2951        0.157        1.762            0      117.478      265.654      177.565
     2952        0.134        1.782            0      119.198      267.837      178.950
     2953        0.184        1.802            0      119.717      268.849      181.172
     2954        0.208        1.788            0      118.938      267.465      182.001
     2955        0.221        1.787            1      118.557      267.796      180.955
     2956        0.196        1.758            0      117.604      266.174      175.941
     2957        0.132        1.770            1      118.017      265.134      178.900
     2958        0.159        1.773            1      118.192      267.721      176.982
     2959        0.211        1.814            0      120.032      268.181      184.649
     2960        0.175        1.788            1      119.057      266.633      179.201
     2961        0.335        1.775            0      118.605      267.105      178.314
     2962        0.155        1.792            0      119.413      267.082      178.987
     2963        0.182        1.798            1      118.877      268.821      178.449
     2964        0.124        1.740            1      116.532      263.253      177.337
     2965        0.190        1.781            1      119.324      267.629      176.784
     2966        0.266        1.773            0      119.629      270.391      176.949
     2967        0.212        1.794            0      120.218      270.160      180.588
     2968        0.170        1.738            0      117.174      265.102      174.891
     2969        0.145        1.736            1      117.499      264.085      171.903
     2970        0.136        1.766            1      119.011      268.375      180.316
     2971        0.241        1.799            1      119.697      269.984      179.993
     2972        0.180        1.796            0      119.798      269.626      181.647
     2973        0.164        1.789            0      119.338      268.727      179.885
     2974        0.159        1.762            1      118.622      268.562      175.314
     2975        0.172        1.777            0      118.969      268.120      180.946
     2976        0.120        1.738            0      117.033      263.468      174.200
     2977        0.124        1.756            0      118.299      265.979      178.023
     2978        0.181        1.771            1      118.530      267.089      177.356
     2979        0.155        1.790            1      119.263      268.257      179.350
     2980        0.167        1.757            1      117.761      265.693      174.748
     2981        0.251        1.817            1      120.293      270.400      181.446
     2982        0.110        1.725            1      116.472      263.428      173.374
     2983        0.162        1.755            0      118.851      268.438      173.785
     2984        0.149        1.759            1      118.817      268.597      175.076
     2985        0.171        1.793            1      120.164      270.515      179.249
     2986        0.139        1.764            1      118.332      267.707      174.941
     2987        0.114        1.758            1      117.244      264.062      176.930
     2988        0.214        1.760            0      118.184      266.960      178.348
     2989        0.317        1.813            0      119.565      251.913      182.874
     2990        0.218        1.734            0      117.697      264.898      174.155
     2991        0.176        1.716            0      116.580      264.363      176.050
     2992        0.153        1.756            1      118.403      265.974      173.323
     2993        0.115        1.767            1      117.970      265.607      178.676
     2994        0.131        1.769            0      118.065      267.415      177.421
     2995        0.147        1.788            1      118.410      266.856      181.143
     2996        0.218        1.766            0      118.529      266.472      176.655
     2997        0.163        1.789            0      118.300      267.580      181.021
     2998        0.092        1.739            1      117.464      265.167      176.286
     2999        0.110        1.748            1      117.221      263.628      175.849
     3000        0.148        1.779            1      118.665      268.553      180.380
     3001        0.168        1.777            0      118.900      268.152      175.254
     3002        0.115        1.758            1      117.612      264.940      176.589
     3003        0.181        1.762            0      118.769      267.659      176.739
     3004        0.202        1.787            1      119.161      268.425      176.961
     3005        0.107        1.757            1      117.380      263.814      177.606
     3006        0.208        1.765            1      117.488      265.217      176.430
     3007        0.276        1.759            1      117.676      266.722      176.104
     3008        0.143        1.735            1      117.093      264.403      172.814
     3009        0.135        1.775            0      118.550      267.497      180.919
     3010        0.086        1.738            1      116.763      263.917      173.649
     3011        0.114        1.775            1      118.044      266.140      178.563
     3012        0.143        1.770            1      118.313      266.386      175.226
     3013        0.149        1.805            0      119.969      254.014      181.939
     3014        0.208        1.782            1      118.483      265.862      178.869
     3015        0.102        1.759            1      117.693      266.309      174.312
     3016        0.294        1.780            1      118.373      267.945      178.564
     3017        0.148        1.773            1      118.499      268.497      177.888
     3018        0.118        1.728            1      116.877      263.667      172.271
     3019        0.118        1.737            1      117.535      262.035      177.385
     3020        0.145        1.766            1      118.488      268.273      176.739
     3021        0.171        1.812            0      119.716      268.083      179.913
     3022        0.260        1.793            1      118.699      267.525      178.574
     3023        0.109        1.749            1      117.330      264.452      175.880
     3024        0.223        1.746            1      117.865      266.229      177.266
     3025        0.430        1.815            0      120.633      270.649      182.105
     3026        0.117        1.781            1      120.097      266.362      178.005
     3027        0.168        1.810            0      120.361      268.959      182.511
     3028        0.228        1.705            0      116.260      263.250      172.882
     3029        0.224        1.823            0      120.140      267.902      179.814
     3030        0.134        1.763            0      117.975      247.464      177.188
     3031        0.165        1.745            0      117.749      251.685      175.629
     3032        0.195        1.771            1      118.041      244.502      177.023
     3033        0.165        1.773            1      117.494      264.828      178.246
     3034        0.151        1.798            1      119.544      267.873      178.996
     3035        0.358        1.761            0      118.409      267.026      176.315
     3036        0.224        1.747            1      117.442      264.395      173.741
     3037        0.167        1.760            1      117.507      264.751      177.515
     3038        0.188        1.819            0      121.179      270.609      179.999
     3039        0.179        1.769            1      118.907      269.049      178.839
     3040        0.119        1.754            1      118.353      267.533      176.216
     3041        0.127        1.749            1      117.451      266.172      175.315
     3042        0.162        1.768            1      118.545      266.999      180.779
     3043        0.150        1.755            0      118.716      266.429      176.228
     3044        0.211        1.821            1      120.282      269.459      183.926
     3045        0.272        1.778            0      119.511      268.702      176.725
     3046        0.138        1.763            1      118.003      265.183      176.258
     3047        0.139        1.786            0      119.405      268.232      180.594
     3048        0.116        1.769            1      118.700      266.947      175.041
     3049        0.191        1.779            1      119.688      267.944      179.314
     3050        0.146        1.751            1      117.303      261.496      177.243
     3051        0.141        1.765            1      118.637      267.470      178.249
     3052        0.227        1.759            1      118.153      265.504      174.838
     3053        0.126        1.770            0      118.766      267.209      177.675
     3054        0.144        1.805            1      120.328      269.126      179.736
     3055        0.187        1.786            1      119.968      269.616      180.822
     3056        0.248        1.743            1      117.902      255.787      173.835
     3057        0.103        1.759            1      118.593      266.098      176.578
     3058        0.110        1.736            1      117.586      265.171      175.226
     3059        0.136        1.773            1      119.544      268.109      178.077
     3060        0.262        1.742            0      118.309      267.072      175.558
     3061        0.271        1.755            0      118.110      266.019      175.458
     3062        0.581        1.798            1      119.022      267.261      178.578
     3063        0.233        1.715            0      115.640      260.825      172.123
     3064        0.255        1.778            1      118.034      265.354      180.373
     3065        0.176        1.751            1      117.464      266.633      178.153
     3066        0.121        1.756            0      117.545      265.777      174.405
     3067        0.149        1.738            0      117.066      262.625      172.258
     3068        0.302        1.803            1      119.288      269.295      181.968
     3069        0.180        1.799            0      119.336      268.485      183.250
     3070        0.163        1.797            1      118.823      268.695      181.266
     3071        0.092        1.750            1      117.129      264.381      175.923
     3072        0.117        1.774            0      118.792      267.641      178.941
     3073        0.284        1.722            0      116.480      263.586      171.723
     3074        0.148        1.804            1      119.562      269.506      180.830
     3075        0.117        1.754            1      117.346      264.677      177.544
     3076        0.094        1.742            1      117.115      264.769      172.091
     3077        0.357        1.831            0      120.682      270.160      184.572
     3078        0.099        1.766            1      118.128      266.209      176.526
     3079        0.168        1.792            0      119.456      253.948      182.603
     3080        0.117        1.727            1      116.943      263.788      175.216
     3081        0.125        1.781            1      119.201      266.981      179.131
     3082        0.127        1.755            0      118.546      266.019      174.151
     3083        0.191        1.776            1      119.506      268.328      177.637
     3084        0.190        1.782            1      119.282      266.892      179.010
     3085        0.195        1.789            0      119.914      269.439      175.936
     3086        0.127        1.745            1      117.915      250.585      171.671
     3087        0.117        1.724            0      117.000      252.548      170.729
     3088        0.151        1.803            1      120.274      226.322      181.768
     3089        0.145        1.778            1      119.776      236.989      177.911
     3090        0.127        1.719            1      116.935      233.486      172.846
     3091        0.170        1.803            1      119.927      223.599      181.280
     3092        0.259        1.795            0      118.774      222.968      185.041
     3093        0.134        1.788            0      119.060      218.310      179.447
     3094        0.092        1.737            1      117.544      195.734      173.577
     3095        0.097        1.736            1      116.109      212.215      175.585
     3096        0.126        1.747            0      117.129      222.635      177.144
     3097        0.148        1.772            0      118.706      257.433      178.825
     3098        0.117        1.732            1      116.536      253.082      175.384
     3099        0.202        1.756            1      118.461      265.253      175.577
     3100        0.112        1.753            0      117.451      247.488      176.415
     3101        0.292        1.768            0      118.439      219.347      177.259
     3102        0.202        1.775            0      119.382      189.891      182.273
     3103        0.201        1.824            1      120.688      193.730      183.774
     3104        0.214        1.755            0      118.402      208.068      178.103
     3105        0.140        1.761            1      118.078      212.848      176.220
     3106        0.176        1.800            1      119.027      247.374      183.165
     3107        0.198        1.812            0      119.431      266.858      182.433
     3108        0.198        1.811            0      119.374      228.301      182.404
     3109        0.289        1.776            0      118.537      221.606      182.172
     3110        0.108        1.758            1      117.624      207.580      174.956
     3111        0.081        1.732            0      117.653      230.321      173.866
     3112        0.207        1.803            1      119.670      226.962      181.374
     3113        0.118        1.777            0      118.663      220.310      178.321
     3114        0.155        1.773            1      118.870      226.599      174.929
     3115        0.126        1.770            0      118.877      224.834      174.356
     3116        0.183        1.791            1      119.117      234.021      180.838
     3117        0.391        1.819            0      120.056      229.107      185.098
     3118        0.140        1.780            0      119.484      265.709      179.995
     3119        0.208        1.780            0      118.811      250.617      180.935
     3120        0.152        1.778            0      118.387      267.818      178.649
     3121        0.200        1.782            0      119.170      263.243      179.145
     3122        0.133        1.768            1      118.563      256.115      175.929
     3123        0.118        1.773            1      118.551      256.549      178.287
     3124        0.285        1.793            1      119.398      263.277      179.778
     3125        0.110        1.752            1      118.076      265.846      175.533
     3126        0.166        1.777            1      118.677      267.329      175.836
     3127        0.161        1.767            1      117.640      265.304      176.761
     3128        0.184        1.774            0      119.380      267.436      174.774
     3129        0.138        1.771            0      117.964      253.331      177.567
     3130        0.067        1.735            1      116.843      262.027      175.748
     3131        0.172        1.795            1      119.063      267.408      182.272
     3132        0.373        1.824            0      121.118      271.989      183.412
     3133        0.133        1.763            1      118.042      265.233      177.714
     3134        0.151        1.763            1      118.181      265.814      178.714
     3135        0.070        1.719            1      116.649      264.184      171.417
     3136        0.238        1.765            0      118.671      267.933      176.772
     3137        0.227        1.778            1      119.089      266.785      178.845
     3138        0.095        1.755            0      118.094      265.579      175.585
     3139        0.296        1.817            1      120.864      271.193      180.453
     3140        0.147        1.728            1      117.791      266.791      173.127
     3141        0.138        1.769            0      118.869      269.022      177.641
     3142        0.096        1.769            1      118.962      268.123      177.660
     3143        0.281        1.790            0      120.223      247.438      180.353
     3144        0.179        1.760            1      118.677      251.256      176.303
     3145        0.116        1.753            1      118.084      266.920      176.849
     3146        0.086        1.764            1      118.560      266.782      176.140
     3147        0.170        1.730            0      117.323      251.850      172.104
     3148        0.143        1.789            0      119.864      270.198      180.395
     3149        0.190        1.790            0      119.919      268.562      176.968
     3150        0.255        1.755            0      118.075      266.123      176.505
     3151        0.198        1.744            0      118.664      266.746      175.551
     3152        0.158        1.734            1      116.982      265.247      174.349
     3153        0.191        1.763            0      118.307      264.488      177.333
     3154        0.179        1.814            1      120.401      270.231      182.456
     3155        0.116        1.768            1      119.031      267.175      176.293
     3156        0.101        1.750            1      118.072      267.572      176.281
     3157        0.152        1.773            0      119.007      267.726      179.480
     3158        0.134        1.741            1      117.207      264.716      178.888
     3159        0.241        1.753            0      118.152      267.014      177.708
     3160        0.087        1.725            1      116.673      263.549      175.092
     3161        0.150        1.741            1      117.342      265.459      173.706
     3162        0.159        1.766            1      118.254      266.035      175.846
     3163        0.098        1.733            0      116.758      264.172      175.621
     3164        0.225        1.740            0      117.853      264.701      173.382
     3165        0.073        1.749            1      118.143      266.586      174.197
     3166        0.097        1.742            1      116.991      265.221      175.547
     3167        0.095        1.736            0      117.407      264.886      174.504
     3168        0.127        1.772            1      119.051      266.852      179.250
     3169        0.220        1.742            0      117.542      265.659      175.332
     3170        0.114        1.755            1      117.720      265.779      177.570
     3171        0.083        1.755            1      118.294      265.052      176.921
     3172        0.111        1.771            0      118.535      266.397      177.789
     3173        0.106        1.763            0      118.626      267.090      176.252
     3174        0.181        1.799            0      119.355      268.792      182.642
     3175        0.465        1.729            0      117.207      264.939      171.972
     3176        0.231        1.749            1      117.867      266.372      173.786
     3177        0.274        1.766            1      117.715      265.275      176.149
     3178        0.191        1.795            1      120.228      270.460      178.780
     3179        0.115        1.725            1      116.667      263.683      171.849
     3180        0.148        1.764            0      118.032      266.244      175.507
     3181        0.166        1.774            0      118.786      268.496      177.574
     3182        0.194        1.787            1      118.968      268.470      178.901
     3183        0.130        1.770            0      119.114      267.049      178.762
     3184        0.263        1.716            0      117.087      264.771      172.193
     3185        0.132        1.773            0      119.158      269.058      176.687
     3186        0.128        1.790            1      119.556      268.272      179.514
     3187        0.154        1.739            0      118.216      266.548      175.718
     3188        0.157        1.788            1      119.871      268.923      180.777
     3189        0.142        1.780            1      118.725      268.349      179.798
     3190        0.143        1.743            0      117.285      264.215      173.916
     3191        0.292        1.759            0      117.998      265.226      175.516
     3192        0.143        1.774            1      119.348      268.251      178.343
     3193        0.069        1.751            1      117.620      267.138      175.009
     3194        0.126        1.725            0      116.544      262.382      173.359
     3195        0.150        1.752            1      117.534      264.482      177.583
     3196        0.235        1.737            0      117.858      265.730      173.481
     3197        0.120        1.768            1      118.997      268.362      177.650
     3198        0.102        1.747            1      118.353      267.211      173.575
     3199        0.175        1.793            0      119.908      269.558      181.378
     3200        0.110        1.759            1      119.041      269.006      179.815
     3201        0.197        1.755            1      117.305      267.113      175.096
     3202        0.161        1.752            1      118.175      268.230      176.469
     3203        0.202        1.793            0      119.354      269.007      182.486
     3204        0.292        1.784            1      119.094      268.890      178.638
     3205        0.117        1.765            1      118.856      267.873      177.679
     3206        0.129        1.766            1      118.403      267.181      177.841
     3207        0.085        1.748            1      118.320      266.835      174.890
     3208        0.174        1.785            0      119.076      268.439      180.980
     3209        0.206        1.790            1      119.605      267.292      180.603
     3210        0.153        1.760            0      118.290      268.723      176.666
     3211        0.095        1.750            0      118.095      266.850      176.905
     3212        0.206        1.751            0      118.481      266.881      178.415
     3213        0.129        1.771            1      118.229      266.350      177.979
     3214        0.198        1.750            1      118.756      268.479      174.424
     3215        0.119        1.774            0      119.243      268.416      179.307
     3216        0.171        1.747            0      117.886      265.906      176.076
     3217        0.112        1.748            1      118.132      266.160      175.436
     3218        0.264        1.720            0      117.024      266.045      173.773
     3219        0.215        1.787            1      119.154      268.527      180.988
     3220        0.135        1.751            0      117.107      263.352      173.940
     3221        0.094        1.723            1      115.803      262.734      174.792
     3222        0.189        1.801            0      119.076      268.516      183.179
     3223        0.253        1.786            1      118.477      266.443      182.314
     3224        0.184        1.772            1      118.894      267.407      175.613
     3225        0.142        1.762            0      117.898      266.508      175.058
     3226        0.096        1.757            1      118.119      265.199      175.344
     3227        0.195        1.734            1      116.586      262.857      176.024
     3228        0.128        1.780            1      118.609      266.235      178.910
     3229        0.137        1.782            0      118.603      267.295      178.977
     3230        0.211        1.735            0      117.139      264.221      177.242
     3231        0.145        1.771            0      118.596      267.099      177.706
     3232        0.128        1.788            1      118.835      267.984      178.779
     3233        0.220        1.798            0      118.794      267.556      184.361
     3234        0.088        1.731            0      116.712      262.661      173.493
     3235        0.120        1.779            1      118.979      268.926      178.038
     3236        0.163        1.775            0      119.437      268.814      177.249
     3237        0.186        1.761            0      118.607      265.813      178.812
     3238        0.252        1.742            0      117.448      265.982      174.659
     3239        0.122        1.729            1      116.139      261.609      175.195
     3240        0.291        1.762            0      118.367      266.462      177.187
     3241        0.275        1.794            0      119.756      269.018      180.943
     3242        0.408        1.779            0      118.992      267.080      180.839
     3243        0.147        1.736            0      116.470      264.295      173.537
     3244        0.202        1.790            0      118.249      266.009      179.904
     3245        0.093        1.751            1      118.330      266.897      176.687
     3246        0.199        1.775            0      118.181      265.730      181.352
     3247        0.155        1.743            1      118.104      266.951      176.457
     3248        0.115        1.785            1      118.985      267.055      177.249
     3249        0.640        1.745            0      117.150      264.649      174.919
     3250        0.623        1.799            1      118.962      268.072      179.005
     3251        0.730        1.765            1      118.143      265.518      178.236
     3252        0.633        1.776            1      118.594      265.961      178.416
     3253        0.669        1.798            0      120.053      268.594      177.132
     3254        0.592        1.730            0      116.910      263.573      172.947
     3255        0.709        1.737            1      117.127      264.624      173.172
     3256        0.662        1.714            1      115.711      261.859      173.192
     3257        0.718        1.798            1      119.585      270.144      179.596
     3258        0.711        1.750            0      118.190      266.131      174.215
     3259        0.701        1.797            0      120.005      269.515      179.547
     3260        0.608        1.744            0      117.829      266.913      174.781
     3261        0.667        1.745            1      117.525      264.930      175.638
     3262        0.700        1.742            1      117.985      265.737      173.777
     3263        0.706        1.916            0      122.023      272.847      194.416
     3264        0.649        1.746            1      118.069      266.592      175.253
     3265        0.704        1.733            1      117.839      265.019      173.042
     3266        0.718        1.734            1      116.705      263.432      174.758
     3267        0.663        1.760            0      119.037      267.611      175.945
     3268        0.710        1.792            0      118.915      267.533      178.861
     3269        0.654        1.781            1      118.611      267.674      180.147
     3270        0.739        1.756            1      118.115      266.168      176.695
     3271        0.722        1.804            1      120.458      270.746      181.502
     3272        0.692        1.738            1      117.495      265.662      174.631
     3273        0.648        1.754            1      118.274      267.883      174.807
     3274        0.708        1.792            1      119.153      268.767      179.543
     3275        0.687        1.810            0      120.566      271.714      182.652
     3276        0.715        1.751            0      118.131      265.925      174.725
     3277        0.664        1.782            0      119.338      268.946      183.134
     3278        0.437        1.754            0      118.868      267.013      174.729
     3279        0.606        1.795            0      119.934      269.630      180.595
     3280        0.625        1.767            1      118.279      266.615      177.026
     3281        0.632        1.737            1      116.424      264.286      174.051
     3282        0.697        1.809            1      119.280      268.752      183.108
     3283        0.666        1.747            1      117.585      265.618      172.503
     3284        0.606        1.780            0      119.257      267.955      180.086
     3285        0.664        1.750            1      117.547      264.762      175.963
     3286        0.691        1.794            0      119.488      268.296      180.637
     3287        0.641        1.810            0      120.209      270.650      183.249
     3288        0.709        1.747            0      117.853      265.340      177.739
     3289        0.665        1.782            0      118.804      267.672      176.833
     3290        0.704        1.774            0      119.635      269.945      177.581
     3291        0.631        1.758            1      117.944      266.864      177.447
     3292        0.668        1.772            1      119.083      268.032      177.296
     3293        0.682        1.734            0      117.821      267.275      173.380
     3294        0.671        1.730            1      115.877      262.751      174.872
     3295        0.672        1.735            0      116.909      263.033      176.322
     3296        0.698        1.735            0      117.340      264.474      172.543
     3297        0.708        1.760            1      118.348      268.032      176.083
     3298        0.714        1.807            0      120.014      270.941      180.331
     3299        0.625        1.744            1      117.707      266.970      174.247
     3300        0.591        1.771            1      118.911      267.680      177.614
     3301        0.709        1.744            0      117.330      264.725      175.680
     3302        0.610        1.785            1      118.958      267.829      180.040
     3303        0.710        1.846            0      121.221      267.747      185.714
     3304        0.685        1.758            1      118.403      265.992      177.345
     3305        0.726        1.762            0      118.530      258.233      177.481
     3306        0.672        1.756            1      118.285      253.630      176.378
     3307        0.669        1.759            1      118.590      258.482      176.480
     3308        0.681        1.758            0      117.796      255.869      178.738
     3309        0.707        1.765            1      118.608      263.911      177.101
     3310        0.543        1.728            0      117.575      265.965      173.899
     3311        0.684        1.828            0      120.068      257.667      185.114
     3312        0.691        1.809            1      120.877      271.036      182.126
     3313        0.744        1.778            1      118.876      267.529      180.976
     3314        0.653        1.808            1      119.821      256.694      182.823
     3315        0.578        1.811            1      120.689      253.570      182.613
     3316        0.726        1.757            0      117.784      245.738      177.843
     3317        0.690        1.762            0      118.423      248.641      176.357
     3318        0.665        1.755            0      118.815      253.352      174.776
     3319        0.703        1.718            0      116.345      241.902      173.527
     3320        0.682        1.764            0      118.703      247.324      176.640
     3321        0.701        1.763            1      118.695      247.789      178.480
     3322        0.684        1.827            0      121.714      254.952      182.388
     3323        0.681        1.764            1      117.850      253.090      177.936
     3324        0.679        1.754            0      118.227      258.236      177.352
     3325        0.633        1.780            1      119.107      264.415      180.484
     3326        0.600        1.719            0      116.946      264.168      171.341
     3327        0.677        1.738            1      117.815      266.478      175.805
     3328        0.665        1.783            1      119.136      265.166      177.819
     3329        0.689        1.777            1      118.816      253.155      177.723
     3330        0.701        1.745            0      118.496      264.476      174.206
     3331        0.729        1.785            1      119.097      247.934      178.226
     3332        0.708        1.769            1      118.790      268.509      176.193
     3333        0.617        1.824            0      121.088      272.158      184.394
     3334        0.714        1.772            1      119.135      267.157      179.005
     3335        0.609        1.794            1      119.560      253.052      179.136
     3336        0.723        1.777            0      119.101      268.498      179.203
     3337        0.696        1.782            0      118.824      267.838      179.880
     3338        0.699        1.745            1      118.491      268.551      175.335
     3339        0.686        1.733            1      117.289      264.884      173.940
     3340        0.652        1.776            0      119.051      260.558      179.453
     3341        0.687        1.736            1      117.150      264.022      176.210
     3342        0.689        1.778            1      118.405      267.114      179.185
     3343        0.619        1.742            0      118.168      266.189      174.987
     3344        0.688        1.776            0      117.476      265.310      179.140
     3345        0.568        1.778            0      119.509      263.658      176.452
     3346        0.653        1.759            1      117.913      265.420      177.310
     3347        0.644        1.780            0      118.830      267.963      176.689
     3348        0.691        1.793            1      119.120      267.747      179.209
     3349        0.709        1.783            0      119.926      270.242      179.921
     3350        0.677        1.755            1      117.588      250.016      177.298
     3351        0.687        1.779            1      119.256      267.514      178.379
     3352        0.674        1.748            0      117.960      266.105      175.616
     3353        0.707        1.825            0      120.968      271.295      180.100
     3354        0.713        1.809            0      120.416      266.499      180.029
     3355        0.653        1.841            0      121.778      273.989      185.002
     3356        0.755        1.757            1      117.989      265.516      175.209
     3357        0.746        1.735            1      117.341      265.235      175.847
     3358        0.609        1.733            0      117.414      265.749      173.636
     3359        0.715        1.767            1      117.947      265.603      178.553
     3360        0.553        1.722            1      116.972      264.885      173.865
     3361        0.720        1.789            1      119.374      268.951      178.116
     3362        0.584        1.763            0      118.590      268.467      176.604
     3363        0.674        1.794            1      118.696      268.009      181.821
     3364        0.627        1.741            0      117.181      264.703      175.561
     3365        0.725        1.769            1      118.678      264.947      176.982
     3366        0.693        1.695            1      115.383      261.365      170.298
     3367        0.713        1.746            0      118.086      266.472      175.949
     3368        0.714        1.771            0      119.010      268.558      175.237
     3369        0.586        1.773            1      119.486      270.036      175.336
     3370        0.715        1.762            0      118.456      266.452      175.891
     3371        0.598        1.786            1      119.634      270.792      179.719
     3372        0.659        1.772            1      119.040      268.521      177.097
     3373        0.691        1.776            1      119.305      266.798      179.788
     3374        0.695        1.747            1      117.577      266.377      174.611
     3375        0.671        1.770            1      118.891      269.936      179.219
     3376        0.702        1.781            0      119.875      270.201      177.146
     3377        0.739        1.758            1      118.391      266.933      177.220
     3378        0.494        1.762            0      119.501      268.151      176.049
     3379        0.644        1.764            0      118.628      268.471      177.176
     3380        0.640        1.742            0      117.483      264.432      174.970
     3381        0.698        1.794            1      120.317      271.263      178.779
     3382        0.676        1.775            1      118.699      266.532      180.144
     3383        0.686        1.757            1      117.965      266.220      178.627
     3384        0.537        1.783            1      119.263      268.741      179.019
     3385        0.625        1.752            0      119.274      269.664      174.320
     3386        0.733        1.830            0      120.928      272.220      183.861
     3387        0.721        1.764            1      118.511      267.826      175.558
     3388        0.644        1.767            1      119.013      268.254      177.303
     3389        0.716        1.780            0      118.953      268.286      180.180
     3390        0.706        1.731            1      117.161      263.684      173.408
     3391        0.687        1.768            1      118.317      267.142      177.357
     3392        0.661        1.793            1      119.250      267.495      176.579
     3393        0.684        1.775            0      119.645      269.239      178.190
     3394        0.697        1.743            1      118.186      266.700      175.259
     3395        0.668        1.839            0      120.897      271.766      182.921
     3396        0.610        1.758            1      117.845      266.238      176.674
     3397        0.678        1.776            1      118.461      267.502      178.910
     3398        0.215        1.785            1      119.104      268.349      179.983
     3399        0.180        1.818            1      121.004      272.023      182.896
     3400        0.111        1.741            1      117.894      266.141      173.502
     3401        0.188        1.807            1      120.454      269.635      180.736
     3402        0.099        1.760            1      118.287      266.515      175.865
     3403        0.218        1.806            0      119.798      268.593      180.776
     3404        0.302        1.744            0      117.943      267.719      173.820
     3405        0.151        1.715            1      116.794      262.759      172.177
     3406        0.145        1.784            1      119.346      268.453      177.107
     3407        0.090        1.746            1      118.214      266.213      176.463
     3408        0.122        1.757            1      118.164      266.849      176.682
     3409        0.133        1.777            1      119.185      268.972      177.124
     3410        0.129        1.761            0      118.558      263.135      174.643
     3411        0.133        1.772            1      118.195      265.833      178.785
     3412        0.157        1.768            1      119.128      268.628      176.153
     3413        0.221        1.738            0      118.079      266.067      173.581
     3414        0.147        1.786            1      119.835      269.070      178.784
     3415        0.185        1.782            0      119.719      268.913      178.844
     3416        0.095        1.744            0      118.276      266.913      176.630
     3417        0.090        1.733            1      117.541      265.160      174.491
     3418        0.220        1.760            0      117.757      265.503      177.704
     3419        0.103        1.749            1      118.075      266.420      174.674
     3420        0.212        1.826            0      120.951      272.302      182.970
     3421        0.207        1.734            0      118.093      248.289      172.733
     3422        0.287        1.715            0      117.097      264.753      171.566
     3423        0.117        1.775            0      119.246      268.195      178.492
     3424        0.115        1.749            1      117.524      265.409      177.836
     3425        0.105        1.759            1      117.646      266.072      174.740
     3426        0.083        1.758            1      118.662      267.165      177.714
     3427        0.148        1.785            1      119.104      268.017      179.171
     3428        0.087        1.741            0      117.718      264.879      175.370
     3429        0.309        1.818            0      120.511      271.116      183.965
     3430        0.163        1.804            0      119.681      269.432      178.847
     3431        0.136        1.773            1      118.402      268.160      177.134
     3432        0.273        1.794            1      119.370      269.256      178.516
     3433        0.080        1.753            1      119.060      267.974      176.616
     3434        0.151        1.778            0      118.938      267.736      179.071
     3435        0.140        1.769            1      118.810      267.929      179.547
     3436        0.148        1.758            1      119.004      267.658      174.674
     3437        0.133        1.780            1      119.493      268.927      179.354
     3438        0.137        1.757            1      118.692      268.083      174.109
     3439        0.123        1.753            1      118.338      267.423      176.192
     3440        0.247        1.792            1      119.402      269.736      179.386
     3441        0.207        1.822            0      120.253      270.322      183.756
     3442        0.125        1.773            1      118.503      268.791      177.907
     3443        0.187        1.740            0      117.511      265.886      176.978
     3444        0.200        1.731            1      117.336      264.737      174.293
     3445        0.121        1.764            0      118.185      265.969      178.136
     3446        0.169        1.752            0      118.263      266.623      172.757
     3447        0.150        1.795            1      118.862      268.357      178.623
     3448        0.138        1.776            0      119.175      268.177      176.917
     3449        0.196        1.791            0      118.375      265.920      181.272
     3450        0.108        1.775            1      118.797      266.567      177.510
     3451        0.193        1.748            0      118.353      266.003      175.328
     3452        0.160        1.775            1      118.242      267.516      175.886
     3453        0.083        1.745            1      116.797      264.439      174.531
     3454        0.137        1.765            1      117.646      264.895      177.717
     3455        0.574        1.782            1      118.996      268.201      175.934
     3456        0.624        1.782            1      118.973      266.612      177.500
     3457        0.713        1.847            0      120.973      270.457      185.536
     3458        0.619        1.754            0      118.231      266.717      176.353
     3459        0.690        1.759            0      117.962      266.801      176.104
     3460        0.634        1.770            0      118.796      267.940      178.493
     3461        0.685        1.825            1      120.292      270.824      183.384
     3462        0.627        1.808            0      120.280      269.957      181.031
     3463        0.601        1.767            0      119.164      269.340      177.518
     3464        0.654        1.764            0      118.636      266.406      178.318
     3465        0.697        1.784            0      119.573      268.641      178.994
     3466        0.678        1.841            1      120.520      271.398      183.792
     3467        0.633        1.763            1      118.038      266.274      176.400
     3468        0.626        1.755            1      117.975      266.037      174.843
     3469        0.642        1.807            0      119.627      267.824      179.889
     3470        0.628        1.747            0      117.226      264.102      174.112
     3471        0.665        1.802            1      120.179      271.016      181.211
     3472        0.704        1.735            1      116.656      262.550      175.263
     3473        0.616        1.786            1      118.747      267.914      180.794
     3474        0.596        1.730            0      117.842      264.731      172.804
     3475        0.590        1.753            1      118.163      265.440      176.552
     3476        0.585        1.800            1      120.027      270.102      179.746
     3477        0.656        1.748            0      117.534      264.762      177.054
     3478        0.677        1.743            0      118.235      265.349      174.064
     3479        0.644        1.739            1      116.721      262.451      173.419
     3480        0.618        1.764            1      118.565      266.786      175.433
     3481        0.734        1.776            0      118.837      267.774      177.423
     3482        0.582        1.758            1      118.220      266.946      175.130
     3483        0.679        1.783            0      119.406      269.031      177.721
     3484        0.684        1.739            1      116.891      263.619      175.294
     3485        0.712        1.735            0      117.840      265.687      172.649
     3486        0.683        1.754            0      118.477      268.217      175.428
     3487        0.702        1.765            1      119.340      269.726      175.857
     3488        0.678        1.791            1      119.286      269.277      180.829
     3489        0.709        1.761            0      118.815      267.425      176.516
     3490        0.718        1.772            0      119.007      267.826      176.670
     3491        0.679        1.778            0      119.502      269.589      180.217
     3492        0.700        1.756            1      117.683      267.284      177.987
     3493        0.645        1.763            0      117.923      265.099      179.064
     3494        0.721        1.775            0      117.235      264.142      178.221
     3495        0.689        1.795            1      119.058      267.067      181.699
     3496        0.649        1.769            1      118.373      267.577      177.519
     3497        0.685        1.759            0      117.175      263.281      178.835
     3498        0.724        1.724            1      116.773      264.653      172.651
     3499        0.689        1.740            1      117.202      264.833      175.290
     3500        0.574        1.730            0      116.938      263.349      174.636
     3501        0.661        1.753            1      117.795      265.962      176.817
     3502        0.668        1.727            1      116.158      263.690      175.450
     3503        0.670        1.763            0      117.664      266.605      177.532
     3504        0.704        1.779            1      118.281      267.623      177.809
     3505        0.696        1.727            0      117.192      264.039      171.535
     3506        0.589        1.748            1      117.404      265.440      173.449
     3507        0.695        1.821            0      120.724      270.737      182.542
     3508        0.658        1.831            0      120.668      271.643      185.973
     3509        0.699        1.764            1      118.260      267.148      176.216
     3510        0.684        1.776            1      118.156      265.819      179.331
     3511        0.699        1.779            0      118.651      266.872      180.703
     3512        0.657        1.799            0      119.775      270.678      180.831
     3513        0.627        1.770            0      118.753      268.414      178.842
     3514        0.695        1.726            1      116.249      262.172      173.371
     3515        0.693        1.777            0      118.529      268.131      180.385
     3516        0.690        1.798            0      119.046      267.235      182.312
     3517        0.648        1.766            1      117.976      266.778      177.460
     3518        0.701        1.728            1      117.239      266.092      174.843
     3519        0.728        1.729            1      117.389      265.488      175.229
     3520        0.642        1.775            1      119.205      267.818      178.933
     3521        0.697        1.735            1      117.177      263.750      173.676
     3522        0.707        1.774            0      118.238      267.112      179.570
     3523        0.679        1.734            1      118.058      266.255      173.155
     3524        0.734        1.834            0      121.191      271.407      185.278
     3525        0.653        1.733            1      117.121      266.007      175.440
     3526        0.669        1.813            1      120.207      270.784      185.195
     3527        0.719        1.811            1      120.035      270.298      182.795
     3528        0.652        1.751            1      118.197      265.961      175.725
     3529        0.729        1.822            0      120.705      270.087      182.539
     3530        0.695        1.782            0      119.031      266.840      179.151
     3531        0.650        1.772            1      119.047      268.105      176.857
     3532        0.721        1.790            0      119.396      269.402      178.339
     3533        0.675        1.709            0      116.110      261.377      173.444
     3534        0.712        1.803            0      119.473      268.981      180.437
     3535        0.665        1.761            1      119.060      267.642      173.927
     3536        0.561        1.770            1      118.497      267.784      179.471
     3537        0.607        1.709            1      115.907      252.342      172.593
     3538        0.703        1.791            1      118.659      266.241      178.485
     3539        0.673        1.752            1      118.009      267.081      176.087
     3540        0.636        1.825            1      119.935      269.053      182.357
     3541        0.596        1.741            1      117.129      263.439      175.111
     3542        0.660        1.782            1      118.447      258.615      181.495
     3543        0.716        1.741            1      117.014      256.499      174.088
     3544        0.697        1.772            0      118.520      266.076      177.384
     3545        0.693        1.770            1      118.200      264.919      179.889
     3546        0.672        1.776            1      118.720      268.551      178.068
     3547        0.723        1.761            0      118.492      263.993      176.083
     3548        0.714        1.779            1      118.307      260.985      180.135
     3549        0.659        1.741            1      116.814      240.158      174.419
     3550        0.700        1.766            1      117.996      263.106      179.980
     3551        0.672        1.765            1      118.438      268.843      177.602
     3552        0.642        1.772            0      119.932      264.520      178.805
     3553        0.677        1.763            0      118.617      253.563      176.187
     3554        0.684        1.717            0      116.742      241.879      171.064
     3555        0.636        1.752            1      118.053      204.341      174.179
     3556        0.692        1.758            0      118.610      195.532      177.512
     3557        0.697        1.768            0      118.942      199.572      180.140
     3558        0.673        1.748            0      117.627      187.716      176.251
     3559        0.586        1.756            0      119.019      202.680      177.172
     3560        0.699        1.777            0      119.599      227.784      176.872
     3561        0.678        1.770            0      118.709      213.036      177.495
     3562        0.582        1.811            1      120.895      234.453      181.719
     3563        0.623        1.747            1      118.880      235.221      174.407
     3564        0.731        1.769            0      118.903      224.520      178.175
     3565        0.613        1.746            1      117.575      213.212      177.076
     3566        0.671        1.749            1      118.396      210.121      173.486
     3567        0.723        1.748            1      117.872      185.633      176.587
     3568        0.669        1.790            0      118.659      196.033      178.931
     3569        0.659        1.796            1      119.792      185.691      180.285
     3570        0.689        1.773            0      119.374      177.258      176.918
     3571        0.612        1.781            0      119.332      186.318      177.027
     3572        0.689        1.778            1      119.241      179.774      178.566
     3573        0.657        1.742            0      118.039      184.718      173.324
     3574        0.521        1.728            1      116.976      208.785      175.745
     3575        0.675        1.764            0      118.265      189.482      176.804
     3576        0.715        1.782            1      119.844      164.936      179.046
     3577        0.684        1.745            1      118.005      164.010      173.290
     3578        0.710        1.764            1      117.843      167.525      178.302
     3579        0.711        1.793            1      119.869      177.689      177.746
     3580        0.648        1.774            0      118.768      153.088      180.201
     3581        0.603        1.757            1      117.317      165.330      176.125
     3582        0.680        1.719            1      116.485      185.374      172.218
     3583        0.677        1.765            0      118.428      173.873      181.294
     3584        0.652        1.802            1      120.003      190.748      182.603
     3585        0.705        1.800            0      120.775      198.404      180.027
     3586        0.695        1.781            0      118.917      193.049      179.455
     3587        0.733        1.825            1      120.201      205.590      185.217
     3588        0.590        1.760            0      118.619      208.271      176.625
     3589        0.721        1.820            0      119.955      232.464      182.147
     3590        0.693        1.780            1      118.517      216.260      181.449
     3591        0.680        1.768            1      118.378      206.973      179.653
     3592        0.681        1.777            0      118.983      216.072      178.651
     3593        0.676        1.789            1      118.958      207.389      180.823
     3594        0.709        1.767            0      118.471      216.167      178.083
     3595        0.592        1.765            1      119.282      203.849      177.665
     3596        0.626        1.759            0      118.172      212.568      177.878
     3597        0.574        1.794            0      119.665      212.414      179.948
     3598        0.669        1.726            0      116.814      199.126      176.502
     3599        0.682        1.733            1      117.123      203.417      173.887
     3600        0.715        1.772            0      118.769      209.927      177.208
     3601        0.683        1.745            0      118.543      198.158      174.666
     3602        0.683        1.818            1      120.892      180.064      180.732
     3603        0.597        1.761            0      118.398      203.611      177.748
     3604        0.669        1.750            1      117.912      206.401      177.268
     3605        0.700        1.751            0      118.229      177.597      176.251
     3606        0.728        1.767            1      118.571      192.065      178.635
     3607        0.637        1.755            1      118.232      205.600      176.802
     3608        0.715        1.756            1      118.227      232.340      175.055
     3609        0.709        1.760            0      118.158      247.242      178.521
     3610        0.622        1.784            0      119.481      258.888      178.232
     3611        0.680        1.775            0      119.220      240.213      176.030
     3612        0.635        1.786            1      119.229      205.606      177.542
     3613        0.669        1.769            1      118.486      229.889      175.907
     3614        0.690        1.754            1      118.007      208.164      177.513
     3615        0.639        1.781            1      119.024      227.138      177.309
     3616        0.705        1.793            1      119.743      223.310      180.026
     3617        0.638        1.756            0      117.612      220.217      176.407
     3618        0.688        1.737            1      117.620      219.151      174.217
     3619        0.696        1.777            1      119.430      199.870      179.141
     3620        0.690        1.774            1      118.936      180.944      177.610
     3621        0.691        1.780            1      119.064      187.731      180.666
     3622        0.729        1.752            1      118.383      185.857      172.755
     3623        0.642        1.713            1      115.936      174.334      173.344
     3624        0.681        1.741            0      117.742      181.258      176.729
     3625        0.655        1.758            0      117.709      171.599      175.335
     3626        0.714        1.746            0      117.347      178.479      176.148
     3627        0.658        1.775            1      118.453      184.663      178.792
     3628        0.641        1.758            0      118.498      183.838      179.149
     3629        0.609        1.745            1      117.118      173.323      178.061
     3630        0.666        1.774            1      119.133      175.380      176.783
     3631        0.670        1.770            0      118.476      186.247      176.437
     3632        0.721        1.746            0      117.283      189.110      176.007
     3633        0.697        1.764            0      118.366      194.502      178.864
     3634        0.685        1.791            0      120.199      218.434      175.615
     3635        0.697        1.764            0      118.061      227.454      177.157
     3636        0.686        1.778            0      118.283      186.904      181.596
     3637        0.696        1.776            1      118.845      206.263      178.788
     3638        0.687        1.739            0      117.922      205.778      175.016
     3639        0.704        1.770            0      118.898      213.677      177.235
     3640        0.748        1.926            0      121.688      221.388      195.453
     3641        0.658        1.908            0      120.507      187.480      195.837
     3642        0.712        1.920            0      122.263      206.410      195.991
     3643        0.679        1.929            0      121.482      204.153      197.625
     3644        0.690        1.938            0      122.088      193.422      197.463
     3645        0.671        1.948            0      122.380      197.400      197.104
     3646        0.675        1.934            0      121.732      191.373      197.076
     3647        0.678        1.915            0      121.527      190.855      194.261
     3648        0.707        1.930            0      121.274      184.816      196.125
     3649        0.706        1.923            0      121.710      190.083      195.777
     3650        0.780        1.914            0      121.672      192.987      194.941
     3651        0.811        1.975            0      123.699      174.772      196.403
     3652        0.631        1.904            0      121.168      173.172      194.167
     3653        0.061        1.721            1      116.413      161.874      173.508
     3654        0.216        1.784            0      119.003      180.026      179.871
     3655        0.191        1.757            0      118.252      179.686      174.575
     3656        0.088        1.762            1      118.050      190.339      177.021
     3657        0.188        1.743            1      117.403      189.031      177.229
     3658        0.092        1.763            1      118.307      184.677      176.843
     3659        0.208        1.827            0      120.760      196.624      181.980
     3660        0.091        1.718            1      115.848      230.200      173.624
     3661        0.143        1.733            0      116.476      239.945      174.352
     3662        0.118        1.746            1      117.663      236.761      176.103
     3663        0.112        1.759            1      118.713      266.233      175.321
     3664        0.160        1.738            0      117.945      265.983      174.010
     3665        0.147        1.781            0      119.289      267.511      178.203
     3666        0.149        1.759            0      118.056      266.591      173.652
     3667        0.122        1.747            0      117.277      265.560      175.315
     3668        0.116        1.739            1      117.033      264.235      176.088
     3669        0.157        1.772            0      118.427      265.863      177.313
     3670        0.104        1.759            1      117.569      265.455      175.871
     3671        0.194        1.757            0      118.407      267.305      175.446
     3672        0.161        1.798            0      120.309      270.848      180.363
     3673        0.277        1.787            0      119.592      268.511      181.130
     3674        0.142        1.767            0      118.870      267.235      177.907
     3675        0.129        1.749            1      117.856      265.993      175.164
     3676        0.258        1.767            1      118.599      266.493      175.507
     3677        0.144        1.799            0      119.787      268.992      180.658
     3678        0.092        1.754            1      117.611      265.394      174.367
     3679        0.110        1.755            1      117.580      263.744      178.402
     3680        0.238        1.741            1      116.744      264.098      172.731
     3681        0.091        1.750            1      117.740      265.010      176.156
     3682        0.205        1.811            0      119.921      269.521      180.859
     3683        0.133        1.732            1      116.859      264.918      174.720
     3684        0.115        1.770            1      118.443      265.730      178.367
     3685        0.181        1.789            0      119.478      268.857      180.022
     3686        0.165        1.792            1      118.618      265.757      179.935
     3687        0.142        1.727            1      116.079      261.353      173.415
     3688        0.412        1.726            0      116.466      262.943      172.337
     3689        0.132        1.776            1      118.618      266.722      180.598
     3690        0.118        1.784            1      118.803      267.449      177.044
     3691        0.131        1.758            1      117.923      266.425      177.930
     3692        0.152        1.770            1      118.501      267.509      178.686
     3693        0.135        1.739            0      116.686      263.494      175.498
     3694        0.181        1.774            1      117.821      265.558      180.721
     3695        0.142        1.769            1      117.878      266.447      179.966
     3696        0.127        1.744            0      117.433      265.107      175.038
     3697        0.118        1.786            1      119.692      268.884      178.084
     3698        0.199        1.782            0      119.316      268.201      179.039
     3699        0.321        1.798            1      120.176      269.380      179.696
     3700        0.221        1.764            1      118.081      267.591      178.175
     3701        0.157        1.769            0      118.844      268.463      177.751
     3702        0.326        1.778            1      118.883      266.776      176.271
     3703        0.188        1.760            1      118.239      267.228      175.078
     3704        0.109        1.768            1      118.273      267.490      177.036
     3705        0.152        1.762            1      118.840      266.959      177.369
     3706        0.117        1.761            1      118.364      266.677      177.522
     3707        0.110        1.748            1      117.577      264.479      178.178
     3708        0.234        1.808            0      120.602      271.497      184.008
     3709        0.168        1.724            1      116.348      262.794      170.717
     3710        0.118        1.773            1      118.748      267.314      177.666
     3711        0.178        1.818            1      120.086      269.777      181.577
     3712        0.190        1.826            0      120.636      271.486      184.079
     3713        0.264        1.762            1      117.828      263.990      178.587
     3714        0.214        1.816            1      121.036      272.252      180.559
     3715        0.211        1.825            1      120.203      270.733      184.760
     3716        0.198        1.766            1      118.560      267.304      178.104
     3717        0.209        1.758            1      117.724      265.987      176.682
     3718        0.115        1.753            0      117.876      266.278      176.020
     3719        0.107        1.766            1      118.390      267.027      177.203
     3720        0.199        1.776            1      118.753      267.645      178.719
     3721        0.141        1.754            0      117.335      265.125      179.134
     3722        0.163        1.745            1      117.748      266.181      175.033
     3723        0.108        1.761            1      117.940      265.867      177.763
     3724        0.194        1.749            1      118.342      267.240      176.825
     3725        0.172        1.759            1      118.174      265.822      176.967
     3726        0.272        1.822            1      120.767      271.710      183.223
     3727        0.121        1.740            0      118.036      265.777      173.827
     3728        0.226        1.728            0      117.727      265.367      171.357
     3729        0.152        1.732            1      117.409      264.300      171.915
     3730        0.216        1.783            0      119.756      268.955      178.065
     3731        0.128        1.770            1      118.900      266.934      176.772
     3732        0.227        1.845            1      121.584      272.750      184.426
     3733        0.146        1.786            1      119.200      268.200      177.509
     3734        0.184        1.782            0      119.131      268.057      177.762
     3735        0.118        1.773            0      118.877      267.760      176.038
     3736        0.200        1.793            0      119.224      268.823      179.246
     3737        0.164        1.760            0      118.824      267.908      172.550
     3738        0.107        1.762            1      118.403      267.685      178.447
     3739        0.171        1.743            0      117.844      264.880      176.986
     3740        0.116        1.741            1      117.206      264.863      172.861
     3741        0.098        1.761            1      118.666      268.167      175.501
     3742        0.144        1.764            1      119.039      267.179      179.687
     3743        0.092        1.753            1      118.775      268.264      176.115
     3744        0.175        1.781            0      119.482      270.067      178.687
     3745        0.169        1.745            1      117.970      265.872      173.569
     3746        0.150        1.760            1      118.587      267.461      176.011
     3747        0.097        1.767            1      118.459      267.544      176.380
     3748        0.148        1.805            0      120.562      270.471      180.862
     3749        0.152        1.756            1      117.020      264.783      175.857
     3750        0.125        1.766            0      118.570      267.059      178.817
     3751        0.114        1.766            0      118.567      267.023      177.458
     3752        0.126        1.779            0      119.056      267.160      179.839
     3753        0.104        1.756            1      118.132      265.079      176.107
     3754        0.145        1.777            0      118.860      266.360      180.284
     3755        0.165        1.786            1      120.014      268.845      178.794
     3756        0.215        1.738            0      117.233      265.509      174.675
     3757        0.220        1.741            0      117.089      264.286      173.202
     3758        0.251        1.781            0      118.472      266.758      178.628
     3759        0.124        1.779            1      118.379      265.571      178.412
     3760        0.215        1.740            0      117.298      264.767      172.915
     3761        0.195        1.783            1      117.735      265.719      181.080
     3762        0.148        1.785            1      118.771      265.921      180.664
     3763        0.177        1.751            1      117.034      264.536      175.956
     3764        0.136        1.743            1      116.820      264.166      176.809
     3765        0.126        1.758            0      118.119      266.701      175.729
     3766        0.153        1.744            1      117.334      264.926      173.743
     3767        0.136        1.787            1      119.246      267.420      178.676
     3768        0.104        1.761            1      117.992      265.851      174.776
     3769        0.159        1.757            0      118.322      266.844      176.224
     3770        0.169        1.781            0      118.888      267.092      180.002
     3771        0.149        1.804            1      119.858      269.052      179.500
     3772        0.112        1.752            1      118.484      267.337      177.543
     3773        0.245        1.798            1      119.817      269.170      180.844
     3774        0.100        1.726            0      117.576      265.137      171.765
     3775        0.199        1.792            0      119.971      269.108      182.414
     3776        0.221        1.844            1      120.802      271.768      184.858
     3777        0.118        1.739            1      116.827      263.531      173.812
     3778        0.100        1.753            1      117.172      263.936      174.660
     3779        0.176        1.739            0      117.645      265.019      175.620
     3780        0.176        1.731            0      117.067      263.982      173.565
     3781        0.202        1.789            0      118.752      266.898      178.110
     3782        0.103        1.756            1      117.492      265.828      173.822
     3783        0.104        1.740            0      117.273      264.280      172.920
     3784        0.110        1.745            1      116.947      264.528      178.331
     3785        0.202        1.782            1      119.333      267.026      176.289
     3786        0.096        1.756            1      118.140      265.730      176.626
     3787        0.262        1.763            0      118.827      268.045      176.685
     3788        0.192        1.805            0      119.223      253.706      183.640
     3789        0.106        1.741            0      116.932      263.690      176.001
     3790        0.122        1.748            1      117.765      265.850      174.392
     3791        0.173        1.777            1      118.985      268.205      176.590
     3792        0.145        1.776            0      118.645      268.183      178.260
     3793        0.120        1.753            1      118.617      267.080      175.558
     3794        0.101        1.732            1      116.813      264.629      174.376
     3795        0.225        1.758            1      118.225      266.673      178.421
     3796        0.106        1.732            1      117.942      265.598      171.611
     3797        0.121        1.771            0      118.956      268.430      176.125
     3798        0.108        1.769            1      119.039      267.452      176.543
     3799        0.089        1.767            0      119.056      250.354      177.144
     3800        0.290        1.765            1      118.086      246.918      176.532
     3801        0.167        1.811            0      119.895      249.643      179.296
     3802        0.302        1.790            0      120.204      249.542      179.663
     3803        0.135        1.763            1      118.768      247.475      177.037
     3804        0.169        1.743            0      117.768      246.577      174.198
     3805        0.191        1.792            0      119.613      269.039      180.567
     3806        0.190        1.768            1      118.918      268.818      175.305
     3807        0.294        1.785            0      118.956      269.929      182.449
     3808        0.073        1.729            1      116.937      265.543      173.656
     3809        0.164        1.754            1      117.275      264.989      176.302
     3810        0.147        1.797            1      119.976      267.662      179.459
     3811        0.192        1.772            1      117.427      265.454      176.460
     3812        0.177        1.803            0      119.141      266.868      182.333
     3813        0.225        1.831            1      120.042      269.058      184.066
     3814        0.113        1.758            1      118.493      265.887      173.247
     3815        0.249        1.792            0      118.726      266.659      181.143
     3816        0.163        1.737            0      116.802      264.630      175.643
     3817        0.123        1.729            1      116.180      262.034      172.799
     3818        0.558        1.824            0      119.849      269.864      184.504
     3819        0.159        1.780            0      118.462      260.891      179.483
     3820        0.118        1.783            0      119.715      268.133      178.529
     3821        0.101        1.754            0      117.750      258.770      175.067
     3822        0.164        1.732            1      116.639      265.401      175.757
     3823        0.109        1.743            1      116.811      265.738      174.958
     3824        0.123        1.740            0      116.616      264.431      173.667
     3825        0.112        1.757            1      117.117      264.563      174.591
     3826        0.243        1.744            1      116.571      263.398      177.463
     3827        0.674        1.909            0      121.140      272.421      195.011
     3828        0.757        1.921            0      121.093      273.981      197.812
     3829        0.732        1.929            0      121.166      272.167      194.847
     3830        0.220        1.831            1      119.911      269.816      184.409
     3831        0.262        1.755            0      118.192      266.235      177.182
     3832        0.121        1.742            0      118.248      267.899      176.984
     3833        0.217        1.753            1      117.557      264.780      177.548
     3834        0.231        1.837            0      120.901      272.428      186.467
     3835        0.149        1.802            1      119.870      270.764      181.317
     3836        0.160        1.744            0      117.655      265.033      174.995
     3837        0.277        1.760            0      118.056      265.765      176.656
     3838        0.151        1.776            0      119.172      269.139      176.852
     3839        0.112        1.768            1      119.038      267.139      179.032
     3840        0.235        1.762            0      118.148      264.949      176.181
     3841        0.062        1.731            1      117.095      263.656      171.939
     3842        0.130        1.769            1      119.040      268.675      177.430
     3843        0.224        1.802            1      119.064      268.365      179.643
     3844        0.270        1.788            0      118.348      267.186      180.593
     3845        0.176        1.794            0      119.822      268.175      181.682
     3846        0.213        1.785            0      119.161      267.149      179.410
     3847        0.215        1.805            0      119.930      270.295      183.078
     3848        0.254        1.786            0      119.505      269.402      180.690
     3849        0.142        1.781            1      120.030      270.134      176.034
     3850        0.110        1.773            1      118.602      266.933      178.365
     3851        0.181        1.796            1      119.829      269.429      178.188
     3852        0.269        1.807            0      120.211      270.346      181.363
     3853        0.159        1.781            1      118.937      267.966      176.445
     3854        0.129        1.744            0      117.608      264.587      174.054
     3855        0.136        1.793            1      119.533      269.135      180.043
     3856        0.091        1.742            1      117.377      264.562      175.178
     3857        0.164        1.763            1      118.107      266.768      175.925
     3858        0.082        1.759            0      118.296      267.527      176.955
     3859        0.185        1.763            0      118.568      267.176      174.819
     3860        0.162        1.770            1      117.746      264.979      178.490
     3861        0.199        1.746            1      116.887      264.280      175.766
     3862        0.087        1.744            0      117.022      264.386      176.124
     3863        0.061        1.728            1      116.365      263.475      175.083
     3864        0.093        1.739            1      117.265      264.508      175.103
     3865        0.345        1.790            0      120.149      270.028      178.121
     3866        0.128        1.722            1      116.551      262.948      172.401
     3867        0.256        1.787            0      118.767      267.478      180.772
     3868        0.227        1.752            1      117.091      265.398      177.974
     3869        0.076        1.745            0      117.019      263.327      176.578
     3870        0.234        1.811            1      119.667      269.827      183.079
     3871        0.134        1.790            1      119.219      267.470      179.341
     3872        0.130        1.778            1      118.552      266.974      176.075
     3873        0.129        1.724            1      116.206      264.104      174.003
     3874        0.154        1.751            0      117.393      267.752      173.363
     3875        0.074        1.739            1      117.183      265.347      173.233
     3876        0.283        1.750            0      118.588      265.792      175.526
     3877        0.128        1.774            1      119.208      267.468      178.200
     3878        0.181        1.789            0      119.594      268.063      180.969
     3879        0.078        1.747            0      117.989      266.499      176.266
     3880        0.111        1.758            1      118.417      267.160      178.200
     3881        0.162        1.797            1      119.807      268.615      181.614
     3882        0.238        1.741            0      117.655      265.195      175.116
     3883        0.127        1.763            1      118.463      267.216      177.625
     3884        0.323        1.785            1      119.743      269.154      179.681
     3885        0.059        1.730            1      117.388      264.666      175.714
     3886        0.123        1.745            1      118.020      266.264      173.842
     3887        0.140        1.733            1      116.892      263.696      174.701
     3888        0.147        1.768            1      118.424      266.528      180.184
     3889        0.183        1.730            0      117.768      265.703      175.288
     3890        0.098        1.742            1      117.807      265.779      176.489
     3891        0.117        1.765            0      119.252      268.071      174.455
     3892        0.176        1.768            0      118.705      268.497      180.454
     3893        0.130        1.779            1      118.850      267.376      178.360
     3894        0.141        1.782            1      119.191      267.539      180.295
     3895        0.102        1.751            1      117.405      264.776      176.643
     3896        0.080        1.742            1      118.185      265.078      172.988
     3897        0.117        1.718            1      116.175      261.823      170.828
     3898        0.177        1.741            1      118.271      266.104      171.152
     3899        0.169        1.749            1      118.315      265.742      175.657
     3900        0.199        1.739            1      117.262      264.663      173.925
     3901        0.176        1.801            0      119.077      267.326      181.265
     3902        0.141        1.758            0      118.150      265.468      175.086
     3903        0.188        1.771            1      117.783      265.624      180.199
     3904        0.155        1.790            0      119.184      267.630      180.047
     3905        0.302        1.808            0      120.549      270.841      183.174
     3906        0.165        1.758            1      118.272      265.668      173.994
     3907        0.145        1.753            0      117.790      264.189      176.714
     3908        0.183        1.728            1      117.206      263.511      172.719
     3909        0.099        1.758            1      118.274      266.984      174.829
     3910        0.144        1.796            1      119.370      269.266      177.668
     3911        0.101        1.743            1      117.455      265.349      174.283
     3912        0.065        1.730            1      117.091      264.571      172.133
     3913        0.198        1.810            1      119.481      268.530      184.067
     3914        0.169        1.783            1      118.520      267.689      180.468
     3915        0.216        1.803            0      118.857      267.050      182.713
     3916        0.199        1.809            0      120.438      270.504      180.581
     3917        0.122        1.752            1      116.923      265.344      177.640
     3918        0.164        1.779            0      119.261      268.567      178.810
     3919        0.196        1.783            1      118.229      265.249      178.025
     3920        0.263        1.815            0      120.853      270.661      181.197
     3921        0.185        1.734            0      117.003      263.440      173.129
     3922        0.119        1.787            1      118.866      266.836      177.129
     3923        0.104        1.742            1      117.133      264.518      174.239
     3924        0.102        1.763            1      117.930      265.762      175.057
     3925        0.372        1.766            0      118.666      267.272      178.246
     3926        0.203        1.782            0      118.986      268.377      179.952
     3927        0.201        1.787            1      117.742      266.010      179.661
     3928        0.158        1.746            1      117.086      263.625      175.768
     3929        0.297        1.772            0      118.846      266.752      176.065
     3930        0.113        1.751            1      117.161      263.674      174.652
     3931        0.176        1.775            1      117.358      265.182      179.069
     3932        0.168        1.807            0      120.178      268.720      180.317
     3933        0.125        1.760            1      118.169      265.722      176.395
     3934        0.289        1.754            0      117.779      265.545      178.211
     3935        0.154        1.781            0      118.366      266.884      180.003
     3936        0.193        1.775            1      117.946      266.859      178.650
     3937        0.220        1.730            0      116.271      264.416      174.675
     3938        0.108        1.765            0      117.697      265.421      178.158
     3939        0.180        1.805            0      119.630      271.098      180.615
     3940        0.107        1.751            1      117.999      267.326      176.021
     3941        0.338        1.752            0      117.704      265.354      176.263
     3942        0.213        1.754            1      117.474      264.632      176.773
     3943        0.110        1.772            0      118.719      255.158      178.337
     3944        0.373        1.780            0      118.769      267.395      180.390
     3945        0.211        1.777            0      118.746      267.930      180.459
     3946        0.150        1.786            1      119.184      268.529      181.543
     3947        0.162        1.771            0      119.395      267.603      179.018
     3948        0.122        1.780            0      119.537      268.318      177.730
     3949        0.196        1.828            0      120.452      271.758      182.985
     3950        0.191        1.780            0      119.139      269.031      177.133
     3951        0.139        1.756            0      117.548      264.940      176.791
     3952        0.137        1.783            0      118.849      267.569      180.302
     3953        0.115        1.772            1      118.230      266.486      177.777
     3954        0.155        1.775            0      118.861      267.107      178.154
     3955        0.160        1.741            1      117.412      263.789      173.051
     3956        0.184        1.739            0      117.704      265.414      174.394
     3957        0.193        1.811            0      120.570      269.173      180.471
     3958        0.101        1.753            0      118.150      265.999      175.189
     3959        0.274        1.790            0      119.271      268.221      182.091
     3960        0.143        1.754            0      118.383      266.936      177.348
     3961        0.122        1.760            0      118.023      264.577      176.485
     3962        0.163        1.801            0      118.594      256.675      180.540
     3963        0.228        1.779            1      118.622      262.857      176.941
     3964        0.090        1.749            0      117.357      259.208      176.235
     3965        0.083        1.723            0      115.951      213.058      173.706
     3966        0.248        1.797            0      119.723      234.363      181.244
     3967        0.098        1.740            1      116.774      230.763      175.993
     3968        0.113        1.748            0      117.221      199.483      176.461
     3969        0.204        1.787            0      118.350      200.039      180.191
     3970        0.089        1.747            1      117.390      183.087      175.677
     3971        0.140        1.747            0      117.900      210.965      177.068
     3972        0.115        1.779            1      118.901      207.818      179.088
     3973        0.166        1.786            1      119.321      218.524      179.352
     3974        0.185        1.742            1      117.474      237.072      175.197
     3975        0.145        1.756            1      118.890      267.701      174.950
     3976        0.096        1.772            1      119.033      267.823      177.423
     3977        0.072        1.735            1      117.685      265.927      174.394
     3978        0.144        1.748            1      117.892      265.915      177.518
     3979        0.320        1.839            0      120.196      271.521      184.213
     3980        0.170        1.806            0      119.507      268.485      181.333
     3981        0.144        1.761            1      117.907      265.838      177.869
     3982        0.173        1.773            1      118.157      266.897      177.507
     3983        0.122        1.732            1      117.479      264.070      172.630
     3984        0.278        1.789            1      119.116      267.340      178.874
     3985        0.119        1.764            1      118.710      266.333      176.966
     3986        0.169        1.779            1      118.196      266.254      179.767
     3987        0.202        1.766            1      118.623      267.587      176.509
     3988        0.233        1.790            1      119.260      268.685      177.331
     3989        0.125        1.748            0      117.855      265.430      175.886
     3990        0.334        1.846            0      121.211      271.726      186.072
     3991        0.170        1.754            1      118.089      266.096      175.387
     3992        0.141        1.758            0      117.624      265.876      175.682
     3993        0.432        1.735            0      117.379      266.259      172.400
     3994        0.124        1.765            0      118.739      267.637      175.582
     3995        0.110        1.751            0      117.814      265.538      175.633
     3996        0.129        1.748            1      117.768      265.390      177.198
     3997        0.064        1.726            1      116.505      264.296      174.627
     3998        0.225        1.755            0      118.148      267.259      175.327
     3999        0.201        1.775            0      118.779      267.065      177.907
     4000        0.138        1.779            0      118.368      266.508      181.107
     4001        0.072        1.744            1      117.161      264.600      176.236
     4002        0.105        1.740            0      116.728      263.368      175.596
     4003        0.121        1.734            0      117.590      265.740      175.299
     4004        0.137        1.760            1      116.705      263.353      176.850
     4005        0.214        1.747            1      117.650      266.357      176.093
     4006        0.117        1.739            1      116.579      263.253      172.019
     4007        0.138        1.783            0      118.916      266.616      177.305
     4008        0.148        1.774            1      118.302      265.093      177.409
     4009        0.301        1.768            1      118.100      266.697      179.189
     4010        0.263        1.766            0      118.441      266.133      177.387
     4011        0.130        1.770            0      118.119      266.442      178.307
     4012        0.094        1.771            0      118.716      267.862      176.873
     4013        0.211        1.774            0      119.353      268.521      177.677
     4014        0.127        1.778            1      119.358      269.252      176.921
     4015        0.258        1.833            0      121.347      272.807      182.798
     4016        0.168        1.801            0      119.858      268.380      180.766
     4017        0.314        1.864            0      121.354      271.202      189.121
     4018        0.219        1.770            1      118.579      265.624      177.685
     4019        0.134        1.752            1      118.101      265.468      178.361
     4020        0.191        1.773            1      119.103      269.353      180.031
     4021        0.217        1.760            1      118.242      267.257      176.552
     4022        0.206        1.775            0      118.992      267.415      181.111
     4023        0.109        1.718            1      116.075      262.449      173.213
     4024        0.150        1.727            0      116.911      264.536      173.161
     4025        0.179        1.769            1      119.547      269.300      178.390
     4026        0.277        1.775            0      119.123      268.498      179.283
     4027        0.132        1.735            1      117.150      265.698      172.750
     4028        0.250        1.749            0      117.052      264.714      175.732
     4029        0.154        1.783            0      119.010      266.095      180.003
     4030        0.121        1.753            0      118.383      267.035      175.519
     4031        0.163        1.777            1      118.897      268.618      175.563
     4032        0.147        1.785            1      118.275      267.120      178.383
     4033        0.217        1.772            1      118.770      268.239      180.530
     4034        0.191        1.799            0      119.479      268.944      181.850
     4035        0.114        1.761            1      117.922      267.658      176.143
     4036        0.346        1.769            1      118.240      266.966      179.448
     4037        0.083        1.750            1      117.707      264.203      176.828
     4038        0.120        1.782            1      119.690      268.988      179.345
     4039        0.201        1.767            1      118.093      265.587      177.801
     4040        0.138        1.773            1      119.370      268.489      176.622
     4041        0.242        1.810            1      119.793      271.389      182.930
     4042        0.188        1.822            1      120.338      270.215      182.200
     4043        0.110        1.750            1      117.125      263.487      173.598
     4044        0.090        1.727            1      116.677      264.061      173.137
     4045        0.156        1.755            1      117.443      249.465      173.641
     4046        0.136        1.759            1      118.645      224.253      175.092
     4047        0.164        1.800            1      119.478      232.304      180.991
     4048        0.081        1.730            1      116.130      228.026      173.673
     4049        0.688        1.739            1      117.049      203.079      175.483
     4050        0.632        1.763            1      118.719      223.887      175.996
     4051        0.699        1.775            0      118.891      211.304      180.285
     4052        0.683        1.752            1      118.810      213.184      174.164
     4053        0.696        1.784            0      119.521      225.298      181.101
     4054        0.672        1.745            1      117.268      206.250      173.979
     4055        0.682        1.738            0      117.180      185.764      175.898
     4056        0.639        1.775            1      118.402      220.361      176.169
     4057        0.666        1.739            1      116.663      199.120      174.930
     4058        0.671        1.800            0      118.876      219.507      182.008
     4059        0.542        1.779            0      118.294      208.200      178.929
     4060        0.686        1.768            0      118.809      212.232      178.641
     4061        0.646        1.771            0      118.585      196.661      177.004
     4062        0.598        1.825            0      119.772      169.922      182.577
     4063        0.566        1.735            1      117.109      172.901      176.204
     4064        0.666        1.771            0      118.013      184.653      179.032
     4065        0.671        1.761            1      117.865      173.683      176.495
     4066        0.649        1.754            1      118.501      167.801      176.141
     4067        0.658        1.729            1      117.553      186.931      171.717
     4068        0.676        1.762            0      118.407      175.968      175.819
     4069        0.686        1.782            0      119.658      179.920      178.333
     4070        0.701        1.758            1      118.361      181.740      175.240
     4071        0.714        1.795            1      118.624      178.082      178.678
     4072        0.673        1.741            0      117.840      177.822      174.353
     4073        0.712        1.766            1      118.291      176.221      176.440
     4074        0.587        1.753            0      118.521      173.255      179.768
     4075        0.644        1.744            1      116.799      169.136      177.763
     4076        0.691        1.787            0      118.875      193.830      178.737
     4077        0.646        1.789            1      119.462      196.822      181.109
     4078        0.676        1.771            1      118.857      171.159      179.020
     4079        0.662        1.752            1      118.138      165.471      173.612
     4080        0.691        1.813            0      119.939      178.192      182.822
     4081        0.674        1.776            1      119.026      160.901      178.745
     4082        0.696        1.797            0      120.238      175.525      180.974
     4083        0.648        1.765            0      118.425      153.072      176.408
     4084        0.560        1.783            1      118.717      173.501      177.694
     4085        0.680        1.736            1      117.637      172.397      174.698
     4086        0.683        1.795            1      119.786      206.674      181.620
     4087        0.680        1.835            0      120.812      223.748      184.313
     4088        0.682        1.757            0      117.721      203.027      177.556
     4089        0.730        1.727            1      116.665      197.883      175.711
     4090        0.640        1.762            0      118.208      197.678      174.731
     4091        0.685        1.774            0      119.255      221.029      177.003
     4092        0.729        1.747            1      117.286      192.152      174.313
     4093        0.709        1.825            1      120.575      208.195      185.912
     4094        0.645        1.757            1      118.283      213.561      176.088
     4095        0.676        1.759            1      119.056      211.096      175.705
     4096        0.648        1.731            0      117.756      210.554      174.588
     4097        0.730        1.746            1      117.687      213.163      175.186
     4098        0.690        1.715            1      116.452      202.832      173.612
     4099        0.616        1.767            1      119.027      211.380      177.507
     4100        0.607        1.734            0      117.386      210.949      175.542
     4101        0.725        1.830            1      121.175      201.468      184.978
     4102        0.703        1.786            1      119.362      231.530      179.784
     4103        0.658        1.801            1      119.804      201.044      180.149
     4104        0.673        1.760            1      117.999      205.999      174.884
     4105        0.712        1.781            0      119.511      230.954      180.988
     4106        0.681        1.736            1      117.186      194.450      173.578
     4107        0.703        1.743            0      118.149      213.790      178.243
     4108        0.597        1.778            0      119.083      221.654      176.630
     4109        0.581        1.781            0      120.122      200.921      177.999
     4110        0.642        1.783            0      119.477      199.588      180.579
     4111        0.689        1.773            1      119.753      179.886      176.290
     4112        0.696        1.772            0      118.381      203.437      176.445
     4113        0.727        1.782            0      118.988      217.283      180.139
     4114        0.713        1.774            0      118.626      223.405      178.836
     4115        0.570        1.756            1      118.307      226.922      175.081
     4116        0.575        1.790            1      119.426      245.505      179.354
     4117        0.651        1.777            1      118.748      253.482      177.265
     4118        0.683        1.743            1      118.274      245.291      177.624
     4119        0.695        1.743            1      117.946      228.434      174.547
     4120        0.707        1.736            1      116.832      258.424      174.964
     4121        0.711        1.762            1      118.110      241.259      175.505
     4122        0.597        1.810            1      120.273      247.195      183.584
     4123        0.611        1.757            1      118.086      265.785      174.699
     4124        0.680        1.775            0      119.368      267.918      177.959
     4125        0.651        1.797            1      119.696      252.142      178.516
     4126        0.600        1.773            1      118.589      265.241      178.703
     4127        0.734        1.759            1      118.009      250.805      177.707
     4128        0.689        1.747            0      116.908      263.149      177.991
     4129        0.600        1.784            0      118.661      266.670      181.830
     4130        0.747        1.745            0      117.540      265.290      175.686
     4131        0.640        1.804            0      120.113      268.540      184.129
     4132        0.706        1.779            1      118.502      266.940      176.837
     4133        0.534        1.723            0      116.583      262.509      172.986
     4134        0.631        1.775            1      118.500      267.380      178.678
     4135        0.664        1.776            0      118.840      267.548      177.585
     4136        0.718        1.759            1      117.704      264.426      177.590
     4137        0.655        1.799            0      119.524      268.454      178.210
     4138        0.719        1.772            1      118.421      268.059      178.476
     4139        0.716        1.777            0      119.172      269.162      176.474
     4140        0.715        1.762            0      117.285      265.682      177.965
     4141        0.734        1.771            1      118.477      268.325      178.776
     4142        0.587        1.758            0      118.368      267.763      174.845
     4143        0.718        1.743            1      116.932      265.074      176.110
     4144        0.708        1.755            1      117.158      264.546      177.457
     4145        0.691        1.768            1      117.853      264.845      180.535
     4146        0.687        1.775            0      118.585      266.500      178.193
     4147        0.596        1.747            1      117.792      265.811      176.254
     4148        0.686        1.773            1      118.416      266.169      177.286
     4149        0.710        1.754            1      118.361      267.337      172.728
     4150        0.674        1.784            1      119.278      268.209      180.353
     4151        0.545        1.777            0      119.286      269.356      180.647
     4152        0.584        1.784            0      119.950      269.338      178.567
     4153        0.713        1.757            0      118.144      267.190      175.550
     4154        0.724        1.755            0      118.795      267.160      176.959
     4155        0.691        1.790            0      119.610      256.717      181.175
     4156        0.710        1.765            1      118.902      250.430      176.585
     4157        0.584        1.760            1      118.323      254.680      174.776
     4158        0.674        1.739            0      117.663      244.842      176.489
     4159        0.706        1.722            1      116.975      244.506      173.157
     4160        0.614        1.755            1      118.293      265.960      175.205
     4161        0.725        1.740            1      117.721      246.821      175.520
     4162        0.641        1.760            0      118.594      246.364      175.503
     4163        0.610        1.768            1      118.654      248.350      177.083
     4164        0.677        1.748            1      117.680      246.842      176.367
     4165        0.662        1.787            1      118.420      248.254      178.528
     4166        0.611        1.792            1      118.851      248.971      179.012
     4167        0.654        1.763            1      117.744      263.827      176.351
     4168        0.676        1.758            0      117.563      265.927      176.068
     4169        0.666        1.748            1      117.266      250.303      174.762
     4170        0.707        1.753            1      117.407      265.856      177.903
     4171        0.687        1.756            0      117.808      264.086      176.952
     4172        0.100        1.732            0      116.377      262.768      173.330
     4173        0.193        1.829            1      120.795      254.241      181.999
     4174        0.196        1.803            0      119.539      269.374      181.735
     4175        0.154        1.780            0      118.685      267.551      178.075
     4176        0.201        1.783            0      118.764      184.061      180.308
     4177        0.116        1.767            1      118.035      187.312      176.131
     4178        0.146        1.747            0      117.485      185.228      175.801
     4179        0.225        1.788            1      118.636      183.869      180.010
     4180        0.181        1.777            1      118.725      175.649      178.269
     4181        0.188        1.820            0      120.431      196.555      183.073
     4182        0.104        1.750            1      117.830      191.431      174.423
     4183        0.297        1.782            0      120.337      197.055      175.899
     4184        0.101        1.754            0      117.682      219.279      175.479
     4185        0.185        1.730            0      117.216      216.989      171.654
     4186        0.189        1.776            1      118.409      231.060      177.558
     4187        0.141        1.765            1      117.986      214.683      179.556
     4188        0.099        1.753            1      117.706      209.554      174.073
     4189        0.114        1.754            0      117.172      196.414      176.459
     4190        0.127        1.759            0      118.146      210.694      176.054
     4191        0.180        1.799            1      119.079      213.771      180.268
     4192        0.262        1.763            0      118.376      232.363      174.155
     4193        0.118        1.775            0      119.385      253.696      175.870
     4194        0.104        1.747            0      117.487      189.330      175.608
     4195        0.093        1.773            1      119.308      216.522      175.676
     4196        0.109        1.752            1      118.432      191.397      177.426
     4197        0.126        1.761            0      118.298      214.970      177.915
     4198        0.122        1.776            1      119.052      202.669      179.452
     4199        0.112        1.751            1      118.530      183.578      176.460
     4200        0.212        1.762            1      118.754      209.356      175.777
     4201        0.171        1.758            0      117.968      229.622      176.133
     4202        0.102        1.770            1      119.331      268.558      174.867
     4203        0.303        1.764            0      118.271      266.585      177.423
     4204        0.101        1.733            1      117.363      265.233      174.194
     4205        0.154        1.788            0      119.149      269.004      180.307
     4206        0.133        1.759            0      118.161      267.554      179.003
     4207        0.215        1.784            0      119.106      269.065      181.022
     4208        0.135        1.779            1      118.873      267.638      179.651
     4209        0.137        1.757            1      117.746      266.133      175.922
     4210        0.130        1.761            0      117.947      267.692      177.148
     4211        0.248        1.775            1      118.803      267.666      178.686
     4212        0.120        1.746            1      118.097      266.172      176.689
     4213        0.134        1.739            1      117.200      264.973      177.384
     4214        0.123        1.784            1      118.873      266.737      178.682
     4215        0.112        1.758            1      118.424      266.437      177.146
     4216        0.156        1.791            0      119.564      267.754      178.846
     4217        0.274        1.861            0      121.773      272.335      188.506
     4218        0.127        1.749            0      117.303      264.095      175.386
     4219        0.083        1.719            1      116.431      263.455      172.104
     4220        0.246        1.799            1      118.494      266.307      180.385
     4221        0.091        1.731            1      117.200      264.360      172.244
     4222        0.110        1.757            0      118.404      266.046      176.670
     4223        0.195        1.762            1      118.260      267.161      179.307
     4224        0.294        1.812            1      119.952      270.176      181.478
     4225        0.235        1.754            0      118.448      265.966      174.176
     4226        0.195        1.780            1      119.101      268.272      176.827
     4227        0.212        1.798            0      119.453      269.262      183.072
     4228        0.104        1.748            1      117.774      266.129      176.502
     4229        0.236        1.776            1      119.684      269.059      176.662
     4230        0.229        1.763            0      118.328      267.181      178.541
     4231        0.152        1.750            0      118.343      266.330      175.332
     4232        0.128        1.786            0      119.156      267.933      178.833
     4233        0.147        1.756            0      117.848      264.819      176.176
     4234        0.173        1.776            0      119.126      267.707      178.396
     4235        0.102        1.758            0      118.039      266.596      175.391
     4236        0.126        1.749            0      117.619      266.694      175.071
     4237        0.220        1.756            0      117.818      265.487      177.893
     4238        0.112        1.758            1      118.592      267.310      176.504
     4239        0.151        1.771            0      119.220      269.315      175.432
     4240        0.113        1.781            1      119.435      268.389      178.665
     4241        0.100        1.735            1      117.486      265.628      173.112
     4242        0.297        1.794            1      119.310      267.552      178.084
     4243        0.102        1.760            1      118.001      264.739      176.694
     4244        0.141        1.760            1      117.414      266.062      178.782
     4245        0.073        1.739            1      116.909      264.030      175.122
     4246        0.211        1.808            1      119.923      268.902      183.412
     4247        0.093        1.764            0      118.435      266.311      177.208
     4248        0.152        1.767            0      117.936      267.741      179.344
     4249        0.127        1.790            0      119.635      268.479      178.498
     4250        0.133        1.759            0      117.676      264.779      174.200
     4251        0.113        1.753            1      118.180      267.088      174.295
     4252        0.165        1.797            1      120.020      269.572      177.925
     4253        0.116        1.762            1      118.864      268.379      176.628
     4254        0.169        1.794            0      120.170      270.196      181.101
     4255        0.225        1.753            1      117.791      267.358      175.559
     4256        0.121        1.774            1      119.334      267.761      177.509
     4257        0.196        1.794            1      119.890      269.113      177.641
     4258        0.141        1.768            1      119.064      268.046      176.452
     4259        0.124        1.773            1      118.528      267.908      179.174
     4260        0.121        1.791            1      119.880      270.120      177.104
     4261        0.191        1.760            0      118.743      268.175      177.810
     4262        0.165        1.756            0      118.079      266.226      178.116
     4263        0.219        1.819            1      120.101      269.558      184.327
     4264        0.157        1.745            1      117.563      266.527      175.293
     4265        0.140        1.763            1      119.088      268.754      175.453
     4266        0.119        1.760            1      118.300      267.388      174.193
     4267        0.158        1.765            1      118.959      269.152      176.433
     4268        0.110        1.751            1      117.862      268.175      176.369
     4269        0.195        1.804            0      119.871      268.882      179.756
     4270        0.156        1.735            1      117.261      264.714      175.636
     4271        0.151        1.769            0      118.553      267.957      177.546
     4272        0.111        1.769            1      118.259      266.212      179.340
     4273        0.125        1.757            1      117.866      266.671      172.860
     4274        0.340        1.796            1      119.623      269.175      176.530
     4275        0.144        1.790            0      118.986      268.158      177.229
     4276        0.096        1.741            1      117.530      262.136      174.231
     4277        0.089        1.743            1      117.740      265.281      173.165
     4278        0.166        1.760            1      117.537      265.609      176.898
     4279        0.124        1.779            0      119.201      269.539      176.986
     4280        0.150        1.732            1      117.390      265.289      171.069
     4281        0.101        1.769            1      117.826      265.491      177.133
     4282        0.223        1.786            0      118.674      267.790      180.013
     4283        0.185        1.777            0      118.469      267.160      178.288
     4284        0.119        1.785            0      119.277      267.556      177.755
     4285        0.123        1.744            0      117.492      266.375      176.996
     4286        0.077        1.725            1      116.113      262.563      173.805
     4287        0.085        1.746            0      117.305      264.908      176.660
     4288        0.106        1.780            1      118.901      267.110      177.566
     4289        0.145        1.760            0      117.770      266.933      178.326
     4290        0.244        1.778            1      118.609      266.771      176.553
     4291        0.213        1.731            0      116.331      262.565      173.368
     4292        0.151        1.789            1      119.201      267.773      179.222
     4293        0.160        1.797            0      119.419      268.947      179.653
     4294        0.235        1.823            0      120.603      270.509      183.891
     4295        0.272        1.815            1      119.944      269.733      179.505
     4296        0.176        1.765            1      117.981      265.619      174.181
     4297        0.166        1.806            0      119.521      268.585      181.860
     4298        0.226        1.732            0      116.697      264.376      173.590
     4299        0.189        1.783            1      119.307      268.575      178.798
     4300        0.145        1.771            1      118.258      265.989      178.624
     4301        0.139        1.778            1      118.931      267.083      181.475
     4302        0.064        1.728            1      117.342      263.820      173.443
     4303        0.210        1.760            0      118.021      267.484      179.138
     4304        0.224        1.800            0      120.129      269.338      179.334
     4305        0.116        1.751            0      118.778      266.379      174.430
     4306        0.081        1.720            1      116.504      263.121      173.298
     4307        0.274        1.845            1      121.347      271.714      184.736
     4308        0.125        1.761            1      118.249      267.222      175.212
     4309        0.081        1.731            1      117.129      262.675      172.297
     4310        0.181        1.755            0      118.466      265.778      174.232
     4311        0.153        1.735            1      117.255      265.952      173.942
     4312        0.214        1.751            1      117.600      265.513      176.656
     4313        0.121        1.746            1      117.211      264.765      174.378
     4314        0.143        1.800            1      120.085      269.032      179.377
     4315        0.110        1.725            1      116.079      262.602      176.000
     4316        0.106        1.750            1      117.455      264.914      175.852
     4317        0.116        1.755            1      117.809      266.030      174.930
     4318        0.163        1.769            1      119.577      269.388      174.950
     4319        0.246        1.832            1      120.690      272.474      186.048
     4320        0.181        1.807            1      120.069      269.113      182.404
     4321        0.201        1.790            1      119.748      268.748      179.533
     4322        0.383        1.724            0      117.318      265.052      175.953
     4323        0.163        1.800            1      119.586      268.725      181.076
     4324        0.127        1.746            1      117.819      265.860      175.827
     4325        0.192        1.771            1      118.659      266.817      177.893
     4326        0.116        1.755            1      118.587      267.447      177.575
     4327        0.147        1.786            1      118.754      267.884      179.345
     4328        0.145        1.777            0      119.453      268.054      176.038
     4329        0.140        1.789            1      119.671      267.823      180.419
     4330        0.087        1.737            1      117.837      265.749      175.629
     4331        0.068        1.734            0      118.089      266.689      171.816
     4332        0.290        1.792            0      120.400      270.534      180.970
     4333        0.302        1.744            0      118.550      267.101      173.373
     4334        0.168        1.804            1      119.885      269.407      182.695
     4335        0.075        1.751            1      118.407      266.930      174.989
     4336        0.215        1.811            1      120.601      270.842      177.316
     4337        0.247        1.783            0      119.382      268.369      179.206
     4338        0.171        1.793            1      118.635      266.775      179.677
     4339        0.139        1.761            1      118.322      266.568      177.437
     4340        0.180        1.762            1      118.147      265.571      177.236
     4341        0.179        1.796            0      119.838      268.450      177.488
     4342        0.121        1.731            0      117.440      265.758      172.188
     4343        0.253        1.805            1      119.853      269.647      179.636
     4344        0.207        1.800            1      119.698      261.380      178.733
     4345        0.265        1.773            1      118.282      265.724      177.746
     4346        0.727        1.727            1      116.978      265.230      171.578
     4347        0.662        1.765            1      117.779      265.106      177.347
     4348        0.686        1.777            1      118.417      266.462      177.586
     4349        0.706        1.812            0      119.783      269.382      182.937
     4350        0.613        1.767            1      117.967      266.597      178.028
     4351        0.643        1.788            1      118.503      267.251      178.003
     4352        0.560        1.750            0      117.898      266.544      173.772
     4353        0.680        1.788            1      118.958      268.832      177.436
     4354        0.711        1.802            1      119.598      268.322      178.966
     4355        0.607        1.771            1      118.508      265.495      175.450
     4356        0.534        1.770            1      118.425      267.838      179.894
     4357        0.723        1.751            0      117.765      264.332      177.698
     4358        0.696        1.751            1      117.544      266.286      174.788
     4359        0.664        1.761            1      117.305      266.820      177.365
     4360        0.664        1.771            1      118.515      265.886      175.815
     4361        0.635        1.720            1      115.899      262.306      172.167
     4362        0.640        1.759            1      118.003      266.107      175.727
     4363        0.657        1.811            1      119.547      268.326      180.046
     4364        0.675        1.749            1      117.466      265.417      175.153
     4365        0.653        1.727            1      116.748      265.420      174.105
     4366        0.660        1.802            0      119.514      270.264      181.275
     4367        0.678        1.743            0      117.265      263.597      177.120
     4368        0.689        1.762            0      117.591      264.303      176.273
     4369        0.739        1.782            1      119.299      268.483      178.040
     4370        0.681        1.793            0      119.426      269.782      180.434
     4371        0.697        1.736            1      116.161      256.752      175.934
     4372        0.588        1.814            0      119.829      252.439      181.890
     4373        0.717        1.782            1      118.546      246.489      180.073
     4374        0.658        1.773            1      118.548      256.203      176.857
     4375        0.638        1.764            0      117.700      261.610      177.568
     4376        0.618        1.724            0      115.454      217.828      174.807
     4377        0.613        1.817            0      120.799      270.961      179.741
     4378        0.664        1.811            1      120.931      270.935      182.454
     4379        0.646        1.756            0      117.351      264.696      175.977
     4380        0.612        1.808            1      119.615      269.659      179.319
     4381        0.687        1.767            1      117.709      265.888      179.250
     4382        0.667        1.741            1      116.743      264.455      176.504
     4383        0.695        1.770            1      118.194      265.998      176.897
     4384        0.618        1.803            0      119.838      269.840      181.262
     4385        0.634        1.770            0      118.594      267.006      177.660
     4386        0.709        1.769            0      118.839      267.857      178.237
     4387        0.667        1.775            1      118.611      267.162      179.352
     4388        0.611        1.778            1      118.863      268.443      178.578
     4389        0.711        1.830            1      120.183      270.418      185.610
     4390        0.658        1.766            0      118.546      266.483      176.612
     4391        0.617        1.741            1      116.714      264.129      175.169
     4392        0.608        1.763            0      118.217      266.644      177.124
     4393        0.697        1.713            1      115.789      262.226      171.867
     4394        0.670        1.807            1      119.410      267.745      184.994
     4395        0.689        1.768            0      118.315      265.328      179.980
     4396        0.662        1.771            1      118.575      265.888      176.573
     4397        0.725        1.798            1      119.668      268.870      177.577
     4398        0.618        1.771            1      118.401      266.682      176.044
     4399        0.658        1.759            1      118.445      266.230      175.006
     4400        0.638        1.721            0      116.475      264.445      172.992
     4401        0.720        1.766            1      117.777      265.908      178.174
     4402        0.712        1.775            0      118.002      265.526      181.099
     4403        0.683        1.745            1      117.144      265.961      178.974
     4404        0.585        1.765            1      118.014      265.782      175.154
     4405        0.706        1.771            1      118.717      267.964      174.249
     4406        0.648        1.752            1      117.581      264.149      174.408
     4407        0.718        1.767            1      118.038      265.871      177.516
     4408        0.659        1.749            1      118.186      266.011      175.290
     4409        0.609        1.766            1      118.339      266.311      175.993
     4410        0.723        1.718            1      116.293      264.034      169.297
     4411        0.666        1.810            0      119.331      268.535      182.690
     4412        0.706        1.761            1      117.890      265.490      178.028
     4413        0.599        1.814            0      120.516      270.772      178.264
     4414        0.664        1.747            0      116.609      262.254      174.100
     4415        0.630        1.751            1      118.049      265.236      175.761
     4416        0.679        1.763            1      117.437      264.919      178.534
     4417        0.610        1.764            1      117.770      266.946      176.025
     4418        0.727        1.799            1      119.557      268.714      180.588
     4419        0.655        1.773            0      118.646      267.861      178.419
     4420        0.614        1.744            0      117.391      265.284      175.290
     4421        0.701        1.794            1      119.232      269.486      181.882
     4422        0.702        1.781            1      119.304      268.208      181.396
     4423        0.709        1.780            1      119.787      269.628      178.070
     4424        0.692        1.802            0      119.284      268.299      184.256
     4425        0.709        1.751            0      117.869      264.736      173.951
     4426        0.618        1.774            0      118.962      266.991      176.723
     4427        0.660        1.772            0      118.458      267.266      178.224
     4428        0.655        1.774            1      117.960      266.075      180.675
     4429        0.707        1.758            0      117.674      265.362      176.416
     4430        0.688        1.800            0      118.769      267.149      183.098
     4431        0.656        1.778            1      119.350      269.035      175.775
     4432        0.680        1.783            0      118.901      267.901      178.966
     4433        0.681        1.757            1      118.596      266.425      176.531
     4434        0.684        1.738            1      116.944      265.095      174.126
     4435        0.635        1.753            0      118.041      266.208      178.791
     4436        0.568        1.725            0      116.037      264.193      175.342
     4437        0.727        1.752            0      117.779      265.946      175.482
     4438        0.692        1.779            0      119.203      269.206      178.044
     4439        0.647        1.785            1      119.917      271.286      178.594
     4440        0.647        1.732            0      117.635      265.533      173.364
     4441        0.692        1.727            0      117.306      263.933      173.081
     4442        0.715        1.772            1      119.067      268.575      175.831
     4443        0.694        1.772            0      119.070      267.740      177.574
     4444        0.684        1.787            0      119.830      268.787      180.250
     4445        0.688        1.748            0      117.954      265.486      174.900
     4446        0.659        1.750            1      117.756      266.101      177.269
     4447        0.641        1.793            1      119.643      268.760      178.477
     4448        0.668        1.773            0      118.871      266.762      176.582
     4449        0.693        1.835            1      120.801      272.016      183.979
     4450        0.701        1.755            0      118.832      267.709      174.351
     4451        0.642        1.792            1      119.500      239.231      180.218
     4452        0.723        1.769            0      118.719      258.358      178.856
     4453        0.683        1.799            1      119.897      257.598      181.405
     4454        0.608        1.777            1      119.004      238.110      176.942
     4455        0.714        1.759            0      119.157      247.766      176.527
     4456        0.698        1.797            1      119.970      267.891      179.822
     4457        0.687        1.765            0      118.330      257.769      178.181
     4458        0.713        1.735            1      117.623      265.359      173.942
     4459        0.674        1.857            0      122.199      274.410      184.753
     4460        0.695        1.740            0      117.487      265.602      174.508
     4461        0.710        1.803            1      120.248      271.091      180.384
     4462        0.710        1.739            0      117.136      257.626      176.546
     4463        0.743        1.774            0      119.000      211.860      178.163
     4464        0.525        1.749            1      117.661      226.448      177.205
     4465        0.681        1.740            1      117.321      212.226      176.546
     4466        0.695        1.763            1      118.468      238.077      178.291
     4467        0.701        1.769            0      119.442      267.999      176.602
     4468        0.631        1.782            0      119.219      268.000      179.164
     4469        0.660        1.752            1      117.660      237.632      176.053
     4470        0.628        1.752            0      117.103      224.751      178.071
     4471        0.718        1.805            1      119.644      220.352      179.721
     4472        0.719        1.734            1      117.235      224.571      174.032
     4473        0.649        1.779            1      119.175      215.236      174.257
     4474        0.681        1.755            1      118.095      213.765      176.172
     4475        0.642        1.754            1      117.387      242.091      175.361
     4476        0.611        1.783            0      118.993      226.600      180.093
     4477        0.586        1.723            1      116.317      218.431      172.451
     4478        0.699        1.786            0      119.016      214.589      176.478
     4479        0.619        1.777            0      118.252      215.576      178.651
     4480        0.644        1.754            1      117.774      205.194      176.910
     4481        0.703        1.787            0      119.816      224.984      176.450
     4482        0.606        1.741            1      117.001      225.345      176.625
     4483        0.644        1.764            1      118.002      209.957      174.640
     4484        0.638        1.737            1      116.576      232.550      178.056
     4485        0.731        1.811            0      119.950      238.037      182.673
     4486        0.613        1.796            0      119.256      255.018      180.912
     4487        0.611        1.730            0      117.628      243.272      174.137
     4488        0.722        1.751            1      117.951      214.858      175.562
     4489        0.724        1.763            1      118.756      210.045      178.109
     4490        0.649        1.772            1      119.229      197.899      175.320
     4491        0.683        1.781            1      118.374      189.359      181.288
     4492        0.665        1.794            0      118.684      171.773      182.363
     4493        0.634        1.790            0      119.419      222.861      182.183
     4494        0.728        1.789            1      119.276      265.705      181.240
     4495        0.734        1.744            1      117.338      266.456      176.733
     4496        0.636        1.813            0      118.863      267.707      184.826
     4497        0.678        1.763            1      118.033      266.475      176.268
     4498        0.616        1.785            1      118.760      266.355      176.524
     4499        0.579        1.772            0      119.829      268.609      175.943
     4500        0.616        1.735            0      118.173      264.173      174.499
     4501        0.671        1.764            0      118.344      267.583      177.757
     4502        0.697        1.771            1      119.129      267.249      176.259
     4503        0.730        1.774            1      119.482      269.424      177.323
     4504        0.699        1.739            1      117.361      265.684      174.271
     4505        0.711        1.783            0      119.401      268.695      178.723
     4506        0.673        1.743            1      117.302      264.427      172.973
     4507        0.689        1.746            0      117.328      266.149      176.376
     4508        0.724        1.735            1      116.723      264.377      178.146
     4509        0.657        1.769            1      118.741      269.059      179.442
     4510        0.703        1.715            1      116.212      263.703      173.389
     4511        0.661        1.768            1      119.170      268.850      176.421
     4512        0.671        1.778            0      119.049      267.848      179.493
     4513        0.645        1.779            0      119.667      269.519      177.962
     4514        0.608        1.726            0      117.319      265.842      175.835
     4515        0.683        1.778            1      118.678      266.540      176.361
     4516        0.628        1.776            0      119.331      268.685      178.586
     4517        0.665        1.797            1      119.983      270.985      179.773
     4518        0.674        1.749            1      117.515      265.240      177.876
     4519        0.717        1.751            1      117.249      265.494      173.967
     4520        0.721        1.728            1      116.131      263.585      174.433
     4521        0.691        1.802            1      118.732      267.282      181.607
     4522        0.653        1.773            1      118.680      267.414      176.281
     4523        0.627        1.803            0      120.118      269.616      179.852
     4524        0.693        1.783            1      119.425      268.066      179.188
     4525        0.568        1.757            1      117.865      266.318      176.029
     4526        0.667        1.803            1      119.288      269.248      179.028
     4527        0.648        1.762            0      118.883      264.225      176.112
     4528        0.674        1.776            0      118.735      266.950      177.829
     4529        0.606        1.792            1      118.833      251.621      178.302
     4530        0.576        1.723            1      116.102      254.811      171.688
     4531        0.694        1.769            1      117.753      262.180      177.147
     4532        0.519        1.777            1      118.585      261.090      177.874
     4533        0.671        1.770            1      117.838      248.111      179.653
     4534        0.702        1.788            1      118.918      266.584      179.659
     4535        0.723        1.772            0      118.249      266.484      179.375
     4536        0.706        1.801            0      119.528      270.337      180.520
     4537        0.643        1.757            0      118.373      266.470      174.877
     4538        0.746        1.753            0      117.246      264.024      175.173
     4539        0.696        1.770            1      118.056      265.578      179.971
     4540        0.673        1.746            1      117.537      265.943      179.052
     4541        0.643        1.831            0      120.638      271.096      185.485
     4542        0.678        1.791            0      118.911      268.340      180.777
     4543        0.630        1.778            1      118.677      267.643      180.276
[truncated: 40,305 more chars]
