# Supplementary material for: Taurine is a potential therapy for rheumatoid arthritis via targeting FOXO3 through cellular senescence and autophagy
Source: PLoS One. 2025 Apr 16;20(4):e0318311. doi: 10.1371/journal.pone.0318311 (PMC12002484; doi:10.1371/journal.pone.0318311)
Supplement: S1 Data — The analytical data and experimental raw data of this study. (zip) [file pone.0318311.s001.zip › Attachment/Autophagy-related gene(GeneCards).csv]

Gene Symbol	Description	Category	Uniprot ID	Gifts	GC Id	Relevance score	GeneCards Link
VMA21	Vacuolar ATPase Assembly Factor VMA21	Protein Coding	Q3ZAQ7	43	GC0XP151396	45.05446243	https://www.genecards.org/cgi-bin/carddisp.pl?gene=VMA21
ATG5	Autophagy Related 5	Protein Coding	Q9H1Y0	52	GC06M106045	42.31185532	https://www.genecards.org/cgi-bin/carddisp.pl?gene=ATG5
BECN1	Beclin 1	Protein Coding	Q14457	53	GC17M042810	40.53635025	https://www.genecards.org/cgi-bin/carddisp.pl?gene=BECN1
ATG16L1	Autophagy Related 16 Like 1	Protein Coding	Q676U5	49	GC02P233267	38.58439636	https://www.genecards.org/cgi-bin/carddisp.pl?gene=ATG16L1
ULK1	Unc-51 Like Autophagy Activating Kinase 1	Protein Coding	O75385	52	GC12P131894	37.99133301	https://www.genecards.org/cgi-bin/carddisp.pl?gene=ULK1
AMBRA1	Autophagy And Beclin 1 Regulator 1	Protein Coding	Q9C0C7	44	GC11M108857	34.18306732	https://www.genecards.org/cgi-bin/carddisp.pl?gene=AMBRA1
ATG12	Autophagy Related 12	Protein Coding	O94817	46	GC05M115828	33.16148376	https://www.genecards.org/cgi-bin/carddisp.pl?gene=ATG12
ATG4B	Autophagy Related 4B Cysteine Peptidase	Protein Coding	Q9Y4P1	48	GC02P241637	32.47197342	https://www.genecards.org/cgi-bin/carddisp.pl?gene=ATG4B
ATG7	Autophagy Related 7	Protein Coding	O95352	50	GC03P014641	32.1160965	https://www.genecards.org/cgi-bin/carddisp.pl?gene=ATG7
SQSTM1	Sequestosome 1	Protein Coding	Q13501	56	GC05P179806	31.22774506	https://www.genecards.org/cgi-bin/carddisp.pl?gene=SQSTM1
ATG14	Autophagy Related 14	Protein Coding	Q6ZNE5	42	GC14M055366	30.12911797	https://www.genecards.org/cgi-bin/carddisp.pl?gene=ATG14
ATG3	Autophagy Related 3	Protein Coding	Q9NT62	48	GC03M112532	30.11509705	https://www.genecards.org/cgi-bin/carddisp.pl?gene=ATG3
ATG13	Autophagy Related 13	Protein Coding	O75143	46	GC11P046848	29.90243912	https://www.genecards.org/cgi-bin/carddisp.pl?gene=ATG13
ATG9A	Autophagy Related 9A	Protein Coding	Q7Z3C6	47	GC02M219219	28.40579605	https://www.genecards.org/cgi-bin/carddisp.pl?gene=ATG9A
ATG4A	Autophagy Related 4A Cysteine Peptidase	Protein Coding	Q8WYN0	48	GC0XP108091	27.73430252	https://www.genecards.org/cgi-bin/carddisp.pl?gene=ATG4A
ATG4D	Autophagy Related 4D Cysteine Peptidase	Protein Coding	Q86TL0	44	GC19P010543	26.6727581	https://www.genecards.org/cgi-bin/carddisp.pl?gene=ATG4D
ATG4C	Autophagy Related 4C Cysteine Peptidase	Protein Coding	Q96DT6	48	GC01P062784	26.04668236	https://www.genecards.org/cgi-bin/carddisp.pl?gene=ATG4C
ATG10	Autophagy Related 10	Protein Coding	Q9H0Y0	45	GC05P081972	25.66498184	https://www.genecards.org/cgi-bin/carddisp.pl?gene=ATG10
ATG9B	Autophagy Related 9B	Protein Coding	Q674R7	42	GC07M151012	24.52967644	https://www.genecards.org/cgi-bin/carddisp.pl?gene=ATG9B
EPG5	Ectopic P-Granules 5 Autophagy Tethering Factor	Protein Coding	Q9HCE0	45	GC18M045800	24.37552452	https://www.genecards.org/cgi-bin/carddisp.pl?gene=EPG5
ATG2B	Autophagy Related 2B	Protein Coding	Q96BY7	42	GC14M115293	23.04915619	https://www.genecards.org/cgi-bin/carddisp.pl?gene=ATG2B
ULK2	Unc-51 Like Autophagy Activating Kinase 2	Protein Coding	Q8IYT8	48	GC17M059736	22.84598732	https://www.genecards.org/cgi-bin/carddisp.pl?gene=ULK2
MAP1LC3B	Microtubule Associated Protein 1 Light Chain 3 Beta	Protein Coding	Q9GZQ8	48	GC16P087384	22.80163574	https://www.genecards.org/cgi-bin/carddisp.pl?gene=MAP1LC3B
DRAM1	DNA Damage Regulated Autophagy Modulator 1	Protein Coding	Q8N682	37	GC12P101877	21.67444611	https://www.genecards.org/cgi-bin/carddisp.pl?gene=DRAM1
DRAM2	DNA Damage Regulated Autophagy Modulator 2	Protein Coding	Q6UX65	44	GC01M111117	21.46209717	https://www.genecards.org/cgi-bin/carddisp.pl?gene=DRAM2
ATG16L2	Autophagy Related 16 Like 2	Protein Coding	Q8NAA4	42	GC11P072814	21.35107422	https://www.genecards.org/cgi-bin/carddisp.pl?gene=ATG16L2
NBR1	NBR1 Autophagy Cargo Receptor	Protein Coding	Q14596	45	GC17P043170	21.07240677	https://www.genecards.org/cgi-bin/carddisp.pl?gene=NBR1
MAP1LC3A	Microtubule Associated Protein 1 Light Chain 3 Alpha	Protein Coding	Q9H492	47	GC20P034546	20.83882141	https://www.genecards.org/cgi-bin/carddisp.pl?gene=MAP1LC3A
MTOR	Mechanistic Target Of Rapamycin Kinase	Protein Coding	P42345	62	GC01M011106	20.6723423	https://www.genecards.org/cgi-bin/carddisp.pl?gene=MTOR
ATG101	Autophagy Related 101	Protein Coding	Q9BSB4	42	GC12P052151	20.57091713	https://www.genecards.org/cgi-bin/carddisp.pl?gene=ATG101
ATG2A	Autophagy Related 2A	Protein Coding	Q2TAZ0	45	GC11M109199	20.24947929	https://www.genecards.org/cgi-bin/carddisp.pl?gene=ATG2A
PIK3C3	Phosphatidylinositol 3-Kinase Catalytic Subunit Type 3	Protein Coding	Q8NEB9	56	GC18P041955	18.78829765	https://www.genecards.org/cgi-bin/carddisp.pl?gene=PIK3C3
LAMP2	Lysosomal Associated Membrane Protein 2	Protein Coding	P13473	51	GC0XM120426	18.31928825	https://www.genecards.org/cgi-bin/carddisp.pl?gene=LAMP2
RUBCN	Rubicon Autophagy Regulator	Protein Coding	Q92622	46	GC03M198663	18.27758026	https://www.genecards.org/cgi-bin/carddisp.pl?gene=RUBCN
RUBCNL	Rubicon Like Autophagy Enhancer	Protein Coding	Q9H714	41	GC13M046343	17.64443588	https://www.genecards.org/cgi-bin/carddisp.pl?gene=RUBCNL
SOGA1	Suppressor Of Glucose, Autophagy Associated 1	Protein Coding	O94964	41	GC20M036777	17.52409172	https://www.genecards.org/cgi-bin/carddisp.pl?gene=SOGA1
BCL2	BCL2 Apoptosis Regulator	Protein Coding	P10415	58	GC18M063123	17.1679039	https://www.genecards.org/cgi-bin/carddisp.pl?gene=BCL2
MAP1LC3C	Microtubule Associated Protein 1 Light Chain 3 Gamma	Protein Coding	Q9BXW4	36	GC01M241995	15.58692265	https://www.genecards.org/cgi-bin/carddisp.pl?gene=MAP1LC3C
RB1CC1	RB1 Inducible Coiled-Coil 1	Protein Coding	Q8TDY2	50	GC08M052622	15.35245895	https://www.genecards.org/cgi-bin/carddisp.pl?gene=RB1CC1
GABARAP	GABA Type A Receptor-Associated Protein	Protein Coding	O95166	49	GC17M007240	14.72451019	https://www.genecards.org/cgi-bin/carddisp.pl?gene=GABARAP
ELAPOR1	Endosome-Lysosome Associated Apoptosis And Autophagy Regulator 1	Protein Coding	Q6UXG2	43	GC01P109225	14.64531708	https://www.genecards.org/cgi-bin/carddisp.pl?gene=ELAPOR1
EI24	EI24 Autophagy Associated Transmembrane Protein	Protein Coding	O14681	42	GC11P125570	14.62454796	https://www.genecards.org/cgi-bin/carddisp.pl?gene=EI24
DEPP1	DEPP Autophagy Regulator 1	Protein Coding	Q9NTK1	37	GC10M044989	14.60569	https://www.genecards.org/cgi-bin/carddisp.pl?gene=DEPP1
FYCO1	FYVE And Coiled-Coil Domain Autophagy Adaptor 1	Protein Coding	Q9BQS8	46	GC03M045917	13.76413727	https://www.genecards.org/cgi-bin/carddisp.pl?gene=FYCO1
GABARAPL2	GABA Type A Receptor Associated Protein Like 2	Protein Coding	P60520	48	GC16P075566	13.43098831	https://www.genecards.org/cgi-bin/carddisp.pl?gene=GABARAPL2
HMGB1	High Mobility Group Box 1	Protein Coding	P09429	55	GC13M030456	13.23349476	https://www.genecards.org/cgi-bin/carddisp.pl?gene=HMGB1
GABARAPL1	GABA Type A Receptor Associated Protein Like 1	Protein Coding	Q9H0R8	47	GC12P010212	13.06447029	https://www.genecards.org/cgi-bin/carddisp.pl?gene=GABARAPL1
UVRAG	UV Radiation Resistance Associated	Protein Coding	Q9P2Y5	48	GC11P075815	12.55592346	https://www.genecards.org/cgi-bin/carddisp.pl?gene=UVRAG
TFEB	Transcription Factor EB	Protein Coding	P19484	49	GC06M081126	12.22528648	https://www.genecards.org/cgi-bin/carddisp.pl?gene=TFEB
PIK3R4	Phosphoinositide-3-Kinase Regulatory Subunit 4	Protein Coding	Q99570	52	GC03M130678	12.17109203	https://www.genecards.org/cgi-bin/carddisp.pl?gene=PIK3R4
TP53	Tumor Protein P53	Protein Coding	P04637	60	GC17M007661	11.6568203	https://www.genecards.org/cgi-bin/carddisp.pl?gene=TP53
ATG12P1	Autophagy Related 12 Pseudogene 1	Pseudogene		9	GC17M073067	11.63652325	https://www.genecards.org/cgi-bin/carddisp.pl?gene=ATG12P1
WIPI1	WD Repeat Domain, Phosphoinositide Interacting 1	Protein Coding	Q5MNZ9	46	GC17M068420	11.61001492	https://www.genecards.org/cgi-bin/carddisp.pl?gene=WIPI1
ELAPOR2	Endosome-Lysosome Associated Apoptosis And Autophagy Regulator Family Member 2	Protein Coding	A8MWY0	40	GC07M086877	11.51955986	https://www.genecards.org/cgi-bin/carddisp.pl?gene=ELAPOR2
VCP	Valosin Containing Protein	Protein Coding	P55072	56	GC09M035056	11.49656868	https://www.genecards.org/cgi-bin/carddisp.pl?gene=VCP
WIPI2	WD Repeat Domain, Phosphoinositide Interacting 2	Protein Coding	Q9Y4P8	48	GC07P005190	11.19954205	https://www.genecards.org/cgi-bin/carddisp.pl?gene=WIPI2
C9orf72	C9orf72-SMCR8 Complex Subunit	Protein Coding	Q96LT7	47	GC09M028870	11.15180969	https://www.genecards.org/cgi-bin/carddisp.pl?gene=C9orf72
ATG3P1	Autophagy Related 3 Pseudogene 1	Pseudogene		8	GC20M039328	11.07153702	https://www.genecards.org/cgi-bin/carddisp.pl?gene=ATG3P1
OPTN	Optineurin	Protein Coding	Q96CV9	50	GC10P013099	11.01493645	https://www.genecards.org/cgi-bin/carddisp.pl?gene=OPTN
HDAC6	Histone Deacetylase 6	Protein Coding	Q9UBN7	60	GC0XP048801	10.93192196	https://www.genecards.org/cgi-bin/carddisp.pl?gene=HDAC6
MIR7-3HG	MIR7-3 Host Gene	RNA Gene	Q8N6C7	29	GC19P006171	10.90448093	https://www.genecards.org/cgi-bin/carddisp.pl?gene=MIR7-3HG
TBK1	TANK Binding Kinase 1	Protein Coding	Q9UHD2	56	GC12P064451	10.73823166	https://www.genecards.org/cgi-bin/carddisp.pl?gene=TBK1
PRKAA1	Protein Kinase AMP-Activated Catalytic Subunit Alpha 1	Protein Coding	Q13131	53	GC05M040759	10.7073288	https://www.genecards.org/cgi-bin/carddisp.pl?gene=PRKAA1
ATG12P2	Autophagy Related 12 Pseudogene 2	Pseudogene		9	GC02M222901	10.59022141	https://www.genecards.org/cgi-bin/carddisp.pl?gene=ATG12P2
ATG4AP1	Autophagy Related 4A Cysteine Peptidase Pseudogene 1	Pseudogene		6	GC0XP082998	10.01929092	https://www.genecards.org/cgi-bin/carddisp.pl?gene=ATG4AP1
VMP1	Vacuole Membrane Protein 1	Protein Coding	Q96GC9	42	GC17P059707	9.98415947	https://www.genecards.org/cgi-bin/carddisp.pl?gene=VMP1
CALCOCO2	Calcium Binding And Coiled-Coil Domain 2	Protein Coding	Q13137	45	GC17P078578	9.852716446	https://www.genecards.org/cgi-bin/carddisp.pl?gene=CALCOCO2
AKT1	AKT Serine/Threonine Kinase 1	Protein Coding	P31749	60	GC14M104769	9.620931625	https://www.genecards.org/cgi-bin/carddisp.pl?gene=AKT1
SIRT1	Sirtuin 1	Protein Coding	Q96EB6	56	GC10P067884	9.546811104	https://www.genecards.org/cgi-bin/carddisp.pl?gene=SIRT1
TECPR2	Tectonin Beta-Propeller Repeat Containing 2	Protein Coding	O15040	42	GC14P102362	9.495678902	https://www.genecards.org/cgi-bin/carddisp.pl?gene=TECPR2
PRKN	Parkin RBR E3 Ubiquitin Protein Ligase	Protein Coding	O60260	56	GC06M161348	9.280100822	https://www.genecards.org/cgi-bin/carddisp.pl?gene=PRKN
LOC727709	DNA Damage Regulated Autophagy Modulator 1 Pseudogene	Pseudogene		5	GC04P122739	9.275239944	https://www.genecards.org/cgi-bin/carddisp.pl?gene=LOC727709
PRKAA2	Protein Kinase AMP-Activated Catalytic Subunit Alpha 2	Protein Coding	P54646	57	GC01P056645	9.192763329	https://www.genecards.org/cgi-bin/carddisp.pl?gene=PRKAA2
SCARNA5	Small Cajal Body-Specific RNA 5	RNA Gene		22	GC02P233275	9.188892365	https://www.genecards.org/cgi-bin/carddisp.pl?gene=SCARNA5
UBQLN2	Ubiquilin 2	Protein Coding	Q9UHD9	49	GC0XP056563	9.064799309	https://www.genecards.org/cgi-bin/carddisp.pl?gene=UBQLN2
IRGM	Immunity Related GTPase M	Protein Coding	A1A4Y4	42	GC05P150846	8.940332413	https://www.genecards.org/cgi-bin/carddisp.pl?gene=IRGM
SH3GLB1	SH3 Domain Containing GRB2 Like, Endophilin B1	Protein Coding	Q9Y371	48	GC01P086704	8.889163017	https://www.genecards.org/cgi-bin/carddisp.pl?gene=SH3GLB1
WDFY3	WD Repeat And FYVE Domain Containing 3	Protein Coding	Q8IZQ1	47	GC04M084728	8.844459534	https://www.genecards.org/cgi-bin/carddisp.pl?gene=WDFY3
SOD2-OT1	SOD2 Overlapping Transcript 1	RNA Gene		14	GC06M159772	8.734384537	https://www.genecards.org/cgi-bin/carddisp.pl?gene=SOD2-OT1
FOXO3	Forkhead Box O3	Protein Coding	O43524	54	GC06P108559	8.386023521	https://www.genecards.org/cgi-bin/carddisp.pl?gene=FOXO3
H19	H19 Imprinted Maternally Expressed Transcript	RNA Gene		30	GC11M001995	8.355869293	https://www.genecards.org/cgi-bin/carddisp.pl?gene=H19
WDR45	WD Repeat Domain 45	Protein Coding	Q9Y484	47	GC0XM049074	8.222015381	https://www.genecards.org/cgi-bin/carddisp.pl?gene=WDR45
NFE2L2	NFE2 Like BZIP Transcription Factor 2	Protein Coding	Q16236	58	GC02M177227	8.134346008	https://www.genecards.org/cgi-bin/carddisp.pl?gene=NFE2L2
KEAP1	Kelch Like ECH Associated Protein 1	Protein Coding	Q14145	56	GC19M010486	8.131322861	https://www.genecards.org/cgi-bin/carddisp.pl?gene=KEAP1
PINK1	PTEN Induced Kinase 1	Protein Coding	Q9BXM7	53	GC01P020634	8.057644844	https://www.genecards.org/cgi-bin/carddisp.pl?gene=PINK1
LINC01672	Long Intergenic Non-Protein Coding RNA 1672	RNA Gene		14	GC01P007077	7.860614777	https://www.genecards.org/cgi-bin/carddisp.pl?gene=LINC01672
BECN2	Beclin 2	Protein Coding	A8MW95	32	GC01P241957	7.816424847	https://www.genecards.org/cgi-bin/carddisp.pl?gene=BECN2
TP53INP2	Tumor Protein P53 Inducible Nuclear Protein 2	Protein Coding	Q8IXH6	40	GC20P034704	7.779758453	https://www.genecards.org/cgi-bin/carddisp.pl?gene=TP53INP2
BNIP3	BCL2 Interacting Protein 3	Protein Coding	Q12983	47	GC10M131966	7.690844536	https://www.genecards.org/cgi-bin/carddisp.pl?gene=BNIP3
HSPA8	Heat Shock Protein Family A (Hsp70) Member 8	Protein Coding	P11142	56	GC11M123057	7.601081848	https://www.genecards.org/cgi-bin/carddisp.pl?gene=HSPA8
UBQLN1	Ubiquilin 1	Protein Coding	Q9UMX0	49	GC09M083659	7.583870411	https://www.genecards.org/cgi-bin/carddisp.pl?gene=UBQLN1
TP53INP1	Tumor Protein P53 Inducible Nuclear Protein 1	Protein Coding	Q96A56	42	GC08M094925	7.569041729	https://www.genecards.org/cgi-bin/carddisp.pl?gene=TP53INP1
CERNA3	Competing Endogenous LncRNA 3 For MiR-645	RNA Gene		14	GC08P056088	7.553086758	https://www.genecards.org/cgi-bin/carddisp.pl?gene=CERNA3
UBC	Ubiquitin C	Protein Coding	P0CG48	50	GC12M124911	7.528730869	https://www.genecards.org/cgi-bin/carddisp.pl?gene=UBC
BDNF-AS	BDNF Antisense RNA	RNA Gene		24	GC11P027619	7.515080452	https://www.genecards.org/cgi-bin/carddisp.pl?gene=BDNF-AS
RPTOR	Regulatory Associated Protein Of MTOR Complex 1	Protein Coding	Q8N122	49	GC17P080544	7.506005764	https://www.genecards.org/cgi-bin/carddisp.pl?gene=RPTOR
GSK3B	Glycogen Synthase Kinase 3 Beta	Protein Coding	P49841	57	GC03M119821	7.378283501	https://www.genecards.org/cgi-bin/carddisp.pl?gene=GSK3B
DAPK1	Death Associated Protein Kinase 1	Protein Coding	P53355	56	GC09P087497	7.332391739	https://www.genecards.org/cgi-bin/carddisp.pl?gene=DAPK1
LRRK2	Leucine Rich Repeat Kinase 2	Protein Coding	Q5S007	56	GC12P040196	7.301090717	https://www.genecards.org/cgi-bin/carddisp.pl?gene=LRRK2
HSP90AA1	Heat Shock Protein 90 Alpha Family Class A Member 1	Protein Coding	P07900	58	GC14M102080	7.25283432	https://www.genecards.org/cgi-bin/carddisp.pl?gene=HSP90AA1
PARK7	Parkinsonism Associated Deglycase	Protein Coding	Q99497	54	GC01P008210	7.21987009	https://www.genecards.org/cgi-bin/carddisp.pl?gene=PARK7
CISD2	CDGSH Iron Sulfur Domain 2	Protein Coding	Q8N5K1	48	GC04P102868	7.212878227	https://www.genecards.org/cgi-bin/carddisp.pl?gene=CISD2
TMEM59	Transmembrane Protein 59	Protein Coding	Q9BXS4	47	GC01M054031	7.122166157	https://www.genecards.org/cgi-bin/carddisp.pl?gene=TMEM59
TAX1BP1	Tax1 Binding Protein 1	Protein Coding	Q86VP1	47	GC07P027739	7.099852085	https://www.genecards.org/cgi-bin/carddisp.pl?gene=TAX1BP1
NRBF2	Nuclear Receptor Binding Factor 2	Protein Coding	Q96F24	43	GC10P063133	7.018212318	https://www.genecards.org/cgi-bin/carddisp.pl?gene=NRBF2
SNCA	Synuclein Alpha	Protein Coding	P37840	58	GC04M089724	6.971739292	https://www.genecards.org/cgi-bin/carddisp.pl?gene=SNCA
TMX2-CTNND1	TMX2-CTNND1 Readthrough (NMD Candidate)	RNA Gene		18	GC11P057712	6.962005138	https://www.genecards.org/cgi-bin/carddisp.pl?gene=TMX2-CTNND1
WDR41	WD Repeat Domain 41	Protein Coding	Q9HAD4	41	GC05M077425	6.92869854	https://www.genecards.org/cgi-bin/carddisp.pl?gene=WDR41
MALAT1	Metastasis Associated Lung Adenocarcinoma Transcript 1	RNA Gene		27	GC11P072906	6.882917881	https://www.genecards.org/cgi-bin/carddisp.pl?gene=MALAT1
TARDBP	TAR DNA Binding Protein	Protein Coding	Q13148	54	GC01P011013	6.840192795	https://www.genecards.org/cgi-bin/carddisp.pl?gene=TARDBP
TUFM	Tu Translation Elongation Factor, Mitochondrial	Protein Coding	P49411	51	GC16M040701	6.807518959	https://www.genecards.org/cgi-bin/carddisp.pl?gene=TUFM
MFN2	Mitofusin 2	Protein Coding	O95140	55	GC01P011980	6.72777462	https://www.genecards.org/cgi-bin/carddisp.pl?gene=MFN2
RAB7A	RAB7A, Member RAS Oncogene Family	Protein Coding	P51149	56	GC03P136158	6.681903362	https://www.genecards.org/cgi-bin/carddisp.pl?gene=RAB7A
MTMR14	Myotubularin Related Protein 14	Protein Coding	Q8NCE2	50	GC03P009649	6.661931038	https://www.genecards.org/cgi-bin/carddisp.pl?gene=MTMR14
LAMP1	Lysosomal Associated Membrane Protein 1	Protein Coding	P11279	50	GC13P113297	6.565012932	https://www.genecards.org/cgi-bin/carddisp.pl?gene=LAMP1
CASP3	Caspase 3	Protein Coding	P42574	56	GC04M184627	6.526075363	https://www.genecards.org/cgi-bin/carddisp.pl?gene=CASP3
HIF1A	Hypoxia Inducible Factor 1 Subunit Alpha	Protein Coding	Q16665	55	GC14P061695	6.498988628	https://www.genecards.org/cgi-bin/carddisp.pl?gene=HIF1A
GAA	Alpha Glucosidase	Protein Coding	P10253	56	GC17P080101	6.487348557	https://www.genecards.org/cgi-bin/carddisp.pl?gene=GAA
BCL2L1	BCL2 Like 1	Protein Coding	Q07817	54	GC20M031664	6.436448097	https://www.genecards.org/cgi-bin/carddisp.pl?gene=BCL2L1
MEG3	Maternally Expressed 3	RNA Gene		31	GC14P112719	6.317324638	https://www.genecards.org/cgi-bin/carddisp.pl?gene=MEG3
STAT3	Signal Transducer And Activator Of Transcription 3	Protein Coding	P40763	61	GC17M042313	6.296214104	https://www.genecards.org/cgi-bin/carddisp.pl?gene=STAT3
FUS	FUS RNA Binding Protein	Protein Coding	P35637	51	GC16P031180	6.268190384	https://www.genecards.org/cgi-bin/carddisp.pl?gene=FUS
MAPK8	Mitogen-Activated Protein Kinase 8	Protein Coding	P45983	56	GC10P048306	6.219608307	https://www.genecards.org/cgi-bin/carddisp.pl?gene=MAPK8
NOD2	Nucleotide Binding Oligomerization Domain Containing 2	Protein Coding	Q9HC29	54	GC16P050693	6.164894104	https://www.genecards.org/cgi-bin/carddisp.pl?gene=NOD2
TRAF6	TNF Receptor Associated Factor 6	Protein Coding	Q9Y4K3	53	GC11M036467	6.160503864	https://www.genecards.org/cgi-bin/carddisp.pl?gene=TRAF6
EMSLR	E2F1 MRNA Stabilizing LncRNA	RNA Gene		16	GC07P102243	6.115570545	https://www.genecards.org/cgi-bin/carddisp.pl?gene=EMSLR
UBQLN4	Ubiquilin 4	Protein Coding	Q9NRR5	46	GC01M156113	6.110775948	https://www.genecards.org/cgi-bin/carddisp.pl?gene=UBQLN4
USP10	Ubiquitin Specific Peptidase 10	Protein Coding	Q14694	50	GC16P084702	6.10460186	https://www.genecards.org/cgi-bin/carddisp.pl?gene=USP10
ULK3	Unc-51 Like Kinase 3	Protein Coding	Q6PHR2	47	GC15M074836	6.099451065	https://www.genecards.org/cgi-bin/carddisp.pl?gene=ULK3
MAPK14	Mitogen-Activated Protein Kinase 14	Protein Coding	Q16539	57	GC06P104232	6.082188606	https://www.genecards.org/cgi-bin/carddisp.pl?gene=MAPK14
SMCR8	SMCR8-C9orf72 Complex Subunit	Protein Coding	Q8TEV9	38	GC17P076040	6.078471184	https://www.genecards.org/cgi-bin/carddisp.pl?gene=SMCR8
CHMP2B	Charged Multivesicular Body Protein 2B	Protein Coding	Q9UQN3	50	GC03P087227	6.011882782	https://www.genecards.org/cgi-bin/carddisp.pl?gene=CHMP2B
HDAC10	Histone Deacetylase 10	Protein Coding	Q969S8	50	GC22M050245	6.000899315	https://www.genecards.org/cgi-bin/carddisp.pl?gene=HDAC10
TECPR1	Tectonin Beta-Propeller Repeat Containing 1	Protein Coding	Q7Z6L1	41	GC07M098214	6.000750542	https://www.genecards.org/cgi-bin/carddisp.pl?gene=TECPR1
ZKSCAN3	Zinc Finger With KRAB And SCAN Domains 3	Protein Coding	Q9BRR0	40	GC06P028349	5.995090008	https://www.genecards.org/cgi-bin/carddisp.pl?gene=ZKSCAN3
TGFB1	Transforming Growth Factor Beta 1	Protein Coding	P01137	60	GC19M041301	5.971260548	https://www.genecards.org/cgi-bin/carddisp.pl?gene=TGFB1
PTEN	Phosphatase And Tensin Homolog	Protein Coding	P60484	58	GC10P098516	5.947368622	https://www.genecards.org/cgi-bin/carddisp.pl?gene=PTEN
STING1	Stimulator Of Interferon Response CGAMP Interactor 1	Protein Coding	Q86WV6	48	GC05M139483	5.907281876	https://www.genecards.org/cgi-bin/carddisp.pl?gene=STING1
MAPK1	Mitogen-Activated Protein Kinase 1	Protein Coding	P28482	60	GC22M021759	5.859922886	https://www.genecards.org/cgi-bin/carddisp.pl?gene=MAPK1
STX17	Syntaxin 17	Protein Coding	P56962	41	GC09P099906	5.807153702	https://www.genecards.org/cgi-bin/carddisp.pl?gene=STX17
SOD1	Superoxide Dismutase 1	Protein Coding	P00441	60	GC21P031659	5.773800373	https://www.genecards.org/cgi-bin/carddisp.pl?gene=SOD1
TBC1D5	TBC1 Domain Family Member 5	Protein Coding	Q92609	44	GC03M017157	5.753676414	https://www.genecards.org/cgi-bin/carddisp.pl?gene=TBC1D5
TRIM27	Tripartite Motif Containing 27	Protein Coding	P14373	47	GC06M028903	5.60708952	https://www.genecards.org/cgi-bin/carddisp.pl?gene=TRIM27
TSC2	TSC Complex Subunit 2	Protein Coding	P49815	57	GC16P045943	5.602134705	https://www.genecards.org/cgi-bin/carddisp.pl?gene=TSC2
MIR493HG	MIR493 Cluster Host Gene	RNA Gene		14	GC14P112754	5.598010063	https://www.genecards.org/cgi-bin/carddisp.pl?gene=MIR493HG
ENSG00000276919		RNA Gene		10	GC14P112169	5.598010063	https://www.genecards.org/cgi-bin/carddisp.pl?gene=ENSG00000276919
SIRT2	Sirtuin 2	Protein Coding	Q8IXJ6	54	GC19M038878	5.594663143	https://www.genecards.org/cgi-bin/carddisp.pl?gene=SIRT2
CTSD	Cathepsin D	Protein Coding	P07339	60	GC11M001752	5.574270248	https://www.genecards.org/cgi-bin/carddisp.pl?gene=CTSD
RAB8A	RAB8A, Member RAS Oncogene Family	Protein Coding	P61006	46	GC19P016111	5.565049648	https://www.genecards.org/cgi-bin/carddisp.pl?gene=RAB8A
GAS5	Growth Arrest Specific 5	RNA Gene		26	GC01M173947	5.545414925	https://www.genecards.org/cgi-bin/carddisp.pl?gene=GAS5
STK11	Serine/Threonine Kinase 11	Protein Coding	Q15831	57	GC19P001177	5.515537262	https://www.genecards.org/cgi-bin/carddisp.pl?gene=STK11
ENDOG	Endonuclease G	Protein Coding	Q14249	49	GC09P128818	5.478718758	https://www.genecards.org/cgi-bin/carddisp.pl?gene=ENDOG
HTT	Huntingtin	Protein Coding	P42858	50	GC04P003041	5.444014072	https://www.genecards.org/cgi-bin/carddisp.pl?gene=HTT
IL6	Interleukin 6	Protein Coding	P05231	58	GC07P022725	5.441328049	https://www.genecards.org/cgi-bin/carddisp.pl?gene=IL6
CASP8	Caspase 8	Protein Coding	Q14790	59	GC02P201233	5.435998917	https://www.genecards.org/cgi-bin/carddisp.pl?gene=CASP8
PARP1	Poly(ADP-Ribose) Polymerase 1	Protein Coding	P09874	57	GC01M226360	5.425272465	https://www.genecards.org/cgi-bin/carddisp.pl?gene=PARP1
WDR45B	WD Repeat Domain 45B	Protein Coding	Q5MNZ6	45	GC17M082614	5.42391777	https://www.genecards.org/cgi-bin/carddisp.pl?gene=WDR45B
RPS6KB1	Ribosomal Protein S6 Kinase B1	Protein Coding	P23443	56	GC17P059893	5.407640457	https://www.genecards.org/cgi-bin/carddisp.pl?gene=RPS6KB1
MCL1	MCL1 Apoptosis Regulator, BCL2 Family Member	Protein Coding	Q07820	54	GC01M155854	5.396433353	https://www.genecards.org/cgi-bin/carddisp.pl?gene=MCL1
BAG3	BAG Cochaperone 3	Protein Coding	O95817	49	GC10P119651	5.392466545	https://www.genecards.org/cgi-bin/carddisp.pl?gene=BAG3
VAMP8	Vesicle Associated Membrane Protein 8	Protein Coding	Q9BV40	48	GC02P085561	5.387681961	https://www.genecards.org/cgi-bin/carddisp.pl?gene=VAMP8
HDAC1	Histone Deacetylase 1	Protein Coding	Q13547	57	GC01P032292	5.387177467	https://www.genecards.org/cgi-bin/carddisp.pl?gene=HDAC1
EVA1A	Eva-1 Homolog A, Regulator Of Programmed Cell Death	Protein Coding	Q9H8M9	42	GC02M075469	5.374285698	https://www.genecards.org/cgi-bin/carddisp.pl?gene=EVA1A
PFN1	Profilin 1	Protein Coding	P07737	53	GC17M004945	5.312479973	https://www.genecards.org/cgi-bin/carddisp.pl?gene=PFN1
FOXK1	Forkhead Box K1	Protein Coding	P85037	41	GC07P004682	5.267704487	https://www.genecards.org/cgi-bin/carddisp.pl?gene=FOXK1
PIM2	Pim-2 Proto-Oncogene, Serine/Threonine Kinase	Protein Coding	Q9P1W9	49	GC0XM048913	5.222131252	https://www.genecards.org/cgi-bin/carddisp.pl?gene=PIM2
MLST8	MTOR Associated Protein, LST8 Homolog	Protein Coding	Q9BVC4	49	GC16P002204	5.207398415	https://www.genecards.org/cgi-bin/carddisp.pl?gene=MLST8
PVT1	Pvt1 Oncogene	RNA Gene		29	GC08P127908	5.190443993	https://www.genecards.org/cgi-bin/carddisp.pl?gene=PVT1
SRC	SRC Proto-Oncogene, Non-Receptor Tyrosine Kinase	Protein Coding	P12931	58	GC20P037344	5.183673382	https://www.genecards.org/cgi-bin/carddisp.pl?gene=SRC
EGFR	Epidermal Growth Factor Receptor	Protein Coding	P00533	62	GC07P055019	5.178750038	https://www.genecards.org/cgi-bin/carddisp.pl?gene=EGFR
TRIM5	Tripartite Motif Containing 5	Protein Coding	Q9C035	48	GC11M008346	5.175029278	https://www.genecards.org/cgi-bin/carddisp.pl?gene=TRIM5
IFNG	Interferon Gamma	Protein Coding	P01579	57	GC12M068154	5.174379349	https://www.genecards.org/cgi-bin/carddisp.pl?gene=IFNG
TRC-GCA24-1	TRNA-Cys (GCA) 24-1	RNA Gene		8	GC17M060703	5.173402786	https://www.genecards.org/cgi-bin/carddisp.pl?gene=TRC-GCA24-1
DAP	Death Associated Protein	Protein Coding	P51397	45	GC05M010679	5.170407772	https://www.genecards.org/cgi-bin/carddisp.pl?gene=DAP
MAPT	Microtubule Associated Protein Tau	Protein Coding	P10636	57	GC17P045894	5.153836727	https://www.genecards.org/cgi-bin/carddisp.pl?gene=MAPT
CTSB	Cathepsin B	Protein Coding	P07858	58	GC08M011842	5.146363735	https://www.genecards.org/cgi-bin/carddisp.pl?gene=CTSB
HULC	Hepatocellular Carcinoma Up-Regulated Long Non-Coding RNA	RNA Gene		24	GC06P008453	5.145177841	https://www.genecards.org/cgi-bin/carddisp.pl?gene=HULC
PRKAB1	Protein Kinase AMP-Activated Non-Catalytic Subunit Beta 1	Protein Coding	Q9Y478	54	GC12P119632	5.13596344	https://www.genecards.org/cgi-bin/carddisp.pl?gene=PRKAB1
RAB5A	RAB5A, Member RAS Oncogene Family	Protein Coding	P20339	51	GC03P019948	5.109104633	https://www.genecards.org/cgi-bin/carddisp.pl?gene=RAB5A
HMOX1	Heme Oxygenase 1	Protein Coding	P09601	59	GC22P035380	5.080815792	https://www.genecards.org/cgi-bin/carddisp.pl?gene=HMOX1
DAPK3	Death Associated Protein Kinase 3	Protein Coding	O43293	50	GC19M003958	5.074181557	https://www.genecards.org/cgi-bin/carddisp.pl?gene=DAPK3
HNRNPA1	Heterogeneous Nuclear Ribonucleoprotein A1	Protein Coding	P09651	54	GC12P054280	5.066599846	https://www.genecards.org/cgi-bin/carddisp.pl?gene=HNRNPA1
RAB39B	RAB39B, Member RAS Oncogene Family	Protein Coding	Q96DA2	45	GC0XM155259	5.064388275	https://www.genecards.org/cgi-bin/carddisp.pl?gene=RAB39B
ATP13A2	ATPase Cation Transporting 13A2	Protein Coding	Q9NQ11	52	GC01M016985	5.060842037	https://www.genecards.org/cgi-bin/carddisp.pl?gene=ATP13A2
BAX	BCL2 Associated X, Apoptosis Regulator	Protein Coding	Q07812	57	GC19P048954	5.056961536	https://www.genecards.org/cgi-bin/carddisp.pl?gene=BAX
TRAPPC4	Trafficking Protein Particle Complex Subunit 4	Protein Coding	Q9Y296	48	GC11P119018	5.030166626	https://www.genecards.org/cgi-bin/carddisp.pl?gene=TRAPPC4
MAP1LC3B2	Microtubule Associated Protein 1 Light Chain 3 Beta 2	Protein Coding	A6NCE7	38	GC12P116549	5.029489517	https://www.genecards.org/cgi-bin/carddisp.pl?gene=MAP1LC3B2
DNM1L	Dynamin 1 Like	Protein Coding	O00429	55	GC12P032679	5.001740932	https://www.genecards.org/cgi-bin/carddisp.pl?gene=DNM1L
NLRP3	NLR Family Pyrin Domain Containing 3	Protein Coding	Q96P20	55	GC01P247415	4.97867012	https://www.genecards.org/cgi-bin/carddisp.pl?gene=NLRP3
BLOC1S1	Biogenesis Of Lysosomal Organelles Complex 1 Subunit 1	Protein Coding	P78537	43	GC12P057965	4.977200508	https://www.genecards.org/cgi-bin/carddisp.pl?gene=BLOC1S1
TNF	Tumor Necrosis Factor	Protein Coding	P01375	58	GC06P104098	4.956536293	https://www.genecards.org/cgi-bin/carddisp.pl?gene=TNF
FLCN	Folliculin	Protein Coding	Q8NFG4	49	GC17M017212	4.94121933	https://www.genecards.org/cgi-bin/carddisp.pl?gene=FLCN
IL1B	Interleukin 1 Beta	Protein Coding	P01584	54	GC02M112829	4.92757988	https://www.genecards.org/cgi-bin/carddisp.pl?gene=IL1B
FOXO1	Forkhead Box O1	Protein Coding	Q12778	58	GC13M040555	4.925871372	https://www.genecards.org/cgi-bin/carddisp.pl?gene=FOXO1
NUPR1	Nuclear Protein 1, Transcriptional Regulator	Protein Coding	O60356	41	GC16M028532	4.904400826	https://www.genecards.org/cgi-bin/carddisp.pl?gene=NUPR1
MYC	MYC Proto-Oncogene, BHLH Transcription Factor	Protein Coding	P01106	59	GC08P127735	4.904159069	https://www.genecards.org/cgi-bin/carddisp.pl?gene=MYC
HSPA5	Heat Shock Protein Family A (Hsp70) Member 5	Protein Coding	P11021	56	GC09M125234	4.891671658	https://www.genecards.org/cgi-bin/carddisp.pl?gene=HSPA5
RIPK1	Receptor Interacting Serine/Threonine Kinase 1	Protein Coding	Q13546	56	GC06P003520	4.890102863	https://www.genecards.org/cgi-bin/carddisp.pl?gene=RIPK1
ATM	ATM Serine/Threonine Kinase	Protein Coding	Q13315	60	GC11P108222	4.851922035	https://www.genecards.org/cgi-bin/carddisp.pl?gene=ATM
XIST	X Inactive Specific Transcript	RNA Gene		26	GC0XM073820	4.845220566	https://www.genecards.org/cgi-bin/carddisp.pl?gene=XIST
RPS27A	Ribosomal Protein S27a	Protein Coding	P62979	49	GC02P055231	4.841446877	https://www.genecards.org/cgi-bin/carddisp.pl?gene=RPS27A
TRIM21	Tripartite Motif Containing 21	Protein Coding	P19474	50	GC11M004384	4.836407185	https://www.genecards.org/cgi-bin/carddisp.pl?gene=TRIM21
VDAC1	Voltage Dependent Anion Channel 1	Protein Coding	P21796	52	GC05M133975	4.821410179	https://www.genecards.org/cgi-bin/carddisp.pl?gene=VDAC1
XBP1	X-Box Binding Protein 1	Protein Coding	P17861	52	GC22M028794	4.816693306	https://www.genecards.org/cgi-bin/carddisp.pl?gene=XBP1
BNIP3L	BCL2 Interacting Protein 3 Like	Protein Coding	O60238	49	GC08P026383	4.811852932	https://www.genecards.org/cgi-bin/carddisp.pl?gene=BNIP3L
IGF1	Insulin Like Growth Factor 1	Protein Coding	P05019	55	GC12M102395	4.795080185	https://www.genecards.org/cgi-bin/carddisp.pl?gene=IGF1
RAB1A	RAB1A, Member RAS Oncogene Family	Protein Coding	P62820	48	GC02M065072	4.745883942	https://www.genecards.org/cgi-bin/carddisp.pl?gene=RAB1A
CDKN2A	Cyclin Dependent Kinase Inhibitor 2A	Protein Coding	Q8N726	58	GC09M021967	4.741587639	https://www.genecards.org/cgi-bin/carddisp.pl?gene=CDKN2A
USP13	Ubiquitin Specific Peptidase 13	Protein Coding	Q92995	49	GC03P179654	4.737194538	https://www.genecards.org/cgi-bin/carddisp.pl?gene=USP13
NEAT1	Nuclear Paraspeckle Assembly Transcript 1	RNA Gene		28	GC11P072900	4.727594376	https://www.genecards.org/cgi-bin/carddisp.pl?gene=NEAT1
ATXN3	Ataxin 3	Protein Coding	P54252	52	GC14M115245	4.721420288	https://www.genecards.org/cgi-bin/carddisp.pl?gene=ATXN3
TMEM208	Transmembrane Protein 208	Protein Coding	Q9BTX3	36	GC16P067312	4.695402145	https://www.genecards.org/cgi-bin/carddisp.pl?gene=TMEM208
TBC1D14	TBC1 Domain Family Member 14	Protein Coding	Q9P2M4	44	GC04P006913	4.680212021	https://www.genecards.org/cgi-bin/carddisp.pl?gene=TBC1D14
RNASEL	Ribonuclease L	Protein Coding	Q05823	50	GC01M182573	4.680141449	https://www.genecards.org/cgi-bin/carddisp.pl?gene=RNASEL
HSF1	Heat Shock Transcription Factor 1	Protein Coding	Q00613	54	GC08P144291	4.674462795	https://www.genecards.org/cgi-bin/carddisp.pl?gene=HSF1
AURKA	Aurora Kinase A	Protein Coding	O14965	58	GC20M056370	4.671535969	https://www.genecards.org/cgi-bin/carddisp.pl?gene=AURKA
VPS39	VPS39 Subunit Of HOPS Complex	Protein Coding	Q96JC1	46	GC15M042159	4.648628712	https://www.genecards.org/cgi-bin/carddisp.pl?gene=VPS39
ENSG00000277577		RNA Gene		6	GC0XM073831	4.613892078	https://www.genecards.org/cgi-bin/carddisp.pl?gene=ENSG00000277577
VAPB	VAMP Associated Protein B And C	Protein Coding	O95292	51	GC20P058389	4.569181919	https://www.genecards.org/cgi-bin/carddisp.pl?gene=VAPB
PSMD4	Proteasome 26S Subunit Ubiquitin Receptor, Non-ATPase 4	Protein Coding	P55036	50	GC01P154485	4.55233717	https://www.genecards.org/cgi-bin/carddisp.pl?gene=PSMD4
MATR3	Matrin 3	Protein Coding	P43243	49	GC05P139274	4.543806553	https://www.genecards.org/cgi-bin/carddisp.pl?gene=MATR3
LEP	Leptin	Protein Coding	P41159	53	GC07P128241	4.533313751	https://www.genecards.org/cgi-bin/carddisp.pl?gene=LEP
WDR47	WD Repeat Domain 47	Protein Coding	O94967	41	GC01M108970	4.52141428	https://www.genecards.org/cgi-bin/carddisp.pl?gene=WDR47
PIK3CA	Phosphatidylinositol-4,5-Bisphosphate 3-Kinase Catalytic Subunit Alpha	Protein Coding	P42336	59	GC03P179148	4.520226002	https://www.genecards.org/cgi-bin/carddisp.pl?gene=PIK3CA
MCOLN1	Mucolipin TRP Cation Channel 1	Protein Coding	Q9GZU1	50	GC19P007575	4.472061157	https://www.genecards.org/cgi-bin/carddisp.pl?gene=MCOLN1
PSMC2	Proteasome 26S Subunit, ATPase 2	Protein Coding	P35998	46	GC07P103328	4.466917992	https://www.genecards.org/cgi-bin/carddisp.pl?gene=PSMC2
VPS18	VPS18 Core Subunit Of CORVET And HOPS Complexes	Protein Coding	Q9P253	45	GC15P040894	4.454690933	https://www.genecards.org/cgi-bin/carddisp.pl?gene=VPS18
LGALS8	Galectin 8	Protein Coding	O00214	46	GC01P236518	4.45038414	https://www.genecards.org/cgi-bin/carddisp.pl?gene=LGALS8
LOC109504728	Chromosome 9 Open Reading Frame 72 Repeat Instability Region	Functional Element		4	GC09P027627	4.450340271	https://www.genecards.org/cgi-bin/carddisp.pl?gene=LOC109504728
IFNB1	Interferon Beta 1	Protein Coding	P01574	49	GC09M021077	4.434544086	https://www.genecards.org/cgi-bin/carddisp.pl?gene=IFNB1
KAT5	Lysine Acetyltransferase 5	Protein Coding	Q92993	57	GC11P065711	4.426674366	https://www.genecards.org/cgi-bin/carddisp.pl?gene=KAT5
KRAS	KRAS Proto-Oncogene, GTPase	Protein Coding	P01116	60	GC12M025583	4.40988636	https://www.genecards.org/cgi-bin/carddisp.pl?gene=KRAS
PSMC5	Proteasome 26S Subunit, ATPase 5	Protein Coding	P62195	48	GC17P063827	4.404577255	https://www.genecards.org/cgi-bin/carddisp.pl?gene=PSMC5
VPS33A	VPS33A Core Subunit Of CORVET And HOPS Complexes	Protein Coding	Q96AX1	48	GC12M122229	4.380669117	https://www.genecards.org/cgi-bin/carddisp.pl?gene=VPS33A
SPTLC1	Serine Palmitoyltransferase Long Chain Base Subunit 1	Protein Coding	O15269	53	GC09M103037	4.380308628	https://www.genecards.org/cgi-bin/carddisp.pl?gene=SPTLC1
CXCR4	C-X-C Motif Chemokine Receptor 4	Protein Coding	P61073	59	GC02M136114	4.374280453	https://www.genecards.org/cgi-bin/carddisp.pl?gene=CXCR4
BRAF	B-Raf Proto-Oncogene, Serine/Threonine Kinase	Protein Coding	P15056	61	GC07M140751	4.3606534	https://www.genecards.org/cgi-bin/carddisp.pl?gene=BRAF
LINC02605	Long Intergenic Non-Protein Coding RNA 2605	RNA Gene		14	GC08P078838	4.343939304	https://www.genecards.org/cgi-bin/carddisp.pl?gene=LINC02605
SNAP29	Synaptosome Associated Protein 29	Protein Coding	O95721	48	GC22P020859	4.337254524	https://www.genecards.org/cgi-bin/carddisp.pl?gene=SNAP29
TMEM74	Transmembrane Protein 74	Protein Coding	Q96NL1	39	GC08M108606	4.335919857	https://www.genecards.org/cgi-bin/carddisp.pl?gene=TMEM74
TRIM17	Tripartite Motif Containing 17	Protein Coding	Q9Y577	44	GC01M228407	4.334722519	https://www.genecards.org/cgi-bin/carddisp.pl?gene=TRIM17
TRIM16	Tripartite Motif Containing 16	Protein Coding	O95361	41	GC17M015627	4.328278065	https://www.genecards.org/cgi-bin/carddisp.pl?gene=TRIM16
IL23R	Interleukin 23 Receptor	Protein Coding	Q5VWK5	52	GC01P067138	4.324759007	https://www.genecards.org/cgi-bin/carddisp.pl?gene=IL23R
MIR376B	MicroRNA 376b	RNA Gene		17	GC14P112738	4.320018291	https://www.genecards.org/cgi-bin/carddisp.pl?gene=MIR376B
BCL2L11	BCL2 Like 11	Protein Coding	O43521	52	GC02P111119	4.318316936	https://www.genecards.org/cgi-bin/carddisp.pl?gene=BCL2L11
PIK3CB	Phosphatidylinositol-4,5-Bisphosphate 3-Kinase Catalytic Subunit Beta	Protein Coding	P42338	54	GC03M138652	4.31444788	https://www.genecards.org/cgi-bin/carddisp.pl?gene=PIK3CB
GFAP	Glial Fibrillary Acidic Protein	Protein Coding	P14136	55	GC17M061018	4.28526926	https://www.genecards.org/cgi-bin/carddisp.pl?gene=GFAP
TSC1	TSC Complex Subunit 1	Protein Coding	Q92574	54	GC09M132891	4.264341354	https://www.genecards.org/cgi-bin/carddisp.pl?gene=TSC1
USP36	Ubiquitin Specific Peptidase 36	Protein Coding	Q9P275	43	GC17M078787	4.247083664	https://www.genecards.org/cgi-bin/carddisp.pl?gene=USP36
HDAC4	Histone Deacetylase 4	Protein Coding	P56524	59	GC02M239048	4.243577003	https://www.genecards.org/cgi-bin/carddisp.pl?gene=HDAC4
PSMA6	Proteasome 20S Subunit Alpha 6	Protein Coding	P60900	52	GC14P035278	4.241499901	https://www.genecards.org/cgi-bin/carddisp.pl?gene=PSMA6
GSK3A	Glycogen Synthase Kinase 3 Alpha	Protein Coding	P49840	56	GC19M079626	4.241242886	https://www.genecards.org/cgi-bin/carddisp.pl?gene=GSK3A
CASP9	Caspase 9	Protein Coding	P55211	54	GC01M015491	4.240183353	https://www.genecards.org/cgi-bin/carddisp.pl?gene=CASP9
PPARGC1A	PPARG Coactivator 1 Alpha	Protein Coding	Q9UBK2	54	GC04M023755	4.234499931	https://www.genecards.org/cgi-bin/carddisp.pl?gene=PPARGC1A
PGR-AS1	PGR Antisense RNA 1	RNA Gene		13	GC11P101131	4.231211662	https://www.genecards.org/cgi-bin/carddisp.pl?gene=PGR-AS1
PHB2	Prohibitin 2	Protein Coding	Q99623	49	GC12M006965	4.227731228	https://www.genecards.org/cgi-bin/carddisp.pl?gene=PHB2
MAPK15	Mitogen-Activated Protein Kinase 15	Protein Coding	Q8TD08	46	GC08P143716	4.226320267	https://www.genecards.org/cgi-bin/carddisp.pl?gene=MAPK15
RRAGA	Ras Related GTP Binding A	Protein Coding	Q7L523	45	GC09P019049	4.222354412	https://www.genecards.org/cgi-bin/carddisp.pl?gene=RRAGA
MIR125A	MicroRNA 125a	RNA Gene		24	GC19P083773	4.21558094	https://www.genecards.org/cgi-bin/carddisp.pl?gene=MIR125A
VIM	Vimentin	Protein Coding	P08670	58	GC10P017227	4.211037636	https://www.genecards.org/cgi-bin/carddisp.pl?gene=VIM
CYCS	Cytochrome C, Somatic	Protein Coding	P99999	55	GC07M025118	4.206929207	https://www.genecards.org/cgi-bin/carddisp.pl?gene=CYCS
NFKB1	Nuclear Factor Kappa B Subunit 1	Protein Coding	P19838	60	GC04P102501	4.18581152	https://www.genecards.org/cgi-bin/carddisp.pl?gene=NFKB1
ATXN2	Ataxin 2	Protein Coding	Q99700	50	GC12M111443	4.185362816	https://www.genecards.org/cgi-bin/carddisp.pl?gene=ATXN2
ENSG00000275307		RNA Gene		8	GC22P052209	4.175870895	https://www.genecards.org/cgi-bin/carddisp.pl?gene=ENSG00000275307
ENSG00000276965		RNA Gene		8	GC22P052208	4.175870895	https://www.genecards.org/cgi-bin/carddisp.pl?gene=ENSG00000276965
BAD	BCL2 Associated Agonist Of Cell Death	Protein Coding	Q92934	50	GC11M109178	4.169499397	https://www.genecards.org/cgi-bin/carddisp.pl?gene=BAD
EIF2AK3	Eukaryotic Translation Initiation Factor 2 Alpha Kinase 3	Protein Coding	Q9NZJ5	56	GC02M088556	4.155411243	https://www.genecards.org/cgi-bin/carddisp.pl?gene=EIF2AK3
MEFV	MEFV Innate Immunity Regulator, Pyrin	Protein Coding	O15553	50	GC16M010625	4.146341801	https://www.genecards.org/cgi-bin/carddisp.pl?gene=MEFV
LGALS3	Galectin 3	Protein Coding	P17931	52	GC14P055124	4.129662037	https://www.genecards.org/cgi-bin/carddisp.pl?gene=LGALS3
BIRC5	Baculoviral IAP Repeat Containing 5	Protein Coding	O15392	52	GC17P078214	4.127669811	https://www.genecards.org/cgi-bin/carddisp.pl?gene=BIRC5
CDKN1A	Cyclin Dependent Kinase Inhibitor 1A	Protein Coding	P38936	56	GC06P104241	4.122467518	https://www.genecards.org/cgi-bin/carddisp.pl?gene=CDKN1A
TMEM41B	Transmembrane Protein 41B	Protein Coding	Q5BJD5	42	GC11M009280	4.111170769	https://www.genecards.org/cgi-bin/carddisp.pl?gene=TMEM41B
FUNDC1	FUN14 Domain Containing 1	Protein Coding	Q8IVP5	39	GC0XM044523	4.080786705	https://www.genecards.org/cgi-bin/carddisp.pl?gene=FUNDC1
PIM1	Pim-1 Proto-Oncogene, Serine/Threonine Kinase	Protein Coding	P11309	56	GC06P104249	4.065016747	https://www.genecards.org/cgi-bin/carddisp.pl?gene=PIM1
TIGAR	TP53 Induced Glycolysis Regulatory Phosphatase	Protein Coding	Q9NQ88	45	GC12P028137	4.058142185	https://www.genecards.org/cgi-bin/carddisp.pl?gene=TIGAR
RETREG1	Reticulophagy Regulator 1	Protein Coding	Q9H6L5	44	GC05M016511	4.052499294	https://www.genecards.org/cgi-bin/carddisp.pl?gene=RETREG1
CAV1	Caveolin 1	Protein Coding	Q03135	55	GC07P116524	4.034606457	https://www.genecards.org/cgi-bin/carddisp.pl?gene=CAV1
SMAD5-AS1	SMAD5 Antisense RNA 1	RNA Gene	Q9Y6J3	25	GC05M136129	4.028205395	https://www.genecards.org/cgi-bin/carddisp.pl?gene=SMAD5-AS1
BOK	BCL2 Family Apoptosis Regulator BOK	Protein Coding	Q9UMX3	46	GC02P241558	4.026602745	https://www.genecards.org/cgi-bin/carddisp.pl?gene=BOK
HDAC9	Histone Deacetylase 9	Protein Coding	Q9UKV0	56	GC07P018086	4.02423954	https://www.genecards.org/cgi-bin/carddisp.pl?gene=HDAC9
TOM1	Target Of Myb1 Membrane Trafficking Protein	Protein Coding	O60784	49	GC22P035299	4.022703171	https://www.genecards.org/cgi-bin/carddisp.pl?gene=TOM1
DCTN1	Dynactin Subunit 1	Protein Coding	Q14203	53	GC02M074361	4.011934757	https://www.genecards.org/cgi-bin/carddisp.pl?gene=DCTN1
PRKAG1	Protein Kinase AMP-Activated Non-Catalytic Subunit Gamma 1	Protein Coding	P54619	53	GC12M049002	4.007514	https://www.genecards.org/cgi-bin/carddisp.pl?gene=PRKAG1
TOLLIP	Toll Interacting Protein	Protein Coding	Q9H0E2	51	GC11M001274	4.005349159	https://www.genecards.org/cgi-bin/carddisp.pl?gene=TOLLIP
IFI16	Interferon Gamma Inducible Protein 16	Protein Coding	Q16666	49	GC01P158969	4.002844334	https://www.genecards.org/cgi-bin/carddisp.pl?gene=IFI16
IL10RA	Interleukin 10 Receptor Subunit Alpha	Protein Coding	Q13651	52	GC11P117987	3.996864557	https://www.genecards.org/cgi-bin/carddisp.pl?gene=IL10RA
CCNF	Cyclin F	Protein Coding	P41002	48	GC16P002429	3.983011723	https://www.genecards.org/cgi-bin/carddisp.pl?gene=CCNF
ABL1	ABL Proto-Oncogene 1, Non-Receptor Tyrosine Kinase	Protein Coding	P00519	60	GC09P130713	3.979788065	https://www.genecards.org/cgi-bin/carddisp.pl?gene=ABL1
ATP4A	ATPase H+/K+ Transporting Subunit Alpha	Protein Coding	P20648	48	GC19M080312	3.97904563	https://www.genecards.org/cgi-bin/carddisp.pl?gene=ATP4A
TMEM199	Transmembrane Protein 199	Protein Coding	Q8N511	42	GC17P076314	3.97904563	https://www.genecards.org/cgi-bin/carddisp.pl?gene=TMEM199
PIK3R2	Phosphoinositide-3-Kinase Regulatory Subunit 2	Protein Coding	O00459	57	GC19P018153	3.978827238	https://www.genecards.org/cgi-bin/carddisp.pl?gene=PIK3R2
APP	Amyloid Beta Precursor Protein	Protein Coding	P05067	58	GC21M025880	3.959292412	https://www.genecards.org/cgi-bin/carddisp.pl?gene=APP
NEDD4L	NEDD4 Like E3 Ubiquitin Protein Ligase	Protein Coding	Q96PU5	52	GC18P058044	3.952719688	https://www.genecards.org/cgi-bin/carddisp.pl?gene=NEDD4L
CCDC115	Coiled-Coil Domain Containing 115	Protein Coding	Q96NT0	44	GC02M135555	3.95124054	https://www.genecards.org/cgi-bin/carddisp.pl?gene=CCDC115
RAB33B	RAB33B, Member RAS Oncogene Family	Protein Coding	Q9H082	48	GC04P139439	3.948017359	https://www.genecards.org/cgi-bin/carddisp.pl?gene=RAB33B
UBE2N	Ubiquitin Conjugating Enzyme E2 N	Protein Coding	P61088	54	GC12M093406	3.940206051	https://www.genecards.org/cgi-bin/carddisp.pl?gene=UBE2N
YWHAZ	Tyrosine 3-Monooxygenase/Tryptophan 5-Monooxygenase Activation Protein Zeta	Protein Coding	P63104	53	GC08M100917	3.936386347	https://www.genecards.org/cgi-bin/carddisp.pl?gene=YWHAZ
MDM2	MDM2 Proto-Oncogene	Protein Coding	Q00987	60	GC12P068808	3.932827234	https://www.genecards.org/cgi-bin/carddisp.pl?gene=MDM2
PHF23	PHD Finger Protein 23	Protein Coding	Q9BUL5	40	GC17M013491	3.918881178	https://www.genecards.org/cgi-bin/carddisp.pl?gene=PHF23
ATP12A	ATPase H+/K+ Transporting Non-Gastric Alpha2 Subunit	Protein Coding	P54707	48	GC13P024680	3.915004492	https://www.genecards.org/cgi-bin/carddisp.pl?gene=ATP12A
TRIM23	Tripartite Motif Containing 23	Protein Coding	P36406	45	GC05M065589	3.902002573	https://www.genecards.org/cgi-bin/carddisp.pl?gene=TRIM23
DHRSX	Dehydrogenase/Reductase X-Linked	Protein Coding	Q8N5I4	38	GC0XM002219	3.899823904	https://www.genecards.org/cgi-bin/carddisp.pl?gene=DHRSX
SETX	Senataxin	Protein Coding	Q7Z333	49	GC09M132261	3.891039848	https://www.genecards.org/cgi-bin/carddisp.pl?gene=SETX
PKM	Pyruvate Kinase M1/2	Protein Coding	P14618	56	GC15M072199	3.888379574	https://www.genecards.org/cgi-bin/carddisp.pl?gene=PKM
DIRAS3	DIRAS Family GTPase 3	Protein Coding	O95661	38	GC01M068045	3.885486126	https://www.genecards.org/cgi-bin/carddisp.pl?gene=DIRAS3
ZFYVE1	Zinc Finger FYVE-Type Containing 1	Protein Coding	Q9HBF4	43	GC14M072969	3.878248215	https://www.genecards.org/cgi-bin/carddisp.pl?gene=ZFYVE1
ACBD5	Acyl-CoA Binding Domain Containing 5	Protein Coding	Q5T8D3	46	GC10M027182	3.867353201	https://www.genecards.org/cgi-bin/carddisp.pl?gene=ACBD5
AIFM1	Apoptosis Inducing Factor Mitochondria Associated 1	Protein Coding	O95831	57	GC0XM130129	3.862629175	https://www.genecards.org/cgi-bin/carddisp.pl?gene=AIFM1
ALS2	Alsin Rho Guanine Nucleotide Exchange Factor ALS2	Protein Coding	Q96Q42	50	GC02M201701	3.860049486	https://www.genecards.org/cgi-bin/carddisp.pl?gene=ALS2
CFTR	CF Transmembrane Conductance Regulator	Protein Coding	P13569	58	GC07P117287	3.857373714	https://www.genecards.org/cgi-bin/carddisp.pl?gene=CFTR
HSPB1	Heat Shock Protein Family B (Small) Member 1	Protein Coding	P04792	58	GC07P076302	3.853123188	https://www.genecards.org/cgi-bin/carddisp.pl?gene=HSPB1
CHCHD10	Coiled-Coil-Helix-Coiled-Coil-Helix Domain Containing 10	Protein Coding	Q8WYQ3	46	GC22M023765	3.851297617	https://www.genecards.org/cgi-bin/carddisp.pl?gene=CHCHD10
TOMM20	Translocase Of Outer Mitochondrial Membrane 20	Protein Coding	Q15388	46	GC01M235109	3.850561857	https://www.genecards.org/cgi-bin/carddisp.pl?gene=TOMM20
CRY1	Cryptochrome Circadian Regulator 1	Protein Coding	Q16526	50	GC12M106991	3.846227407	https://www.genecards.org/cgi-bin/carddisp.pl?gene=CRY1
PSMA1	Proteasome 20S Subunit Alpha 1	Protein Coding	P25786	49	GC11M014506	3.83795929	https://www.genecards.org/cgi-bin/carddisp.pl?gene=PSMA1
NLRX1	NLR Family Member X1	Protein Coding	Q86UT6	46	GC11P119166	3.836430311	https://www.genecards.org/cgi-bin/carddisp.pl?gene=NLRX1
HAGLROS	HAGLR Opposite Strand LncRNA	RNA Gene		18	GC02P176298	3.83155489	https://www.genecards.org/cgi-bin/carddisp.pl?gene=HAGLROS
MTMR3	Myotubularin Related Protein 3	Protein Coding	Q13615	49	GC22P052167	3.824864626	https://www.genecards.org/cgi-bin/carddisp.pl?gene=MTMR3
MIR155	MicroRNA 155	RNA Gene		24	GC21P025573	3.824844837	https://www.genecards.org/cgi-bin/carddisp.pl?gene=MIR155
DEPTOR	DEP Domain Containing MTOR Interacting Protein	Protein Coding	Q8TB45	48	GC08P119873	3.799406052	https://www.genecards.org/cgi-bin/carddisp.pl?gene=DEPTOR
FIG4	FIG4 Phosphoinositide 5-Phosphatase	Protein Coding	Q92562	51	GC06P111541	3.783037186	https://www.genecards.org/cgi-bin/carddisp.pl?gene=FIG4
CTNNB1	Catenin Beta 1	Protein Coding	P35222	60	GC03P041194	3.781364202	https://www.genecards.org/cgi-bin/carddisp.pl?gene=CTNNB1
UBB	Ubiquitin B	Protein Coding	P0CG47	51	GC17P016380	3.780962467	https://www.genecards.org/cgi-bin/carddisp.pl?gene=UBB
AURKB	Aurora Kinase B	Protein Coding	Q96GD4	58	GC17M013554	3.772960424	https://www.genecards.org/cgi-bin/carddisp.pl?gene=AURKB
PICALM	Phosphatidylinositol Binding Clathrin Assembly Protein	Protein Coding	Q13492	51	GC11M085957	3.771236181	https://www.genecards.org/cgi-bin/carddisp.pl?gene=PICALM
HSP90AB1	Heat Shock Protein 90 Alpha Family Class B Member 1	Protein Coding	P08238	56	GC06P044246	3.771147251	https://www.genecards.org/cgi-bin/carddisp.pl?gene=HSP90AB1
ANXA11	Annexin A11	Protein Coding	P50995	50	GC10M080150	3.76543951	https://www.genecards.org/cgi-bin/carddisp.pl?gene=ANXA11
GLT8D1	Glycosyltransferase 8 Domain Containing 1	Protein Coding	Q68CQ7	45	GC03M052694	3.76543951	https://www.genecards.org/cgi-bin/carddisp.pl?gene=GLT8D1
CXCL8	C-X-C Motif Chemokine Ligand 8	Protein Coding	P10145	50	GC04P073740	3.757870913	https://www.genecards.org/cgi-bin/carddisp.pl?gene=CXCL8
TUBB4B	Tubulin Beta 4B Class IVb	Protein Coding	P68371	52	GC09P137241	3.753806591	https://www.genecards.org/cgi-bin/carddisp.pl?gene=TUBB4B
FAS	Fas Cell Surface Death Receptor	Protein Coding	P25445	57	GC10P098532	3.749959946	https://www.genecards.org/cgi-bin/carddisp.pl?gene=FAS
MIR216A	MicroRNA 216a	RNA Gene		23	GC02M055988	3.743515015	https://www.genecards.org/cgi-bin/carddisp.pl?gene=MIR216A
DAPK2	Death Associated Protein Kinase 2	Protein Coding	Q9UIK4	46	GC15M063907	3.735189199	https://www.genecards.org/cgi-bin/carddisp.pl?gene=DAPK2
LMNA	Lamin A/C	Protein Coding	P02545	57	GC01P156082	3.731922865	https://www.genecards.org/cgi-bin/carddisp.pl?gene=LMNA
JUN	Jun Proto-Oncogene, AP-1 Transcription Factor Subunit	Protein Coding	P05412	56	GC01M058780	3.731069088	https://www.genecards.org/cgi-bin/carddisp.pl?gene=JUN
UNC45B	Unc-45 Myosin Chaperone B	Protein Coding	Q8IWX7	48	GC17P077381	3.729928493	https://www.genecards.org/cgi-bin/carddisp.pl?gene=UNC45B
TMEM39A	Transmembrane Protein 39A	Protein Coding	Q9NV64	40	GC03M119428	3.715610266	https://www.genecards.org/cgi-bin/carddisp.pl?gene=TMEM39A
PIM3	Pim-3 Proto-Oncogene, Serine/Threonine Kinase	Protein Coding	Q86V86	48	GC22P049960	3.688297987	https://www.genecards.org/cgi-bin/carddisp.pl?gene=PIM3
AKT1S1	AKT1 Substrate 1	Protein Coding	Q96B36	46	GC19M049869	3.685937405	https://www.genecards.org/cgi-bin/carddisp.pl?gene=AKT1S1
ATF6	Activating Transcription Factor 6	Protein Coding	P18850	55	GC01P161766	3.677304745	https://www.genecards.org/cgi-bin/carddisp.pl?gene=ATF6
WAC	WW Domain Containing Adaptor With Coiled-Coil	Protein Coding	Q9BTA9	45	GC10P028557	3.673801899	https://www.genecards.org/cgi-bin/carddisp.pl?gene=WAC
ERN1	Endoplasmic Reticulum To Nucleus Signaling 1	Protein Coding	O75460	54	GC17M064039	3.671662092	https://www.genecards.org/cgi-bin/carddisp.pl?gene=ERN1
MIR30A	MicroRNA 30a	RNA Gene		22	GC06M071403	3.670546532	https://www.genecards.org/cgi-bin/carddisp.pl?gene=MIR30A
EPHA4	EPH Receptor A4	Protein Coding	P54764	57	GC02M221418	3.656589746	https://www.genecards.org/cgi-bin/carddisp.pl?gene=EPHA4
VPS41	VPS41 Subunit Of HOPS Complex	Protein Coding	P49754	48	GC07M039301	3.65395093	https://www.genecards.org/cgi-bin/carddisp.pl?gene=VPS41
INS	Insulin	Protein Coding	P01308	54	GC11M002159	3.649329901	https://www.genecards.org/cgi-bin/carddisp.pl?gene=INS
PSMB5	Proteasome 20S Subunit Beta 5	Protein Coding	P28074	50	GC14M023016	3.648548365	https://www.genecards.org/cgi-bin/carddisp.pl?gene=PSMB5
OPA1	OPA1 Mitochondrial Dynamin Like GTPase	Protein Coding	O60313	51	GC03P193594	3.645030022	https://www.genecards.org/cgi-bin/carddisp.pl?gene=OPA1
RAB11A	RAB11A, Member RAS Oncogene Family	Protein Coding	P62491	52	GC15P132646	3.635960579	https://www.genecards.org/cgi-bin/carddisp.pl?gene=RAB11A
TRS-TGA2-1	TRNA-Ser (Anticodon TGA) 2-1	RNA Gene		8	GC06P103935	3.619504213	https://www.genecards.org/cgi-bin/carddisp.pl?gene=TRS-TGA2-1
RAB23	RAB23, Member RAS Oncogene Family	Protein Coding	Q9ULC3	49	GC06M081357	3.617558241	https://www.genecards.org/cgi-bin/carddisp.pl?gene=RAB23
IKBKB	Inhibitor Of Nuclear Factor Kappa B Kinase Subunit Beta	Protein Coding	O14920	61	GC08P042271	3.613816738	https://www.genecards.org/cgi-bin/carddisp.pl?gene=IKBKB
MIR17	MicroRNA 17	RNA Gene		22	GC13P091350	3.6091609	https://www.genecards.org/cgi-bin/carddisp.pl?gene=MIR17
TNFAIP3	TNF Alpha Induced Protein 3	Protein Coding	P21580	54	GC06P137866	3.605500937	https://www.genecards.org/cgi-bin/carddisp.pl?gene=TNFAIP3
RHEB	Ras Homolog, MTORC1 Binding	Protein Coding	Q15382	57	GC07M151466	3.60436964	https://www.genecards.org/cgi-bin/carddisp.pl?gene=RHEB
CSNK2A1	Casein Kinase 2 Alpha 1	Protein Coding	P68400	57	GC20M000472	3.600938082	https://www.genecards.org/cgi-bin/carddisp.pl?gene=CSNK2A1
CFLAR	CASP8 And FADD Like Apoptosis Regulator	Protein Coding	O15519	51	GC02P201341	3.597961187	https://www.genecards.org/cgi-bin/carddisp.pl?gene=CFLAR
S100A8	S100 Calcium Binding Protein A8	Protein Coding	P05109	49	GC01M156024	3.583125353	https://www.genecards.org/cgi-bin/carddisp.pl?gene=S100A8
YWHAE	Tyrosine 3-Monooxygenase/Tryptophan 5-Monooxygenase Activation Protein Epsilon	Protein Coding	P62258	56	GC17M013155	3.577782154	https://www.genecards.org/cgi-bin/carddisp.pl?gene=YWHAE
MFN1	Mitofusin 1	Protein Coding	Q8IWA4	48	GC03P179347	3.568282843	https://www.genecards.org/cgi-bin/carddisp.pl?gene=MFN1
TUBA1B	Tubulin Alpha 1b	Protein Coding	P68363	50	GC12M049127	3.564905405	https://www.genecards.org/cgi-bin/carddisp.pl?gene=TUBA1B
YAP1	Yes1 Associated Transcriptional Regulator	Protein Coding	P46937	54	GC11P102110	3.558276415	https://www.genecards.org/cgi-bin/carddisp.pl?gene=YAP1
MIR133B	MicroRNA 133b	RNA Gene		24	GC06P052148	3.550544024	https://www.genecards.org/cgi-bin/carddisp.pl?gene=MIR133B
RAB1B	RAB1B, Member RAS Oncogene Family	Protein Coding	Q9H0U4	46	GC11P072961	3.547236443	https://www.genecards.org/cgi-bin/carddisp.pl?gene=RAB1B
TXN	Thioredoxin	Protein Coding	P10599	52	GC09M110243	3.541848183	https://www.genecards.org/cgi-bin/carddisp.pl?gene=TXN
TUBA4A	Tubulin Alpha 4a	Protein Coding	P68366	54	GC02M219249	3.537815094	https://www.genecards.org/cgi-bin/carddisp.pl?gene=TUBA4A
TNFSF10	TNF Superfamily Member 10	Protein Coding	P50591	51	GC03M172505	3.51773262	https://www.genecards.org/cgi-bin/carddisp.pl?gene=TNFSF10
SIRT6	Sirtuin 6	Protein Coding	Q8N6T7	52	GC19M004174	3.515069723	https://www.genecards.org/cgi-bin/carddisp.pl?gene=SIRT6
ATF4	Activating Transcription Factor 4	Protein Coding	P18848	53	GC22P039519	3.514914513	https://www.genecards.org/cgi-bin/carddisp.pl?gene=ATF4
HDAC2	Histone Deacetylase 2	Protein Coding	Q92769	59	GC06M113933	3.512719631	https://www.genecards.org/cgi-bin/carddisp.pl?gene=HDAC2
STK4	Serine/Threonine Kinase 4	Protein Coding	Q13043	56	GC20P044966	3.509561062	https://www.genecards.org/cgi-bin/carddisp.pl?gene=STK4
LRSAM1	Leucine Rich Repeat And Sterile Alpha Motif Containing 1	Protein Coding	Q6UWE0	47	GC09P127451	3.505780697	https://www.genecards.org/cgi-bin/carddisp.pl?gene=LRSAM1
SH3BP4	SH3 Domain Binding Protein 4	Protein Coding	Q9P0V3	48	GC02P234951	3.503597975	https://www.genecards.org/cgi-bin/carddisp.pl?gene=SH3BP4
CLN3	CLN3 Lysosomal/Endosomal Transmembrane Protein, Battenin	Protein Coding	Q13286	50	GC16M028466	3.500885487	https://www.genecards.org/cgi-bin/carddisp.pl?gene=CLN3
SMAD4	SMAD Family Member 4	Protein Coding	Q13485	60	GC18P051028	3.499532938	https://www.genecards.org/cgi-bin/carddisp.pl?gene=SMAD4
RAB33A	RAB33A, Member RAS Oncogene Family	Protein Coding	Q14088	42	GC0XP130110	3.496695042	https://www.genecards.org/cgi-bin/carddisp.pl?gene=RAB33A
TAF15	TATA-Box Binding Protein Associated Factor 15	Protein Coding	Q92804	49	GC17P077398	3.493233442	https://www.genecards.org/cgi-bin/carddisp.pl?gene=TAF15
WDR6	WD Repeat Domain 6	Protein Coding	Q9NNW5	42	GC03P049007	3.492499828	https://www.genecards.org/cgi-bin/carddisp.pl?gene=WDR6
HRAS	HRas Proto-Oncogene, GTPase	Protein Coding	P01112	59	GC11M007933	3.492085457	https://www.genecards.org/cgi-bin/carddisp.pl?gene=HRAS
EEF1A1	Eukaryotic Translation Elongation Factor 1 Alpha 1	Protein Coding	P68104	51	GC06M081489	3.490201473	https://www.genecards.org/cgi-bin/carddisp.pl?gene=EEF1A1
GAPDH	Glyceraldehyde-3-Phosphate Dehydrogenase	Protein Coding	P04406	57	GC12P028185	3.487864494	https://www.genecards.org/cgi-bin/carddisp.pl?gene=GAPDH
TRAF2	TNF Receptor Associated Factor 2	Protein Coding	Q12933	52	GC09P136881	3.483833551	https://www.genecards.org/cgi-bin/carddisp.pl?gene=TRAF2
DYNLL1	Dynein Light Chain LC8-Type 1	Protein Coding	P63167	49	GC12P120469	3.478711367	https://www.genecards.org/cgi-bin/carddisp.pl?gene=DYNLL1
PSMA3	Proteasome 20S Subunit Alpha 3	Protein Coding	P25788	52	GC14P058244	3.473256588	https://www.genecards.org/cgi-bin/carddisp.pl?gene=PSMA3
YWHAQ	Tyrosine 3-Monooxygenase/Tryptophan 5-Monooxygenase Activation Protein Theta	Protein Coding	P27348	53	GC02M009583	3.469846725	https://www.genecards.org/cgi-bin/carddisp.pl?gene=YWHAQ
CLTC	Clathrin Heavy Chain	Protein Coding	Q00610	53	GC17P059619	3.4689219	https://www.genecards.org/cgi-bin/carddisp.pl?gene=CLTC
MIR21	MicroRNA 21	RNA Gene		26	GC17P078777	3.466758251	https://www.genecards.org/cgi-bin/carddisp.pl?gene=MIR21
RIPK2	Receptor Interacting Serine/Threonine Kinase 2	Protein Coding	O43353	53	GC08P089852	3.465112686	https://www.genecards.org/cgi-bin/carddisp.pl?gene=RIPK2
TNFRSF10B	TNF Receptor Superfamily Member 10b	Protein Coding	O14763	57	GC08M023020	3.464085579	https://www.genecards.org/cgi-bin/carddisp.pl?gene=TNFRSF10B
CSNK2A2	Casein Kinase 2 Alpha 2	Protein Coding	P19784	53	GC16M058157	3.460463524	https://www.genecards.org/cgi-bin/carddisp.pl?gene=CSNK2A2
RRAGB	Ras Related GTP Binding B	Protein Coding	Q5VZM2	45	GC0XP055717	3.460103035	https://www.genecards.org/cgi-bin/carddisp.pl?gene=RRAGB
CD44	CD44 Molecule (Indian Blood Group)	Protein Coding	P16070	55	GC11P035139	3.439795256	https://www.genecards.org/cgi-bin/carddisp.pl?gene=CD44
TRE-TTC3-1	TRNA-Glu (Anticodon TTC) 3-1	RNA Gene		11	GC01P018380	3.437713146	https://www.genecards.org/cgi-bin/carddisp.pl?gene=TRE-TTC3-1
BNIP1	BCL2 Interacting Protein 1	Protein Coding	Q12981	43	GC05P173144	3.434140205	https://www.genecards.org/cgi-bin/carddisp.pl?gene=BNIP1
NOTCH1	Notch Receptor 1	Protein Coding	P46531	58	GC09M138170	3.432511568	https://www.genecards.org/cgi-bin/carddisp.pl?gene=NOTCH1
PRKAG2	Protein Kinase AMP-Activated Non-Catalytic Subunit Gamma 2	Protein Coding	Q9UGJ0	56	GC07M151556	3.429942369	https://www.genecards.org/cgi-bin/carddisp.pl?gene=PRKAG2
EIF4G2	Eukaryotic Translation Initiation Factor 4 Gamma 2	Protein Coding	P78344	48	GC11M011279	3.426077843	https://www.genecards.org/cgi-bin/carddisp.pl?gene=EIF4G2
E2F1	E2F Transcription Factor 1	Protein Coding	Q01094	50	GC20M033675	3.42523241	https://www.genecards.org/cgi-bin/carddisp.pl?gene=E2F1
LAMTOR1	Late Endosomal/Lysosomal Adaptor, MAPK And MTOR Activator 1	Protein Coding	Q6IAA8	41	GC11M072085	3.420346498	https://www.genecards.org/cgi-bin/carddisp.pl?gene=LAMTOR1
TREM2	Triggering Receptor Expressed On Myeloid Cells 2	Protein Coding	Q9NZC2	51	GC06M081112	3.420256615	https://www.genecards.org/cgi-bin/carddisp.pl?gene=TREM2
DCN	Decorin	Protein Coding	P07585	54	GC12M091140	3.415645123	https://www.genecards.org/cgi-bin/carddisp.pl?gene=DCN
TOMM40	Translocase Of Outer Mitochondrial Membrane 40	Protein Coding	O96008	47	GC19P044890	3.413504362	https://www.genecards.org/cgi-bin/carddisp.pl?gene=TOMM40
DDIT3	DNA Damage Inducible Transcript 3	Protein Coding	P35638	53	GC12M057516	3.411193848	https://www.genecards.org/cgi-bin/carddisp.pl?gene=DDIT3
PSEN1	Presenilin 1	Protein Coding	P49768	59	GC14P073136	3.401207685	https://www.genecards.org/cgi-bin/carddisp.pl?gene=PSEN1
BBC3	BCL2 Binding Component 3	Protein Coding	Q96PG8	46	GC19M047220	3.401077986	https://www.genecards.org/cgi-bin/carddisp.pl?gene=BBC3
XIAP	X-Linked Inhibitor Of Apoptosis	Protein Coding	P98170	58	GC0XP123859	3.395813704	https://www.genecards.org/cgi-bin/carddisp.pl?gene=XIAP
TLR4	Toll Like Receptor 4	Protein Coding	O00206	58	GC09P117704	3.394386292	https://www.genecards.org/cgi-bin/carddisp.pl?gene=TLR4
SMAD3	SMAD Family Member 3	Protein Coding	P84022	60	GC15P067063	3.391848803	https://www.genecards.org/cgi-bin/carddisp.pl?gene=SMAD3
MIR142	MicroRNA 142	RNA Gene		24	GC17M058331	3.390671968	https://www.genecards.org/cgi-bin/carddisp.pl?gene=MIR142
CASP1	Caspase 1	Protein Coding	P29466	56	GC11M105025	3.381840229	https://www.genecards.org/cgi-bin/carddisp.pl?gene=CASP1
WASHC1	WASH Complex Subunit 1	Protein Coding	A8K0Z3	36	GC09M000016	3.373445988	https://www.genecards.org/cgi-bin/carddisp.pl?gene=WASHC1
RB1	RB Transcriptional Corepressor 1	Protein Coding	P06400	55	GC13P048303	3.373128414	https://www.genecards.org/cgi-bin/carddisp.pl?gene=RB1
PDCD6IP	Programmed Cell Death 6 Interacting Protein	Protein Coding	Q8WUM4	50	GC03P033798	3.373128414	https://www.genecards.org/cgi-bin/carddisp.pl?gene=PDCD6IP
ITPR1	Inositol 1,4,5-Trisphosphate Receptor Type 1	Protein Coding	Q14643	55	GC03P004486	3.367961407	https://www.genecards.org/cgi-bin/carddisp.pl?gene=ITPR1
VPS16	VPS16 Core Subunit Of CORVET And HOPS Complexes	Protein Coding	Q9H269	43	GC20P002840	3.354938984	https://www.genecards.org/cgi-bin/carddisp.pl?gene=VPS16
GBA1	Glucosylceramidase Beta 1	Protein Coding	P04062	56	GC01M156443	3.350406885	https://www.genecards.org/cgi-bin/carddisp.pl?gene=GBA1
RNF166	Ring Finger Protein 166	Protein Coding	Q96A37	42	GC16M088696	3.349236488	https://www.genecards.org/cgi-bin/carddisp.pl?gene=RNF166
STUB1	STIP1 Homology And U-Box Containing Protein 1	Protein Coding	Q9UNE7	52	GC16P021377	3.348522425	https://www.genecards.org/cgi-bin/carddisp.pl?gene=STUB1
CEBPB	CCAAT Enhancer Binding Protein Beta	Protein Coding	P17676	50	GC20P050190	3.337557793	https://www.genecards.org/cgi-bin/carddisp.pl?gene=CEBPB
VPS11	VPS11 Core Subunit Of CORVET And HOPS Complexes	Protein Coding	Q9H270	49	GC11P119067	3.336147785	https://www.genecards.org/cgi-bin/carddisp.pl?gene=VPS11
TMEM150B	Transmembrane Protein 150B	Protein Coding	A6NC51	36	GC19M080172	3.327823162	https://www.genecards.org/cgi-bin/carddisp.pl?gene=TMEM150B
APOE	Apolipoprotein E	Protein Coding	P02649	57	GC19P083472	3.323385239	https://www.genecards.org/cgi-bin/carddisp.pl?gene=APOE
RNF185	Ring Finger Protein 185	Protein Coding	Q96GF1	43	GC22P031160	3.320056438	https://www.genecards.org/cgi-bin/carddisp.pl?gene=RNF185
YWHAB	Tyrosine 3-Monooxygenase/Tryptophan 5-Monooxygenase Activation Protein Beta	Protein Coding	P31946	54	GC20P044885	3.313613415	https://www.genecards.org/cgi-bin/carddisp.pl?gene=YWHAB
PON2	Paraoxonase 2	Protein Coding	Q15165	50	GC07M095404	3.308162212	https://www.genecards.org/cgi-bin/carddisp.pl?gene=PON2
TRIM32	Tripartite Motif Containing 32	Protein Coding	Q13049	50	GC09P116687	3.298732996	https://www.genecards.org/cgi-bin/carddisp.pl?gene=TRIM32
RRAGD	Ras Related GTP Binding D	Protein Coding	Q9NQL2	46	GC06M089364	3.297673464	https://www.genecards.org/cgi-bin/carddisp.pl?gene=RRAGD
RAB12	RAB12, Member RAS Oncogene Family	Protein Coding	Q6IQ22	41	GC18P008600	3.294555187	https://www.genecards.org/cgi-bin/carddisp.pl?gene=RAB12
RAB18	RAB18, Member RAS Oncogene Family	Protein Coding	Q9NP72	45	GC10P027504	3.292342186	https://www.genecards.org/cgi-bin/carddisp.pl?gene=RAB18
RIPK3	Receptor Interacting Serine/Threonine Kinase 3	Protein Coding	Q9Y572	50	GC14M024336	3.286806822	https://www.genecards.org/cgi-bin/carddisp.pl?gene=RIPK3
CASP7	Caspase 7	Protein Coding	P55210	56	GC10P113679	3.285768986	https://www.genecards.org/cgi-bin/carddisp.pl?gene=CASP7
TRIM13	Tripartite Motif Containing 13	Protein Coding	O60858	45	GC13P049995	3.278062344	https://www.genecards.org/cgi-bin/carddisp.pl?gene=TRIM13
EPAS1	Endothelial PAS Domain Protein 1	Protein Coding	Q99814	57	GC02P046293	3.274238348	https://www.genecards.org/cgi-bin/carddisp.pl?gene=EPAS1
TRIM65	Tripartite Motif Containing 65	Protein Coding	Q6PJ69	41	GC17M075887	3.272129059	https://www.genecards.org/cgi-bin/carddisp.pl?gene=TRIM65
NOD1	Nucleotide Binding Oligomerization Domain Containing 1	Protein Coding	Q9Y239	49	GC07M030424	3.262693167	https://www.genecards.org/cgi-bin/carddisp.pl?gene=NOD1
CDKN1B	Cyclin Dependent Kinase Inhibitor 1B	Protein Coding	P46527	56	GC12P028528	3.257804394	https://www.genecards.org/cgi-bin/carddisp.pl?gene=CDKN1B
RETREG3	Reticulophagy Regulator Family Member 3	Protein Coding	Q86VR2	40	GC17M060868	3.257692575	https://www.genecards.org/cgi-bin/carddisp.pl?gene=RETREG3
RRAGC	Ras Related GTP Binding C	Protein Coding	Q9HB90	48	GC01M038933	3.249839783	https://www.genecards.org/cgi-bin/carddisp.pl?gene=RRAGC
PIK3CG	Phosphatidylinositol-4,5-Bisphosphate 3-Kinase Catalytic Subunit Gamma	Protein Coding	P48736	56	GC07P106865	3.246994495	https://www.genecards.org/cgi-bin/carddisp.pl?gene=PIK3CG
YWHAG	Tyrosine 3-Monooxygenase/Tryptophan 5-Monooxygenase Activation Protein Gamma	Protein Coding	P61981	55	GC07M077900	3.246812344	https://www.genecards.org/cgi-bin/carddisp.pl?gene=YWHAG
GLE1	GLE1 RNA Export Mediator	Protein Coding	Q53GS7	49	GC09P128504	3.244597197	https://www.genecards.org/cgi-bin/carddisp.pl?gene=GLE1
MYO6	Myosin VI	Protein Coding	Q9UM54	51	GC06P075749	3.244368553	https://www.genecards.org/cgi-bin/carddisp.pl?gene=MYO6
S100A9	S100 Calcium Binding Protein A9	Protein Coding	P06702	50	GC01P153357	3.238798141	https://www.genecards.org/cgi-bin/carddisp.pl?gene=S100A9
INSR	Insulin Receptor	Protein Coding	P06213	61	GC19M007112	3.230044365	https://www.genecards.org/cgi-bin/carddisp.pl?gene=INSR
PLEKHM1	Pleckstrin Homology And RUN Domain Containing M1	Protein Coding	Q9Y4G2	50	GC17M061043	3.229428291	https://www.genecards.org/cgi-bin/carddisp.pl?gene=PLEKHM1
ACER2	Alkaline Ceramidase 2	Protein Coding	Q5QJU3	42	GC09P019409	3.227769375	https://www.genecards.org/cgi-bin/carddisp.pl?gene=ACER2
EIF2S1	Eukaryotic Translation Initiation Factor 2 Subunit Alpha	Protein Coding	P05198	50	GC14P067359	3.225952864	https://www.genecards.org/cgi-bin/carddisp.pl?gene=EIF2S1
ITGB1	Integrin Subunit Beta 1	Protein Coding	P05556	57	GC10M034478	3.222148895	https://www.genecards.org/cgi-bin/carddisp.pl?gene=ITGB1
RAF1	Raf-1 Proto-Oncogene, Serine/Threonine Kinase	Protein Coding	P04049	61	GC03M012583	3.217125893	https://www.genecards.org/cgi-bin/carddisp.pl?gene=RAF1
ITGB4	Integrin Subunit Beta 4	Protein Coding	P16144	56	GC17P075721	3.216167927	https://www.genecards.org/cgi-bin/carddisp.pl?gene=ITGB4
USP20	Ubiquitin Specific Peptidase 20	Protein Coding	Q9Y2K6	49	GC09P129834	3.215862751	https://www.genecards.org/cgi-bin/carddisp.pl?gene=USP20
LINC-ROR	Long Intergenic Non-Protein Coding RNA, Regulator Of Reprogramming	RNA Gene		19	GC18M057054	3.211260319	https://www.genecards.org/cgi-bin/carddisp.pl?gene=LINC-ROR
TIA1	TIA1 Cytotoxic Granule Associated RNA Binding Protein	Protein Coding	P31483	49	GC02M070209	3.210559607	https://www.genecards.org/cgi-bin/carddisp.pl?gene=TIA1
CHMP2A	Charged Multivesicular Body Protein 2A	Protein Coding	O43633	45	GC19M058551	3.207735062	https://www.genecards.org/cgi-bin/carddisp.pl?gene=CHMP2A
FADD	Fas Associated Via Death Domain	Protein Coding	Q13158	53	GC11P070203	3.204580784	https://www.genecards.org/cgi-bin/carddisp.pl?gene=FADD
NLRP1	NLR Family Pyrin Domain Containing 1	Protein Coding	Q9C000	50	GC17M005499	3.197717667	https://www.genecards.org/cgi-bin/carddisp.pl?gene=NLRP1
LINC00941	Long Intergenic Non-Protein Coding RNA 941	RNA Gene		18	GC12P030757	3.190985918	https://www.genecards.org/cgi-bin/carddisp.pl?gene=LINC00941
PAWR	Pro-Apoptotic WT1 Regulator	Protein Coding	Q96IZ0	48	GC12M079574	3.189084053	https://www.genecards.org/cgi-bin/carddisp.pl?gene=PAWR
HOTAIRM1	HOXA Transcript Antisense RNA, Myeloid-Specific 1	RNA Gene		22	GC07P027095	3.188328028	https://www.genecards.org/cgi-bin/carddisp.pl?gene=HOTAIRM1
FNBP1L	Formin Binding Protein 1 Like	Protein Coding	Q5T0N5	43	GC01P093448	3.187249899	https://www.genecards.org/cgi-bin/carddisp.pl?gene=FNBP1L
ANG	Angiogenin	Protein Coding	P03950	52	GC14P038248	3.18055582	https://www.genecards.org/cgi-bin/carddisp.pl?gene=ANG
PMAIP1	Phorbol-12-Myristate-13-Acetate-Induced Protein 1	Protein Coding	Q13794	45	GC18P059899	3.180079699	https://www.genecards.org/cgi-bin/carddisp.pl?gene=PMAIP1
NPC1	NPC Intracellular Cholesterol Transporter 1	Protein Coding	O15118	56	GC18M023506	3.156806469	https://www.genecards.org/cgi-bin/carddisp.pl?gene=NPC1
TFRC	Transferrin Receptor	Protein Coding	P02786	57	GC03M196144	3.156642437	https://www.genecards.org/cgi-bin/carddisp.pl?gene=TFRC
EIF2AK4	Eukaryotic Translation Initiation Factor 2 Alpha Kinase 4	Protein Coding	Q9P2K8	52	GC15P039934	3.153717518	https://www.genecards.org/cgi-bin/carddisp.pl?gene=EIF2AK4
BSN	Bassoon Presynaptic Cytomatrix Protein	Protein Coding	Q9UPA5	43	GC03P049554	3.151387691	https://www.genecards.org/cgi-bin/carddisp.pl?gene=BSN
RAB39A	RAB39A, Member RAS Oncogene Family	Protein Coding	Q14964	42	GC11P107928	3.14605546	https://www.genecards.org/cgi-bin/carddisp.pl?gene=RAB39A
MIR34A	MicroRNA 34a	RNA Gene		25	GC01M010148	3.144386768	https://www.genecards.org/cgi-bin/carddisp.pl?gene=MIR34A
MIR20A	MicroRNA 20a	RNA Gene		22	GC13P091621	3.137165546	https://www.genecards.org/cgi-bin/carddisp.pl?gene=MIR20A
PIK3R1	Phosphoinositide-3-Kinase Regulatory Subunit 1	Protein Coding	P27986	58	GC05P068215	3.130259037	https://www.genecards.org/cgi-bin/carddisp.pl?gene=PIK3R1
DYNC1H1	Dynein Cytoplasmic 1 Heavy Chain 1	Protein Coding	Q14204	52	GC14P112072	3.123804092	https://www.genecards.org/cgi-bin/carddisp.pl?gene=DYNC1H1
BCAS3	BCAS3 Microtubule Associated Cell Migration Factor	Protein Coding	Q9H6U6	45	GC17P078824	3.123512983	https://www.genecards.org/cgi-bin/carddisp.pl?gene=BCAS3
CHMP4B	Charged Multivesicular Body Protein 4B	Protein Coding	Q9H444	50	GC20P035553	3.120433569	https://www.genecards.org/cgi-bin/carddisp.pl?gene=CHMP4B
PEX5	Peroxisomal Biogenesis Factor 5	Protein Coding	P50542	50	GC12P028333	3.119807005	https://www.genecards.org/cgi-bin/carddisp.pl?gene=PEX5
PRKDC	Protein Kinase, DNA-Activated, Catalytic Subunit	Protein Coding	P78527	57	GC08M047773	3.119347095	https://www.genecards.org/cgi-bin/carddisp.pl?gene=PRKDC
FOXK2	Forkhead Box K2	Protein Coding	Q01167	45	GC17P082519	3.11187005	https://www.genecards.org/cgi-bin/carddisp.pl?gene=FOXK2
TSG101	Tumor Susceptibility 101	Protein Coding	Q99816	50	GC11M018468	3.109462261	https://www.genecards.org/cgi-bin/carddisp.pl?gene=TSG101
DANCR	Differentiation Antagonizing Non-Protein Coding RNA	RNA Gene	P0C864	26	GC04P052712	3.098744154	https://www.genecards.org/cgi-bin/carddisp.pl?gene=DANCR
SUPT20H	SPT20 Homolog, SAGA Complex Component	Protein Coding	Q8NEM7	43	GC13M037009	3.090182066	https://www.genecards.org/cgi-bin/carddisp.pl?gene=SUPT20H
RAB21	RAB21, Member RAS Oncogene Family	Protein Coding	Q9UL25	44	GC12P071754	3.088801146	https://www.genecards.org/cgi-bin/carddisp.pl?gene=RAB21
FNIP1	Folliculin Interacting Protein 1	Protein Coding	Q8TF40	44	GC05M131641	3.082020044	https://www.genecards.org/cgi-bin/carddisp.pl?gene=FNIP1
ELAVL1	ELAV Like RNA Binding Protein 1	Protein Coding	Q15717	48	GC19M007958	3.076116085	https://www.genecards.org/cgi-bin/carddisp.pl?gene=ELAVL1
TMPO	Thymopoietin	Protein Coding	P42166	53	GC12P098515	3.075123549	https://www.genecards.org/cgi-bin/carddisp.pl?gene=TMPO
EPHB2	EPH Receptor B2	Protein Coding	P29323	59	GC01P022710	3.073851585	https://www.genecards.org/cgi-bin/carddisp.pl?gene=EPHB2
BAK1	BCL2 Antagonist/Killer 1	Protein Coding	Q16611	52	GC06M033572	3.064220667	https://www.genecards.org/cgi-bin/carddisp.pl?gene=BAK1
MAPK3	Mitogen-Activated Protein Kinase 3	Protein Coding	P27361	56	GC16M040839	3.063576698	https://www.genecards.org/cgi-bin/carddisp.pl?gene=MAPK3
EIF4EBP1	Eukaryotic Translation Initiation Factor 4E Binding Protein 1	Protein Coding	Q13541	53	GC08P038813	3.059602022	https://www.genecards.org/cgi-bin/carddisp.pl?gene=EIF4EBP1
IL10	Interleukin 10	Protein Coding	P22301	54	GC01M206767	3.055114508	https://www.genecards.org/cgi-bin/carddisp.pl?gene=IL10
ATP2A2	ATPase Sarcoplasmic/Endoplasmic Reticulum Ca2+ Transporting 2	Protein Coding	P16615	58	GC12P110280	3.043786049	https://www.genecards.org/cgi-bin/carddisp.pl?gene=ATP2A2
PPP1R15A	Protein Phosphatase 1 Regulatory Subunit 15A	Protein Coding	O75807	46	GC19P048872	3.038636446	https://www.genecards.org/cgi-bin/carddisp.pl?gene=PPP1R15A
IGF1R	Insulin Like Growth Factor 1 Receptor	Protein Coding	P08069	61	GC15P098648	3.034417152	https://www.genecards.org/cgi-bin/carddisp.pl?gene=IGF1R
STK3	Serine/Threonine Kinase 3	Protein Coding	Q13188	51	GC08M098343	3.033539295	https://www.genecards.org/cgi-bin/carddisp.pl?gene=STK3
NEK1	NIMA Related Kinase 1	Protein Coding	Q96PY6	50	GC04M169393	3.031886101	https://www.genecards.org/cgi-bin/carddisp.pl?gene=NEK1
HDAC8	Histone Deacetylase 8	Protein Coding	Q9BY41	55	GC0XM072329	3.031821251	https://www.genecards.org/cgi-bin/carddisp.pl?gene=HDAC8
HDAC7	Histone Deacetylase 7	Protein Coding	Q8WUI4	54	GC12M047782	3.031821251	https://www.genecards.org/cgi-bin/carddisp.pl?gene=HDAC7
PSMB4	Proteasome 20S Subunit Beta 4	Protein Coding	P28070	52	GC01P151399	3.031821251	https://www.genecards.org/cgi-bin/carddisp.pl?gene=PSMB4
ABCE1	ATP Binding Cassette Subfamily E Member 1	Protein Coding	P61221	44	GC04P145097	3.029604673	https://www.genecards.org/cgi-bin/carddisp.pl?gene=ABCE1
MIR199A1	MicroRNA 199a-1	RNA Gene		22	GC19M010817	3.027697802	https://www.genecards.org/cgi-bin/carddisp.pl?gene=MIR199A1
RELA	RELA Proto-Oncogene, NF-KB Subunit	Protein Coding	Q04206	58	GC11M065653	3.026098967	https://www.genecards.org/cgi-bin/carddisp.pl?gene=RELA
TBC1D17	TBC1 Domain Family Member 17	Protein Coding	Q9HA65	40	GC19P049877	3.01154685	https://www.genecards.org/cgi-bin/carddisp.pl?gene=TBC1D17
PDCD4	Programmed Cell Death 4	Protein Coding	Q53EL6	49	GC10P110871	3.009247065	https://www.genecards.org/cgi-bin/carddisp.pl?gene=PDCD4
RACK1	Receptor For Activated C Kinase 1	Protein Coding	P63244	50	GC05M182224	3.00404954	https://www.genecards.org/cgi-bin/carddisp.pl?gene=RACK1
CLEC16A	C-Type Lectin Domain Containing 16A	Protein Coding	Q2KHT3	45	GC16P010944	3.000565767	https://www.genecards.org/cgi-bin/carddisp.pl?gene=CLEC16A
HMGA1	High Mobility Group AT-Hook 1	Protein Coding	P17096	53	GC06P104203	2.999138594	https://www.genecards.org/cgi-bin/carddisp.pl?gene=HMGA1
KCNQ1OT1	KCNQ1 Opposite Strand/Antisense Transcript 1	RNA Gene		30	GC11M008063	2.997365236	https://www.genecards.org/cgi-bin/carddisp.pl?gene=KCNQ1OT1
PGAM5	PGAM Family Member 5, Mitochondrial Serine/Threonine Protein Phosphatase	Protein Coding	Q96HS1	42	GC12P132710	2.997086287	https://www.genecards.org/cgi-bin/carddisp.pl?gene=PGAM5
CFAP410	Cilia And Flagella Associated Protein 410	Protein Coding	O43822	42	GC21M044330	2.995649815	https://www.genecards.org/cgi-bin/carddisp.pl?gene=CFAP410
HSPA4	Heat Shock Protein Family A (Hsp70) Member 4	Protein Coding	P34932	49	GC05P133062	2.995508194	https://www.genecards.org/cgi-bin/carddisp.pl?gene=HSPA4
UBE2V1	Ubiquitin Conjugating Enzyme E2 V1	Protein Coding	Q13404	49	GC20M050082	2.994739056	https://www.genecards.org/cgi-bin/carddisp.pl?gene=UBE2V1
YY1	YY1 Transcription Factor	Protein Coding	P25490	55	GC14P100238	2.993103743	https://www.genecards.org/cgi-bin/carddisp.pl?gene=YY1
DYNLL2	Dynein Light Chain LC8-Type 2	Protein Coding	Q96FJ2	44	GC17P058083	2.989667892	https://www.genecards.org/cgi-bin/carddisp.pl?gene=DYNLL2
CANX	Calnexin	Protein Coding	P27824	52	GC05P179678	2.984716415	https://www.genecards.org/cgi-bin/carddisp.pl?gene=CANX
BIRC2	Baculoviral IAP Repeat Containing 2	Protein Coding	Q13490	54	GC11P102347	2.983580828	https://www.genecards.org/cgi-bin/carddisp.pl?gene=BIRC2
MAP2K1	Mitogen-Activated Protein Kinase Kinase 1	Protein Coding	Q02750	61	GC15P066386	2.981980562	https://www.genecards.org/cgi-bin/carddisp.pl?gene=MAP2K1
PLEKHM2	Pleckstrin Homology And RUN Domain Containing M2	Protein Coding	Q8IWE5	42	GC01P015952	2.980233192	https://www.genecards.org/cgi-bin/carddisp.pl?gene=PLEKHM2
CSNK2B	Casein Kinase 2 Beta	Protein Coding	P67870	55	GC06P104101	2.978984594	https://www.genecards.org/cgi-bin/carddisp.pl?gene=CSNK2B
TUBB3	Tubulin Beta 3 Class III	Protein Coding	Q13509	56	GC16P092043	2.977050781	https://www.genecards.org/cgi-bin/carddisp.pl?gene=TUBB3
HTRA2	HtrA Serine Peptidase 2	Protein Coding	O43464	53	GC02P074529	2.973821402	https://www.genecards.org/cgi-bin/carddisp.pl?gene=HTRA2
BANCR	BRAF-Activated Non-Protein Coding RNA	RNA Gene		17	GC09M069296	2.972699642	https://www.genecards.org/cgi-bin/carddisp.pl?gene=BANCR
ISG15	ISG15 Ubiquitin Like Modifier	Protein Coding	P05161	53	GC01P001001	2.970077038	https://www.genecards.org/cgi-bin/carddisp.pl?gene=ISG15
CGAS	Cyclic GMP-AMP Synthase	Protein Coding	Q8N884	41	GC06M081486	2.967329025	https://www.genecards.org/cgi-bin/carddisp.pl?gene=CGAS
BIRC6	Baculoviral IAP Repeat Containing 6	Protein Coding	Q9NR09	48	GC02P032357	2.966338158	https://www.genecards.org/cgi-bin/carddisp.pl?gene=BIRC6
JMY	Junction Mediating And Regulatory Protein, P53 Cofactor	Protein Coding	Q8N9B5	43	GC05P079236	2.961735725	https://www.genecards.org/cgi-bin/carddisp.pl?gene=JMY
SNORD15A	Small Nucleolar RNA, C/D Box 15A	RNA Gene		19	GC11P075400	2.959976196	https://www.genecards.org/cgi-bin/carddisp.pl?gene=SNORD15A
DENND3	DENN Domain Containing 3	Protein Coding	A2RUS2	45	GC08P141117	2.956494093	https://www.genecards.org/cgi-bin/carddisp.pl?gene=DENND3
DNM2	Dynamin 2	Protein Coding	P50570	56	GC19P010718	2.952790022	https://www.genecards.org/cgi-bin/carddisp.pl?gene=DNM2
TRP-AGG2-5	TRNA-Pro (Anticodon AGG) 2-5	RNA Gene		13	GC14M025163	2.94858098	https://www.genecards.org/cgi-bin/carddisp.pl?gene=TRP-AGG2-5
TRP-AGG2-6	TRNA-Pro (Anticodon AGG) 2-6	RNA Gene		12	GC14M025166	2.94858098	https://www.genecards.org/cgi-bin/carddisp.pl?gene=TRP-AGG2-6
TRP-AGG2-1	TRNA-Pro (Anticodon AGG) 2-1	RNA Gene		10	GC01M167715	2.94858098	https://www.genecards.org/cgi-bin/carddisp.pl?gene=TRP-AGG2-1
TRP-AGG2-2	TRNA-Pro (Anticodon AGG) 2-2	RNA Gene		9	GC06P111672	2.94858098	https://www.genecards.org/cgi-bin/carddisp.pl?gene=TRP-AGG2-2
TRP-AGG2-3	TRNA-Pro (Anticodon AGG) 2-3	RNA Gene		9	GC07P133418	2.94858098	https://www.genecards.org/cgi-bin/carddisp.pl?gene=TRP-AGG2-3
TRP-AGG2-4	TRNA-Pro (Anticodon AGG) 2-4	RNA Gene		9	GC11P079397	2.94858098	https://www.genecards.org/cgi-bin/carddisp.pl?gene=TRP-AGG2-4
TRP-AGG2-7	TRNA-Pro (Anticodon AGG) 2-7	RNA Gene		8	GC16M010615	2.94858098	https://www.genecards.org/cgi-bin/carddisp.pl?gene=TRP-AGG2-7
TRP-AGG2-8	TRNA-Pro (Anticodon AGG) 2-8	RNA Gene		8	GC16P045988	2.94858098	https://www.genecards.org/cgi-bin/carddisp.pl?gene=TRP-AGG2-8
PRKAB2	Protein Kinase AMP-Activated Non-Catalytic Subunit Beta 2	Protein Coding	O43741	52	GC01M147155	2.944966078	https://www.genecards.org/cgi-bin/carddisp.pl?gene=PRKAB2
MIR140	MicroRNA 140	RNA Gene		26	GC16P069934	2.942049265	https://www.genecards.org/cgi-bin/carddisp.pl?gene=MIR140
PLIN3	Perilipin 3	Protein Coding	O60664	48	GC19M009356	2.938526869	https://www.genecards.org/cgi-bin/carddisp.pl?gene=PLIN3
TNFRSF1A	TNF Receptor Superfamily Member 1A	Protein Coding	P19438	57	GC12M006328	2.938101768	https://www.genecards.org/cgi-bin/carddisp.pl?gene=TNFRSF1A
LARP1	La Ribonucleoprotein 1, Translational Regulator	Protein Coding	Q6PKG0	45	GC05P154682	2.938089371	https://www.genecards.org/cgi-bin/carddisp.pl?gene=LARP1
RSL1D1	Ribosomal L1 Domain Containing 1	Protein Coding	O76021	45	GC16M011833	2.934733391	https://www.genecards.org/cgi-bin/carddisp.pl?gene=RSL1D1
BIK	BCL2 Interacting Killer	Protein Coding	Q13323	46	GC22P043110	2.930048227	https://www.genecards.org/cgi-bin/carddisp.pl?gene=BIK
MIR143	MicroRNA 143	RNA Gene		26	GC05P149417	2.927178144	https://www.genecards.org/cgi-bin/carddisp.pl?gene=MIR143
NR4A1	Nuclear Receptor Subfamily 4 Group A Member 1	Protein Coding	P22736	54	GC12P052022	2.922025919	https://www.genecards.org/cgi-bin/carddisp.pl?gene=NR4A1
MCOLN3	Mucolipin TRP Cation Channel 3	Protein Coding	Q8TDD5	46	GC01M085019	2.918324471	https://www.genecards.org/cgi-bin/carddisp.pl?gene=MCOLN3
UCHL1	Ubiquitin C-Terminal Hydrolase L1	Protein Coding	P09936	60	GC04P041256	2.912068367	https://www.genecards.org/cgi-bin/carddisp.pl?gene=UCHL1
NEDD4	NEDD4 E3 Ubiquitin Protein Ligase	Protein Coding	P46934	54	GC15M055826	2.910541058	https://www.genecards.org/cgi-bin/carddisp.pl?gene=NEDD4
SPTAN1	Spectrin Alpha, Non-Erythrocytic 1	Protein Coding	Q13813	55	GC09P128552	2.910336256	https://www.genecards.org/cgi-bin/carddisp.pl?gene=SPTAN1
APOB	Apolipoprotein B	Protein Coding	P04114	53	GC02M020956	2.909403086	https://www.genecards.org/cgi-bin/carddisp.pl?gene=APOB
NEFH	Neurofilament Heavy Chain	Protein Coding	P12036	52	GC22P029480	2.908167839	https://www.genecards.org/cgi-bin/carddisp.pl?gene=NEFH
UNC13A	Unc-13 Homolog A	Protein Coding	Q9UPW8	47	GC19M017603	2.908167839	https://www.genecards.org/cgi-bin/carddisp.pl?gene=UNC13A
PSMC4	Proteasome 26S Subunit, ATPase 4	Protein Coding	P43686	48	GC19P083265	2.902380943	https://www.genecards.org/cgi-bin/carddisp.pl?gene=PSMC4
RNU6-1	RNA, U6 Small Nuclear 1	RNA Gene		20	GC15M067839	2.900840282	https://www.genecards.org/cgi-bin/carddisp.pl?gene=RNU6-1
RNU6-2	RNA, U6 Small Nuclear 2	RNA Gene		17	GC19P005590	2.900840282	https://www.genecards.org/cgi-bin/carddisp.pl?gene=RNU6-2
RNU6-9	RNA, U6 Small Nuclear 9	RNA Gene		14	GC19P005584	2.900840282	https://www.genecards.org/cgi-bin/carddisp.pl?gene=RNU6-9
RAB9A	RAB9A, Member RAS Oncogene Family	Protein Coding	P51151	45	GC0XP013707	2.896353245	https://www.genecards.org/cgi-bin/carddisp.pl?gene=RAB9A
MIR30B	MicroRNA 30b	RNA Gene		24	GC08M134800	2.894416809	https://www.genecards.org/cgi-bin/carddisp.pl?gene=MIR30B
MLKL	Mixed Lineage Kinase Domain Like Pseudokinase	Protein Coding	Q8NB16	49	GC16M074720	2.889786243	https://www.genecards.org/cgi-bin/carddisp.pl?gene=MLKL
IRF1	Interferon Regulatory Factor 1	Protein Coding	P10914	53	GC05M132440	2.887515783	https://www.genecards.org/cgi-bin/carddisp.pl?gene=IRF1
BCAP31	B Cell Receptor Associated Protein 31	Protein Coding	P51572	48	GC0XM153701	2.887392044	https://www.genecards.org/cgi-bin/carddisp.pl?gene=BCAP31
OFD1	OFD1 Centriole And Centriolar Satellite Protein	Protein Coding	O75665	49	GC0XP013714	2.881112576	https://www.genecards.org/cgi-bin/carddisp.pl?gene=OFD1
RNU6-7	RNA, U6 Small Nuclear 7	RNA Gene		16	GC14P032202	2.878077269	https://www.genecards.org/cgi-bin/carddisp.pl?gene=RNU6-7
RNU6-8	RNA, U6 Small Nuclear 8	RNA Gene		16	GC14M032203	2.878077269	https://www.genecards.org/cgi-bin/carddisp.pl?gene=RNU6-8
RNU6-1-001		RNA Gene		8	GC10P013218	2.878077269	https://www.genecards.org/cgi-bin/carddisp.pl?gene=RNU6-1-001
RNU6-1-002		RNA Gene		6	GC02M174560	2.878077269	https://www.genecards.org/cgi-bin/carddisp.pl?gene=RNU6-1-002
RNU6-1-003		RNA Gene		6	GC03P181233	2.878077269	https://www.genecards.org/cgi-bin/carddisp.pl?gene=RNU6-1-003
RNU6-1-004		RNA Gene		6	GC0XM141120	2.878077269	https://www.genecards.org/cgi-bin/carddisp.pl?gene=RNU6-1-004
MAP3K5	Mitogen-Activated Protein Kinase Kinase Kinase 5	Protein Coding	Q99683	55	GC06M136557	2.875341654	https://www.genecards.org/cgi-bin/carddisp.pl?gene=MAP3K5
VHL	Von Hippel-Lindau Tumor Suppressor	Protein Coding	P40337	54	GC03P014626	2.873079062	https://www.genecards.org/cgi-bin/carddisp.pl?gene=VHL
CPTP	Ceramide-1-Phosphate Transfer Protein	Protein Coding	Q5TA50	40	GC01P005257	2.870449066	https://www.genecards.org/cgi-bin/carddisp.pl?gene=CPTP
CCAR2	Cell Cycle And Apoptosis Regulator 2	Protein Coding	Q8N163	43	GC08P022604	2.867861032	https://www.genecards.org/cgi-bin/carddisp.pl?gene=CCAR2
IRF3	Interferon Regulatory Factor 3	Protein Coding	Q14653	51	GC19M049659	2.864273548	https://www.genecards.org/cgi-bin/carddisp.pl?gene=IRF3
EIF5	Eukaryotic Translation Initiation Factor 5	Protein Coding	P55010	49	GC14P103333	2.86384058	https://www.genecards.org/cgi-bin/carddisp.pl?gene=EIF5
TGM2	Transglutaminase 2	Protein Coding	P21980	54	GC20M038127	2.860855341	https://www.genecards.org/cgi-bin/carddisp.pl?gene=TGM2
MTDH	Metadherin	Protein Coding	Q86UE4	46	GC08P097644	2.859040976	https://www.genecards.org/cgi-bin/carddisp.pl?gene=MTDH
WDFY4	WDFY Family Member 4	Protein Coding	Q6ZS81	41	GC10P048684	2.856852055	https://www.genecards.org/cgi-bin/carddisp.pl?gene=WDFY4
SESN2	Sestrin 2	Protein Coding	P58004	45	GC01P029561	2.846654892	https://www.genecards.org/cgi-bin/carddisp.pl?gene=SESN2
RETREG2	Reticulophagy Regulator Family Member 2	Protein Coding	Q8NC44	37	GC02P219177	2.842814445	https://www.genecards.org/cgi-bin/carddisp.pl?gene=RETREG2
IFT88	Intraflagellar Transport 88	Protein Coding	Q13099	48	GC13P020566	2.837827682	https://www.genecards.org/cgi-bin/carddisp.pl?gene=IFT88
TUBA1A	Tubulin Alpha 1a	Protein Coding	Q71U36	56	GC12M049184	2.837019682	https://www.genecards.org/cgi-bin/carddisp.pl?gene=TUBA1A
EIF2AK2	Eukaryotic Translation Initiation Factor 2 Alpha Kinase 2	Protein Coding	P19525	57	GC02M037099	2.833204269	https://www.genecards.org/cgi-bin/carddisp.pl?gene=EIF2AK2
FNIP2	Folliculin Interacting Protein 2	Protein Coding	Q9P278	43	GC04P158769	2.831834316	https://www.genecards.org/cgi-bin/carddisp.pl?gene=FNIP2
CAMKK2	Calcium/Calmodulin Dependent Protein Kinase Kinase 2	Protein Coding	Q96RR4	53	GC12M122852	2.831007481	https://www.genecards.org/cgi-bin/carddisp.pl?gene=CAMKK2
SIRT3	Sirtuin 3	Protein Coding	Q9NTG7	54	GC11M000215	2.823630095	https://www.genecards.org/cgi-bin/carddisp.pl?gene=SIRT3
RAB35	RAB35, Member RAS Oncogene Family	Protein Coding	Q15286	46	GC12M120096	2.822000265	https://www.genecards.org/cgi-bin/carddisp.pl?gene=RAB35
ITGB3	Integrin Subunit Beta 3	Protein Coding	P05106	59	GC17P078453	2.821902275	https://www.genecards.org/cgi-bin/carddisp.pl?gene=ITGB3
TRA-TGC7-1	TRNA-Ala (Anticodon TGC) 7-1	RNA Gene		10	GC06M080743	2.821042061	https://www.genecards.org/cgi-bin/carddisp.pl?gene=TRA-TGC7-1
TRA-TGC5-1	TRNA-Ala (Anticodon TGC) 5-1	RNA Gene		9	GC06M028817	2.821042061	https://www.genecards.org/cgi-bin/carddisp.pl?gene=TRA-TGC5-1
VPS35	VPS35 Retromer Complex Component	Protein Coding	Q96QK1	49	GC16M047129	2.817662001	https://www.genecards.org/cgi-bin/carddisp.pl?gene=VPS35
MTMR9	Myotubularin Related Protein 9	Protein Coding	Q96QG7	45	GC08P011284	2.815115452	https://www.genecards.org/cgi-bin/carddisp.pl?gene=MTMR9
MIR320A	MicroRNA 320a	RNA Gene		24	GC08M022288	2.80997467	https://www.genecards.org/cgi-bin/carddisp.pl?gene=MIR320A
TPCN2	Two Pore Segment Channel 2	Protein Coding	Q8NHX9	46	GC11P073134	2.809642315	https://www.genecards.org/cgi-bin/carddisp.pl?gene=TPCN2
PLIN2	Perilipin 2	Protein Coding	Q99541	48	GC09M019217	2.809161425	https://www.genecards.org/cgi-bin/carddisp.pl?gene=PLIN2
IKBKE	Inhibitor Of Nuclear Factor Kappa B Kinase Subunit Epsilon	Protein Coding	Q14164	51	GC01P206470	2.809111118	https://www.genecards.org/cgi-bin/carddisp.pl?gene=IKBKE
UBA52	Ubiquitin A-52 Residue Ribosomal Protein Fusion Product 1	Protein Coding	P62987	46	GC19P018563	2.808148384	https://www.genecards.org/cgi-bin/carddisp.pl?gene=UBA52
MAP1S	Microtubule Associated Protein 1S	Protein Coding	Q66K74	42	GC19P082832	2.807718515	https://www.genecards.org/cgi-bin/carddisp.pl?gene=MAP1S
MIR34C	MicroRNA 34c	RNA Gene		24	GC11P112126	2.807590485	https://www.genecards.org/cgi-bin/carddisp.pl?gene=MIR34C
CSF1	Colony Stimulating Factor 1	Protein Coding	P09603	51	GC01P109911	2.805804729	https://www.genecards.org/cgi-bin/carddisp.pl?gene=CSF1
ERBB2	Erb-B2 Receptor Tyrosine Kinase 2	Protein Coding	P04626	62	GC17P039687	2.793802738	https://www.genecards.org/cgi-bin/carddisp.pl?gene=ERBB2
JAK2	Janus Kinase 2	Protein Coding	O60674	60	GC09P004985	2.791416407	https://www.genecards.org/cgi-bin/carddisp.pl?gene=JAK2
OGT	O-Linked N-Acetylglucosamine (GlcNAc) Transferase	Protein Coding	O15294	52	GC0XP071561	2.789175749	https://www.genecards.org/cgi-bin/carddisp.pl?gene=OGT
SEC16A	SEC16 Homolog A, Endoplasmic Reticulum Export Factor	Protein Coding	O15027	43	GC09M136440	2.775431871	https://www.genecards.org/cgi-bin/carddisp.pl?gene=SEC16A
VEGFA	Vascular Endothelial Growth Factor A	Protein Coding	P15692	56	GC06P043770	2.774802685	https://www.genecards.org/cgi-bin/carddisp.pl?gene=VEGFA
SNHG14	Small Nucleolar RNA Host Gene 14	RNA Gene		20	GC15P053113	2.770133018	https://www.genecards.org/cgi-bin/carddisp.pl?gene=SNHG14
SERPINF1	Serpin Family F Member 1	Protein Coding	P36955	52	GC17P002420	2.767061234	https://www.genecards.org/cgi-bin/carddisp.pl?gene=SERPINF1
MAPK9	Mitogen-Activated Protein Kinase 9	Protein Coding	P45984	55	GC05M180273	2.766827583	https://www.genecards.org/cgi-bin/carddisp.pl?gene=MAPK9
SIGMAR1	Sigma Non-Opioid Intracellular Receptor 1	Protein Coding	Q99720	53	GC09M034634	2.765458584	https://www.genecards.org/cgi-bin/carddisp.pl?gene=SIGMAR1
RAB5C	RAB5C, Member RAS Oncogene Family	Protein Coding	P51148	46	GC17M042124	2.763230324	https://www.genecards.org/cgi-bin/carddisp.pl?gene=RAB5C
MTMR8	Myotubularin Related Protein 8	Protein Coding	Q96EF0	42	GC0XM064268	2.761305332	https://www.genecards.org/cgi-bin/carddisp.pl?gene=MTMR8
PON1	Paraoxonase 1	Protein Coding	P27169	54	GC07M095297	2.759514809	https://www.genecards.org/cgi-bin/carddisp.pl?gene=PON1
LMNB1	Lamin B1	Protein Coding	P20700	53	GC05P126776	2.759165525	https://www.genecards.org/cgi-bin/carddisp.pl?gene=LMNB1
CD5L	CD5 Molecule Like	Protein Coding	O43866	46	GC01M157800	2.759113789	https://www.genecards.org/cgi-bin/carddisp.pl?gene=CD5L
MIR211	MicroRNA 211	RNA Gene		24	GC15M031065	2.756516933	https://www.genecards.org/cgi-bin/carddisp.pl?gene=MIR211
TTR	Transthyretin	Protein Coding	P02766	55	GC18P031557	2.753872395	https://www.genecards.org/cgi-bin/carddisp.pl?gene=TTR
TUBB6	Tubulin Beta 6 Class V	Protein Coding	Q9BUF5	49	GC18P012307	2.752964735	https://www.genecards.org/cgi-bin/carddisp.pl?gene=TUBB6
NPRL2	NPR2 Like, GATOR1 Complex Subunit	Protein Coding	Q8WTW4	47	GC03M052512	2.747500896	https://www.genecards.org/cgi-bin/carddisp.pl?gene=NPRL2
LRPPRC	Leucine Rich Pentatricopeptide Repeat Containing	Protein Coding	P42704	49	GC02M043886	2.743873119	https://www.genecards.org/cgi-bin/carddisp.pl?gene=LRPPRC
TM9SF1	Transmembrane 9 Superfamily Member 1	Protein Coding	O15321	40	GC14M024189	2.735431433	https://www.genecards.org/cgi-bin/carddisp.pl?gene=TM9SF1
MAP1B	Microtubule Associated Protein 1B	Protein Coding	P46821	51	GC05P072107	2.732177973	https://www.genecards.org/cgi-bin/carddisp.pl?gene=MAP1B
FKBP8	FKBP Prolyl Isomerase 8	Protein Coding	Q14318	49	GC19M018503	2.732095003	https://www.genecards.org/cgi-bin/carddisp.pl?gene=FKBP8
TRV-AAC1-1	TRNA-Val (Anticodon AAC) 1-1	RNA Gene		9	GC03P169772	2.730361938	https://www.genecards.org/cgi-bin/carddisp.pl?gene=TRV-AAC1-1
TRV-AAC1-3	TRNA-Val (Anticodon AAC) 1-3	RNA Gene		9	GC05P181169	2.730361938	https://www.genecards.org/cgi-bin/carddisp.pl?gene=TRV-AAC1-3
TRV-AAC1-4	TRNA-Val (Anticodon AAC) 1-4	RNA Gene		9	GC05M181218	2.730361938	https://www.genecards.org/cgi-bin/carddisp.pl?gene=TRV-AAC1-4
TRV-AAC1-2	TRNA-Val (Anticodon AAC) 1-2	RNA Gene		8	GC05P181164	2.730361938	https://www.genecards.org/cgi-bin/carddisp.pl?gene=TRV-AAC1-2
TRV-AAC1-5	TRNA-Val (Anticodon AAC) 1-5	RNA Gene		8	GC06M027753	2.730361938	https://www.genecards.org/cgi-bin/carddisp.pl?gene=TRV-AAC1-5
HSPB8	Heat Shock Protein Family B (Small) Member 8	Protein Coding	Q9UJY1	52	GC12P119173	2.725342274	https://www.genecards.org/cgi-bin/carddisp.pl?gene=HSPB8
HK2	Hexokinase 2	Protein Coding	P52789	53	GC02P074833	2.723876476	https://www.genecards.org/cgi-bin/carddisp.pl?gene=HK2
NIPA1	NIPA Magnesium Transporter 1	Protein Coding	Q7RTP0	46	GC15P022773	2.723278522	https://www.genecards.org/cgi-bin/carddisp.pl?gene=NIPA1
MIR130A	MicroRNA 130a	RNA Gene		24	GC11P057641	2.717761517	https://www.genecards.org/cgi-bin/carddisp.pl?gene=MIR130A
MET	MET Proto-Oncogene, Receptor Tyrosine Kinase	Protein Coding	P08581	61	GC07P116672	2.717319489	https://www.genecards.org/cgi-bin/carddisp.pl?gene=MET
PTPN22	Protein Tyrosine Phosphatase Non-Receptor Type 22	Protein Coding	Q9Y2R2	53	GC01M113813	2.717212915	https://www.genecards.org/cgi-bin/carddisp.pl?gene=PTPN22
CHKB-CPT1B	CHKB-CPT1B Readthrough (NMD Candidate)	RNA Gene		20	GC22M050568	2.715586424	https://www.genecards.org/cgi-bin/carddisp.pl?gene=CHKB-CPT1B
DAO	D-Amino Acid Oxidase	Protein Coding	P14920	52	GC12P108859	2.712387323	https://www.genecards.org/cgi-bin/carddisp.pl?gene=DAO
NBR2	Neighbor Of BRCA1 LncRNA 2	RNA Gene		26	GC17P043125	2.709982157	https://www.genecards.org/cgi-bin/carddisp.pl?gene=NBR2
USP14	Ubiquitin Specific Peptidase 14	Protein Coding	P54578	51	GC18P000158	2.708093643	https://www.genecards.org/cgi-bin/carddisp.pl?gene=USP14
IL6ST	Interleukin 6 Cytokine Family Signal Transducer	Protein Coding	P40189	56	GC05M055935	2.706542969	https://www.genecards.org/cgi-bin/carddisp.pl?gene=IL6ST
SPATA33	Spermatogenesis Associated 33	Protein Coding	Q96N06	38	GC16P092033	2.701307774	https://www.genecards.org/cgi-bin/carddisp.pl?gene=SPATA33
CCT3	Chaperonin Containing TCP1 Subunit 3	Protein Coding	P49368	48	GC01M156308	2.693645954	https://www.genecards.org/cgi-bin/carddisp.pl?gene=CCT3
COL1A1	Collagen Type I Alpha 1 Chain	Protein Coding	P02452	56	GC17M061318	2.693583012	https://www.genecards.org/cgi-bin/carddisp.pl?gene=COL1A1
SGPP1	Sphingosine-1-Phosphate Phosphatase 1	Protein Coding	Q9BX95	44	GC14M063684	2.691441298	https://www.genecards.org/cgi-bin/carddisp.pl?gene=SGPP1
DNAJA3	DnaJ Heat Shock Protein Family (Hsp40) Member A3	Protein Coding	Q96EY1	48	GC16P004425	2.679105043	https://www.genecards.org/cgi-bin/carddisp.pl?gene=DNAJA3
TLK2	Tousled Like Kinase 2	Protein Coding	Q86UE8	52	GC17P062458	2.676661491	https://www.genecards.org/cgi-bin/carddisp.pl?gene=TLK2
CDK5	Cyclin Dependent Kinase 5	Protein Coding	Q00535	60	GC07M151053	2.674862862	https://www.genecards.org/cgi-bin/carddisp.pl?gene=CDK5
CLU	Clusterin	Protein Coding	P10909	54	GC08M027596	2.674753428	https://www.genecards.org/cgi-bin/carddisp.pl?gene=CLU
TMBIM6	Transmembrane BAX Inhibitor Motif Containing 6	Protein Coding	P55061	44	GC12P049707	2.66428709	https://www.genecards.org/cgi-bin/carddisp.pl?gene=TMBIM6
RASIP1	Ras Interacting Protein 1	Protein Coding	Q5U651	42	GC19M048720	2.66428709	https://www.genecards.org/cgi-bin/carddisp.pl?gene=RASIP1
KIF25	Kinesin Family Member 25	Protein Coding	Q9UIL4	37	GC06P167996	2.66428709	https://www.genecards.org/cgi-bin/carddisp.pl?gene=KIF25
PIK3C2A	Phosphatidylinositol-4-Phosphate 3-Kinase Catalytic Subunit Type 2 Alpha	Protein Coding	O00443	54	GC11M017772	2.659223318	https://www.genecards.org/cgi-bin/carddisp.pl?gene=PIK3C2A
HOTAIR	HOX Transcript Antisense RNA	RNA Gene		27	GC12M053962	2.649651289	https://www.genecards.org/cgi-bin/carddisp.pl?gene=HOTAIR
FN1	Fibronectin 1	Protein Coding	P02751	57	GC02M215360	2.645848513	https://www.genecards.org/cgi-bin/carddisp.pl?gene=FN1
TRAPPC8	Trafficking Protein Particle Complex Subunit 8	Protein Coding	Q9Y2L5	42	GC18M031829	2.643422365	https://www.genecards.org/cgi-bin/carddisp.pl?gene=TRAPPC8
CUL3	Cullin 3	Protein Coding	Q13618	55	GC02M224470	2.643346071	https://www.genecards.org/cgi-bin/carddisp.pl?gene=CUL3
BID	BH3 Interacting Domain Death Agonist	Protein Coding	P55957	53	GC22M017734	2.639762163	https://www.genecards.org/cgi-bin/carddisp.pl?gene=BID
CHRNA3	Cholinergic Receptor Nicotinic Alpha 3 Subunit	Protein Coding	P32297	52	GC15M133529	2.635796547	https://www.genecards.org/cgi-bin/carddisp.pl?gene=CHRNA3
CCAT1	Colon Cancer Associated Transcript 1	RNA Gene		17	GC08M127207	2.6348176	https://www.genecards.org/cgi-bin/carddisp.pl?gene=CCAT1
MIR451A	MicroRNA 451a	RNA Gene		20	GC17M028861	2.633954763	https://www.genecards.org/cgi-bin/carddisp.pl?gene=MIR451A
MIR543	MicroRNA 543	RNA Gene		19	GC14P112066	2.631391525	https://www.genecards.org/cgi-bin/carddisp.pl?gene=MIR543
PSIP1	PC4 And SRSF1 Interacting Protein 1	Protein Coding	O75475	46	GC09M015464	2.628363371	https://www.genecards.org/cgi-bin/carddisp.pl?gene=PSIP1
RAB26	RAB26, Member RAS Oncogene Family	Protein Coding	Q9ULW5	44	GC16P045946	2.627678871	https://www.genecards.org/cgi-bin/carddisp.pl?gene=RAB26
GOPC	Golgi Associated PDZ And Coiled-Coil Motif Containing	Protein Coding	Q9HD26	48	GC06M117560	2.627494335	https://www.genecards.org/cgi-bin/carddisp.pl?gene=GOPC
RNF186	Ring Finger Protein 186	Protein Coding	Q9NXI6	38	GC01M019814	2.625870943	https://www.genecards.org/cgi-bin/carddisp.pl?gene=RNF186
MIR204	MicroRNA 204	RNA Gene		25	GC09M070809	2.624372721	https://www.genecards.org/cgi-bin/carddisp.pl?gene=MIR204
MIR30D	MicroRNA 30d	RNA Gene		21	GC08M134804	2.623562813	https://www.genecards.org/cgi-bin/carddisp.pl?gene=MIR30D
MIR224	MicroRNA 224	RNA Gene		19	GC0XM151958	2.617744446	https://www.genecards.org/cgi-bin/carddisp.pl?gene=MIR224
AP2M1	Adaptor Related Protein Complex 2 Subunit Mu 1	Protein Coding	Q96CW1	53	GC03P184174	2.617698908	https://www.genecards.org/cgi-bin/carddisp.pl?gene=AP2M1
AGER	Advanced Glycosylation End-Product Specific Receptor	Protein Coding	Q15109	53	GC06M032180	2.617413044	https://www.genecards.org/cgi-bin/carddisp.pl?gene=AGER
WWOX	WW Domain Containing Oxidoreductase	Protein Coding	Q9NZC7	52	GC16P078099	2.615766764	https://www.genecards.org/cgi-bin/carddisp.pl?gene=WWOX
CASC19	Cancer Susceptibility 19	RNA Gene		17	GC08M133871	2.613631248	https://www.genecards.org/cgi-bin/carddisp.pl?gene=CASC19
TANK	TRAF Family Member Associated NFKB Activator	Protein Coding	Q92844	49	GC02P161136	2.607423782	https://www.genecards.org/cgi-bin/carddisp.pl?gene=TANK
MIRLET7C	MicroRNA Let-7c	RNA Gene		25	GC21P016559	2.606139183	https://www.genecards.org/cgi-bin/carddisp.pl?gene=MIRLET7C
EIF4B	Eukaryotic Translation Initiation Factor 4B	Protein Coding	P23588	48	GC12P053006	2.605860472	https://www.genecards.org/cgi-bin/carddisp.pl?gene=EIF4B
TRAF3	TNF Receptor Associated Factor 3	Protein Coding	Q13114	54	GC14P112076	2.602402925	https://www.genecards.org/cgi-bin/carddisp.pl?gene=TRAF3
TOMM22	Translocase Of Outer Mitochondrial Membrane 22	Protein Coding	Q9NS69	42	GC22P038681	2.600715876	https://www.genecards.org/cgi-bin/carddisp.pl?gene=TOMM22
LINC00504	Long Intergenic Non-Protein Coding RNA 504	RNA Gene		20	GC04M014478	2.600073814	https://www.genecards.org/cgi-bin/carddisp.pl?gene=LINC00504
TTTY10	Testis-Specific Transcript, Y-Linked 10	RNA Gene	Q9BZA0	18	GC0YM020375	2.600073814	https://www.genecards.org/cgi-bin/carddisp.pl?gene=TTTY10
LINC02882	Long Intergenic Non-Protein Coding RNA 2882	RNA Gene		17	GC12M073212	2.600073814	https://www.genecards.org/cgi-bin/carddisp.pl?gene=LINC02882
ARF4-AS1	ARF4 Antisense RNA 1	RNA Gene		16	GC03P057597	2.600073814	https://www.genecards.org/cgi-bin/carddisp.pl?gene=ARF4-AS1
LINC01258	Long Intergenic Non-Protein Coding RNA 1258	RNA Gene		16	GC04M038423	2.600073814	https://www.genecards.org/cgi-bin/carddisp.pl?gene=LINC01258
LINC01725	Long Intergenic Non-Protein Coding RNA 1725	RNA Gene		16	GC01M083348	2.600073814	https://www.genecards.org/cgi-bin/carddisp.pl?gene=LINC01725
LINC02955	Long Intergenic Non-Protein Coding RNA 2955	RNA Gene		16	GC12P028712	2.600073814	https://www.genecards.org/cgi-bin/carddisp.pl?gene=LINC02955
LINC02895	Long Intergenic Non-Protein Coding RNA 2895	RNA Gene		14	GC15M038012	2.600073814	https://www.genecards.org/cgi-bin/carddisp.pl?gene=LINC02895
ENSG00000230490	Novel Transcript	RNA Gene		12	GC13M038427	2.600073814	https://www.genecards.org/cgi-bin/carddisp.pl?gene=ENSG00000230490
ENSG00000245768	Novel Transcript	RNA Gene		12	GC16P058733	2.600073814	https://www.genecards.org/cgi-bin/carddisp.pl?gene=ENSG00000245768
ENSG00000250519	Novel Transcript	RNA Gene		12	GC11P094182	2.600073814	https://www.genecards.org/cgi-bin/carddisp.pl?gene=ENSG00000250519
ENSG00000258081	Novel Transcript	RNA Gene		12	GC14P038490	2.600073814	https://www.genecards.org/cgi-bin/carddisp.pl?gene=ENSG00000258081
ENSG00000235450	Novel Transcript	RNA Gene		10	GC07M091366	2.600073814	https://www.genecards.org/cgi-bin/carddisp.pl?gene=ENSG00000235450
ENSG00000251216	Novel Transcript	RNA Gene		10	GC04M173924	2.600073814	https://www.genecards.org/cgi-bin/carddisp.pl?gene=ENSG00000251216
LOC101927560	Uncharacterized LOC101927560	RNA Gene		10	GC01M083801	2.600073814	https://www.genecards.org/cgi-bin/carddisp.pl?gene=LOC101927560
ENSG00000253288	Novel Transcript	RNA Gene		8	GC08M137749	2.600073814	https://www.genecards.org/cgi-bin/carddisp.pl?gene=ENSG00000253288
lnc-IQCM-2		RNA Gene		8	GC04M149353	2.600073814	https://www.genecards.org/cgi-bin/carddisp.pl?gene=lnc-IQCM-2
lnc-HMGXB4-8		RNA Gene		7	GC22P052311	2.600073814	https://www.genecards.org/cgi-bin/carddisp.pl?gene=lnc-HMGXB4-8
MK280073-022		RNA Gene		6	GC01M172595	2.600073814	https://www.genecards.org/cgi-bin/carddisp.pl?gene=MK280073-022
MK280073-023		RNA Gene		6	GC01P173326	2.600073814	https://www.genecards.org/cgi-bin/carddisp.pl?gene=MK280073-023
MK280073-058		RNA Gene		6	GC10P112107	2.600073814	https://www.genecards.org/cgi-bin/carddisp.pl?gene=MK280073-058
MK280073-120		RNA Gene		6	GC12P089444	2.600073814	https://www.genecards.org/cgi-bin/carddisp.pl?gene=MK280073-120
MK280073-197		RNA Gene		6	GC15P055965	2.600073814	https://www.genecards.org/cgi-bin/carddisp.pl?gene=MK280073-197
MK280073-202		RNA Gene		6	GC15M133411	2.600073814	https://www.genecards.org/cgi-bin/carddisp.pl?gene=MK280073-202
MK280073-346		RNA Gene		6	GC02M060134	2.600073814	https://www.genecards.org/cgi-bin/carddisp.pl?gene=MK280073-346
MK280073-501		RNA Gene		6	GC04M181631	2.600073814	https://www.genecards.org/cgi-bin/carddisp.pl?gene=MK280073-501
MK280073-521		RNA Gene		6	GC05P078685	2.600073814	https://www.genecards.org/cgi-bin/carddisp.pl?gene=MK280073-521
MK280073-008		RNA Gene		5	GC01P059371	2.600073814	https://www.genecards.org/cgi-bin/carddisp.pl?gene=MK280073-008
MK280073-013		RNA Gene		5	GC01M067179	2.600073814	https://www.genecards.org/cgi-bin/carddisp.pl?gene=MK280073-013
MK280073-020		RNA Gene		5	GC01P092548	2.600073814	https://www.genecards.org/cgi-bin/carddisp.pl?gene=MK280073-020
MK280073-025		RNA Gene		5	GC01P185641	2.600073814	https://www.genecards.org/cgi-bin/carddisp.pl?gene=MK280073-025
MK280073-049		RNA Gene		5	GC10M076146	2.600073814	https://www.genecards.org/cgi-bin/carddisp.pl?gene=MK280073-049
MK280073-052		RNA Gene		5	GC10P099794	2.600073814	https://www.genecards.org/cgi-bin/carddisp.pl?gene=MK280073-052
MK280073-055		RNA Gene		5	GC10M094717	2.600073814	https://www.genecards.org/cgi-bin/carddisp.pl?gene=MK280073-055
MK280073-059		RNA Gene		5	GC10P112254	2.600073814	https://www.genecards.org/cgi-bin/carddisp.pl?gene=MK280073-059
MK280073-060		RNA Gene		5	GC10M117083	2.600073814	https://www.genecards.org/cgi-bin/carddisp.pl?gene=MK280073-060
MK280073-063		RNA Gene		5	GC10P129576	2.600073814	https://www.genecards.org/cgi-bin/carddisp.pl?gene=MK280073-063
MK280073-083		RNA Gene		5	GC11P086684	2.600073814	https://www.genecards.org/cgi-bin/carddisp.pl?gene=MK280073-083
MK280073-093		RNA Gene		5	GC11P128143	2.600073814	https://www.genecards.org/cgi-bin/carddisp.pl?gene=MK280073-093
MK280073-121		RNA Gene		5	GC12P094826	2.600073814	https://www.genecards.org/cgi-bin/carddisp.pl?gene=MK280073-121
MK280073-164		RNA Gene		5	GC14P039499	2.600073814	https://www.genecards.org/cgi-bin/carddisp.pl?gene=MK280073-164
MK280073-175		RNA Gene		5	GC14P054332	2.600073814	https://www.genecards.org/cgi-bin/carddisp.pl?gene=MK280073-175
MK280073-199		RNA Gene		5	GC15M134785	2.600073814	https://www.genecards.org/cgi-bin/carddisp.pl?gene=MK280073-199
MK280073-203		RNA Gene		5	GC15P135552	2.600073814	https://www.genecards.org/cgi-bin/carddisp.pl?gene=MK280073-203
MK280073-206		RNA Gene		5	GC15M134788	2.600073814	https://www.genecards.org/cgi-bin/carddisp.pl?gene=MK280073-206
MK280073-216		RNA Gene		5	GC15P135558	2.600073814	https://www.genecards.org/cgi-bin/carddisp.pl?gene=MK280073-216
MK280073-273		RNA Gene		5	GC17M069617	2.600073814	https://www.genecards.org/cgi-bin/carddisp.pl?gene=MK280073-273
MK280073-296		RNA Gene		5	GC18M051972	2.600073814	https://www.genecards.org/cgi-bin/carddisp.pl?gene=MK280073-296
MK280073-300		RNA Gene		5	GC18M055802	2.600073814	https://www.genecards.org/cgi-bin/carddisp.pl?gene=MK280073-300
MK280073-334		RNA Gene		5	GC19P087142	2.600073814	https://www.genecards.org/cgi-bin/carddisp.pl?gene=MK280073-334
MK280073-351		RNA Gene		5	GC02P084228	2.600073814	https://www.genecards.org/cgi-bin/carddisp.pl?gene=MK280073-351
MK280073-353		RNA Gene		5	GC02P097939	2.600073814	https://www.genecards.org/cgi-bin/carddisp.pl?gene=MK280073-353
MK280073-460		RNA Gene		5	GC03M101539	2.600073814	https://www.genecards.org/cgi-bin/carddisp.pl?gene=MK280073-460
MK280073-461		RNA Gene		5	GC03M107696	2.600073814	https://www.genecards.org/cgi-bin/carddisp.pl?gene=MK280073-461
MK280073-475		RNA Gene		5	GC03M193609	2.600073814	https://www.genecards.org/cgi-bin/carddisp.pl?gene=MK280073-475
MK280073-493		RNA Gene		5	GC04M074249	2.600073814	https://www.genecards.org/cgi-bin/carddisp.pl?gene=MK280073-493
MK280073-510		RNA Gene		5	GC05M033352	2.600073814	https://www.genecards.org/cgi-bin/carddisp.pl?gene=MK280073-510
MK280073-513		RNA Gene		5	GC05P051640	2.600073814	https://www.genecards.org/cgi-bin/carddisp.pl?gene=MK280073-513
MK280073-522		RNA Gene		5	GC05M080516	2.600073814	https://www.genecards.org/cgi-bin/carddisp.pl?gene=MK280073-522
MK280073-524		RNA Gene		5	GC05M081057	2.600073814	https://www.genecards.org/cgi-bin/carddisp.pl?gene=MK280073-524
MK280073-527		RNA Gene		5	GC05P090242	2.600073814	https://www.genecards.org/cgi-bin/carddisp.pl?gene=MK280073-527
MK280073-571		RNA Gene		5	GC07P032182	2.600073814	https://www.genecards.org/cgi-bin/carddisp.pl?gene=MK280073-571
MK280073-621		RNA Gene		5	GC08M104962	2.600073814	https://www.genecards.org/cgi-bin/carddisp.pl?gene=MK280073-621
MK280073-623		RNA Gene		5	GC08P108062	2.600073814	https://www.genecards.org/cgi-bin/carddisp.pl?gene=MK280073-623
MK280073-001		RNA Gene		4	GC01P004042	2.600073814	https://www.genecards.org/cgi-bin/carddisp.pl?gene=MK280073-001
MK280073-007		RNA Gene		4	GC01M055497	2.600073814	https://www.genecards.org/cgi-bin/carddisp.pl?gene=MK280073-007
MK280073-018		RNA Gene		4	GC01P090554	2.600073814	https://www.genecards.org/cgi-bin/carddisp.pl?gene=MK280073-018
MK280073-027		RNA Gene		4	GC01M211406	2.600073814	https://www.genecards.org/cgi-bin/carddisp.pl?gene=MK280073-027
MK280073-028		RNA Gene		4	GC01P216489	2.600073814	https://www.genecards.org/cgi-bin/carddisp.pl?gene=MK280073-028
MK280073-030		RNA Gene		4	GC01M234053	2.600073814	https://www.genecards.org/cgi-bin/carddisp.pl?gene=MK280073-030
MK280073-037		RNA Gene		4	GC10M023670	2.600073814	https://www.genecards.org/cgi-bin/carddisp.pl?gene=MK280073-037
MK280073-040		RNA Gene		4	GC10P031285	2.600073814	https://www.genecards.org/cgi-bin/carddisp.pl?gene=MK280073-040
MK280073-044		RNA Gene		4	GC10P058233	2.600073814	https://www.genecards.org/cgi-bin/carddisp.pl?gene=MK280073-044
MK280073-046		RNA Gene		4	GC10M063996	2.600073814	https://www.genecards.org/cgi-bin/carddisp.pl?gene=MK280073-046
MK280073-047		RNA Gene		4	GC10P072439	2.600073814	https://www.genecards.org/cgi-bin/carddisp.pl?gene=MK280073-047
MK280073-051		RNA Gene		4	GC10M088188	2.600073814	https://www.genecards.org/cgi-bin/carddisp.pl?gene=MK280073-051
MK280073-053		RNA Gene		4	GC10M091735	2.600073814	https://www.genecards.org/cgi-bin/carddisp.pl?gene=MK280073-053
MK280073-056		RNA Gene		4	GC10M098725	2.600073814	https://www.genecards.org/cgi-bin/carddisp.pl?gene=MK280073-056
MK280073-057		RNA Gene		4	GC10P099384	2.600073814	https://www.genecards.org/cgi-bin/carddisp.pl?gene=MK280073-057
MK280073-071		RNA Gene		4	GC11P025835	2.600073814	https://www.genecards.org/cgi-bin/carddisp.pl?gene=MK280073-071
MK280073-072		RNA Gene		4	GC11P030182	2.600073814	https://www.genecards.org/cgi-bin/carddisp.pl?gene=MK280073-072
MK280073-073		RNA Gene		4	GC11P032735	2.600073814	https://www.genecards.org/cgi-bin/carddisp.pl?gene=MK280073-073
MK280073-075		RNA Gene		4	GC11P035706	2.600073814	https://www.genecards.org/cgi-bin/carddisp.pl?gene=MK280073-075
MK280073-079		RNA Gene		4	GC11P074389	2.600073814	https://www.genecards.org/cgi-bin/carddisp.pl?gene=MK280073-079
MK280073-081		RNA Gene		4	GC11P079429	2.600073814	https://www.genecards.org/cgi-bin/carddisp.pl?gene=MK280073-081
MK280073-082		RNA Gene		4	GC11M110773	2.600073814	https://www.genecards.org/cgi-bin/carddisp.pl?gene=MK280073-082
MK280073-089		RNA Gene		4	GC11M109966	2.600073814	https://www.genecards.org/cgi-bin/carddisp.pl?gene=MK280073-089
MK280073-090		RNA Gene		4	GC11P113709	2.600073814	https://www.genecards.org/cgi-bin/carddisp.pl?gene=MK280073-090
MK280073-091		RNA Gene		4	GC11P114536	2.600073814	https://www.genecards.org/cgi-bin/carddisp.pl?gene=MK280073-091
MK280073-092		RNA Gene		4	GC11M115880	2.600073814	https://www.genecards.org/cgi-bin/carddisp.pl?gene=MK280073-092
MK280073-103		RNA Gene		4	GC12P030304	2.600073814	https://www.genecards.org/cgi-bin/carddisp.pl?gene=MK280073-103
MK280073-106		RNA Gene		4	GC12P045374	2.600073814	https://www.genecards.org/cgi-bin/carddisp.pl?gene=MK280073-106
MK280073-115		RNA Gene		4	GC12M066098	2.600073814	https://www.genecards.org/cgi-bin/carddisp.pl?gene=MK280073-115
MK280073-116		RNA Gene		4	GC12M070474	2.600073814	https://www.genecards.org/cgi-bin/carddisp.pl?gene=MK280073-116
MK280073-117		RNA Gene		4	GC12P072448	2.600073814	https://www.genecards.org/cgi-bin/carddisp.pl?gene=MK280073-117
MK280073-119		RNA Gene		4	GC12M088712	2.600073814	https://www.genecards.org/cgi-bin/carddisp.pl?gene=MK280073-119
MK280073-123		RNA Gene		4	GC12M097607	2.600073814	https://www.genecards.org/cgi-bin/carddisp.pl?gene=MK280073-123
MK280073-125		RNA Gene		4	GC13P021728	2.600073814	https://www.genecards.org/cgi-bin/carddisp.pl?gene=MK280073-125
MK280073-140		RNA Gene		4	GC13M066024	2.600073814	https://www.genecards.org/cgi-bin/carddisp.pl?gene=MK280073-140
MK280073-149		RNA Gene		4	GC13P094375	2.600073814	https://www.genecards.org/cgi-bin/carddisp.pl?gene=MK280073-149
MK280073-150		RNA Gene		4	GC13P094874	2.600073814	https://www.genecards.org/cgi-bin/carddisp.pl?gene=MK280073-150
MK280073-153		RNA Gene		4	GC13P110050	2.600073814	https://www.genecards.org/cgi-bin/carddisp.pl?gene=MK280073-153
MK280073-154		RNA Gene		4	GC13P111137	2.600073814	https://www.genecards.org/cgi-bin/carddisp.pl?gene=MK280073-154
MK280073-168		RNA Gene		4	GC14P039490	2.600073814	https://www.genecards.org/cgi-bin/carddisp.pl?gene=MK280073-168
MK280073-174		RNA Gene		4	GC14M049148	2.600073814	https://www.genecards.org/cgi-bin/carddisp.pl?gene=MK280073-174
MK280073-176		RNA Gene		4	GC14P056234	2.600073814	https://www.genecards.org/cgi-bin/carddisp.pl?gene=MK280073-176
MK280073-179		RNA Gene		4	GC14P062288	2.600073814	https://www.genecards.org/cgi-bin/carddisp.pl?gene=MK280073-179
MK280073-180		RNA Gene		4	GC14M066686	2.600073814	https://www.genecards.org/cgi-bin/carddisp.pl?gene=MK280073-180
MK280073-182		RNA Gene		4	GC14M072413	2.600073814	https://www.genecards.org/cgi-bin/carddisp.pl?gene=MK280073-182
MK280073-183		RNA Gene		4	GC14M085022	2.600073814	https://www.genecards.org/cgi-bin/carddisp.pl?gene=MK280073-183
MK280073-185		RNA Gene		4	GC14M115935	2.600073814	https://www.genecards.org/cgi-bin/carddisp.pl?gene=MK280073-185
MK280073-190		RNA Gene		4	GC15P055677	2.600073814	https://www.genecards.org/cgi-bin/carddisp.pl?gene=MK280073-190
MK280073-194		RNA Gene		4	GC15P054390	2.600073814	https://www.genecards.org/cgi-bin/carddisp.pl?gene=MK280073-194
MK280073-205		RNA Gene		4	GC15P135553	2.600073814	https://www.genecards.org/cgi-bin/carddisp.pl?gene=MK280073-205
MK280073-207		RNA Gene		4	GC15P135554	2.600073814	https://www.genecards.org/cgi-bin/carddisp.pl?gene=MK280073-207
MK280073-208		RNA Gene		4	GC15M134789	2.600073814	https://www.genecards.org/cgi-bin/carddisp.pl?gene=MK280073-208
MK280073-221		RNA Gene		4	GC16M020760	2.600073814	https://www.genecards.org/cgi-bin/carddisp.pl?gene=MK280073-221
MK280073-233		RNA Gene		4	GC16P052321	2.600073814	https://www.genecards.org/cgi-bin/carddisp.pl?gene=MK280073-233
MK280073-243		RNA Gene		4	GC16P065557	2.600073814	https://www.genecards.org/cgi-bin/carddisp.pl?gene=MK280073-243
MK280073-247		RNA Gene		4	GC16P074517	2.600073814	https://www.genecards.org/cgi-bin/carddisp.pl?gene=MK280073-247
MK280073-258		RNA Gene		4	GC17P084496	2.600073814	https://www.genecards.org/cgi-bin/carddisp.pl?gene=MK280073-258
MK280073-280		RNA Gene		4	GC18M002864	2.600073814	https://www.genecards.org/cgi-bin/carddisp.pl?gene=MK280073-280
MK280073-283		RNA Gene		4	GC18M030538	2.600073814	https://www.genecards.org/cgi-bin/carddisp.pl?gene=MK280073-283
MK280073-295		RNA Gene		4	GC18P049424	2.600073814	https://www.genecards.org/cgi-bin/carddisp.pl?gene=MK280073-295
MK280073-301		RNA Gene		4	GC18P057227	2.600073814	https://www.genecards.org/cgi-bin/carddisp.pl?gene=MK280073-301
MK280073-302		RNA Gene		4	GC18M060801	2.600073814	https://www.genecards.org/cgi-bin/carddisp.pl?gene=MK280073-302
MK280073-313		RNA Gene		4	GC19M081137	2.600073814	https://www.genecards.org/cgi-bin/carddisp.pl?gene=MK280073-313
MK280073-345		RNA Gene		4	GC02M035323	2.600073814	https://www.genecards.org/cgi-bin/carddisp.pl?gene=MK280073-345
MK280073-349		RNA Gene		4	GC02M076652	2.600073814	https://www.genecards.org/cgi-bin/carddisp.pl?gene=MK280073-349
MK280073-352		RNA Gene		4	GC02M099767	2.600073814	https://www.genecards.org/cgi-bin/carddisp.pl?gene=MK280073-352
MK280073-354		RNA Gene		4	GC02P148383	2.600073814	https://www.genecards.org/cgi-bin/carddisp.pl?gene=MK280073-354
MK280073-355		RNA Gene		4	GC02M149406	2.600073814	https://www.genecards.org/cgi-bin/carddisp.pl?gene=MK280073-355
MK280073-357		RNA Gene		4	GC02M156966	2.600073814	https://www.genecards.org/cgi-bin/carddisp.pl?gene=MK280073-357
MK280073-359		RNA Gene		4	GC02M157401	2.600073814	https://www.genecards.org/cgi-bin/carddisp.pl?gene=MK280073-359
MK280073-364		RNA Gene		4	GC02P213678	2.600073814	https://www.genecards.org/cgi-bin/carddisp.pl?gene=MK280073-364
MK280073-384		RNA Gene		4	GC20M021951	2.600073814	https://www.genecards.org/cgi-bin/carddisp.pl?gene=MK280073-384
MK280073-389		RNA Gene		4	GC20P024515	2.600073814	https://www.genecards.org/cgi-bin/carddisp.pl?gene=MK280073-389
MK280073-396		RNA Gene		4	GC20P041208	2.600073814	https://www.genecards.org/cgi-bin/carddisp.pl?gene=MK280073-396
MK280073-397		RNA Gene		4	GC20M042010	2.600073814	https://www.genecards.org/cgi-bin/carddisp.pl?gene=MK280073-397
MK280073-414		RNA Gene		4	GC21M021709	2.600073814	https://www.genecards.org/cgi-bin/carddisp.pl?gene=MK280073-414
MK280073-434		RNA Gene		4	GC22P055412	2.600073814	https://www.genecards.org/cgi-bin/carddisp.pl?gene=MK280073-434
MK280073-445		RNA Gene		4	GC03M002428	2.600073814	https://www.genecards.org/cgi-bin/carddisp.pl?gene=MK280073-445
MK280073-453		RNA Gene		4	GC03M040957	2.600073814	https://www.genecards.org/cgi-bin/carddisp.pl?gene=MK280073-453
MK280073-455		RNA Gene		4	GC03P061366	2.600073814	https://www.genecards.org/cgi-bin/carddisp.pl?gene=MK280073-455
MK280073-456		RNA Gene		4	GC03M070795	2.600073814	https://www.genecards.org/cgi-bin/carddisp.pl?gene=MK280073-456
MK280073-464		RNA Gene		4	GC03P122736	2.600073814	https://www.genecards.org/cgi-bin/carddisp.pl?gene=MK280073-464
MK280073-465		RNA Gene		4	GC03P136592	2.600073814	https://www.genecards.org/cgi-bin/carddisp.pl?gene=MK280073-465
MK280073-466		RNA Gene		4	GC03P139594	2.600073814	https://www.genecards.org/cgi-bin/carddisp.pl?gene=MK280073-466
MK280073-467		RNA Gene		4	GC03P140991	2.600073814	https://www.genecards.org/cgi-bin/carddisp.pl?gene=MK280073-467
MK280073-468		RNA Gene		4	GC03M141299	2.600073814	https://www.genecards.org/cgi-bin/carddisp.pl?gene=MK280073-468
MK280073-470		RNA Gene		4	GC03P158037	2.600073814	https://www.genecards.org/cgi-bin/carddisp.pl?gene=MK280073-470
MK280073-473		RNA Gene		4	GC03P174608	2.600073814	https://www.genecards.org/cgi-bin/carddisp.pl?gene=MK280073-473
MK280073-476		RNA Gene		4	GC04P002111	2.600073814	https://www.genecards.org/cgi-bin/carddisp.pl?gene=MK280073-476
MK280073-486		RNA Gene		4	GC04P037274	2.600073814	https://www.genecards.org/cgi-bin/carddisp.pl?gene=MK280073-486
MK280073-487		RNA Gene		4	GC04M037942	2.600073814	https://www.genecards.org/cgi-bin/carddisp.pl?gene=MK280073-487
MK280073-490		RNA Gene		4	GC04M054533	2.600073814	https://www.genecards.org/cgi-bin/carddisp.pl?gene=MK280073-490
MK280073-495		RNA Gene		4	GC04M099115	2.600073814	https://www.genecards.org/cgi-bin/carddisp.pl?gene=MK280073-495
MK280073-496		RNA Gene		4	GC04P117926	2.600073814	https://www.genecards.org/cgi-bin/carddisp.pl?gene=MK280073-496
MK280073-499		RNA Gene		4	GC04P158477	2.600073814	https://www.genecards.org/cgi-bin/carddisp.pl?gene=MK280073-499
MK280073-500		RNA Gene		4	GC04P164547	2.600073814	https://www.genecards.org/cgi-bin/carddisp.pl?gene=MK280073-500
MK280073-512		RNA Gene		4	GC05P041746	2.600073814	https://www.genecards.org/cgi-bin/carddisp.pl?gene=MK280073-512
MK280073-515		RNA Gene		4	GC05M052974	2.600073814	https://www.genecards.org/cgi-bin/carddisp.pl?gene=MK280073-515
MK280073-516		RNA Gene		4	GC05P059692	2.600073814	https://www.genecards.org/cgi-bin/carddisp.pl?gene=MK280073-516
MK280073-519		RNA Gene		4	GC05P067783	2.600073814	https://www.genecards.org/cgi-bin/carddisp.pl?gene=MK280073-519
MK280073-523		RNA Gene		4	GC05P080545	2.600073814	https://www.genecards.org/cgi-bin/carddisp.pl?gene=MK280073-523
MK280073-525		RNA Gene		4	GC05P081595	2.600073814	https://www.genecards.org/cgi-bin/carddisp.pl?gene=MK280073-525
MK280073-530		RNA Gene		4	GC05M144054	2.600073814	https://www.genecards.org/cgi-bin/carddisp.pl?gene=MK280073-530
MK280073-531		RNA Gene		4	GC05M144827	2.600073814	https://www.genecards.org/cgi-bin/carddisp.pl?gene=MK280073-531
MK280073-532		RNA Gene		4	GC05P155172	2.600073814	https://www.genecards.org/cgi-bin/carddisp.pl?gene=MK280073-532
MK280073-533		RNA Gene		4	GC05M158442	2.600073814	https://www.genecards.org/cgi-bin/carddisp.pl?gene=MK280073-533
MK280073-538		RNA Gene		4	GC06P108936	2.600073814	https://www.genecards.org/cgi-bin/carddisp.pl?gene=MK280073-538
MK280073-540		RNA Gene		4	GC06P108937	2.600073814	https://www.genecards.org/cgi-bin/carddisp.pl?gene=MK280073-540
MK280073-543		RNA Gene		4	GC06P108939	2.600073814	https://www.genecards.org/cgi-bin/carddisp.pl?gene=MK280073-543
MK280073-544		RNA Gene		4	GC06M082418	2.600073814	https://www.genecards.org/cgi-bin/carddisp.pl?gene=MK280073-544
MK280073-551		RNA Gene		4	GC06P108943	2.600073814	https://www.genecards.org/cgi-bin/carddisp.pl?gene=MK280073-551
MK280073-554		RNA Gene		4	GC06P108945	2.600073814	https://www.genecards.org/cgi-bin/carddisp.pl?gene=MK280073-554
MK280073-556		RNA Gene		4	GC06M102807	2.600073814	https://www.genecards.org/cgi-bin/carddisp.pl?gene=MK280073-556
MK280073-557		RNA Gene		4	GC06M112631	2.600073814	https://www.genecards.org/cgi-bin/carddisp.pl?gene=MK280073-557
MK280073-558		RNA Gene		4	GC06P116346	2.600073814	https://www.genecards.org/cgi-bin/carddisp.pl?gene=MK280073-558
MK280073-559		RNA Gene		4	GC06M117099	2.600073814	https://www.genecards.org/cgi-bin/carddisp.pl?gene=MK280073-559
MK280073-561		RNA Gene		4	GC06P117857	2.600073814	https://www.genecards.org/cgi-bin/carddisp.pl?gene=MK280073-561
MK280073-564		RNA Gene		4	GC06M126239	2.600073814	https://www.genecards.org/cgi-bin/carddisp.pl?gene=MK280073-564
MK280073-574		RNA Gene		4	GC07M043778	2.600073814	https://www.genecards.org/cgi-bin/carddisp.pl?gene=MK280073-574
MK280073-578		RNA Gene		4	GC07P051672	2.600073814	https://www.genecards.org/cgi-bin/carddisp.pl?gene=MK280073-578
MK280073-585		RNA Gene		4	GC07P091217	2.600073814	https://www.genecards.org/cgi-bin/carddisp.pl?gene=MK280073-585
MK280073-586		RNA Gene		4	GC07P091510	2.600073814	https://www.genecards.org/cgi-bin/carddisp.pl?gene=MK280073-586
MK280073-590		RNA Gene		4	GC07P109911	2.600073814	https://www.genecards.org/cgi-bin/carddisp.pl?gene=MK280073-590
MK280073-592		RNA Gene		4	GC07M112721	2.600073814	https://www.genecards.org/cgi-bin/carddisp.pl?gene=MK280073-592
MK280073-593		RNA Gene		4	GC07P119465	2.600073814	https://www.genecards.org/cgi-bin/carddisp.pl?gene=MK280073-593
MK280073-596		RNA Gene		4	GC07M121711	2.600073814	https://www.genecards.org/cgi-bin/carddisp.pl?gene=MK280073-596
MK280073-597		RNA Gene		4	GC07M145239	2.600073814	https://www.genecards.org/cgi-bin/carddisp.pl?gene=MK280073-597
MK280073-609		RNA Gene		4	GC08M067650	2.600073814	https://www.genecards.org/cgi-bin/carddisp.pl?gene=MK280073-609
MK280073-618		RNA Gene		4	GC08M097043	2.600073814	https://www.genecards.org/cgi-bin/carddisp.pl?gene=MK280073-618
MK280073-655		RNA Gene		4	GC09M103543	2.600073814	https://www.genecards.org/cgi-bin/carddisp.pl?gene=MK280073-655
MK280073-659		RNA Gene		4	GC09M106185	2.600073814	https://www.genecards.org/cgi-bin/carddisp.pl?gene=MK280073-659
MK280073-688		RNA Gene		4	GC0XP137675	2.600073814	https://www.genecards.org/cgi-bin/carddisp.pl?gene=MK280073-688
MK280073-689		RNA Gene		4	GC0XM140239	2.600073814	https://www.genecards.org/cgi-bin/carddisp.pl?gene=MK280073-689
lnc-LRP5L-15		RNA Gene		4	GC22M068861	2.600073814	https://www.genecards.org/cgi-bin/carddisp.pl?gene=lnc-LRP5L-15
MK280073-002		RNA Gene		3	GC01P013070	2.600073814	https://www.genecards.org/cgi-bin/carddisp.pl?gene=MK280073-002
MK280073-003		RNA Gene		3	GC01P034267	2.600073814	https://www.genecards.org/cgi-bin/carddisp.pl?gene=MK280073-003
MK280073-004		RNA Gene		3	GC01M035057	2.600073814	https://www.genecards.org/cgi-bin/carddisp.pl?gene=MK280073-004
MK280073-005		RNA Gene		3	GC01M037378	2.600073814	https://www.genecards.org/cgi-bin/carddisp.pl?gene=MK280073-005
MK280073-006		RNA Gene		3	GC01M050889	2.600073814	https://www.genecards.org/cgi-bin/carddisp.pl?gene=MK280073-006
MK280073-009		RNA Gene		3	GC01P060381	2.600073814	https://www.genecards.org/cgi-bin/carddisp.pl?gene=MK280073-009
MK280073-010		RNA Gene		3	GC01P060780	2.600073814	https://www.genecards.org/cgi-bin/carddisp.pl?gene=MK280073-010
MK280073-011		RNA Gene		3	GC01M066187	2.600073814	https://www.genecards.org/cgi-bin/carddisp.pl?gene=MK280073-011
MK280073-012		RNA Gene		3	GC01M066201	2.600073814	https://www.genecards.org/cgi-bin/carddisp.pl?gene=MK280073-012
MK280073-014		RNA Gene		3	GC01P075700	2.600073814	https://www.genecards.org/cgi-bin/carddisp.pl?gene=MK280073-014
MK280073-015		RNA Gene		3	GC01P075846	2.600073814	https://www.genecards.org/cgi-bin/carddisp.pl?gene=MK280073-015
MK280073-016		RNA Gene		3	GC01M086628	2.600073814	https://www.genecards.org/cgi-bin/carddisp.pl?gene=MK280073-016
MK280073-017		RNA Gene		3	GC01P086818	2.600073814	https://www.genecards.org/cgi-bin/carddisp.pl?gene=MK280073-017
MK280073-019		RNA Gene		3	GC01M092236	2.600073814	https://www.genecards.org/cgi-bin/carddisp.pl?gene=MK280073-019
MK280073-021		RNA Gene		3	GC01P113343	2.600073814	https://www.genecards.org/cgi-bin/carddisp.pl?gene=MK280073-021
MK280073-024		RNA Gene		3	GC01M184840	2.600073814	https://www.genecards.org/cgi-bin/carddisp.pl?gene=MK280073-024
MK280073-026		RNA Gene		3	GC01M188759	2.600073814	https://www.genecards.org/cgi-bin/carddisp.pl?gene=MK280073-026
MK280073-029		RNA Gene		3	GC01M222136	2.600073814	https://www.genecards.org/cgi-bin/carddisp.pl?gene=MK280073-029
MK280073-031		RNA Gene		3	GC01P248767	2.600073814	https://www.genecards.org/cgi-bin/carddisp.pl?gene=MK280073-031
MK280073-032		RNA Gene		3	GC10P001293	2.600073814	https://www.genecards.org/cgi-bin/carddisp.pl?gene=MK280073-032
MK280073-033		RNA Gene		3	GC10M005088	2.600073814	https://www.genecards.org/cgi-bin/carddisp.pl?gene=MK280073-033
MK280073-034		RNA Gene		3	GC10M005185	2.600073814	https://www.genecards.org/cgi-bin/carddisp.pl?gene=MK280073-034
MK280073-035		RNA Gene		3	GC10M010073	2.600073814	https://www.genecards.org/cgi-bin/carddisp.pl?gene=MK280073-035
MK280073-036		RNA Gene		3	GC10M015668	2.600073814	https://www.genecards.org/cgi-bin/carddisp.pl?gene=MK280073-036
MK280073-038		RNA Gene		3	GC10P027422	2.600073814	https://www.genecards.org/cgi-bin/carddisp.pl?gene=MK280073-038
MK280073-039		RNA Gene		3	GC10P027847	2.600073814	https://www.genecards.org/cgi-bin/carddisp.pl?gene=MK280073-039
MK280073-041		RNA Gene		3	GC10P043720	2.600073814	https://www.genecards.org/cgi-bin/carddisp.pl?gene=MK280073-041
MK280073-042		RNA Gene		3	GC10P053115	2.600073814	https://www.genecards.org/cgi-bin/carddisp.pl?gene=MK280073-042
MK280073-043		RNA Gene		3	GC10M056997	2.600073814	https://www.genecards.org/cgi-bin/carddisp.pl?gene=MK280073-043
MK280073-045		RNA Gene		3	GC10P063123	2.600073814	https://www.genecards.org/cgi-bin/carddisp.pl?gene=MK280073-045
MK280073-048		RNA Gene		3	GC10M075564	2.600073814	https://www.genecards.org/cgi-bin/carddisp.pl?gene=MK280073-048
MK280073-050		RNA Gene		3	GC10M082888	2.600073814	https://www.genecards.org/cgi-bin/carddisp.pl?gene=MK280073-050
MK280073-054		RNA Gene		3	GC10P099795	2.600073814	https://www.genecards.org/cgi-bin/carddisp.pl?gene=MK280073-054
MK280073-061		RNA Gene		3	GC10M120334	2.600073814	https://www.genecards.org/cgi-bin/carddisp.pl?gene=MK280073-061
MK280073-062		RNA Gene		3	GC10P125651	2.600073814	https://www.genecards.org/cgi-bin/carddisp.pl?gene=MK280073-062
MK280073-064		RNA Gene		3	GC11M008575	2.600073814	https://www.genecards.org/cgi-bin/carddisp.pl?gene=MK280073-064
MK280073-065		RNA Gene		3	GC11P006984	2.600073814	https://www.genecards.org/cgi-bin/carddisp.pl?gene=MK280073-065
MK280073-066		RNA Gene		3	GC11M009550	2.600073814	https://www.genecards.org/cgi-bin/carddisp.pl?gene=MK280073-066
MK280073-068		RNA Gene		3	GC11M014172	2.600073814	https://www.genecards.org/cgi-bin/carddisp.pl?gene=MK280073-068
MK280073-069		RNA Gene		3	GC11P018828	2.600073814	https://www.genecards.org/cgi-bin/carddisp.pl?gene=MK280073-069
MK280073-070		RNA Gene		3	GC11M025647	2.600073814	https://www.genecards.org/cgi-bin/carddisp.pl?gene=MK280073-070
MK280073-074		RNA Gene		3	GC11M034762	2.600073814	https://www.genecards.org/cgi-bin/carddisp.pl?gene=MK280073-074
MK280073-076		RNA Gene		3	GC11M110771	2.600073814	https://www.genecards.org/cgi-bin/carddisp.pl?gene=MK280073-076
MK280073-077		RNA Gene		3	GC11M110772	2.600073814	https://www.genecards.org/cgi-bin/carddisp.pl?gene=MK280073-077
MK280073-078		RNA Gene		3	GC11P079341	2.600073814	https://www.genecards.org/cgi-bin/carddisp.pl?gene=MK280073-078
MK280073-080		RNA Gene		3	GC11P079735	2.600073814	https://www.genecards.org/cgi-bin/carddisp.pl?gene=MK280073-080
MK280073-084		RNA Gene		3	GC11M110774	2.600073814	https://www.genecards.org/cgi-bin/carddisp.pl?gene=MK280073-084
MK280073-085		RNA Gene		3	GC11M110775	2.600073814	https://www.genecards.org/cgi-bin/carddisp.pl?gene=MK280073-085
MK280073-086		RNA Gene		3	GC11M110776	2.600073814	https://www.genecards.org/cgi-bin/carddisp.pl?gene=MK280073-086
MK280073-087		RNA Gene		3	GC11M110777	2.600073814	https://www.genecards.org/cgi-bin/carddisp.pl?gene=MK280073-087
MK280073-088		RNA Gene		3	GC11P101642	2.600073814	https://www.genecards.org/cgi-bin/carddisp.pl?gene=MK280073-088
MK280073-094		RNA Gene		3	GC12P029866	2.600073814	https://www.genecards.org/cgi-bin/carddisp.pl?gene=MK280073-094
MK280073-095		RNA Gene		3	GC12P029867	2.600073814	https://www.genecards.org/cgi-bin/carddisp.pl?gene=MK280073-095
MK280073-096		RNA Gene		3	GC12P029868	2.600073814	https://www.genecards.org/cgi-bin/carddisp.pl?gene=MK280073-096
MK280073-097		RNA Gene		3	GC12P029869	2.600073814	https://www.genecards.org/cgi-bin/carddisp.pl?gene=MK280073-097
MK280073-098		RNA Gene		3	GC12M025337	2.600073814	https://www.genecards.org/cgi-bin/carddisp.pl?gene=MK280073-098
MK280073-101		RNA Gene		3	GC12P029871	2.600073814	https://www.genecards.org/cgi-bin/carddisp.pl?gene=MK280073-101
MK280073-102		RNA Gene		3	GC12P029990	2.600073814	https://www.genecards.org/cgi-bin/carddisp.pl?gene=MK280073-102
MK280073-104		RNA Gene		3	GC12M030524	2.600073814	https://www.genecards.org/cgi-bin/carddisp.pl?gene=MK280073-104
MK280073-105		RNA Gene		3	GC12P033231	2.600073814	https://www.genecards.org/cgi-bin/carddisp.pl?gene=MK280073-105
MK280073-107		RNA Gene		3	GC12M046425	2.600073814	https://www.genecards.org/cgi-bin/carddisp.pl?gene=MK280073-107
MK280073-108		RNA Gene		3	GC12M047455	2.600073814	https://www.genecards.org/cgi-bin/carddisp.pl?gene=MK280073-108
MK280073-109		RNA Gene		3	GC12M048324	2.600073814	https://www.genecards.org/cgi-bin/carddisp.pl?gene=MK280073-109
MK280073-110		RNA Gene		3	GC12M055315	2.600073814	https://www.genecards.org/cgi-bin/carddisp.pl?gene=MK280073-110
MK280073-111		RNA Gene		3	GC12M055314	2.600073814	https://www.genecards.org/cgi-bin/carddisp.pl?gene=MK280073-111
MK280073-112		RNA Gene		3	GC12P058213	2.600073814	https://www.genecards.org/cgi-bin/carddisp.pl?gene=MK280073-112
MK280073-113		RNA Gene		3	GC12M058760	2.600073814	https://www.genecards.org/cgi-bin/carddisp.pl?gene=MK280073-113
MK280073-114		RNA Gene		3	GC12M060796	2.600073814	https://www.genecards.org/cgi-bin/carddisp.pl?gene=MK280073-114
MK280073-118		RNA Gene		3	GC12P086845	2.600073814	https://www.genecards.org/cgi-bin/carddisp.pl?gene=MK280073-118
MK280073-122		RNA Gene		3	GC12M096727	2.600073814	https://www.genecards.org/cgi-bin/carddisp.pl?gene=MK280073-122
MK280073-124		RNA Gene		3	GC13P018186	2.600073814	https://www.genecards.org/cgi-bin/carddisp.pl?gene=MK280073-124
MK280073-126		RNA Gene		3	GC13M038562	2.600073814	https://www.genecards.org/cgi-bin/carddisp.pl?gene=MK280073-126
MK280073-127		RNA Gene		3	GC13M038564	2.600073814	https://www.genecards.org/cgi-bin/carddisp.pl?gene=MK280073-127
MK280073-128		RNA Gene		3	GC13P034388	2.600073814	https://www.genecards.org/cgi-bin/carddisp.pl?gene=MK280073-128
MK280073-131		RNA Gene		3	GC13P038291	2.600073814	https://www.genecards.org/cgi-bin/carddisp.pl?gene=MK280073-131
MK280073-132		RNA Gene		3	GC13M045871	2.600073814	https://www.genecards.org/cgi-bin/carddisp.pl?gene=MK280073-132
MK280073-133		RNA Gene		3	GC13P047717	2.600073814	https://www.genecards.org/cgi-bin/carddisp.pl?gene=MK280073-133
MK280073-134		RNA Gene		3	GC13M050559	2.600073814	https://www.genecards.org/cgi-bin/carddisp.pl?gene=MK280073-134
MK280073-135		RNA Gene		3	GC13M051697	2.600073814	https://www.genecards.org/cgi-bin/carddisp.pl?gene=MK280073-135
MK280073-136		RNA Gene		3	GC13P052258	2.600073814	https://www.genecards.org/cgi-bin/carddisp.pl?gene=MK280073-136
MK280073-137		RNA Gene		3	GC13M052562	2.600073814	https://www.genecards.org/cgi-bin/carddisp.pl?gene=MK280073-137
MK280073-138		RNA Gene		3	GC13M053599	2.600073814	https://www.genecards.org/cgi-bin/carddisp.pl?gene=MK280073-138
MK280073-139		RNA Gene		3	GC13P054871	2.600073814	https://www.genecards.org/cgi-bin/carddisp.pl?gene=MK280073-139
MK280073-141		RNA Gene		3	GC13M071388	2.600073814	https://www.genecards.org/cgi-bin/carddisp.pl?gene=MK280073-141
MK280073-142		RNA Gene		3	GC13P072614	2.600073814	https://www.genecards.org/cgi-bin/carddisp.pl?gene=MK280073-142
MK280073-143		RNA Gene		3	GC13P078529	2.600073814	https://www.genecards.org/cgi-bin/carddisp.pl?gene=MK280073-143
MK280073-144		RNA Gene		3	GC13M079822	2.600073814	https://www.genecards.org/cgi-bin/carddisp.pl?gene=MK280073-144
MK280073-145		RNA Gene		3	GC13P079843	2.600073814	https://www.genecards.org/cgi-bin/carddisp.pl?gene=MK280073-145
MK280073-146		RNA Gene		3	GC13M081068	2.600073814	https://www.genecards.org/cgi-bin/carddisp.pl?gene=MK280073-146
MK280073-147		RNA Gene		3	GC13M091972	2.600073814	https://www.genecards.org/cgi-bin/carddisp.pl?gene=MK280073-147
MK280073-148		RNA Gene		3	GC13P092284	2.600073814	https://www.genecards.org/cgi-bin/carddisp.pl?gene=MK280073-148
MK280073-151		RNA Gene		3	GC13P106217	2.600073814	https://www.genecards.org/cgi-bin/carddisp.pl?gene=MK280073-151
MK280073-152		RNA Gene		3	GC13M106782	2.600073814	https://www.genecards.org/cgi-bin/carddisp.pl?gene=MK280073-152
MK280073-155		RNA Gene		3	GC14P039492	2.600073814	https://www.genecards.org/cgi-bin/carddisp.pl?gene=MK280073-155
MK280073-156		RNA Gene		3	GC14P039493	2.600073814	https://www.genecards.org/cgi-bin/carddisp.pl?gene=MK280073-156
MK280073-157		RNA Gene		3	GC14M025458	2.600073814	https://www.genecards.org/cgi-bin/carddisp.pl?gene=MK280073-157
MK280073-158		RNA Gene		3	GC14M025459	2.600073814	https://www.genecards.org/cgi-bin/carddisp.pl?gene=MK280073-158
MK280073-159		RNA Gene		3	GC14P039494	2.600073814	https://www.genecards.org/cgi-bin/carddisp.pl?gene=MK280073-159
MK280073-160		RNA Gene		3	GC14M025410	2.600073814	https://www.genecards.org/cgi-bin/carddisp.pl?gene=MK280073-160
MK280073-161		RNA Gene		3	GC14P039495	2.600073814	https://www.genecards.org/cgi-bin/carddisp.pl?gene=MK280073-161
MK280073-162		RNA Gene		3	GC14M028639	2.600073814	https://www.genecards.org/cgi-bin/carddisp.pl?gene=MK280073-162
MK280073-163		RNA Gene		3	GC14M029006	2.600073814	https://www.genecards.org/cgi-bin/carddisp.pl?gene=MK280073-163
MK280073-165		RNA Gene		3	GC14P039500	2.600073814	https://www.genecards.org/cgi-bin/carddisp.pl?gene=MK280073-165
MK280073-169		RNA Gene		3	GC14P039649	2.600073814	https://www.genecards.org/cgi-bin/carddisp.pl?gene=MK280073-169
MK280073-170		RNA Gene		3	GC14P039760	2.600073814	https://www.genecards.org/cgi-bin/carddisp.pl?gene=MK280073-170
MK280073-171		RNA Gene		3	GC14M039357	2.600073814	https://www.genecards.org/cgi-bin/carddisp.pl?gene=MK280073-171
MK280073-172		RNA Gene		3	GC14M046099	2.600073814	https://www.genecards.org/cgi-bin/carddisp.pl?gene=MK280073-172
MK280073-173		RNA Gene		3	GC14M046181	2.600073814	https://www.genecards.org/cgi-bin/carddisp.pl?gene=MK280073-173
MK280073-177		RNA Gene		3	GC14P056672	2.600073814	https://www.genecards.org/cgi-bin/carddisp.pl?gene=MK280073-177
MK280073-178		RNA Gene		3	GC14P058044	2.600073814	https://www.genecards.org/cgi-bin/carddisp.pl?gene=MK280073-178
MK280073-181		RNA Gene		3	GC14M071893	2.600073814	https://www.genecards.org/cgi-bin/carddisp.pl?gene=MK280073-181
MK280073-184		RNA Gene		3	GC14M115934	2.600073814	https://www.genecards.org/cgi-bin/carddisp.pl?gene=MK280073-184
MK280073-186		RNA Gene		3	GC15M020036	2.600073814	https://www.genecards.org/cgi-bin/carddisp.pl?gene=MK280073-186
MK280073-187		RNA Gene		3	GC15P052923	2.600073814	https://www.genecards.org/cgi-bin/carddisp.pl?gene=MK280073-187
MK280073-188		RNA Gene		3	GC15P055670	2.600073814	https://www.genecards.org/cgi-bin/carddisp.pl?gene=MK280073-188
MK280073-189		RNA Gene		3	GC15P055676	2.600073814	https://www.genecards.org/cgi-bin/carddisp.pl?gene=MK280073-189
MK280073-191		RNA Gene		3	GC15P055678	2.600073814	https://www.genecards.org/cgi-bin/carddisp.pl?gene=MK280073-191
MK280073-192		RNA Gene		3	GC15M050988	2.600073814	https://www.genecards.org/cgi-bin/carddisp.pl?gene=MK280073-192
MK280073-193		RNA Gene		3	GC15P054146	2.600073814	https://www.genecards.org/cgi-bin/carddisp.pl?gene=MK280073-193
MK280073-195		RNA Gene		3	GC15M134782	2.600073814	https://www.genecards.org/cgi-bin/carddisp.pl?gene=MK280073-195
MK280073-196		RNA Gene		3	GC15M134783	2.600073814	https://www.genecards.org/cgi-bin/carddisp.pl?gene=MK280073-196
MK280073-198		RNA Gene		3	GC15M134784	2.600073814	https://www.genecards.org/cgi-bin/carddisp.pl?gene=MK280073-198
MK280073-200		RNA Gene		3	GC15M134786	2.600073814	https://www.genecards.org/cgi-bin/carddisp.pl?gene=MK280073-200
MK280073-201		RNA Gene		3	GC15P135551	2.600073814	https://www.genecards.org/cgi-bin/carddisp.pl?gene=MK280073-201
MK280073-204		RNA Gene		3	GC15M134787	2.600073814	https://www.genecards.org/cgi-bin/carddisp.pl?gene=MK280073-204
MK280073-209		RNA Gene		3	GC15P135555	2.600073814	https://www.genecards.org/cgi-bin/carddisp.pl?gene=MK280073-209
MK280073-210		RNA Gene		3	GC15M134790	2.600073814	https://www.genecards.org/cgi-bin/carddisp.pl?gene=MK280073-210
MK280073-211		RNA Gene		3	GC15M134791	2.600073814	https://www.genecards.org/cgi-bin/carddisp.pl?gene=MK280073-211
MK280073-212		RNA Gene		3	GC15P135556	2.600073814	https://www.genecards.org/cgi-bin/carddisp.pl?gene=MK280073-212
MK280073-213		RNA Gene		3	GC15M134792	2.600073814	https://www.genecards.org/cgi-bin/carddisp.pl?gene=MK280073-213
MK280073-214		RNA Gene		3	GC15M134793	2.600073814	https://www.genecards.org/cgi-bin/carddisp.pl?gene=MK280073-214
MK280073-215		RNA Gene		3	GC15P135557	2.600073814	https://www.genecards.org/cgi-bin/carddisp.pl?gene=MK280073-215
MK280073-217		RNA Gene		3	GC16M013075	2.600073814	https://www.genecards.org/cgi-bin/carddisp.pl?gene=MK280073-217
MK280073-218		RNA Gene		3	GC16M012931	2.600073814	https://www.genecards.org/cgi-bin/carddisp.pl?gene=MK280073-218
MK280073-219		RNA Gene		3	GC16M013234	2.600073814	https://www.genecards.org/cgi-bin/carddisp.pl?gene=MK280073-219
MK280073-220		RNA Gene		3	GC16M016758	2.600073814	https://www.genecards.org/cgi-bin/carddisp.pl?gene=MK280073-220
MK280073-222		RNA Gene		3	GC16M021055	2.600073814	https://www.genecards.org/cgi-bin/carddisp.pl?gene=MK280073-222
MK280073-224		RNA Gene		3	GC16P051533	2.600073814	https://www.genecards.org/cgi-bin/carddisp.pl?gene=MK280073-224
MK280073-225		RNA Gene		3	GC16M041375	2.600073814	https://www.genecards.org/cgi-bin/carddisp.pl?gene=MK280073-225
MK280073-226		RNA Gene		3	GC16P051534	2.600073814	https://www.genecards.org/cgi-bin/carddisp.pl?gene=MK280073-226
MK280073-227		RNA Gene		3	GC16P051535	2.600073814	https://www.genecards.org/cgi-bin/carddisp.pl?gene=MK280073-227
MK280073-228		RNA Gene		3	GC16P051537	2.600073814	https://www.genecards.org/cgi-bin/carddisp.pl?gene=MK280073-228
MK280073-229		RNA Gene		3	GC16P051538	2.600073814	https://www.genecards.org/cgi-bin/carddisp.pl?gene=MK280073-229
MK280073-230		RNA Gene		3	GC16M047812	2.600073814	https://www.genecards.org/cgi-bin/carddisp.pl?gene=MK280073-230
MK280073-231		RNA Gene		3	GC16M048029	2.600073814	https://www.genecards.org/cgi-bin/carddisp.pl?gene=MK280073-231
MK280073-232		RNA Gene		3	GC16M048781	2.600073814	https://www.genecards.org/cgi-bin/carddisp.pl?gene=MK280073-232
MK280073-234		RNA Gene		3	GC16M052159	2.600073814	https://www.genecards.org/cgi-bin/carddisp.pl?gene=MK280073-234
MK280073-235		RNA Gene		3	GC16P052339	2.600073814	https://www.genecards.org/cgi-bin/carddisp.pl?gene=MK280073-235
MK280073-236		RNA Gene		3	GC16P053473	2.600073814	https://www.genecards.org/cgi-bin/carddisp.pl?gene=MK280073-236
MK280073-237		RNA Gene		3	GC16P056158	2.600073814	https://www.genecards.org/cgi-bin/carddisp.pl?gene=MK280073-237
MK280073-238		RNA Gene		3	GC16M058784	2.600073814	https://www.genecards.org/cgi-bin/carddisp.pl?gene=MK280073-238
MK280073-239		RNA Gene		3	GC16P059233	2.600073814	https://www.genecards.org/cgi-bin/carddisp.pl?gene=MK280073-239
MK280073-240		RNA Gene		3	GC16M059569	2.600073814	https://www.genecards.org/cgi-bin/carddisp.pl?gene=MK280073-240
MK280073-241		RNA Gene		3	GC16M060830	2.600073814	https://www.genecards.org/cgi-bin/carddisp.pl?gene=MK280073-241
MK280073-242		RNA Gene		3	GC16P063152	2.600073814	https://www.genecards.org/cgi-bin/carddisp.pl?gene=MK280073-242
MK280073-244		RNA Gene		3	GC16M071961	2.600073814	https://www.genecards.org/cgi-bin/carddisp.pl?gene=MK280073-244
MK280073-245		RNA Gene		3	GC16P073510	2.600073814	https://www.genecards.org/cgi-bin/carddisp.pl?gene=MK280073-245
MK280073-246		RNA Gene		3	GC16P073315	2.600073814	https://www.genecards.org/cgi-bin/carddisp.pl?gene=MK280073-246
MK280073-248		RNA Gene		3	GC17M013828	2.600073814	https://www.genecards.org/cgi-bin/carddisp.pl?gene=MK280073-248
MK280073-249		RNA Gene		3	GC17M013829	2.600073814	https://www.genecards.org/cgi-bin/carddisp.pl?gene=MK280073-249
MK280073-250		RNA Gene		3	GC17P012923	2.600073814	https://www.genecards.org/cgi-bin/carddisp.pl?gene=MK280073-250
MK280073-251		RNA Gene		3	GC17M013830	2.600073814	https://www.genecards.org/cgi-bin/carddisp.pl?gene=MK280073-251
MK280073-252		RNA Gene		3	GC17P006534	2.600073814	https://www.genecards.org/cgi-bin/carddisp.pl?gene=MK280073-252
MK280073-253		RNA Gene		3	GC17M013465	2.600073814	https://www.genecards.org/cgi-bin/carddisp.pl?gene=MK280073-253
MK280073-255		RNA Gene		3	GC17M013644	2.600073814	https://www.genecards.org/cgi-bin/carddisp.pl?gene=MK280073-255
MK280073-257		RNA Gene		3	GC17M062104	2.600073814	https://www.genecards.org/cgi-bin/carddisp.pl?gene=MK280073-257
MK280073-259		RNA Gene		3	GC17M062105	2.600073814	https://www.genecards.org/cgi-bin/carddisp.pl?gene=MK280073-259
MK280073-260		RNA Gene		3	GC17M062106	2.600073814	https://www.genecards.org/cgi-bin/carddisp.pl?gene=MK280073-260
MK280073-261		RNA Gene		3	GC17P084497	2.600073814	https://www.genecards.org/cgi-bin/carddisp.pl?gene=MK280073-261
MK280073-262		RNA Gene		3	GC17P084498	2.600073814	https://www.genecards.org/cgi-bin/carddisp.pl?gene=MK280073-262
MK280073-264		RNA Gene		3	GC17P084499	2.600073814	https://www.genecards.org/cgi-bin/carddisp.pl?gene=MK280073-264
MK280073-265		RNA Gene		3	GC17M062109	2.600073814	https://www.genecards.org/cgi-bin/carddisp.pl?gene=MK280073-265
MK280073-266		RNA Gene		3	GC17M062110	2.600073814	https://www.genecards.org/cgi-bin/carddisp.pl?gene=MK280073-266
MK280073-267		RNA Gene		3	GC17M062111	2.600073814	https://www.genecards.org/cgi-bin/carddisp.pl?gene=MK280073-267
MK280073-268		RNA Gene		3	GC17P084500	2.600073814	https://www.genecards.org/cgi-bin/carddisp.pl?gene=MK280073-268
MK280073-269		RNA Gene		3	GC17P084501	2.600073814	https://www.genecards.org/cgi-bin/carddisp.pl?gene=MK280073-269
MK280073-270		RNA Gene		3	GC17P084502	2.600073814	https://www.genecards.org/cgi-bin/carddisp.pl?gene=MK280073-270
MK280073-271		RNA Gene		3	GC17P084503	2.600073814	https://www.genecards.org/cgi-bin/carddisp.pl?gene=MK280073-271
MK280073-272		RNA Gene		3	GC17M069022	2.600073814	https://www.genecards.org/cgi-bin/carddisp.pl?gene=MK280073-272
MK280073-274		RNA Gene		3	GC17M071366	2.600073814	https://www.genecards.org/cgi-bin/carddisp.pl?gene=MK280073-274
MK280073-275		RNA Gene		3	GC17P079239	2.600073814	https://www.genecards.org/cgi-bin/carddisp.pl?gene=MK280073-275
MK280073-276		RNA Gene		3	GC18M000980	2.600073814	https://www.genecards.org/cgi-bin/carddisp.pl?gene=MK280073-276
MK280073-277		RNA Gene		3	GC18P001339	2.600073814	https://www.genecards.org/cgi-bin/carddisp.pl?gene=MK280073-277
MK280073-278		RNA Gene		3	GC18M001534	2.600073814	https://www.genecards.org/cgi-bin/carddisp.pl?gene=MK280073-278
MK280073-279		RNA Gene		3	GC18P002344	2.600073814	https://www.genecards.org/cgi-bin/carddisp.pl?gene=MK280073-279
MK280073-281		RNA Gene		3	GC18M005860	2.600073814	https://www.genecards.org/cgi-bin/carddisp.pl?gene=MK280073-281
MK280073-282		RNA Gene		3	GC18P019665	2.600073814	https://www.genecards.org/cgi-bin/carddisp.pl?gene=MK280073-282
MK280073-284		RNA Gene		3	GC18P022889	2.600073814	https://www.genecards.org/cgi-bin/carddisp.pl?gene=MK280073-284
MK280073-285		RNA Gene		3	GC18P032398	2.600073814	https://www.genecards.org/cgi-bin/carddisp.pl?gene=MK280073-285
MK280073-286		RNA Gene		3	GC18P034898	2.600073814	https://www.genecards.org/cgi-bin/carddisp.pl?gene=MK280073-286
MK280073-287		RNA Gene		3	GC18P035764	2.600073814	https://www.genecards.org/cgi-bin/carddisp.pl?gene=MK280073-287
MK280073-288		RNA Gene		3	GC18P035795	2.600073814	https://www.genecards.org/cgi-bin/carddisp.pl?gene=MK280073-288
MK280073-289		RNA Gene		3	GC18P037077	2.600073814	https://www.genecards.org/cgi-bin/carddisp.pl?gene=MK280073-289
MK280073-290		RNA Gene		3	GC18M037921	2.600073814	https://www.genecards.org/cgi-bin/carddisp.pl?gene=MK280073-290
MK280073-291		RNA Gene		3	GC18P042664	2.600073814	https://www.genecards.org/cgi-bin/carddisp.pl?gene=MK280073-291
MK280073-292		RNA Gene		3	GC18P043289	2.600073814	https://www.genecards.org/cgi-bin/carddisp.pl?gene=MK280073-292
MK280073-293		RNA Gene		3	GC18P044445	2.600073814	https://www.genecards.org/cgi-bin/carddisp.pl?gene=MK280073-293
MK280073-294		RNA Gene		3	GC18P046745	2.600073814	https://www.genecards.org/cgi-bin/carddisp.pl?gene=MK280073-294
MK280073-297		RNA Gene		3	GC18M052416	2.600073814	https://www.genecards.org/cgi-bin/carddisp.pl?gene=MK280073-297
MK280073-298		RNA Gene		3	GC18M054403	2.600073814	https://www.genecards.org/cgi-bin/carddisp.pl?gene=MK280073-298
MK280073-299		RNA Gene		3	GC18M054573	2.600073814	https://www.genecards.org/cgi-bin/carddisp.pl?gene=MK280073-299
MK280073-303		RNA Gene		3	GC18M062052	2.600073814	https://www.genecards.org/cgi-bin/carddisp.pl?gene=MK280073-303
MK280073-304		RNA Gene		3	GC18P070739	2.600073814	https://www.genecards.org/cgi-bin/carddisp.pl?gene=MK280073-304
MK280073-305		RNA Gene		3	GC18M070858	2.600073814	https://www.genecards.org/cgi-bin/carddisp.pl?gene=MK280073-305
MK280073-306		RNA Gene		3	GC18M077536	2.600073814	https://www.genecards.org/cgi-bin/carddisp.pl?gene=MK280073-306
MK280073-307		RNA Gene		3	GC18M079288	2.600073814	https://www.genecards.org/cgi-bin/carddisp.pl?gene=MK280073-307
MK280073-308		RNA Gene		3	GC19M009651	2.600073814	https://www.genecards.org/cgi-bin/carddisp.pl?gene=MK280073-308
MK280073-309		RNA Gene		3	GC19P082594	2.600073814	https://www.genecards.org/cgi-bin/carddisp.pl?gene=MK280073-309
MK280073-310		RNA Gene		3	GC19M015643	2.600073814	https://www.genecards.org/cgi-bin/carddisp.pl?gene=MK280073-310
MK280073-311		RNA Gene		3	GC19M015623	2.600073814	https://www.genecards.org/cgi-bin/carddisp.pl?gene=MK280073-311
MK280073-312		RNA Gene		3	GC19M081136	2.600073814	https://www.genecards.org/cgi-bin/carddisp.pl?gene=MK280073-312
MK280073-314		RNA Gene		3	GC19P087131	2.600073814	https://www.genecards.org/cgi-bin/carddisp.pl?gene=MK280073-314
MK280073-315		RNA Gene		3	GC19M081138	2.600073814	https://www.genecards.org/cgi-bin/carddisp.pl?gene=MK280073-315
MK280073-316		RNA Gene		3	GC19P087132	2.600073814	https://www.genecards.org/cgi-bin/carddisp.pl?gene=MK280073-316
MK280073-317		RNA Gene		3	GC19P087133	2.600073814	https://www.genecards.org/cgi-bin/carddisp.pl?gene=MK280073-317
MK280073-318		RNA Gene		3	GC19P087134	2.600073814	https://www.genecards.org/cgi-bin/carddisp.pl?gene=MK280073-318
MK280073-319		RNA Gene		3	GC19M081139	2.600073814	https://www.genecards.org/cgi-bin/carddisp.pl?gene=MK280073-319
MK280073-320		RNA Gene		3	GC19M081140	2.600073814	https://www.genecards.org/cgi-bin/carddisp.pl?gene=MK280073-320
MK280073-321		RNA Gene		3	GC19M081141	2.600073814	https://www.genecards.org/cgi-bin/carddisp.pl?gene=MK280073-321
MK280073-322		RNA Gene		3	GC19M081142	2.600073814	https://www.genecards.org/cgi-bin/carddisp.pl?gene=MK280073-322
MK280073-323		RNA Gene		3	GC19P087135	2.600073814	https://www.genecards.org/cgi-bin/carddisp.pl?gene=MK280073-323
MK280073-324		RNA Gene		3	GC19M081143	2.600073814	https://www.genecards.org/cgi-bin/carddisp.pl?gene=MK280073-324
MK280073-325		RNA Gene		3	GC19P087136	2.600073814	https://www.genecards.org/cgi-bin/carddisp.pl?gene=MK280073-325
MK280073-326		RNA Gene		3	GC19P087137	2.600073814	https://www.genecards.org/cgi-bin/carddisp.pl?gene=MK280073-326
MK280073-328		RNA Gene		3	GC19M081145	2.600073814	https://www.genecards.org/cgi-bin/carddisp.pl?gene=MK280073-328
MK280073-329		RNA Gene		3	GC19P087138	2.600073814	https://www.genecards.org/cgi-bin/carddisp.pl?gene=MK280073-329
MK280073-330		RNA Gene		3	GC19M081146	2.600073814	https://www.genecards.org/cgi-bin/carddisp.pl?gene=MK280073-330
MK280073-331		RNA Gene		3	GC19P087139	2.600073814	https://www.genecards.org/cgi-bin/carddisp.pl?gene=MK280073-331
MK280073-332		RNA Gene		3	GC19P087140	2.600073814	https://www.genecards.org/cgi-bin/carddisp.pl?gene=MK280073-332
MK280073-333		RNA Gene		3	GC19P087141	2.600073814	https://www.genecards.org/cgi-bin/carddisp.pl?gene=MK280073-333
MK280073-335		RNA Gene		3	GC19P087143	2.600073814	https://www.genecards.org/cgi-bin/carddisp.pl?gene=MK280073-335
MK280073-336		RNA Gene		3	GC02P003086	2.600073814	https://www.genecards.org/cgi-bin/carddisp.pl?gene=MK280073-336
MK280073-337		RNA Gene		3	GC02P003373	2.600073814	https://www.genecards.org/cgi-bin/carddisp.pl?gene=MK280073-337
MK280073-338		RNA Gene		3	GC02M004366	2.600073814	https://www.genecards.org/cgi-bin/carddisp.pl?gene=MK280073-338
MK280073-339		RNA Gene		3	GC02P004652	2.600073814	https://www.genecards.org/cgi-bin/carddisp.pl?gene=MK280073-339
MK280073-340		RNA Gene		3	GC02P008130	2.600073814	https://www.genecards.org/cgi-bin/carddisp.pl?gene=MK280073-340
MK280073-341		RNA Gene		3	GC02M014506	2.600073814	https://www.genecards.org/cgi-bin/carddisp.pl?gene=MK280073-341
MK280073-342		RNA Gene		3	GC02P016879	2.600073814	https://www.genecards.org/cgi-bin/carddisp.pl?gene=MK280073-342
MK280073-343		RNA Gene		3	GC02M021908	2.600073814	https://www.genecards.org/cgi-bin/carddisp.pl?gene=MK280073-343
MK280073-344		RNA Gene		3	GC02P033180	2.600073814	https://www.genecards.org/cgi-bin/carddisp.pl?gene=MK280073-344
MK280073-347		RNA Gene		3	GC02M063091	2.600073814	https://www.genecards.org/cgi-bin/carddisp.pl?gene=MK280073-347
MK280073-348		RNA Gene		3	GC02M066351	2.600073814	https://www.genecards.org/cgi-bin/carddisp.pl?gene=MK280073-348
MK280073-350		RNA Gene		3	GC02M076726	2.600073814	https://www.genecards.org/cgi-bin/carddisp.pl?gene=MK280073-350
MK280073-356		RNA Gene		3	GC02P155969	2.600073814	https://www.genecards.org/cgi-bin/carddisp.pl?gene=MK280073-356
MK280073-358		RNA Gene		3	GC02M157101	2.600073814	https://www.genecards.org/cgi-bin/carddisp.pl?gene=MK280073-358
MK280073-360		RNA Gene		3	GC02P158226	2.600073814	https://www.genecards.org/cgi-bin/carddisp.pl?gene=MK280073-360
MK280073-361		RNA Gene		3	GC02M179756	2.600073814	https://www.genecards.org/cgi-bin/carddisp.pl?gene=MK280073-361
MK280073-362		RNA Gene		3	GC02P183795	2.600073814	https://www.genecards.org/cgi-bin/carddisp.pl?gene=MK280073-362
MK280073-363		RNA Gene		3	GC02P210354	2.600073814	https://www.genecards.org/cgi-bin/carddisp.pl?gene=MK280073-363
MK280073-365		RNA Gene		3	GC02P216458	2.600073814	https://www.genecards.org/cgi-bin/carddisp.pl?gene=MK280073-365
MK280073-366		RNA Gene		3	GC02P223015	2.600073814	https://www.genecards.org/cgi-bin/carddisp.pl?gene=MK280073-366
MK280073-367		RNA Gene		3	GC02M237847	2.600073814	https://www.genecards.org/cgi-bin/carddisp.pl?gene=MK280073-367
MK280073-368		RNA Gene		3	GC20P001220	2.600073814	https://www.genecards.org/cgi-bin/carddisp.pl?gene=MK280073-368
MK280073-369		RNA Gene		3	GC20M003819	2.600073814	https://www.genecards.org/cgi-bin/carddisp.pl?gene=MK280073-369
MK280073-370		RNA Gene		3	GC20M004287	2.600073814	https://www.genecards.org/cgi-bin/carddisp.pl?gene=MK280073-370
MK280073-371		RNA Gene		3	GC20P006972	2.600073814	https://www.genecards.org/cgi-bin/carddisp.pl?gene=MK280073-371
MK280073-372		RNA Gene		3	GC20M009101	2.600073814	https://www.genecards.org/cgi-bin/carddisp.pl?gene=MK280073-372
MK280073-373		RNA Gene		3	GC20M009102	2.600073814	https://www.genecards.org/cgi-bin/carddisp.pl?gene=MK280073-373
MK280073-374		RNA Gene		3	GC20M009103	2.600073814	https://www.genecards.org/cgi-bin/carddisp.pl?gene=MK280073-374
MK280073-375		RNA Gene		3	GC20M012128	2.600073814	https://www.genecards.org/cgi-bin/carddisp.pl?gene=MK280073-375
MK280073-376		RNA Gene		3	GC20M012363	2.600073814	https://www.genecards.org/cgi-bin/carddisp.pl?gene=MK280073-376
MK280073-377		RNA Gene		3	GC20M012453	2.600073814	https://www.genecards.org/cgi-bin/carddisp.pl?gene=MK280073-377
MK280073-378		RNA Gene		3	GC20P012495	2.600073814	https://www.genecards.org/cgi-bin/carddisp.pl?gene=MK280073-378
MK280073-379		RNA Gene		3	GC20P014274	2.600073814	https://www.genecards.org/cgi-bin/carddisp.pl?gene=MK280073-379
MK280073-380		RNA Gene		3	GC20M014465	2.600073814	https://www.genecards.org/cgi-bin/carddisp.pl?gene=MK280073-380
MK280073-381		RNA Gene		3	GC20P015135	2.600073814	https://www.genecards.org/cgi-bin/carddisp.pl?gene=MK280073-381
MK280073-382		RNA Gene		3	GC20M018865	2.600073814	https://www.genecards.org/cgi-bin/carddisp.pl?gene=MK280073-382
MK280073-383		RNA Gene		3	GC20M021487	2.600073814	https://www.genecards.org/cgi-bin/carddisp.pl?gene=MK280073-383
MK280073-385		RNA Gene		3	GC20P021930	2.600073814	https://www.genecards.org/cgi-bin/carddisp.pl?gene=MK280073-385
MK280073-386		RNA Gene		3	GC20P022013	2.600073814	https://www.genecards.org/cgi-bin/carddisp.pl?gene=MK280073-386
MK280073-387		RNA Gene		3	GC20P023615	2.600073814	https://www.genecards.org/cgi-bin/carddisp.pl?gene=MK280073-387
MK280073-388		RNA Gene		3	GC20M023901	2.600073814	https://www.genecards.org/cgi-bin/carddisp.pl?gene=MK280073-388
MK280073-390		RNA Gene		3	GC20P024983	2.600073814	https://www.genecards.org/cgi-bin/carddisp.pl?gene=MK280073-390
MK280073-391		RNA Gene		3	GC20P025514	2.600073814	https://www.genecards.org/cgi-bin/carddisp.pl?gene=MK280073-391
MK280073-395		RNA Gene		3	GC20P031337	2.600073814	https://www.genecards.org/cgi-bin/carddisp.pl?gene=MK280073-395
MK280073-398		RNA Gene		3	GC20P054789	2.600073814	https://www.genecards.org/cgi-bin/carddisp.pl?gene=MK280073-398
MK280073-399		RNA Gene		3	GC20M055278	2.600073814	https://www.genecards.org/cgi-bin/carddisp.pl?gene=MK280073-399
MK280073-402		RNA Gene		3	GC21P014964	2.600073814	https://www.genecards.org/cgi-bin/carddisp.pl?gene=MK280073-402
MK280073-403		RNA Gene		3	GC21M010353	2.600073814	https://www.genecards.org/cgi-bin/carddisp.pl?gene=MK280073-403
MK280073-404		RNA Gene		3	GC21P014965	2.600073814	https://www.genecards.org/cgi-bin/carddisp.pl?gene=MK280073-404
MK280073-405		RNA Gene		3	GC21M015043	2.600073814	https://www.genecards.org/cgi-bin/carddisp.pl?gene=MK280073-405
MK280073-406		RNA Gene		3	GC21P014966	2.600073814	https://www.genecards.org/cgi-bin/carddisp.pl?gene=MK280073-406
MK280073-407		RNA Gene		3	GC21P014953	2.600073814	https://www.genecards.org/cgi-bin/carddisp.pl?gene=MK280073-407
MK280073-409		RNA Gene		3	GC21M015918	2.600073814	https://www.genecards.org/cgi-bin/carddisp.pl?gene=MK280073-409
MK280073-410		RNA Gene		3	GC21P017166	2.600073814	https://www.genecards.org/cgi-bin/carddisp.pl?gene=MK280073-410
MK280073-411		RNA Gene		3	GC21M018438	2.600073814	https://www.genecards.org/cgi-bin/carddisp.pl?gene=MK280073-411
MK280073-412		RNA Gene		3	GC21M018895	2.600073814	https://www.genecards.org/cgi-bin/carddisp.pl?gene=MK280073-412
MK280073-413		RNA Gene		3	GC21P019814	2.600073814	https://www.genecards.org/cgi-bin/carddisp.pl?gene=MK280073-413
MK280073-415		RNA Gene		3	GC21P025923	2.600073814	https://www.genecards.org/cgi-bin/carddisp.pl?gene=MK280073-415
MK280073-416		RNA Gene		3	GC21P028751	2.600073814	https://www.genecards.org/cgi-bin/carddisp.pl?gene=MK280073-416
MK280073-417		RNA Gene		3	GC21M033981	2.600073814	https://www.genecards.org/cgi-bin/carddisp.pl?gene=MK280073-417
MK280073-418		RNA Gene		3	GC21M035497	2.600073814	https://www.genecards.org/cgi-bin/carddisp.pl?gene=MK280073-418
MK280073-419		RNA Gene		3	GC21P036620	2.600073814	https://www.genecards.org/cgi-bin/carddisp.pl?gene=MK280073-419
MK280073-420		RNA Gene		3	GC21P037112	2.600073814	https://www.genecards.org/cgi-bin/carddisp.pl?gene=MK280073-420
MK280073-427		RNA Gene		3	GC22P015499	2.600073814	https://www.genecards.org/cgi-bin/carddisp.pl?gene=MK280073-427
MK280073-428		RNA Gene		3	GC22P055407	2.600073814	https://www.genecards.org/cgi-bin/carddisp.pl?gene=MK280073-428
MK280073-430		RNA Gene		3	GC22P055409	2.600073814	https://www.genecards.org/cgi-bin/carddisp.pl?gene=MK280073-430
MK280073-431		RNA Gene		3	GC22P055410	2.600073814	https://www.genecards.org/cgi-bin/carddisp.pl?gene=MK280073-431
MK280073-432		RNA Gene		3	GC22M017297	2.600073814	https://www.genecards.org/cgi-bin/carddisp.pl?gene=MK280073-432
MK280073-433		RNA Gene		3	GC22P055411	2.600073814	https://www.genecards.org/cgi-bin/carddisp.pl?gene=MK280073-433
MK280073-435		RNA Gene		3	GC22P055413	2.600073814	https://www.genecards.org/cgi-bin/carddisp.pl?gene=MK280073-435
MK280073-436		RNA Gene		3	GC22P055414	2.600073814	https://www.genecards.org/cgi-bin/carddisp.pl?gene=MK280073-436
MK280073-437		RNA Gene		3	GC22M068999	2.600073814	https://www.genecards.org/cgi-bin/carddisp.pl?gene=MK280073-437
MK280073-438		RNA Gene		3	GC22M069000	2.600073814	https://www.genecards.org/cgi-bin/carddisp.pl?gene=MK280073-438
MK280073-439		RNA Gene		3	GC22P055415	2.600073814	https://www.genecards.org/cgi-bin/carddisp.pl?gene=MK280073-439
MK280073-440		RNA Gene		3	GC22M069001	2.600073814	https://www.genecards.org/cgi-bin/carddisp.pl?gene=MK280073-440
MK280073-441		RNA Gene		3	GC22M069002	2.600073814	https://www.genecards.org/cgi-bin/carddisp.pl?gene=MK280073-441
MK280073-442		RNA Gene		3	GC22M069003	2.600073814	https://www.genecards.org/cgi-bin/carddisp.pl?gene=MK280073-442
MK280073-443		RNA Gene		3	GC22P055416	2.600073814	https://www.genecards.org/cgi-bin/carddisp.pl?gene=MK280073-443
MK280073-444		RNA Gene		3	GC22M069004	2.600073814	https://www.genecards.org/cgi-bin/carddisp.pl?gene=MK280073-444
MK280073-446		RNA Gene		3	GC03M002670	2.600073814	https://www.genecards.org/cgi-bin/carddisp.pl?gene=MK280073-446
MK280073-447		RNA Gene		3	GC03P008925	2.600073814	https://www.genecards.org/cgi-bin/carddisp.pl?gene=MK280073-447
MK280073-448		RNA Gene		3	GC03M011916	2.600073814	https://www.genecards.org/cgi-bin/carddisp.pl?gene=MK280073-448
MK280073-449		RNA Gene		3	GC03M023639	2.600073814	https://www.genecards.org/cgi-bin/carddisp.pl?gene=MK280073-449
MK280073-450		RNA Gene		3	GC03P019789	2.600073814	https://www.genecards.org/cgi-bin/carddisp.pl?gene=MK280073-450
MK280073-451		RNA Gene		3	GC03P026886	2.600073814	https://www.genecards.org/cgi-bin/carddisp.pl?gene=MK280073-451
MK280073-452		RNA Gene		3	GC03P035230	2.600073814	https://www.genecards.org/cgi-bin/carddisp.pl?gene=MK280073-452
MK280073-454		RNA Gene		3	GC03P042243	2.600073814	https://www.genecards.org/cgi-bin/carddisp.pl?gene=MK280073-454
MK280073-457		RNA Gene		3	GC03M074454	2.600073814	https://www.genecards.org/cgi-bin/carddisp.pl?gene=MK280073-457
MK280073-458		RNA Gene		3	GC03P076396	2.600073814	https://www.genecards.org/cgi-bin/carddisp.pl?gene=MK280073-458
MK280073-459		RNA Gene		3	GC03P098410	2.600073814	https://www.genecards.org/cgi-bin/carddisp.pl?gene=MK280073-459
MK280073-462		RNA Gene		3	GC03M109512	2.600073814	https://www.genecards.org/cgi-bin/carddisp.pl?gene=MK280073-462
MK280073-463		RNA Gene		3	GC03M120377	2.600073814	https://www.genecards.org/cgi-bin/carddisp.pl?gene=MK280073-463
MK280073-469		RNA Gene		3	GC03M157195	2.600073814	https://www.genecards.org/cgi-bin/carddisp.pl?gene=MK280073-469
MK280073-471		RNA Gene		3	GC03M170688	2.600073814	https://www.genecards.org/cgi-bin/carddisp.pl?gene=MK280073-471
MK280073-472		RNA Gene		3	GC03P171628	2.600073814	https://www.genecards.org/cgi-bin/carddisp.pl?gene=MK280073-472
MK280073-474		RNA Gene		3	GC03M175788	2.600073814	https://www.genecards.org/cgi-bin/carddisp.pl?gene=MK280073-474
MK280073-477		RNA Gene		3	GC04M005057	2.600073814	https://www.genecards.org/cgi-bin/carddisp.pl?gene=MK280073-477
MK280073-478		RNA Gene		3	GC04M005175	2.600073814	https://www.genecards.org/cgi-bin/carddisp.pl?gene=MK280073-478
MK280073-479		RNA Gene		3	GC04M005529	2.600073814	https://www.genecards.org/cgi-bin/carddisp.pl?gene=MK280073-479
MK280073-480		RNA Gene		3	GC04M014424	2.600073814	https://www.genecards.org/cgi-bin/carddisp.pl?gene=MK280073-480
MK280073-481		RNA Gene		3	GC04M018602	2.600073814	https://www.genecards.org/cgi-bin/carddisp.pl?gene=MK280073-481
MK280073-482		RNA Gene		3	GC04P021830	2.600073814	https://www.genecards.org/cgi-bin/carddisp.pl?gene=MK280073-482
MK280073-483		RNA Gene		3	GC04P022144	2.600073814	https://www.genecards.org/cgi-bin/carddisp.pl?gene=MK280073-483
MK280073-484		RNA Gene		3	GC04P022308	2.600073814	https://www.genecards.org/cgi-bin/carddisp.pl?gene=MK280073-484
MK280073-485		RNA Gene		3	GC04P024942	2.600073814	https://www.genecards.org/cgi-bin/carddisp.pl?gene=MK280073-485
MK280073-488		RNA Gene		3	GC04P039250	2.600073814	https://www.genecards.org/cgi-bin/carddisp.pl?gene=MK280073-488
MK280073-491		RNA Gene		3	GC04P059185	2.600073814	https://www.genecards.org/cgi-bin/carddisp.pl?gene=MK280073-491
MK280073-492		RNA Gene		3	GC04P059210	2.600073814	https://www.genecards.org/cgi-bin/carddisp.pl?gene=MK280073-492
MK280073-494		RNA Gene		3	GC04P097781	2.600073814	https://www.genecards.org/cgi-bin/carddisp.pl?gene=MK280073-494
MK280073-497		RNA Gene		3	GC04M122943	2.600073814	https://www.genecards.org/cgi-bin/carddisp.pl?gene=MK280073-497
MK280073-498		RNA Gene		3	GC04M123002	2.600073814	https://www.genecards.org/cgi-bin/carddisp.pl?gene=MK280073-498
MK280073-502		RNA Gene		3	GC04P187054	2.600073814	https://www.genecards.org/cgi-bin/carddisp.pl?gene=MK280073-502
MK280073-503		RNA Gene		3	GC04P189967	2.600073814	https://www.genecards.org/cgi-bin/carddisp.pl?gene=MK280073-503
MK280073-504		RNA Gene		3	GC05P002339	2.600073814	https://www.genecards.org/cgi-bin/carddisp.pl?gene=MK280073-504
MK280073-505		RNA Gene		3	GC05P008734	2.600073814	https://www.genecards.org/cgi-bin/carddisp.pl?gene=MK280073-505
MK280073-506		RNA Gene		3	GC05P010784	2.600073814	https://www.genecards.org/cgi-bin/carddisp.pl?gene=MK280073-506
MK280073-507		RNA Gene		3	GC05M022028	2.600073814	https://www.genecards.org/cgi-bin/carddisp.pl?gene=MK280073-507
MK280073-508		RNA Gene		3	GC05M025409	2.600073814	https://www.genecards.org/cgi-bin/carddisp.pl?gene=MK280073-508
MK280073-509		RNA Gene		3	GC05M030427	2.600073814	https://www.genecards.org/cgi-bin/carddisp.pl?gene=MK280073-509
MK280073-511		RNA Gene		3	GC05P035078	2.600073814	https://www.genecards.org/cgi-bin/carddisp.pl?gene=MK280073-511
MK280073-514		RNA Gene		3	GC05M052100	2.600073814	https://www.genecards.org/cgi-bin/carddisp.pl?gene=MK280073-514
MK280073-517		RNA Gene		3	GC05P063489	2.600073814	https://www.genecards.org/cgi-bin/carddisp.pl?gene=MK280073-517
MK280073-518		RNA Gene		3	GC05P065409	2.600073814	https://www.genecards.org/cgi-bin/carddisp.pl?gene=MK280073-518
MK280073-526		RNA Gene		3	GC05M083797	2.600073814	https://www.genecards.org/cgi-bin/carddisp.pl?gene=MK280073-526
MK280073-528		RNA Gene		3	GC05M113933	2.600073814	https://www.genecards.org/cgi-bin/carddisp.pl?gene=MK280073-528
MK280073-529		RNA Gene		3	GC05M133184	2.600073814	https://www.genecards.org/cgi-bin/carddisp.pl?gene=MK280073-529
MK280073-534		RNA Gene		3	GC05P160596	2.600073814	https://www.genecards.org/cgi-bin/carddisp.pl?gene=MK280073-534
MK280073-535		RNA Gene		3	GC05M171062	2.600073814	https://www.genecards.org/cgi-bin/carddisp.pl?gene=MK280073-535
MK280073-536		RNA Gene		3	GC06M001452	2.600073814	https://www.genecards.org/cgi-bin/carddisp.pl?gene=MK280073-536
MK280073-537		RNA Gene		3	GC06P023809	2.600073814	https://www.genecards.org/cgi-bin/carddisp.pl?gene=MK280073-537
MK280073-541		RNA Gene		3	GC06M082417	2.600073814	https://www.genecards.org/cgi-bin/carddisp.pl?gene=MK280073-541
MK280073-542		RNA Gene		3	GC06P108938	2.600073814	https://www.genecards.org/cgi-bin/carddisp.pl?gene=MK280073-542
MK280073-545		RNA Gene		3	GC06M082419	2.600073814	https://www.genecards.org/cgi-bin/carddisp.pl?gene=MK280073-545
MK280073-546		RNA Gene		3	GC06M082420	2.600073814	https://www.genecards.org/cgi-bin/carddisp.pl?gene=MK280073-546
MK280073-547		RNA Gene		3	GC06M082421	2.600073814	https://www.genecards.org/cgi-bin/carddisp.pl?gene=MK280073-547
MK280073-548		RNA Gene		3	GC06M082422	2.600073814	https://www.genecards.org/cgi-bin/carddisp.pl?gene=MK280073-548
MK280073-549		RNA Gene		3	GC06P108940	2.600073814	https://www.genecards.org/cgi-bin/carddisp.pl?gene=MK280073-549
MK280073-550		RNA Gene		3	GC06P108941	2.600073814	https://www.genecards.org/cgi-bin/carddisp.pl?gene=MK280073-550
MK280073-552		RNA Gene		3	GC06P108944	2.600073814	https://www.genecards.org/cgi-bin/carddisp.pl?gene=MK280073-552
MK280073-553		RNA Gene		3	GC06M086693	2.600073814	https://www.genecards.org/cgi-bin/carddisp.pl?gene=MK280073-553
MK280073-555		RNA Gene		3	GC06M099044	2.600073814	https://www.genecards.org/cgi-bin/carddisp.pl?gene=MK280073-555
MK280073-560		RNA Gene		3	GC06P117248	2.600073814	https://www.genecards.org/cgi-bin/carddisp.pl?gene=MK280073-560
MK280073-562		RNA Gene		3	GC06P120821	2.600073814	https://www.genecards.org/cgi-bin/carddisp.pl?gene=MK280073-562
MK280073-563		RNA Gene		3	GC06P124729	2.600073814	https://www.genecards.org/cgi-bin/carddisp.pl?gene=MK280073-563
MK280073-565		RNA Gene		3	GC06M153696	2.600073814	https://www.genecards.org/cgi-bin/carddisp.pl?gene=MK280073-565
MK280073-566		RNA Gene		3	GC06P165371	2.600073814	https://www.genecards.org/cgi-bin/carddisp.pl?gene=MK280073-566
MK280073-567		RNA Gene		3	GC06M167085	2.600073814	https://www.genecards.org/cgi-bin/carddisp.pl?gene=MK280073-567
MK280073-568		RNA Gene		3	GC07P005952	2.600073814	https://www.genecards.org/cgi-bin/carddisp.pl?gene=MK280073-568
MK280073-569		RNA Gene		3	GC07P025748	2.600073814	https://www.genecards.org/cgi-bin/carddisp.pl?gene=MK280073-569
MK280073-570		RNA Gene		3	GC07M031510	2.600073814	https://www.genecards.org/cgi-bin/carddisp.pl?gene=MK280073-570
MK280073-572		RNA Gene		3	GC07P032468	2.600073814	https://www.genecards.org/cgi-bin/carddisp.pl?gene=MK280073-572
MK280073-573		RNA Gene		3	GC07M037808	2.600073814	https://www.genecards.org/cgi-bin/carddisp.pl?gene=MK280073-573
MK280073-575		RNA Gene		3	GC07P045319	2.600073814	https://www.genecards.org/cgi-bin/carddisp.pl?gene=MK280073-575
MK280073-577		RNA Gene		3	GC07P049653	2.600073814	https://www.genecards.org/cgi-bin/carddisp.pl?gene=MK280073-577
MK280073-579		RNA Gene		3	GC07M053030	2.600073814	https://www.genecards.org/cgi-bin/carddisp.pl?gene=MK280073-579
MK280073-580		RNA Gene		3	GC07M067928	2.600073814	https://www.genecards.org/cgi-bin/carddisp.pl?gene=MK280073-580
MK280073-581		RNA Gene		3	GC07M077987	2.600073814	https://www.genecards.org/cgi-bin/carddisp.pl?gene=MK280073-581
MK280073-582		RNA Gene		3	GC07P088875	2.600073814	https://www.genecards.org/cgi-bin/carddisp.pl?gene=MK280073-582
MK280073-583		RNA Gene		3	GC07M089484	2.600073814	https://www.genecards.org/cgi-bin/carddisp.pl?gene=MK280073-583
MK280073-584		RNA Gene		3	GC07M091060	2.600073814	https://www.genecards.org/cgi-bin/carddisp.pl?gene=MK280073-584
MK280073-588		RNA Gene		3	GC07P106226	2.600073814	https://www.genecards.org/cgi-bin/carddisp.pl?gene=MK280073-588
MK280073-589		RNA Gene		3	GC07M109419	2.600073814	https://www.genecards.org/cgi-bin/carddisp.pl?gene=MK280073-589
MK280073-591		RNA Gene		3	GC07M110670	2.600073814	https://www.genecards.org/cgi-bin/carddisp.pl?gene=MK280073-591
MK280073-594		RNA Gene		3	GC07M120238	2.600073814	https://www.genecards.org/cgi-bin/carddisp.pl?gene=MK280073-594
MK280073-595		RNA Gene		3	GC07P121251	2.600073814	https://www.genecards.org/cgi-bin/carddisp.pl?gene=MK280073-595
MK280073-598		RNA Gene		3	GC07P152334	2.600073814	https://www.genecards.org/cgi-bin/carddisp.pl?gene=MK280073-598
MK280073-606		RNA Gene		3	GC08P055464	2.600073814	https://www.genecards.org/cgi-bin/carddisp.pl?gene=MK280073-606
MK280073-615		RNA Gene		3	GC08M088858	2.600073814	https://www.genecards.org/cgi-bin/carddisp.pl?gene=MK280073-615
MK280073-624		RNA Gene		3	GC08P115374	2.600073814	https://www.genecards.org/cgi-bin/carddisp.pl?gene=MK280073-624
MK280073-625		RNA Gene		3	GC08M120192	2.600073814	https://www.genecards.org/cgi-bin/carddisp.pl?gene=MK280073-625
MK280073-629		RNA Gene		3	GC08M136194	2.600073814	https://www.genecards.org/cgi-bin/carddisp.pl?gene=MK280073-629
MK280073-654		RNA Gene		3	GC09P089979	2.600073814	https://www.genecards.org/cgi-bin/carddisp.pl?gene=MK280073-654
MK280073-656		RNA Gene		3	GC09M103544	2.600073814	https://www.genecards.org/cgi-bin/carddisp.pl?gene=MK280073-656
MK280073-670		RNA Gene		3	GC0XM027615	2.600073814	https://www.genecards.org/cgi-bin/carddisp.pl?gene=MK280073-670
MK280073-674		RNA Gene		3	GC0XP041937	2.600073814	https://www.genecards.org/cgi-bin/carddisp.pl?gene=MK280073-674
MK280073-676		RNA Gene		3	GC0XM063601	2.600073814	https://www.genecards.org/cgi-bin/carddisp.pl?gene=MK280073-676
MK280073-678		RNA Gene		3	GC0XM067473	2.600073814	https://www.genecards.org/cgi-bin/carddisp.pl?gene=MK280073-678
MK280073-683		RNA Gene		3	GC0XP099339	2.600073814	https://www.genecards.org/cgi-bin/carddisp.pl?gene=MK280073-683
MK280073-686		RNA Gene		3	GC0XP112722	2.600073814	https://www.genecards.org/cgi-bin/carddisp.pl?gene=MK280073-686
MK280073-691		RNA Gene		3	GC0XP154942	2.600073814	https://www.genecards.org/cgi-bin/carddisp.pl?gene=MK280073-691
MK280073-067		RNA Gene		2	GC11M013627	2.600073814	https://www.genecards.org/cgi-bin/carddisp.pl?gene=MK280073-067
MK280073-099		RNA Gene		2	GC12M025338	2.600073814	https://www.genecards.org/cgi-bin/carddisp.pl?gene=MK280073-099
MK280073-100		RNA Gene		2	GC12P029870	2.600073814	https://www.genecards.org/cgi-bin/carddisp.pl?gene=MK280073-100
MK280073-129		RNA Gene		2	GC13M038565	2.600073814	https://www.genecards.org/cgi-bin/carddisp.pl?gene=MK280073-129
MK280073-130		RNA Gene		2	GC13M038460	2.600073814	https://www.genecards.org/cgi-bin/carddisp.pl?gene=MK280073-130
MK280073-166		RNA Gene		2	GC14P038675	2.600073814	https://www.genecards.org/cgi-bin/carddisp.pl?gene=MK280073-166
MK280073-167		RNA Gene		2	GC14M036896	2.600073814	https://www.genecards.org/cgi-bin/carddisp.pl?gene=MK280073-167
MK280073-223		RNA Gene		2	GC16M041374	2.600073814	https://www.genecards.org/cgi-bin/carddisp.pl?gene=MK280073-223
MK280073-254		RNA Gene		2	GC17M013629	2.600073814	https://www.genecards.org/cgi-bin/carddisp.pl?gene=MK280073-254
MK280073-256		RNA Gene		2	GC17P084495	2.600073814	https://www.genecards.org/cgi-bin/carddisp.pl?gene=MK280073-256
MK280073-263		RNA Gene		2	GC17M062108	2.600073814	https://www.genecards.org/cgi-bin/carddisp.pl?gene=MK280073-263
MK280073-327		RNA Gene		2	GC19M081144	2.600073814	https://www.genecards.org/cgi-bin/carddisp.pl?gene=MK280073-327
MK280073-392		RNA Gene		2	GC20P029334	2.600073814	https://www.genecards.org/cgi-bin/carddisp.pl?gene=MK280073-392
MK280073-393		RNA Gene		2	GC20M029470	2.600073814	https://www.genecards.org/cgi-bin/carddisp.pl?gene=MK280073-393
MK280073-394		RNA Gene		2	GC20P029771	2.600073814	https://www.genecards.org/cgi-bin/carddisp.pl?gene=MK280073-394
MK280073-400		RNA Gene		2	GC21P005352	2.600073814	https://www.genecards.org/cgi-bin/carddisp.pl?gene=MK280073-400
MK280073-401		RNA Gene		2	GC21P007284	2.600073814	https://www.genecards.org/cgi-bin/carddisp.pl?gene=MK280073-401
MK280073-408		RNA Gene		2	GC21P015007	2.600073814	https://www.genecards.org/cgi-bin/carddisp.pl?gene=MK280073-408
MK280073-421		RNA Gene		2	GC22P010585	2.600073814	https://www.genecards.org/cgi-bin/carddisp.pl?gene=MK280073-421
MK280073-422		RNA Gene		2	GC22M011362	2.600073814	https://www.genecards.org/cgi-bin/carddisp.pl?gene=MK280073-422
MK280073-423		RNA Gene		2	GC22M011431	2.600073814	https://www.genecards.org/cgi-bin/carddisp.pl?gene=MK280073-423
MK280073-424		RNA Gene		2	GC22M011593	2.600073814	https://www.genecards.org/cgi-bin/carddisp.pl?gene=MK280073-424
MK280073-425		RNA Gene		2	GC22P012392	2.600073814	https://www.genecards.org/cgi-bin/carddisp.pl?gene=MK280073-425
MK280073-426		RNA Gene		2	GC22M015219	2.600073814	https://www.genecards.org/cgi-bin/carddisp.pl?gene=MK280073-426
MK280073-429		RNA Gene		2	GC22P055408	2.600073814	https://www.genecards.org/cgi-bin/carddisp.pl?gene=MK280073-429
MK280073-489		RNA Gene		2	GC04P054045	2.600073814	https://www.genecards.org/cgi-bin/carddisp.pl?gene=MK280073-489
MK280073-520		RNA Gene		2	GC05M068624	2.600073814	https://www.genecards.org/cgi-bin/carddisp.pl?gene=MK280073-520
MK280073-539		RNA Gene		2	GC06M082416	2.600073814	https://www.genecards.org/cgi-bin/carddisp.pl?gene=MK280073-539
MK280073-576		RNA Gene		2	GC07P048788	2.600073814	https://www.genecards.org/cgi-bin/carddisp.pl?gene=MK280073-576
MK280073-587		RNA Gene		2	GC07M097262	2.600073814	https://www.genecards.org/cgi-bin/carddisp.pl?gene=MK280073-587
MK280073-599		RNA Gene		2	GC08P016691	2.600073814	https://www.genecards.org/cgi-bin/carddisp.pl?gene=MK280073-599
MK280073-600		RNA Gene		2	GC08M023395	2.600073814	https://www.genecards.org/cgi-bin/carddisp.pl?gene=MK280073-600
MK280073-601		RNA Gene		2	GC08P024563	2.600073814	https://www.genecards.org/cgi-bin/carddisp.pl?gene=MK280073-601
MK280073-602		RNA Gene		2	GC08M031235	2.600073814	https://www.genecards.org/cgi-bin/carddisp.pl?gene=MK280073-602
MK280073-603		RNA Gene		2	GC08P039811	2.600073814	https://www.genecards.org/cgi-bin/carddisp.pl?gene=MK280073-603
MK280073-604		RNA Gene		2	GC08P051496	2.600073814	https://www.genecards.org/cgi-bin/carddisp.pl?gene=MK280073-604
MK280073-605		RNA Gene		2	GC08P051767	2.600073814	https://www.genecards.org/cgi-bin/carddisp.pl?gene=MK280073-605
MK280073-607		RNA Gene		2	GC08M056495	2.600073814	https://www.genecards.org/cgi-bin/carddisp.pl?gene=MK280073-607
MK280073-608		RNA Gene		2	GC08P064087	2.600073814	https://www.genecards.org/cgi-bin/carddisp.pl?gene=MK280073-608
MK280073-610		RNA Gene		2	GC08P070812	2.600073814	https://www.genecards.org/cgi-bin/carddisp.pl?gene=MK280073-610
MK280073-611		RNA Gene		2	GC08M076901	2.600073814	https://www.genecards.org/cgi-bin/carddisp.pl?gene=MK280073-611
MK280073-612		RNA Gene		2	GC08M077605	2.600073814	https://www.genecards.org/cgi-bin/carddisp.pl?gene=MK280073-612
MK280073-613		RNA Gene		2	GC08M081329	2.600073814	https://www.genecards.org/cgi-bin/carddisp.pl?gene=MK280073-613
MK280073-614		RNA Gene		2	GC08M084619	2.600073814	https://www.genecards.org/cgi-bin/carddisp.pl?gene=MK280073-614
MK280073-616		RNA Gene		2	GC08P089514	2.600073814	https://www.genecards.org/cgi-bin/carddisp.pl?gene=MK280073-616
MK280073-617		RNA Gene		2	GC08P090048	2.600073814	https://www.genecards.org/cgi-bin/carddisp.pl?gene=MK280073-617
MK280073-619		RNA Gene		2	GC08P099743	2.600073814	https://www.genecards.org/cgi-bin/carddisp.pl?gene=MK280073-619
MK280073-620		RNA Gene		2	GC08M103607	2.600073814	https://www.genecards.org/cgi-bin/carddisp.pl?gene=MK280073-620
MK280073-622		RNA Gene		2	GC08P107244	2.600073814	https://www.genecards.org/cgi-bin/carddisp.pl?gene=MK280073-622
MK280073-626		RNA Gene		2	GC08M120648	2.600073814	https://www.genecards.org/cgi-bin/carddisp.pl?gene=MK280073-626
MK280073-627		RNA Gene		2	GC08P128347	2.600073814	https://www.genecards.org/cgi-bin/carddisp.pl?gene=MK280073-627
MK280073-628		RNA Gene		2	GC08P131067	2.600073814	https://www.genecards.org/cgi-bin/carddisp.pl?gene=MK280073-628
MK280073-630		RNA Gene		2	GC09P001562	2.600073814	https://www.genecards.org/cgi-bin/carddisp.pl?gene=MK280073-630
MK280073-631		RNA Gene		2	GC09M001574	2.600073814	https://www.genecards.org/cgi-bin/carddisp.pl?gene=MK280073-631
MK280073-632		RNA Gene		2	GC09M008007	2.600073814	https://www.genecards.org/cgi-bin/carddisp.pl?gene=MK280073-632
MK280073-633		RNA Gene		2	GC09M009372	2.600073814	https://www.genecards.org/cgi-bin/carddisp.pl?gene=MK280073-633
MK280073-634		RNA Gene		2	GC09M010897	2.600073814	https://www.genecards.org/cgi-bin/carddisp.pl?gene=MK280073-634
MK280073-635		RNA Gene		2	GC09M011640	2.600073814	https://www.genecards.org/cgi-bin/carddisp.pl?gene=MK280073-635
MK280073-636		RNA Gene		2	GC09M013345	2.600073814	https://www.genecards.org/cgi-bin/carddisp.pl?gene=MK280073-636
MK280073-637		RNA Gene		2	GC09P015885	2.600073814	https://www.genecards.org/cgi-bin/carddisp.pl?gene=MK280073-637
MK280073-638		RNA Gene		2	GC09M017681	2.600073814	https://www.genecards.org/cgi-bin/carddisp.pl?gene=MK280073-638
MK280073-639		RNA Gene		2	GC09P018717	2.600073814	https://www.genecards.org/cgi-bin/carddisp.pl?gene=MK280073-639
MK280073-640		RNA Gene		2	GC09M024583	2.600073814	https://www.genecards.org/cgi-bin/carddisp.pl?gene=MK280073-640
MK280073-641		RNA Gene		2	GC09P027243	2.600073814	https://www.genecards.org/cgi-bin/carddisp.pl?gene=MK280073-641
MK280073-642		RNA Gene		2	GC09P029274	2.600073814	https://www.genecards.org/cgi-bin/carddisp.pl?gene=MK280073-642
MK280073-643		RNA Gene		2	GC09P030110	2.600073814	https://www.genecards.org/cgi-bin/carddisp.pl?gene=MK280073-643
MK280073-644		RNA Gene		2	GC09M032247	2.600073814	https://www.genecards.org/cgi-bin/carddisp.pl?gene=MK280073-644
MK280073-645		RNA Gene		2	GC09P063932	2.600073814	https://www.genecards.org/cgi-bin/carddisp.pl?gene=MK280073-645
MK280073-646		RNA Gene		2	GC09P069952	2.600073814	https://www.genecards.org/cgi-bin/carddisp.pl?gene=MK280073-646
MK280073-647		RNA Gene		2	GC09M065713	2.600073814	https://www.genecards.org/cgi-bin/carddisp.pl?gene=MK280073-647
MK280073-648		RNA Gene		2	GC09M069734	2.600073814	https://www.genecards.org/cgi-bin/carddisp.pl?gene=MK280073-648
MK280073-649		RNA Gene		2	GC09M069738	2.600073814	https://www.genecards.org/cgi-bin/carddisp.pl?gene=MK280073-649
MK280073-650		RNA Gene		2	GC09P084638	2.600073814	https://www.genecards.org/cgi-bin/carddisp.pl?gene=MK280073-650
MK280073-651		RNA Gene		2	GC09P085761	2.600073814	https://www.genecards.org/cgi-bin/carddisp.pl?gene=MK280073-651
MK280073-652		RNA Gene		2	GC09P087045	2.600073814	https://www.genecards.org/cgi-bin/carddisp.pl?gene=MK280073-652
MK280073-653		RNA Gene		2	GC09P087905	2.600073814	https://www.genecards.org/cgi-bin/carddisp.pl?gene=MK280073-653
MK280073-657		RNA Gene		2	GC09P095770	2.600073814	https://www.genecards.org/cgi-bin/carddisp.pl?gene=MK280073-657
MK280073-658		RNA Gene		2	GC09P097208	2.600073814	https://www.genecards.org/cgi-bin/carddisp.pl?gene=MK280073-658
MK280073-660		RNA Gene		2	GC09M106259	2.600073814	https://www.genecards.org/cgi-bin/carddisp.pl?gene=MK280073-660
MK280073-661		RNA Gene		2	GC09P110397	2.600073814	https://www.genecards.org/cgi-bin/carddisp.pl?gene=MK280073-661
MK280073-662		RNA Gene		2	GC0XP012110	2.600073814	https://www.genecards.org/cgi-bin/carddisp.pl?gene=MK280073-662
MK280073-663		RNA Gene		2	GC0XP014004	2.600073814	https://www.genecards.org/cgi-bin/carddisp.pl?gene=MK280073-663
MK280073-664		RNA Gene		2	GC0XP016364	2.600073814	https://www.genecards.org/cgi-bin/carddisp.pl?gene=MK280073-664
MK280073-665		RNA Gene		2	GC0XP016501	2.600073814	https://www.genecards.org/cgi-bin/carddisp.pl?gene=MK280073-665
MK280073-666		RNA Gene		2	GC0XM017726	2.600073814	https://www.genecards.org/cgi-bin/carddisp.pl?gene=MK280073-666
MK280073-667		RNA Gene		2	GC0XP020849	2.600073814	https://www.genecards.org/cgi-bin/carddisp.pl?gene=MK280073-667
MK280073-668		RNA Gene		2	GC0XP026047	2.600073814	https://www.genecards.org/cgi-bin/carddisp.pl?gene=MK280073-668
MK280073-669		RNA Gene		2	GC0XM027525	2.600073814	https://www.genecards.org/cgi-bin/carddisp.pl?gene=MK280073-669
MK280073-671		RNA Gene		2	GC0XM029985	2.600073814	https://www.genecards.org/cgi-bin/carddisp.pl?gene=MK280073-671
MK280073-672		RNA Gene		2	GC0XM030972	2.600073814	https://www.genecards.org/cgi-bin/carddisp.pl?gene=MK280073-672
MK280073-673		RNA Gene		2	GC0XM031081	2.600073814	https://www.genecards.org/cgi-bin/carddisp.pl?gene=MK280073-673
MK280073-675		RNA Gene		2	GC0XM051963	2.600073814	https://www.genecards.org/cgi-bin/carddisp.pl?gene=MK280073-675
MK280073-677		RNA Gene		2	GC0XP063650	2.600073814	https://www.genecards.org/cgi-bin/carddisp.pl?gene=MK280073-677
MK280073-679		RNA Gene		2	GC0XP068012	2.600073814	https://www.genecards.org/cgi-bin/carddisp.pl?gene=MK280073-679
MK280073-680		RNA Gene		2	GC0XP076271	2.600073814	https://www.genecards.org/cgi-bin/carddisp.pl?gene=MK280073-680
MK280073-681		RNA Gene		2	GC0XM080155	2.600073814	https://www.genecards.org/cgi-bin/carddisp.pl?gene=MK280073-681
MK280073-682		RNA Gene		2	GC0XM091335	2.600073814	https://www.genecards.org/cgi-bin/carddisp.pl?gene=MK280073-682
MK280073-684		RNA Gene		2	GC0XP100058	2.600073814	https://www.genecards.org/cgi-bin/carddisp.pl?gene=MK280073-684
MK280073-685		RNA Gene		2	GC0XM105041	2.600073814	https://www.genecards.org/cgi-bin/carddisp.pl?gene=MK280073-685
MK280073-687		RNA Gene		2	GC0XP133624	2.600073814	https://www.genecards.org/cgi-bin/carddisp.pl?gene=MK280073-687
MK280073-690		RNA Gene		2	GC0XM142910	2.600073814	https://www.genecards.org/cgi-bin/carddisp.pl?gene=MK280073-690
MK280073-692		RNA Gene		2	GC0XM155303	2.600073814	https://www.genecards.org/cgi-bin/carddisp.pl?gene=MK280073-692
MK280073-693		RNA Gene		2	GC0YP004426	2.600073814	https://www.genecards.org/cgi-bin/carddisp.pl?gene=MK280073-693
MK280073-694		RNA Gene		2	GC0YP004755	2.600073814	https://www.genecards.org/cgi-bin/carddisp.pl?gene=MK280073-694
MK280073-695		RNA Gene		2	GC0YP005270	2.600073814	https://www.genecards.org/cgi-bin/carddisp.pl?gene=MK280073-695
MK280073-696		RNA Gene		2	GC0YP005288	2.600073814	https://www.genecards.org/cgi-bin/carddisp.pl?gene=MK280073-696
MK280073-697		RNA Gene		2	GC0YM005046	2.600073814	https://www.genecards.org/cgi-bin/carddisp.pl?gene=MK280073-697
MK280073-698		RNA Gene		2	GC0YM006152	2.600073814	https://www.genecards.org/cgi-bin/carddisp.pl?gene=MK280073-698
MK280073-699		RNA Gene		2	GC0YM008139	2.600073814	https://www.genecards.org/cgi-bin/carddisp.pl?gene=MK280073-699
MK280073-700		RNA Gene		2	GC0YP010064	2.600073814	https://www.genecards.org/cgi-bin/carddisp.pl?gene=MK280073-700
MK280073-701		RNA Gene		2	GC0YM010309	2.600073814	https://www.genecards.org/cgi-bin/carddisp.pl?gene=MK280073-701
MK280073-702		RNA Gene		2	GC0YM010310	2.600073814	https://www.genecards.org/cgi-bin/carddisp.pl?gene=MK280073-702
MK280073-703		RNA Gene		2	GC0YM011993	2.600073814	https://www.genecards.org/cgi-bin/carddisp.pl?gene=MK280073-703
MK280073-704		RNA Gene		2	GC0YP012139	2.600073814	https://www.genecards.org/cgi-bin/carddisp.pl?gene=MK280073-704
MK280073-705		RNA Gene		2	GC0YM013147	2.600073814	https://www.genecards.org/cgi-bin/carddisp.pl?gene=MK280073-705
MK280073-706		RNA Gene		2	GC0YM013518	2.600073814	https://www.genecards.org/cgi-bin/carddisp.pl?gene=MK280073-706
MK280073-707		RNA Gene		2	GC0YP014079	2.600073814	https://www.genecards.org/cgi-bin/carddisp.pl?gene=MK280073-707
MK280073-708		RNA Gene		2	GC0YM013869	2.600073814	https://www.genecards.org/cgi-bin/carddisp.pl?gene=MK280073-708
MK280073-709		RNA Gene		2	GC0YP014030	2.600073814	https://www.genecards.org/cgi-bin/carddisp.pl?gene=MK280073-709
MK280073-710		RNA Gene		2	GC0YM014028	2.600073814	https://www.genecards.org/cgi-bin/carddisp.pl?gene=MK280073-710
MK280073-711		RNA Gene		2	GC0YP014285	2.600073814	https://www.genecards.org/cgi-bin/carddisp.pl?gene=MK280073-711
MK280073-712		RNA Gene		2	GC0YP014925	2.600073814	https://www.genecards.org/cgi-bin/carddisp.pl?gene=MK280073-712
MK280073-713		RNA Gene		2	GC0YP014956	2.600073814	https://www.genecards.org/cgi-bin/carddisp.pl?gene=MK280073-713
MK280073-714		RNA Gene		2	GC0YP015026	2.600073814	https://www.genecards.org/cgi-bin/carddisp.pl?gene=MK280073-714
MK280073-715		RNA Gene		2	GC0YM015158	2.600073814	https://www.genecards.org/cgi-bin/carddisp.pl?gene=MK280073-715
MK280073-716		RNA Gene		2	GC0YM015589	2.600073814	https://www.genecards.org/cgi-bin/carddisp.pl?gene=MK280073-716
MK280073-717		RNA Gene		2	GC0YP015889	2.600073814	https://www.genecards.org/cgi-bin/carddisp.pl?gene=MK280073-717
MK280073-718		RNA Gene		2	GC0YP016029	2.600073814	https://www.genecards.org/cgi-bin/carddisp.pl?gene=MK280073-718
MK280073-719		RNA Gene		2	GC0YP017217	2.600073814	https://www.genecards.org/cgi-bin/carddisp.pl?gene=MK280073-719
MK280073-720		RNA Gene		2	GC0YM019584	2.600073814	https://www.genecards.org/cgi-bin/carddisp.pl?gene=MK280073-720
MK280073-721		RNA Gene		2	GC0YM019752	2.600073814	https://www.genecards.org/cgi-bin/carddisp.pl?gene=MK280073-721
MK280073-722		RNA Gene		2	GC0YP019900	2.600073814	https://www.genecards.org/cgi-bin/carddisp.pl?gene=MK280073-722
IL6R	Interleukin 6 Receptor	Protein Coding	P08887	57	GC01P154405	2.598227501	https://www.genecards.org/cgi-bin/carddisp.pl?gene=IL6R
RAB8B	RAB8B, Member RAS Oncogene Family	Protein Coding	Q92930	47	GC15P137040	2.59607172	https://www.genecards.org/cgi-bin/carddisp.pl?gene=RAB8B
RAB2A	RAB2A, Member RAS Oncogene Family	Protein Coding	P61019	48	GC08P060516	2.595690012	https://www.genecards.org/cgi-bin/carddisp.pl?gene=RAB2A
CTSK	Cathepsin K	Protein Coding	P43235	57	GC01M155887	2.59297204	https://www.genecards.org/cgi-bin/carddisp.pl?gene=CTSK
LGALS1	Galectin 1	Protein Coding	P09382	49	GC22P037675	2.588900328	https://www.genecards.org/cgi-bin/carddisp.pl?gene=LGALS1
TUBA1C	Tubulin Alpha 1c	Protein Coding	Q9BQE3	48	GC12P049188	2.587213278	https://www.genecards.org/cgi-bin/carddisp.pl?gene=TUBA1C
PPP1CA	Protein Phosphatase 1 Catalytic Subunit Alpha	Protein Coding	P62136	53	GC11M109346	2.586256266	https://www.genecards.org/cgi-bin/carddisp.pl?gene=PPP1CA
ITGA5	Integrin Subunit Alpha 5	Protein Coding	P08648	55	GC12M055257	2.585965157	https://www.genecards.org/cgi-bin/carddisp.pl?gene=ITGA5
HSP90B1	Heat Shock Protein 90 Beta Family Member 1	Protein Coding	P14625	54	GC12P103930	2.583563328	https://www.genecards.org/cgi-bin/carddisp.pl?gene=HSP90B1
GJA1	Gap Junction Protein Alpha 1	Protein Coding	P17302	57	GC06P121436	2.576048136	https://www.genecards.org/cgi-bin/carddisp.pl?gene=GJA1
NLRP6	NLR Family Pyrin Domain Containing 6	Protein Coding	P59044	45	GC11P000278	2.575526953	https://www.genecards.org/cgi-bin/carddisp.pl?gene=NLRP6
RNF41	Ring Finger Protein 41	Protein Coding	Q9H4P4	45	GC12M056202	2.575526953	https://www.genecards.org/cgi-bin/carddisp.pl?gene=RNF41
AR	Androgen Receptor	Protein Coding	P10275	58	GC0XP067544	2.572191238	https://www.genecards.org/cgi-bin/carddisp.pl?gene=AR
PPP2CA	Protein Phosphatase 2 Catalytic Subunit Alpha	Protein Coding	P67775	56	GC05M134194	2.568944693	https://www.genecards.org/cgi-bin/carddisp.pl?gene=PPP2CA
RNF5	Ring Finger Protein 5	Protein Coding	Q99942	47	GC06P104125	2.566250801	https://www.genecards.org/cgi-bin/carddisp.pl?gene=RNF5
PABPC1	Poly(A) Binding Protein Cytoplasmic 1	Protein Coding	P11940	49	GC08M100685	2.565073967	https://www.genecards.org/cgi-bin/carddisp.pl?gene=PABPC1
CTSL	Cathepsin L	Protein Coding	P07711	54	GC09P087725	2.564848661	https://www.genecards.org/cgi-bin/carddisp.pl?gene=CTSL
TUBB	Tubulin Beta Class I	Protein Coding	P07437	56	GC06P104078	2.564168453	https://www.genecards.org/cgi-bin/carddisp.pl?gene=TUBB
FBXW7	F-Box And WD Repeat Domain Containing 7	Protein Coding	Q969H0	52	GC04M152321	2.56371069	https://www.genecards.org/cgi-bin/carddisp.pl?gene=FBXW7
MYCBP2	MYC Binding Protein 2	Protein Coding	O75592	45	GC13M077044	2.560891151	https://www.genecards.org/cgi-bin/carddisp.pl?gene=MYCBP2
NPM1	Nucleophosmin 1	Protein Coding	P06748	57	GC05P171387	2.558693409	https://www.genecards.org/cgi-bin/carddisp.pl?gene=NPM1
APAF1	Apoptotic Peptidase Activating Factor 1	Protein Coding	O14727	54	GC12P098645	2.558366537	https://www.genecards.org/cgi-bin/carddisp.pl?gene=APAF1
XPO1	Exportin 1	Protein Coding	O14980	54	GC02M061445	2.55832386	https://www.genecards.org/cgi-bin/carddisp.pl?gene=XPO1
RAB13	RAB13, Member RAS Oncogene Family	Protein Coding	P51153	42	GC01M153981	2.557985067	https://www.genecards.org/cgi-bin/carddisp.pl?gene=RAB13
MIAT	Myocardial Infarction Associated Transcript	RNA Gene		27	GC22P026646	2.557082176	https://www.genecards.org/cgi-bin/carddisp.pl?gene=MIAT
OLR1	Oxidized Low Density Lipoprotein Receptor 1	Protein Coding	P78380	49	GC12M024903	2.55684948	https://www.genecards.org/cgi-bin/carddisp.pl?gene=OLR1
DAXX	Death Domain Associated Protein	Protein Coding	Q9UER7	50	GC06M033318	2.551862955	https://www.genecards.org/cgi-bin/carddisp.pl?gene=DAXX
MAVS	Mitochondrial Antiviral Signaling Protein	Protein Coding	Q7Z434	46	GC20P004927	2.551420212	https://www.genecards.org/cgi-bin/carddisp.pl?gene=MAVS
DLEU2	Deleted In Lymphocytic Leukemia 2	RNA Gene		26	GC13M049913	2.549078226	https://www.genecards.org/cgi-bin/carddisp.pl?gene=DLEU2
MIR335	MicroRNA 335	RNA Gene		22	GC07P130496	2.544490099	https://www.genecards.org/cgi-bin/carddisp.pl?gene=MIR335
MAGEA6	MAGE Family Member A6	Protein Coding	P43360	40	GC0XM152766	2.544404268	https://www.genecards.org/cgi-bin/carddisp.pl?gene=MAGEA6
BECN1P2	Beclin 1 Pseudogene 2	Pseudogene		6	GC06P071075	2.540348768	https://www.genecards.org/cgi-bin/carddisp.pl?gene=BECN1P2
CDK1	Cyclin Dependent Kinase 1	Protein Coding	P06493	55	GC10P060772	2.539848566	https://www.genecards.org/cgi-bin/carddisp.pl?gene=CDK1
BANF1	BAF Nuclear Assembly Factor 1	Protein Coding	O75531	49	GC11P066002	2.539481163	https://www.genecards.org/cgi-bin/carddisp.pl?gene=BANF1
SYT11	Synaptotagmin 11	Protein Coding	Q9BT88	46	GC01P155859	2.536204815	https://www.genecards.org/cgi-bin/carddisp.pl?gene=SYT11
SYNPO2	Synaptopodin 2	Protein Coding	Q9UMS6	44	GC04P118850	2.536204815	https://www.genecards.org/cgi-bin/carddisp.pl?gene=SYNPO2
UBE3C	Ubiquitin Protein Ligase E3C	Protein Coding	Q15386	48	GC07P157138	2.536200047	https://www.genecards.org/cgi-bin/carddisp.pl?gene=UBE3C
EEF2K	Eukaryotic Elongation Factor 2 Kinase	Protein Coding	O00418	53	GC16P046646	2.533334255	https://www.genecards.org/cgi-bin/carddisp.pl?gene=EEF2K
TRIM22	Tripartite Motif Containing 22	Protein Coding	Q8IYM9	46	GC11P005689	2.53310585	https://www.genecards.org/cgi-bin/carddisp.pl?gene=TRIM22
BMF	Bcl2 Modifying Factor	Protein Coding	Q96LC9	44	GC15M040087	2.531784058	https://www.genecards.org/cgi-bin/carddisp.pl?gene=BMF
SNHG16	Small Nucleolar RNA Host Gene 16	RNA Gene		22	GC17P076544	2.530840158	https://www.genecards.org/cgi-bin/carddisp.pl?gene=SNHG16
COPB1	COPI Coat Complex Subunit Beta 1	Protein Coding	P53618	48	GC11M014436	2.530673742	https://www.genecards.org/cgi-bin/carddisp.pl?gene=COPB1
USP30	Ubiquitin Specific Peptidase 30	Protein Coding	Q70CQ3	44	GC12P109027	2.527134657	https://www.genecards.org/cgi-bin/carddisp.pl?gene=USP30
YWHAH	Tyrosine 3-Monooxygenase/Tryptophan 5-Monooxygenase Activation Protein Eta	Protein Coding	Q04917	53	GC22P031944	2.522653818	https://www.genecards.org/cgi-bin/carddisp.pl?gene=YWHAH
MFF	Mitochondrial Fission Factor	Protein Coding	Q9GZY8	46	GC02P227325	2.510176897	https://www.genecards.org/cgi-bin/carddisp.pl?gene=MFF
MIR375	MicroRNA 375	RNA Gene		23	GC02M219001	2.506987095	https://www.genecards.org/cgi-bin/carddisp.pl?gene=MIR375
MAP3K7	Mitogen-Activated Protein Kinase Kinase Kinase 7	Protein Coding	O43318	58	GC06M090513	2.503463268	https://www.genecards.org/cgi-bin/carddisp.pl?gene=MAP3K7
RAB14	RAB14, Member RAS Oncogene Family	Protein Coding	P61106	46	GC09M121178	2.502119541	https://www.genecards.org/cgi-bin/carddisp.pl?gene=RAB14
MMP14	Matrix Metallopeptidase 14	Protein Coding	P50281	58	GC14P038444	2.500063181	https://www.genecards.org/cgi-bin/carddisp.pl?gene=MMP14
VAPA	VAMP Associated Protein A	Protein Coding	Q9P0L0	49	GC18P009904	2.498625994	https://www.genecards.org/cgi-bin/carddisp.pl?gene=VAPA
SNHG6	Small Nucleolar RNA Host Gene 6	RNA Gene		22	GC08M066921	2.49825716	https://www.genecards.org/cgi-bin/carddisp.pl?gene=SNHG6
STX5	Syntaxin 5	Protein Coding	Q13190	48	GC11M062806	2.497505665	https://www.genecards.org/cgi-bin/carddisp.pl?gene=STX5
ACTB	Actin Beta	Protein Coding	P60709	56	GC07M005527	2.497457027	https://www.genecards.org/cgi-bin/carddisp.pl?gene=ACTB
MIR193A	MicroRNA 193a	RNA Gene		22	GC17P031559	2.493562698	https://www.genecards.org/cgi-bin/carddisp.pl?gene=MIR193A
ANXA5	Annexin A5	Protein Coding	P08758	53	GC04M121667	2.491489887	https://www.genecards.org/cgi-bin/carddisp.pl?gene=ANXA5
UBE2D3	Ubiquitin Conjugating Enzyme E2 D3	Protein Coding	P61077	51	GC04M102794	2.489795208	https://www.genecards.org/cgi-bin/carddisp.pl?gene=UBE2D3
TRAP1	TNF Receptor Associated Protein 1	Protein Coding	Q12931	50	GC16M010658	2.48954916	https://www.genecards.org/cgi-bin/carddisp.pl?gene=TRAP1
PCNA	Proliferating Cell Nuclear Antigen	Protein Coding	P12004	57	GC20M005114	2.488118887	https://www.genecards.org/cgi-bin/carddisp.pl?gene=PCNA
BHLHE40	Basic Helix-Loop-Helix Family Member E40	Protein Coding	O14503	47	GC03P004980	2.488118887	https://www.genecards.org/cgi-bin/carddisp.pl?gene=BHLHE40
LAMTOR3	Late Endosomal/Lysosomal Adaptor, MAPK And MTOR Activator 3	Protein Coding	Q9UHA4	46	GC04M099878	2.488118887	https://www.genecards.org/cgi-bin/carddisp.pl?gene=LAMTOR3
TUBA8	Tubulin Alpha 8	Protein Coding	Q9NY65	52	GC22P018110	2.485534906	https://www.genecards.org/cgi-bin/carddisp.pl?gene=TUBA8
MIR106A	MicroRNA 106a	RNA Gene		21	GC0XM134379	2.484838009	https://www.genecards.org/cgi-bin/carddisp.pl?gene=MIR106A
CASC8	Cancer Susceptibility 8	RNA Gene		18	GC08M133872	2.482221842	https://www.genecards.org/cgi-bin/carddisp.pl?gene=CASC8
PCAT2	Prostate Cancer Associated Transcript 2	RNA Gene		18	GC08M127072	2.482221842	https://www.genecards.org/cgi-bin/carddisp.pl?gene=PCAT2
PEA15	Proliferation And Apoptosis Adaptor Protein 15	Protein Coding	Q15121	48	GC01P160205	2.481508017	https://www.genecards.org/cgi-bin/carddisp.pl?gene=PEA15
CALR	Calreticulin	Protein Coding	P27797	58	GC19P012938	2.480823517	https://www.genecards.org/cgi-bin/carddisp.pl?gene=CALR
MIR146A	MicroRNA 146a	RNA Gene		25	GC05P160485	2.474800348	https://www.genecards.org/cgi-bin/carddisp.pl?gene=MIR146A
GRAMD1A	GRAM Domain Containing 1A	Protein Coding	Q96CP6	40	GC19P083142	2.473652124	https://www.genecards.org/cgi-bin/carddisp.pl?gene=GRAMD1A
ACIN1	Apoptotic Chromatin Condensation Inducer 1	Protein Coding	Q9UKV3	48	GC14M023058	2.473201752	https://www.genecards.org/cgi-bin/carddisp.pl?gene=ACIN1
FLNC	Filamin C	Protein Coding	Q14315	52	GC07P128830	2.470678806	https://www.genecards.org/cgi-bin/carddisp.pl?gene=FLNC
NCOA4	Nuclear Receptor Coactivator 4	Protein Coding	Q13772	46	GC10M046005	2.469350815	https://www.genecards.org/cgi-bin/carddisp.pl?gene=NCOA4
SNX30	Sorting Nexin Family Member 30	Protein Coding	Q5VWJ9	40	GC09P112753	2.468922853	https://www.genecards.org/cgi-bin/carddisp.pl?gene=SNX30
BMI1	BMI1 Proto-Oncogene, Polycomb Ring Finger	Protein Coding	P35226	49	GC10P022326	2.468749523	https://www.genecards.org/cgi-bin/carddisp.pl?gene=BMI1
RAB24	RAB24, Member RAS Oncogene Family	Protein Coding	Q969Q5	42	GC05M177301	2.468545675	https://www.genecards.org/cgi-bin/carddisp.pl?gene=RAB24
TNFSF11	TNF Superfamily Member 11	Protein Coding	O14788	56	GC13P042562	2.46514535	https://www.genecards.org/cgi-bin/carddisp.pl?gene=TNFSF11
ITGA3	Integrin Subunit Alpha 3	Protein Coding	P26006	55	GC17P050055	2.461714745	https://www.genecards.org/cgi-bin/carddisp.pl?gene=ITGA3
EPHA3	EPH Receptor A3	Protein Coding	P29320	53	GC03P089077	2.456842661	https://www.genecards.org/cgi-bin/carddisp.pl?gene=EPHA3
DYNC1I1	Dynein Cytoplasmic 1 Intermediate Chain 1	Protein Coding	O14576	47	GC07P095772	2.456641197	https://www.genecards.org/cgi-bin/carddisp.pl?gene=DYNC1I1
SETD2	SET Domain Containing 2, Histone Lysine Methyltransferase	Protein Coding	Q9BYW2	54	GC03M047033	2.456200361	https://www.genecards.org/cgi-bin/carddisp.pl?gene=SETD2
MIR146B	MicroRNA 146b	RNA Gene		24	GC10P102436	2.454651117	https://www.genecards.org/cgi-bin/carddisp.pl?gene=MIR146B
ERBB4	Erb-B2 Receptor Tyrosine Kinase 4	Protein Coding	Q15303	61	GC02M211375	2.450890541	https://www.genecards.org/cgi-bin/carddisp.pl?gene=ERBB4
PON3	Paraoxonase 3	Protein Coding	Q15166	51	GC07M095359	2.450890541	https://www.genecards.org/cgi-bin/carddisp.pl?gene=PON3
PRPH	Peripherin	Protein Coding	P41219	50	GC12P050424	2.450890541	https://www.genecards.org/cgi-bin/carddisp.pl?gene=PRPH
SCAF4	SR-Related CTD Associated Factor 4	Protein Coding	O95104	43	GC21M031671	2.450890541	https://www.genecards.org/cgi-bin/carddisp.pl?gene=SCAF4
TROAP-AS1	TROAP And PRPH Antisense RNA 1	RNA Gene		17	GC12M050442	2.450890541	https://www.genecards.org/cgi-bin/carddisp.pl?gene=TROAP-AS1
DNAJB1	DnaJ Heat Shock Protein Family (Hsp40) Member B1	Protein Coding	P25685	51	GC19M014514	2.446751595	https://www.genecards.org/cgi-bin/carddisp.pl?gene=DNAJB1
HSPA9	Heat Shock Protein Family A (Hsp70) Member 9	Protein Coding	P38646	54	GC05M138554	2.446647644	https://www.genecards.org/cgi-bin/carddisp.pl?gene=HSPA9
LDHA	Lactate Dehydrogenase A	Protein Coding	P00338	57	GC11P018394	2.441291332	https://www.genecards.org/cgi-bin/carddisp.pl?gene=LDHA
MIR181A1	MicroRNA 181a-1	RNA Gene		21	GC01M198860	2.440757751	https://www.genecards.org/cgi-bin/carddisp.pl?gene=MIR181A1
RPS3	Ribosomal Protein S3	Protein Coding	P23396	50	GC11P079380	2.436645269	https://www.genecards.org/cgi-bin/carddisp.pl?gene=RPS3
VPS29	VPS29 Retromer Complex Component	Protein Coding	Q9UBQ0	46	GC12M110491	2.436380148	https://www.genecards.org/cgi-bin/carddisp.pl?gene=VPS29
IL4	Interleukin 4	Protein Coding	P05112	53	GC05P132673	2.435825825	https://www.genecards.org/cgi-bin/carddisp.pl?gene=IL4
ARG2	Arginase 2	Protein Coding	P78540	52	GC14P067619	2.434938431	https://www.genecards.org/cgi-bin/carddisp.pl?gene=ARG2
PSMB8	Proteasome 20S Subunit Beta 8	Protein Coding	P28062	57	GC06M032840	2.431353092	https://www.genecards.org/cgi-bin/carddisp.pl?gene=PSMB8
HDAC5	Histone Deacetylase 5	Protein Coding	Q9UQL6	55	GC17M044076	2.431353092	https://www.genecards.org/cgi-bin/carddisp.pl?gene=HDAC5
S100A4	S100 Calcium Binding Protein A4	Protein Coding	P26447	52	GC01M153543	2.430486202	https://www.genecards.org/cgi-bin/carddisp.pl?gene=S100A4
CREG1	Cellular Repressor Of E1A Stimulated Genes 1	Protein Coding	O75629	45	GC01M167498	2.428165436	https://www.genecards.org/cgi-bin/carddisp.pl?gene=CREG1
P4HB	Prolyl 4-Hydroxylase Subunit Beta	Protein Coding	P07237	56	GC17M081843	2.426830053	https://www.genecards.org/cgi-bin/carddisp.pl?gene=P4HB
PHAF1	Phagosome Assembly Factor 1	Protein Coding	Q9BSU1	39	GC16P067110	2.424767733	https://www.genecards.org/cgi-bin/carddisp.pl?gene=PHAF1
PPARG	Peroxisome Proliferator Activated Receptor Gamma	Protein Coding	P37231	60	GC03P012287	2.421551943	https://www.genecards.org/cgi-bin/carddisp.pl?gene=PPARG
MIR494	MicroRNA 494	RNA Gene		19	GC14P112755	2.420650482	https://www.genecards.org/cgi-bin/carddisp.pl?gene=MIR494
MALT1	MALT1 Paracaspase	Protein Coding	Q9UDY8	54	GC18P058671	2.418064356	https://www.genecards.org/cgi-bin/carddisp.pl?gene=MALT1
NDRG1	N-Myc Downstream Regulated 1	Protein Coding	Q92597	52	GC08M133237	2.418064356	https://www.genecards.org/cgi-bin/carddisp.pl?gene=NDRG1
SPARC	Secreted Protein Acidic And Cysteine Rich	Protein Coding	P09486	56	GC05M151661	2.407297373	https://www.genecards.org/cgi-bin/carddisp.pl?gene=SPARC
EPHB3	EPH Receptor B3	Protein Coding	P54753	54	GC03P184561	2.407297373	https://www.genecards.org/cgi-bin/carddisp.pl?gene=EPHB3
EP300	E1A Binding Protein P300	Protein Coding	Q09472	60	GC22P052546	2.406662464	https://www.genecards.org/cgi-bin/carddisp.pl?gene=EP300
LRRC25	Leucine Rich Repeat Containing 25	Protein Coding	Q8N386	42	GC19M018440	2.405325651	https://www.genecards.org/cgi-bin/carddisp.pl?gene=LRRC25
CASC2	Cancer Susceptibility 2	RNA Gene	Q8IU53	29	GC10P118046	2.401596546	https://www.genecards.org/cgi-bin/carddisp.pl?gene=CASC2
DEPDC5	DEP Domain Containing 5, GATOR1 Subcomplex Subunit	Protein Coding	O75140	49	GC22P031753	2.40153718	https://www.genecards.org/cgi-bin/carddisp.pl?gene=DEPDC5
RAB38	RAB38, Member RAS Oncogene Family	Protein Coding	P57729	46	GC11M109795	2.39956522	https://www.genecards.org/cgi-bin/carddisp.pl?gene=RAB38
ATP6V1A	ATPase H+ Transporting V1 Subunit A	Protein Coding	P38606	52	GC03P113747	2.396819592	https://www.genecards.org/cgi-bin/carddisp.pl?gene=ATP6V1A
IFNL2	Interferon Lambda 2	Protein Coding	Q8IZJ0	41	GC19P039268	2.394922972	https://www.genecards.org/cgi-bin/carddisp.pl?gene=IFNL2
SNX4	Sorting Nexin 4	Protein Coding	O95219	40	GC03M125446	2.390185118	https://www.genecards.org/cgi-bin/carddisp.pl?gene=SNX4
RAN	RAN, Member RAS Oncogene Family	Protein Coding	P62826	50	GC12P130874	2.387721062	https://www.genecards.org/cgi-bin/carddisp.pl?gene=RAN
TFE3	Transcription Factor Binding To IGHM Enhancer 3	Protein Coding	P19532	51	GC0XM049028	2.387234688	https://www.genecards.org/cgi-bin/carddisp.pl?gene=TFE3
PTRH2	Peptidyl-TRNA Hydrolase 2	Protein Coding	Q9Y3E5	50	GC17M059674	2.386111498	https://www.genecards.org/cgi-bin/carddisp.pl?gene=PTRH2
BCL2L10	BCL2 Like 10	Protein Coding	Q9HD36	45	GC15M134010	2.386111498	https://www.genecards.org/cgi-bin/carddisp.pl?gene=BCL2L10
TCP1	T-Complex 1	Protein Coding	P17987	49	GC06M159778	2.385432243	https://www.genecards.org/cgi-bin/carddisp.pl?gene=TCP1
EEF2	Eukaryotic Translation Elongation Factor 2	Protein Coding	P13639	55	GC19M003976	2.385356903	https://www.genecards.org/cgi-bin/carddisp.pl?gene=EEF2
HNRNPK	Heterogeneous Nuclear Ribonucleoprotein K	Protein Coding	P61978	52	GC09M102850	2.382857561	https://www.genecards.org/cgi-bin/carddisp.pl?gene=HNRNPK
BMPR2	Bone Morphogenetic Protein Receptor Type 2	Protein Coding	Q13873	57	GC02P202376	2.382021427	https://www.genecards.org/cgi-bin/carddisp.pl?gene=BMPR2
BCL2L2	BCL2 Like 2	Protein Coding	Q92843	49	GC14P038703	2.382021427	https://www.genecards.org/cgi-bin/carddisp.pl?gene=BCL2L2
GOLGA2	Golgin A2	Protein Coding	Q08379	48	GC09M128255	2.380752087	https://www.genecards.org/cgi-bin/carddisp.pl?gene=GOLGA2
TUBB2A	Tubulin Beta 2A Class IIa	Protein Coding	Q13885	53	GC06M003153	2.378398418	https://www.genecards.org/cgi-bin/carddisp.pl?gene=TUBB2A
CASP14	Caspase 14	Protein Coding	P31944	53	GC19P015049	2.372877598	https://www.genecards.org/cgi-bin/carddisp.pl?gene=CASP14
NQO1	NAD(P)H Quinone Dehydrogenase 1	Protein Coding	P15559	54	GC16M069706	2.37176013	https://www.genecards.org/cgi-bin/carddisp.pl?gene=NQO1
MIR373	MicroRNA 373	RNA Gene		22	GC19P083882	2.371201038	https://www.genecards.org/cgi-bin/carddisp.pl?gene=MIR373
CASP4	Caspase 4	Protein Coding	P49662	53	GC11M104942	2.368518829	https://www.genecards.org/cgi-bin/carddisp.pl?gene=CASP4
TLR2	Toll Like Receptor 2	Protein Coding	O60603	58	GC04P153684	2.367120743	https://www.genecards.org/cgi-bin/carddisp.pl?gene=TLR2
COPZ1	COPI Coat Complex Subunit Zeta 1	Protein Coding	P61923	46	GC12P054301	2.366205692	https://www.genecards.org/cgi-bin/carddisp.pl?gene=COPZ1
CCT8	Chaperonin Containing TCP1 Subunit 8	Protein Coding	P50990	47	GC21M029055	2.365294456	https://www.genecards.org/cgi-bin/carddisp.pl?gene=CCT8
SH3BGRL	SH3 Domain Binding Glutamate Rich Protein Like	Protein Coding	O75368	42	GC0XP081201	2.362840652	https://www.genecards.org/cgi-bin/carddisp.pl?gene=SH3BGRL
CCT2	Chaperonin Containing TCP1 Subunit 2	Protein Coding	P78371	49	GC12P069585	2.361707211	https://www.genecards.org/cgi-bin/carddisp.pl?gene=CCT2
SNHG5	Small Nucleolar RNA Host Gene 5	RNA Gene		24	GC06M085650	2.358501434	https://www.genecards.org/cgi-bin/carddisp.pl?gene=SNHG5
H2BC3	H2B Clustered Histone 3	Protein Coding	P33778	41	GC06M080532	2.355708122	https://www.genecards.org/cgi-bin/carddisp.pl?gene=H2BC3
WNT5A	Wnt Family Member 5A	Protein Coding	P41221	58	GC03M055465	2.354322433	https://www.genecards.org/cgi-bin/carddisp.pl?gene=WNT5A
DYNC1LI2	Dynein Cytoplasmic 1 Light Intermediate Chain 2	Protein Coding	O43237	45	GC16M066754	2.353778601	https://www.genecards.org/cgi-bin/carddisp.pl?gene=DYNC1LI2
PWAR1	Prader Willi/Angelman Region RNA 1	RNA Gene		17	GC15P025135	2.350323677	https://www.genecards.org/cgi-bin/carddisp.pl?gene=PWAR1
LINC01618	Long Intergenic Non-Protein Coding RNA 1618	RNA Gene		17	GC04P052873	2.348527908	https://www.genecards.org/cgi-bin/carddisp.pl?gene=LINC01618
LINC01554	Long Intergenic Non-Protein Coding RNA 1554	RNA Gene	Q52M75	24	GC05P095838	2.344831705	https://www.genecards.org/cgi-bin/carddisp.pl?gene=LINC01554
PRKAG3	Protein Kinase AMP-Activated Non-Catalytic Subunit Gamma 3	Protein Coding	Q9UGI9	49	GC02M218823	2.342615843	https://www.genecards.org/cgi-bin/carddisp.pl?gene=PRKAG3
NOP56	NOP56 Ribonucleoprotein	Protein Coding	O00567	50	GC20P004878	2.341936111	https://www.genecards.org/cgi-bin/carddisp.pl?gene=NOP56
RMC1	Regulator Of MON1-CCZ1	Protein Coding	Q96DM3	39	GC18P023504	2.34095788	https://www.genecards.org/cgi-bin/carddisp.pl?gene=RMC1
CLOCK	Clock Circadian Regulator	Protein Coding	O15516	50	GC04M055427	2.33931303	https://www.genecards.org/cgi-bin/carddisp.pl?gene=CLOCK
CHUK	Component Of Inhibitor Of Nuclear Factor Kappa B Kinase Complex	Protein Coding	O15111	57	GC10M100296	2.339303017	https://www.genecards.org/cgi-bin/carddisp.pl?gene=CHUK
AVEN	Apoptosis And Caspase Activation Inhibitor	Protein Coding	Q9NQS1	44	GC15M037137	2.33615303	https://www.genecards.org/cgi-bin/carddisp.pl?gene=AVEN
PSMD2	Proteasome 26S Subunit Ubiquitin Receptor, Non-ATPase 2	Protein Coding	Q13200	49	GC03P184298	2.335018158	https://www.genecards.org/cgi-bin/carddisp.pl?gene=PSMD2
IL24	Interleukin 24	Protein Coding	Q13007	48	GC01P206897	2.334741831	https://www.genecards.org/cgi-bin/carddisp.pl?gene=IL24
FIS1	Fission, Mitochondrial 1	Protein Coding	Q9Y3D6	45	GC07M101239	2.333314419	https://www.genecards.org/cgi-bin/carddisp.pl?gene=FIS1
CHMP3	Charged Multivesicular Body Protein 3	Protein Coding	Q9Y3E7	45	GC02M086505	2.331540346	https://www.genecards.org/cgi-bin/carddisp.pl?gene=CHMP3
ANXA1	Annexin A1	Protein Coding	P04083	53	GC09P073151	2.33009696	https://www.genecards.org/cgi-bin/carddisp.pl?gene=ANXA1
TLR3	Toll Like Receptor 3	Protein Coding	O15455	58	GC04P186059	2.324234962	https://www.genecards.org/cgi-bin/carddisp.pl?gene=TLR3
LAMP3	Lysosomal Associated Membrane Protein 3	Protein Coding	Q9UQV4	45	GC03M183122	2.323654413	https://www.genecards.org/cgi-bin/carddisp.pl?gene=LAMP3
RAB6A	RAB6A, Member RAS Oncogene Family	Protein Coding	P20340	48	GC11M109512	2.323332071	https://www.genecards.org/cgi-bin/carddisp.pl?gene=RAB6A
PIR	Pirin	Protein Coding	O00625	45	GC0XM015402	2.323332071	https://www.genecards.org/cgi-bin/carddisp.pl?gene=PIR
TOMM70	Translocase Of Outer Mitochondrial Membrane 70	Protein Coding	O94826	45	GC03M100364	2.320738316	https://www.genecards.org/cgi-bin/carddisp.pl?gene=TOMM70
PHGDH	Phosphoglycerate Dehydrogenase	Protein Coding	O43175	57	GC01P119660	2.317678213	https://www.genecards.org/cgi-bin/carddisp.pl?gene=PHGDH
SCOC	Short Coiled-Coil Protein	Protein Coding	Q9UIL1	41	GC04P140257	2.317658901	https://www.genecards.org/cgi-bin/carddisp.pl?gene=SCOC
IL17A	Interleukin 17A	Protein Coding	Q16552	49	GC06P052186	2.31540823	https://www.genecards.org/cgi-bin/carddisp.pl?gene=IL17A
ZC3H12A	Zinc Finger CCCH-Type Containing 12A	Protein Coding	Q5D1E8	45	GC01P037474	2.312397003	https://www.genecards.org/cgi-bin/carddisp.pl?gene=ZC3H12A
XRCC5	X-Ray Repair Cross Complementing 5	Protein Coding	P13010	51	GC02P216107	2.31225729	https://www.genecards.org/cgi-bin/carddisp.pl?gene=XRCC5
BMAL1	Basic Helix-Loop-Helix ARNT Like 1	Protein Coding	O00327	48	GC11P013277	2.309748888	https://www.genecards.org/cgi-bin/carddisp.pl?gene=BMAL1
FAF1	Fas Associated Factor 1	Protein Coding	Q9UNN5	48	GC01M050439	2.309465885	https://www.genecards.org/cgi-bin/carddisp.pl?gene=FAF1
RBX1	Ring-Box 1	Protein Coding	P62877	50	GC22P040951	2.308698177	https://www.genecards.org/cgi-bin/carddisp.pl?gene=RBX1
MEG8	Maternally Expressed 8, Small Nucleolar RNA Host Gene	RNA Gene		23	GC14P112720	2.305700302	https://www.genecards.org/cgi-bin/carddisp.pl?gene=MEG8
KDM4B	Lysine Demethylase 4B	Protein Coding	O94953	54	GC19P004969	2.305696964	https://www.genecards.org/cgi-bin/carddisp.pl?gene=KDM4B
RNF213	Ring Finger Protein 213	Protein Coding	Q63HN8	45	GC17P080260	2.303300619	https://www.genecards.org/cgi-bin/carddisp.pl?gene=RNF213
TAB2	TGF-Beta Activated Kinase 1 (MAP3K7) Binding Protein 2	Protein Coding	Q9NYJ8	56	GC06P149218	2.303189754	https://www.genecards.org/cgi-bin/carddisp.pl?gene=TAB2
ARFIP2	ADP Ribosylation Factor Interacting Protein 2	Protein Coding	P53365	47	GC11M008393	2.302837849	https://www.genecards.org/cgi-bin/carddisp.pl?gene=ARFIP2
ATP1A1	ATPase Na+/K+ Transporting Subunit Alpha 1	Protein Coding	P05023	57	GC01P116372	2.296732426	https://www.genecards.org/cgi-bin/carddisp.pl?gene=ATP1A1
SMAD1	SMAD Family Member 1	Protein Coding	Q15797	51	GC04P145481	2.295552492	https://www.genecards.org/cgi-bin/carddisp.pl?gene=SMAD1
ING1	Inhibitor Of Growth Family Member 1	Protein Coding	Q9UK53	50	GC13P110712	2.295552492	https://www.genecards.org/cgi-bin/carddisp.pl?gene=ING1
NR1D2	Nuclear Receptor Subfamily 1 Group D Member 2	Protein Coding	Q14995	48	GC03P023945	2.295552492	https://www.genecards.org/cgi-bin/carddisp.pl?gene=NR1D2
TRIM50	Tripartite Motif Containing 50	Protein Coding	Q86XT4	40	GC07M073312	2.295215845	https://www.genecards.org/cgi-bin/carddisp.pl?gene=TRIM50
WDR24	WD Repeat Domain 24	Protein Coding	Q96S15	38	GC16M010373	2.293438673	https://www.genecards.org/cgi-bin/carddisp.pl?gene=WDR24
SNORD118	Small Nucleolar RNA, C/D Box 118	RNA Gene		22	GC17M013550	2.29258728	https://www.genecards.org/cgi-bin/carddisp.pl?gene=SNORD118
PLK1	Polo Like Kinase 1	Protein Coding	P53350	58	GC16P046733	2.292358398	https://www.genecards.org/cgi-bin/carddisp.pl?gene=PLK1
SUMO1	Small Ubiquitin Like Modifier 1	Protein Coding	P63165	53	GC02M202206	2.28990531	https://www.genecards.org/cgi-bin/carddisp.pl?gene=SUMO1
PDPK1	3-Phosphoinositide Dependent Protein Kinase 1	Protein Coding	O15530	55	GC16P002537	2.289852619	https://www.genecards.org/cgi-bin/carddisp.pl?gene=PDPK1
PHB1	Prohibitin 1	Protein Coding	P35232	52	GC17M061304	2.289655924	https://www.genecards.org/cgi-bin/carddisp.pl?gene=PHB1
ESR2	Estrogen Receptor 2	Protein Coding	Q92731	56	GC14M064084	2.283493996	https://www.genecards.org/cgi-bin/carddisp.pl?gene=ESR2
SND1	Staphylococcal Nuclease And Tudor Domain Containing 1	Protein Coding	Q7KZF4	47	GC07P127652	2.283419132	https://www.genecards.org/cgi-bin/carddisp.pl?gene=SND1
FLNA	Filamin A	Protein Coding	P21333	55	GC0XM154348	2.282709599	https://www.genecards.org/cgi-bin/carddisp.pl?gene=FLNA
MIR15B	MicroRNA 15b	RNA Gene		22	GC03P160404	2.282031059	https://www.genecards.org/cgi-bin/carddisp.pl?gene=MIR15B
ROCK1	Rho Associated Coiled-Coil Containing Protein Kinase 1	Protein Coding	Q13464	56	GC18M020946	2.281808853	https://www.genecards.org/cgi-bin/carddisp.pl?gene=ROCK1
LAMTOR2	Late Endosomal/Lysosomal Adaptor, MAPK And MTOR Activator 2	Protein Coding	Q9Y2Q5	49	GC01P156054	2.281766891	https://www.genecards.org/cgi-bin/carddisp.pl?gene=LAMTOR2
RAB4A	RAB4A, Member RAS Oncogene Family	Protein Coding	P20338	47	GC01P229271	2.28054285	https://www.genecards.org/cgi-bin/carddisp.pl?gene=RAB4A
MIR23B	MicroRNA 23b	RNA Gene		22	GC09P095085	2.278134346	https://www.genecards.org/cgi-bin/carddisp.pl?gene=MIR23B
HNRNPA3	Heterogeneous Nuclear Ribonucleoprotein A3	Protein Coding	P51991	45	GC02P177212	2.275038242	https://www.genecards.org/cgi-bin/carddisp.pl?gene=HNRNPA3
HDAC3	Histone Deacetylase 3	Protein Coding	O15379	56	GC05M141620	2.274251938	https://www.genecards.org/cgi-bin/carddisp.pl?gene=HDAC3
VPS51	VPS51 Subunit Of GARP Complex	Protein Coding	Q9UID3	45	GC11P065089	2.270485163	https://www.genecards.org/cgi-bin/carddisp.pl?gene=VPS51
SIK2	Salt Inducible Kinase 2	Protein Coding	Q9H0K1	52	GC11P112129	2.267059803	https://www.genecards.org/cgi-bin/carddisp.pl?gene=SIK2
ATP5F1A	ATP Synthase F1 Subunit Alpha	Protein Coding	P25705	53	GC18M046081	2.263272285	https://www.genecards.org/cgi-bin/carddisp.pl?gene=ATP5F1A
TMED10	Transmembrane P24 Trafficking Protein 10	Protein Coding	P49755	49	GC14M075198	2.259085655	https://www.genecards.org/cgi-bin/carddisp.pl?gene=TMED10
PFKP	Phosphofructokinase, Platelet	Protein Coding	Q01813	52	GC10P003066	2.258888245	https://www.genecards.org/cgi-bin/carddisp.pl?gene=PFKP
RAB4B-EGLN2	RAB4B-EGLN2 Readthrough (NMD Candidate)	RNA Gene		17	GC19P040778	2.25883317	https://www.genecards.org/cgi-bin/carddisp.pl?gene=RAB4B-EGLN2
VPS13D	Vacuolar Protein Sorting 13 Homolog D	Protein Coding	Q5THJ4	42	GC01P012404	2.254764795	https://www.genecards.org/cgi-bin/carddisp.pl?gene=VPS13D
ANXA7	Annexin A7	Protein Coding	P20073	49	GC10M073375	2.254305124	https://www.genecards.org/cgi-bin/carddisp.pl?gene=ANXA7
HNRNPU	Heterogeneous Nuclear Ribonucleoprotein U	Protein Coding	Q00839	49	GC01M244844	2.252676725	https://www.genecards.org/cgi-bin/carddisp.pl?gene=HNRNPU
RAC1	Rac Family Small GTPase 1	Protein Coding	P63000	56	GC07P006378	2.251561165	https://www.genecards.org/cgi-bin/carddisp.pl?gene=RAC1
MYH9	Myosin Heavy Chain 9	Protein Coding	P35579	54	GC22M036281	2.249608994	https://www.genecards.org/cgi-bin/carddisp.pl?gene=MYH9
THBS1	Thrombospondin 1	Protein Coding	P07996	52	GC15P039581	2.247392654	https://www.genecards.org/cgi-bin/carddisp.pl?gene=THBS1
DICER1	Dicer 1, Ribonuclease III	Protein Coding	Q9UPY3	55	GC14M095086	2.246208906	https://www.genecards.org/cgi-bin/carddisp.pl?gene=DICER1
HOTTIP	HOXA Distal Transcript Antisense RNA	RNA Gene		25	GC07P027198	2.245139837	https://www.genecards.org/cgi-bin/carddisp.pl?gene=HOTTIP
MIR101-1	MicroRNA 101-1	RNA Gene		22	GC01M065058	2.243192673	https://www.genecards.org/cgi-bin/carddisp.pl?gene=MIR101-1
RNF2	Ring Finger Protein 2	Protein Coding	Q99496	52	GC01P185045	2.241848469	https://www.genecards.org/cgi-bin/carddisp.pl?gene=RNF2
ARL13B	ADP Ribosylation Factor Like GTPase 13B	Protein Coding	Q3SXY8	45	GC03P093980	2.241562366	https://www.genecards.org/cgi-bin/carddisp.pl?gene=ARL13B
TRADD	TNFRSF1A Associated Via Death Domain	Protein Coding	Q15628	50	GC16M067154	2.240539789	https://www.genecards.org/cgi-bin/carddisp.pl?gene=TRADD
TP53BP2	Tumor Protein P53 Binding Protein 2	Protein Coding	Q13625	47	GC01M223779	2.233721495	https://www.genecards.org/cgi-bin/carddisp.pl?gene=TP53BP2
LARS1	Leucyl-TRNA Synthetase 1	Protein Coding	Q9P2J5	52	GC05M146114	2.23255825	https://www.genecards.org/cgi-bin/carddisp.pl?gene=LARS1
EIF4G1	Eukaryotic Translation Initiation Factor 4 Gamma 1	Protein Coding	Q04637	54	GC03P184314	2.229189634	https://www.genecards.org/cgi-bin/carddisp.pl?gene=EIF4G1
RUNX2	RUNX Family Transcription Factor 2	Protein Coding	Q13950	53	GC06P104322	2.229171515	https://www.genecards.org/cgi-bin/carddisp.pl?gene=RUNX2
CD4	CD4 Molecule	Protein Coding	P01730	56	GC12P006786	2.228071928	https://www.genecards.org/cgi-bin/carddisp.pl?gene=CD4
ITGAV	Integrin Subunit Alpha V	Protein Coding	P06756	54	GC02P186589	2.2231071	https://www.genecards.org/cgi-bin/carddisp.pl?gene=ITGAV
BIRC3	Baculoviral IAP Repeat Containing 3	Protein Coding	Q13489	53	GC11P102317	2.2231071	https://www.genecards.org/cgi-bin/carddisp.pl?gene=BIRC3
MIR125B1	MicroRNA 125b-1	RNA Gene		24	GC11M122100	2.220783234	https://www.genecards.org/cgi-bin/carddisp.pl?gene=MIR125B1
SIDT2	SID1 Transmembrane Family Member 2	Protein Coding	Q8NBJ9	44	GC11P117178	2.220662594	https://www.genecards.org/cgi-bin/carddisp.pl?gene=SIDT2
HCCAT5	Hepatocellular Carcinoma Associated Transcript 5	RNA Gene		19	GC16P073092	2.218671799	https://www.genecards.org/cgi-bin/carddisp.pl?gene=HCCAT5
TRIB3	Tribbles Pseudokinase 3	Protein Coding	Q96RU7	49	GC20P000361	2.217787981	https://www.genecards.org/cgi-bin/carddisp.pl?gene=TRIB3
TRIM59	Tripartite Motif Containing 59	Protein Coding	Q8IWR1	41	GC03M160432	2.216572523	https://www.genecards.org/cgi-bin/carddisp.pl?gene=TRIM59
MIR24-1	MicroRNA 24-1	RNA Gene		21	GC09P095086	2.215313196	https://www.genecards.org/cgi-bin/carddisp.pl?gene=MIR24-1
MIR22	MicroRNA 22	RNA Gene		24	GC17M001713	2.211595774	https://www.genecards.org/cgi-bin/carddisp.pl?gene=MIR22
CCT4	Chaperonin Containing TCP1 Subunit 4	Protein Coding	P50991	48	GC02M061868	2.211316586	https://www.genecards.org/cgi-bin/carddisp.pl?gene=CCT4
CKAP4	Cytoskeleton Associated Protein 4	Protein Coding	Q07065	42	GC12M106237	2.20806551	https://www.genecards.org/cgi-bin/carddisp.pl?gene=CKAP4
VTRNA1-1	Vault RNA 1-1	RNA Gene		17	GC05P148619	2.207032681	https://www.genecards.org/cgi-bin/carddisp.pl?gene=VTRNA1-1
CCR5	C-C Motif Chemokine Receptor 5	Protein Coding	P51681	53	GC03P051153	2.202767372	https://www.genecards.org/cgi-bin/carddisp.pl?gene=CCR5
EPRS1	Glutamyl-Prolyl-TRNA Synthetase 1	Protein Coding	P07814	50	GC01M219969	2.196217775	https://www.genecards.org/cgi-bin/carddisp.pl?gene=EPRS1
RAB10	RAB10, Member RAS Oncogene Family	Protein Coding	P61026	48	GC02P026033	2.194682598	https://www.genecards.org/cgi-bin/carddisp.pl?gene=RAB10
PRKCI	Protein Kinase C Iota	Protein Coding	P41743	54	GC03P170222	2.194565773	https://www.genecards.org/cgi-bin/carddisp.pl?gene=PRKCI
IMMT	Inner Membrane Mitochondrial Protein	Protein Coding	Q16891	47	GC02M086144	2.193199396	https://www.genecards.org/cgi-bin/carddisp.pl?gene=IMMT
MAP2K3	Mitogen-Activated Protein Kinase Kinase 3	Protein Coding	P46734	56	GC17P076203	2.189956903	https://www.genecards.org/cgi-bin/carddisp.pl?gene=MAP2K3
SLK	STE20 Like Kinase	Protein Coding	Q9H2G2	50	GC10P103967	2.189956903	https://www.genecards.org/cgi-bin/carddisp.pl?gene=SLK
NIPSNAP1	Nipsnap Homolog 1	Protein Coding	Q9BPW8	45	GC22M029554	2.189302921	https://www.genecards.org/cgi-bin/carddisp.pl?gene=NIPSNAP1
EPHA2	EPH Receptor A2	Protein Coding	P29317	60	GC01M016124	2.188570976	https://www.genecards.org/cgi-bin/carddisp.pl?gene=EPHA2
NAPA	NSF Attachment Protein Alpha	Protein Coding	P54920	44	GC19M079804	2.183542967	https://www.genecards.org/cgi-bin/carddisp.pl?gene=NAPA
TNPO1	Transportin 1	Protein Coding	Q92973	48	GC05P072816	2.183468819	https://www.genecards.org/cgi-bin/carddisp.pl?gene=TNPO1
G3BP1	G3BP Stress Granule Assembly Factor 1	Protein Coding	Q13283	46	GC05P151771	2.183468819	https://www.genecards.org/cgi-bin/carddisp.pl?gene=G3BP1
IARS1	Isoleucyl-TRNA Synthetase 1	Protein Coding	P41252	52	GC09M103044	2.183403492	https://www.genecards.org/cgi-bin/carddisp.pl?gene=IARS1
GSN	Gelsolin	Protein Coding	P06396	56	GC09P121201	2.182775974	https://www.genecards.org/cgi-bin/carddisp.pl?gene=GSN
KPNA2	Karyopherin Subunit Alpha 2	Protein Coding	P52292	52	GC17P068035	2.182089329	https://www.genecards.org/cgi-bin/carddisp.pl?gene=KPNA2
HNRNPM	Heterogeneous Nuclear Ribonucleoprotein M	Protein Coding	P52272	46	GC19P008444	2.180877686	https://www.genecards.org/cgi-bin/carddisp.pl?gene=HNRNPM
SIRT5	Sirtuin 5	Protein Coding	Q9NXA8	52	GC06P013574	2.176442623	https://www.genecards.org/cgi-bin/carddisp.pl?gene=SIRT5
MIR502	MicroRNA 502	RNA Gene		18	GC0XP050014	2.175047159	https://www.genecards.org/cgi-bin/carddisp.pl?gene=MIR502
CTSA	Cathepsin A	Protein Coding	P10619	53	GC20P045890	2.174259186	https://www.genecards.org/cgi-bin/carddisp.pl?gene=CTSA
CSNK1A1	Casein Kinase 1 Alpha 1	Protein Coding	P48729	56	GC05M149492	2.174004316	https://www.genecards.org/cgi-bin/carddisp.pl?gene=CSNK1A1
CHEK1	Checkpoint Kinase 1	Protein Coding	O14757	57	GC11P125625	2.173740149	https://www.genecards.org/cgi-bin/carddisp.pl?gene=CHEK1
MIR18A	MicroRNA 18a	RNA Gene		21	GC13P091622	2.173618793	https://www.genecards.org/cgi-bin/carddisp.pl?gene=MIR18A
RAB5B	RAB5B, Member RAS Oncogene Family	Protein Coding	P61020	46	GC12P055973	2.173561573	https://www.genecards.org/cgi-bin/carddisp.pl?gene=RAB5B
VPS13A	Vacuolar Protein Sorting 13 Homolog A	Protein Coding	Q96RL7	49	GC09P077177	2.172254562	https://www.genecards.org/cgi-bin/carddisp.pl?gene=VPS13A
CHMP6	Charged Multivesicular Body Protein 6	Protein Coding	Q96FZ7	43	GC17P080991	2.171072245	https://www.genecards.org/cgi-bin/carddisp.pl?gene=CHMP6
DCP2	Decapping MRNA 2	Protein Coding	Q8IU60	41	GC05P112976	2.170704126	https://www.genecards.org/cgi-bin/carddisp.pl?gene=DCP2
RAB6B	RAB6B, Member RAS Oncogene Family	Protein Coding	Q9NRW1	46	GC03M133824	2.169611454	https://www.genecards.org/cgi-bin/carddisp.pl?gene=RAB6B
MIR98	MicroRNA 98	RNA Gene		21	GC0XM053666	2.169422388	https://www.genecards.org/cgi-bin/carddisp.pl?gene=MIR98
NAMPT	Nicotinamide Phosphoribosyltransferase	Protein Coding	P43490	54	GC07M106248	2.164424896	https://www.genecards.org/cgi-bin/carddisp.pl?gene=NAMPT
TSPO	Translocator Protein	Protein Coding	B1AH88	51	GC22P043151	2.161689281	https://www.genecards.org/cgi-bin/carddisp.pl?gene=TSPO
GRN	Granulin Precursor	Protein Coding	P28799	54	GC17P044345	2.158548117	https://www.genecards.org/cgi-bin/carddisp.pl?gene=GRN
HIPK2	Homeodomain Interacting Protein Kinase 2	Protein Coding	Q9H2X6	50	GC07M139561	2.156824827	https://www.genecards.org/cgi-bin/carddisp.pl?gene=HIPK2
UTRN	Utrophin	Protein Coding	P46939	47	GC06P144285	2.1565938	https://www.genecards.org/cgi-bin/carddisp.pl?gene=UTRN
SMAD2	SMAD Family Member 2	Protein Coding	Q15796	59	GC18M047809	2.15285182	https://www.genecards.org/cgi-bin/carddisp.pl?gene=SMAD2
MIR381	MicroRNA 381	RNA Gene		20	GC14P112743	2.150417328	https://www.genecards.org/cgi-bin/carddisp.pl?gene=MIR381
MIR205	MicroRNA 205	RNA Gene		22	GC01P209432	2.145572424	https://www.genecards.org/cgi-bin/carddisp.pl?gene=MIR205
PI4KB	Phosphatidylinositol 4-Kinase Beta	Protein Coding	Q9UBF8	52	GC01M151291	2.14432478	https://www.genecards.org/cgi-bin/carddisp.pl?gene=PI4KB
ZRANB1	Zinc Finger RANBP2-Type Containing 1	Protein Coding	Q9UGI0	43	GC10P124937	2.144299984	https://www.genecards.org/cgi-bin/carddisp.pl?gene=ZRANB1
PIP4K2A	Phosphatidylinositol-5-Phosphate 4-Kinase Type 2 Alpha	Protein Coding	P48426	52	GC10M022534	2.144244909	https://www.genecards.org/cgi-bin/carddisp.pl?gene=PIP4K2A
ANXA2	Annexin A2	Protein Coding	P07355	54	GC15M060347	2.14099741	https://www.genecards.org/cgi-bin/carddisp.pl?gene=ANXA2
TRAF4	TNF Receptor Associated Factor 4	Protein Coding	Q9BUZ4	49	GC17P076353	2.140411377	https://www.genecards.org/cgi-bin/carddisp.pl?gene=TRAF4
U2AF1	U2 Small Nuclear RNA Auxiliary Factor 1	Protein Coding	Q01081	49	GC21M043092	2.139641762	https://www.genecards.org/cgi-bin/carddisp.pl?gene=U2AF1
TRPM2	Transient Receptor Potential Cation Channel Subfamily M Member 2	Protein Coding	O94759	48	GC21P044350	2.138332367	https://www.genecards.org/cgi-bin/carddisp.pl?gene=TRPM2
DDX5	DEAD-Box Helicase 5	Protein Coding	P17844	52	GC17M064498	2.138269901	https://www.genecards.org/cgi-bin/carddisp.pl?gene=DDX5
CCT7	Chaperonin Containing TCP1 Subunit 7	Protein Coding	Q99832	48	GC02P073233	2.136953354	https://www.genecards.org/cgi-bin/carddisp.pl?gene=CCT7
FUNDC2	FUN14 Domain Containing 2	Protein Coding	Q9BWH2	42	GC0XP155025	2.136868477	https://www.genecards.org/cgi-bin/carddisp.pl?gene=FUNDC2
OIP5-AS1	OIP5 Antisense RNA 1	RNA Gene		21	GC15P053783	2.135000229	https://www.genecards.org/cgi-bin/carddisp.pl?gene=OIP5-AS1
DDX6	DEAD-Box Helicase 6	Protein Coding	P26196	52	GC11M118748	2.131830692	https://www.genecards.org/cgi-bin/carddisp.pl?gene=DDX6
MIR15A	MicroRNA 15a	RNA Gene		18	GC13M050049	2.130238533	https://www.genecards.org/cgi-bin/carddisp.pl?gene=MIR15A
DIABLO	Diablo IAP-Binding Mitochondrial Protein	Protein Coding	Q9NR28	53	GC12M122876	2.129801035	https://www.genecards.org/cgi-bin/carddisp.pl?gene=DIABLO
AKT2	AKT Serine/Threonine Kinase 2	Protein Coding	P31751	61	GC19M040230	2.129580975	https://www.genecards.org/cgi-bin/carddisp.pl?gene=AKT2
SLC25A3	Solute Carrier Family 25 Member 3	Protein Coding	Q00325	51	GC12P098593	2.125068665	https://www.genecards.org/cgi-bin/carddisp.pl?gene=SLC25A3
SPP1	Secreted Phosphoprotein 1	Protein Coding	P10451	52	GC04P087975	2.123543501	https://www.genecards.org/cgi-bin/carddisp.pl?gene=SPP1
GPR137B	G Protein-Coupled Receptor 137B	Protein Coding	O60478	42	GC01P236142	2.123497009	https://www.genecards.org/cgi-bin/carddisp.pl?gene=GPR137B
GPR137	G Protein-Coupled Receptor 137	Protein Coding	Q96N19	40	GC11P064270	2.123497009	https://www.genecards.org/cgi-bin/carddisp.pl?gene=GPR137
PSMB9	Proteasome 20S Subunit Beta 9	Protein Coding	P28065	53	GC06P104131	2.122728825	https://www.genecards.org/cgi-bin/carddisp.pl?gene=PSMB9
HDAC11	Histone Deacetylase 11	Protein Coding	Q96DB2	51	GC03P014712	2.122728825	https://www.genecards.org/cgi-bin/carddisp.pl?gene=HDAC11
FBXO7	F-Box Protein 7	Protein Coding	Q9Y3I1	50	GC22P032474	2.11880374	https://www.genecards.org/cgi-bin/carddisp.pl?gene=FBXO7
CAPNS1	Calpain Small Subunit 1	Protein Coding	P04632	48	GC19P083174	2.117034435	https://www.genecards.org/cgi-bin/carddisp.pl?gene=CAPNS1
NIPSNAP2	Nipsnap Homolog 2	Protein Coding	O75323	45	GC07P059653	2.116940975	https://www.genecards.org/cgi-bin/carddisp.pl?gene=NIPSNAP2
MIR23A	MicroRNA 23a	RNA Gene		24	GC19M015531	2.115986109	https://www.genecards.org/cgi-bin/carddisp.pl?gene=MIR23A
CASP2	Caspase 2	Protein Coding	P42575	53	GC07P152183	2.114791632	https://www.genecards.org/cgi-bin/carddisp.pl?gene=CASP2
LMNB2	Lamin B2	Protein Coding	Q03252	49	GC19M009208	2.114791632	https://www.genecards.org/cgi-bin/carddisp.pl?gene=LMNB2
MIR210	MicroRNA 210	RNA Gene		24	GC11M007939	2.114551306	https://www.genecards.org/cgi-bin/carddisp.pl?gene=MIR210
MARS1	Methionyl-TRNA Synthetase 1	Protein Coding	P56192	52	GC12P058194	2.113467216	https://www.genecards.org/cgi-bin/carddisp.pl?gene=MARS1
FBP1	Fructose-Bisphosphatase 1	Protein Coding	P09467	56	GC09M094603	2.112535715	https://www.genecards.org/cgi-bin/carddisp.pl?gene=FBP1
PRNP	Prion Protein	Protein Coding	F7VJQ1	55	GC20P004686	2.111414433	https://www.genecards.org/cgi-bin/carddisp.pl?gene=PRNP
GARS1	Glycyl-TRNA Synthetase 1	Protein Coding	P41250	52	GC07P030580	2.111414433	https://www.genecards.org/cgi-bin/carddisp.pl?gene=GARS1
NSF	N-Ethylmaleimide Sensitive Factor, Vesicle Fusing ATPase	Protein Coding	P46459	52	GC17P046590	2.108866453	https://www.genecards.org/cgi-bin/carddisp.pl?gene=NSF
ORMDL3	ORMDL Sphingolipid Biosynthesis Regulator 3	Protein Coding	Q8N138	44	GC17M039921	2.108257294	https://www.genecards.org/cgi-bin/carddisp.pl?gene=ORMDL3
RPS4X	Ribosomal Protein S4 X-Linked	Protein Coding	P62701	45	GC0XM072255	2.107798576	https://www.genecards.org/cgi-bin/carddisp.pl?gene=RPS4X
ACE2	Angiotensin Converting Enzyme 2	Protein Coding	Q9BYF1	56	GC0XM015494	2.102935076	https://www.genecards.org/cgi-bin/carddisp.pl?gene=ACE2
MIR145	MicroRNA 145	RNA Gene		26	GC05P149430	2.102297306	https://www.genecards.org/cgi-bin/carddisp.pl?gene=MIR145
MIR26B	MicroRNA 26b	RNA Gene		25	GC02P218402	2.102297306	https://www.genecards.org/cgi-bin/carddisp.pl?gene=MIR26B
MIR144	MicroRNA 144	RNA Gene		21	GC17M059917	2.101752758	https://www.genecards.org/cgi-bin/carddisp.pl?gene=MIR144
STAT1	Signal Transducer And Activator Of Transcription 1	Protein Coding	P42224	60	GC02M190908	2.101379156	https://www.genecards.org/cgi-bin/carddisp.pl?gene=STAT1
NUAK2	NUAK Family Kinase 2	Protein Coding	Q9H093	48	GC01M205302	2.101089239	https://www.genecards.org/cgi-bin/carddisp.pl?gene=NUAK2
MIR96	MicroRNA 96	RNA Gene		23	GC07M129774	2.100243092	https://www.genecards.org/cgi-bin/carddisp.pl?gene=MIR96
NDRG2	NDRG Family Member 2	Protein Coding	Q9UN36	45	GC14M021016	2.098810673	https://www.genecards.org/cgi-bin/carddisp.pl?gene=NDRG2
MOAP1	Modulator Of Apoptosis 1	Protein Coding	Q96BY2	41	GC14M093182	2.098376274	https://www.genecards.org/cgi-bin/carddisp.pl?gene=MOAP1
ATP6AP2	ATPase H+ Transporting Accessory Protein 2	Protein Coding	O75787	52	GC0XP040588	2.097848415	https://www.genecards.org/cgi-bin/carddisp.pl?gene=ATP6AP2
ITGB2	Integrin Subunit Beta 2	Protein Coding	P05107	57	GC21M044885	2.093811035	https://www.genecards.org/cgi-bin/carddisp.pl?gene=ITGB2
TUBB4A	Tubulin Beta 4A Class IVa	Protein Coding	P04350	54	GC19M009479	2.092321634	https://www.genecards.org/cgi-bin/carddisp.pl?gene=TUBB4A
UBE2D2	Ubiquitin Conjugating Enzyme E2 D2	Protein Coding	P62837	49	GC05P139526	2.091824532	https://www.genecards.org/cgi-bin/carddisp.pl?gene=UBE2D2
SDCBP	Syndecan Binding Protein	Protein Coding	O00560	47	GC08P058539	2.088601589	https://www.genecards.org/cgi-bin/carddisp.pl?gene=SDCBP
JAK1	Janus Kinase 1	Protein Coding	P23458	61	GC01M064833	2.087832451	https://www.genecards.org/cgi-bin/carddisp.pl?gene=JAK1
SERPINA1	Serpin Family A Member 1	Protein Coding	P01009	56	GC14M094376	2.086363792	https://www.genecards.org/cgi-bin/carddisp.pl?gene=SERPINA1
CHMP4C	Charged Multivesicular Body Protein 4C	Protein Coding	Q96CF2	42	GC08P081732	2.084497213	https://www.genecards.org/cgi-bin/carddisp.pl?gene=CHMP4C
CHMP7	Charged Multivesicular Body Protein 7	Protein Coding	Q8WUX9	42	GC08P023243	2.084497213	https://www.genecards.org/cgi-bin/carddisp.pl?gene=CHMP7
MIR93	MicroRNA 93	RNA Gene		24	GC07M103953	2.081705093	https://www.genecards.org/cgi-bin/carddisp.pl?gene=MIR93
PTPN11	Protein Tyrosine Phosphatase Non-Receptor Type 11	Protein Coding	Q06124	61	GC12P112418	2.081641436	https://www.genecards.org/cgi-bin/carddisp.pl?gene=PTPN11
IGFBP3	Insulin Like Growth Factor Binding Protein 3	Protein Coding	P17936	53	GC07M045912	2.081641436	https://www.genecards.org/cgi-bin/carddisp.pl?gene=IGFBP3
BCL10	BCL10 Immune Signaling Adaptor	Protein Coding	O95999	51	GC01M085265	2.081641436	https://www.genecards.org/cgi-bin/carddisp.pl?gene=BCL10
HERC1	HECT And RLD Domain Containing E3 Ubiquitin Protein Ligase Family Member 1	Protein Coding	Q15751	46	GC15M063608	2.081233263	https://www.genecards.org/cgi-bin/carddisp.pl?gene=HERC1
COPA	COPI Coat Complex Subunit Alpha	Protein Coding	P53621	50	GC01M160288	2.080529213	https://www.genecards.org/cgi-bin/carddisp.pl?gene=COPA
TOMM5	Translocase Of Outer Mitochondrial Membrane 5	Protein Coding	Q8N4H5	40	GC09M037582	2.078738451	https://www.genecards.org/cgi-bin/carddisp.pl?gene=TOMM5
PSMD3	Proteasome 26S Subunit, Non-ATPase 3	Protein Coding	O43242	49	GC17P039980	2.074995518	https://www.genecards.org/cgi-bin/carddisp.pl?gene=PSMD3
CUL4B	Cullin 4B	Protein Coding	Q13620	50	GC0XM120524	2.073480606	https://www.genecards.org/cgi-bin/carddisp.pl?gene=CUL4B
MIR301B	MicroRNA 301b	RNA Gene		19	GC22P051877	2.072829485	https://www.genecards.org/cgi-bin/carddisp.pl?gene=MIR301B
CD274	CD274 Molecule	Protein Coding	Q9NZQ7	52	GC09P005450	2.070127487	https://www.genecards.org/cgi-bin/carddisp.pl?gene=CD274
TEX264	Testis Expressed 264, ER-Phagy Receptor	Protein Coding	Q9Y6I9	41	GC03P053206	2.06946373	https://www.genecards.org/cgi-bin/carddisp.pl?gene=TEX264
EZH2	Enhancer Of Zeste 2 Polycomb Repressive Complex 2 Subunit	Protein Coding	Q15910	60	GC07M148807	2.067456245	https://www.genecards.org/cgi-bin/carddisp.pl?gene=EZH2
YBX1	Y-Box Binding Protein 1	Protein Coding	P67809	47	GC01P042682	2.067456245	https://www.genecards.org/cgi-bin/carddisp.pl?gene=YBX1
PLEKHF1	Pleckstrin Homology And FYVE Domain Containing 1	Protein Coding	Q96S99	40	GC19P029665	2.065549135	https://www.genecards.org/cgi-bin/carddisp.pl?gene=PLEKHF1
EPHB4	EPH Receptor B4	Protein Coding	P54760	60	GC07M104004	2.062970877	https://www.genecards.org/cgi-bin/carddisp.pl?gene=EPHB4
SERPINE1	Serpin Family E Member 1	Protein Coding	P05121	57	GC07P101127	2.062970877	https://www.genecards.org/cgi-bin/carddisp.pl?gene=SERPINE1
RAB27A	RAB27A, Member RAS Oncogene Family	Protein Coding	P51159	54	GC15M055202	2.062970877	https://www.genecards.org/cgi-bin/carddisp.pl?gene=RAB27A
EPHA7	EPH Receptor A7	Protein Coding	Q15375	53	GC06M093240	2.062970877	https://www.genecards.org/cgi-bin/carddisp.pl?gene=EPHA7
ADAM12	ADAM Metallopeptidase Domain 12	Protein Coding	O43184	52	GC10M126012	2.062970877	https://www.genecards.org/cgi-bin/carddisp.pl?gene=ADAM12
DFFA	DNA Fragmentation Factor Subunit Alpha	Protein Coding	O00273	51	GC01M010456	2.062970877	https://www.genecards.org/cgi-bin/carddisp.pl?gene=DFFA
UBAP1	Ubiquitin Associated Protein 1	Protein Coding	Q9NZ09	47	GC09P034179	2.062970877	https://www.genecards.org/cgi-bin/carddisp.pl?gene=UBAP1
DIDO1	Death Inducer-Obliterator 1	Protein Coding	Q9BTC0	46	GC20M062877	2.062970877	https://www.genecards.org/cgi-bin/carddisp.pl?gene=DIDO1
RAB25	RAB25, Member RAS Oncogene Family	Protein Coding	P57735	44	GC01P156061	2.062970877	https://www.genecards.org/cgi-bin/carddisp.pl?gene=RAB25
GLUD1	Glutamate Dehydrogenase 1	Protein Coding	P00367	57	GC10M087050	2.062289953	https://www.genecards.org/cgi-bin/carddisp.pl?gene=GLUD1
GART	Phosphoribosylglycinamide Formyltransferase, Phosphoribosylglycinamide Synthetase, Phosphoribosylaminoimidazole Synthetase	Protein Coding	P22102	50	GC21M033503	2.0604496	https://www.genecards.org/cgi-bin/carddisp.pl?gene=GART
TP73	Tumor Protein P73	Protein Coding	O15350	52	GC01P003652	2.059783459	https://www.genecards.org/cgi-bin/carddisp.pl?gene=TP73
KAT8	Lysine Acetyltransferase 8	Protein Coding	Q9H7Z6	51	GC16P047810	2.059153795	https://www.genecards.org/cgi-bin/carddisp.pl?gene=KAT8
RPL4	Ribosomal Protein L4	Protein Coding	P36578	48	GC15M066498	2.056361437	https://www.genecards.org/cgi-bin/carddisp.pl?gene=RPL4
PANX1	Pannexin 1	Protein Coding	Q96RD7	52	GC11P094128	2.053210497	https://www.genecards.org/cgi-bin/carddisp.pl?gene=PANX1
CTF1	Cardiotrophin 1	Protein Coding	Q16619	44	GC16P047793	2.053210497	https://www.genecards.org/cgi-bin/carddisp.pl?gene=CTF1
STBD1	Starch Binding Domain 1	Protein Coding	O95210	41	GC04P076306	2.051621914	https://www.genecards.org/cgi-bin/carddisp.pl?gene=STBD1
SNRNP70	Small Nuclear Ribonucleoprotein U1 Subunit 70	Protein Coding	P08621	46	GC19P049085	2.049931765	https://www.genecards.org/cgi-bin/carddisp.pl?gene=SNRNP70
SLC3A2	Solute Carrier Family 3 Member 2	Protein Coding	P08195	49	GC11P062856	2.049549818	https://www.genecards.org/cgi-bin/carddisp.pl?gene=SLC3A2
RUVBL2	RuvB Like AAA ATPase 2	Protein Coding	Q9Y230	51	GC19P048993	2.048550844	https://www.genecards.org/cgi-bin/carddisp.pl?gene=RUVBL2
CHMP4A	Charged Multivesicular Body Protein 4A	Protein Coding	Q9BY43	41	GC14M025389	2.048260927	https://www.genecards.org/cgi-bin/carddisp.pl?gene=CHMP4A
LDHB	Lactate Dehydrogenase B	Protein Coding	P07195	54	GC12M021635	2.048019886	https://www.genecards.org/cgi-bin/carddisp.pl?gene=LDHB
RARS1	Arginyl-TRNA Synthetase 1	Protein Coding	P54136	51	GC05P168487	2.048019886	https://www.genecards.org/cgi-bin/carddisp.pl?gene=RARS1
PSMC6	Proteasome 26S Subunit, ATPase 6	Protein Coding	P62333	46	GC14P052707	2.04732275	https://www.genecards.org/cgi-bin/carddisp.pl?gene=PSMC6
ESR1	Estrogen Receptor 1	Protein Coding	P03372	61	GC06P151656	2.04645586	https://www.genecards.org/cgi-bin/carddisp.pl?gene=ESR1
MIR195	MicroRNA 195	RNA Gene		22	GC17M013477	2.045842409	https://www.genecards.org/cgi-bin/carddisp.pl?gene=MIR195
IAPP	Islet Amyloid Polypeptide	Protein Coding	P10997	46	GC12P021354	2.045007706	https://www.genecards.org/cgi-bin/carddisp.pl?gene=IAPP
ITGAM	Integrin Subunit Alpha M	Protein Coding	P11215	54	GC16P047820	2.043498039	https://www.genecards.org/cgi-bin/carddisp.pl?gene=ITGAM
PPARA	Peroxisome Proliferator Activated Receptor Alpha	Protein Coding	Q07869	51	GC22P046150	2.04245472	https://www.genecards.org/cgi-bin/carddisp.pl?gene=PPARA
IL2RA	Interleukin 2 Receptor Subunit Alpha	Protein Coding	P01589	57	GC10M006010	2.042319059	https://www.genecards.org/cgi-bin/carddisp.pl?gene=IL2RA
MAPK10	Mitogen-Activated Protein Kinase 10	Protein Coding	P53779	56	GC04M085990	2.042319059	https://www.genecards.org/cgi-bin/carddisp.pl?gene=MAPK10
BIRC7	Baculoviral IAP Repeat Containing 7	Protein Coding	Q96CA5	46	GC20P063235	2.042319059	https://www.genecards.org/cgi-bin/carddisp.pl?gene=BIRC7
EWSR1	EWS RNA Binding Protein 1	Protein Coding	Q01844	52	GC22P052150	2.040630341	https://www.genecards.org/cgi-bin/carddisp.pl?gene=EWSR1
CDC37	Cell Division Cycle 37, HSP90 Cochaperone	Protein Coding	Q16543	50	GC19M010391	2.036224127	https://www.genecards.org/cgi-bin/carddisp.pl?gene=CDC37
NRAS	NRAS Proto-Oncogene, GTPase	Protein Coding	P01111	57	GC01M114704	2.034816504	https://www.genecards.org/cgi-bin/carddisp.pl?gene=NRAS
SCD	Stearoyl-CoA Desaturase	Protein Coding	O00767	56	GC10P100347	2.034007072	https://www.genecards.org/cgi-bin/carddisp.pl?gene=SCD
RICTOR	RPTOR Independent Companion Of MTOR Complex 2	Protein Coding	Q6R327	50	GC05M038937	2.032939434	https://www.genecards.org/cgi-bin/carddisp.pl?gene=RICTOR
MIRLET7G	MicroRNA Let-7g	RNA Gene		22	GC03M052268	2.032432556	https://www.genecards.org/cgi-bin/carddisp.pl?gene=MIRLET7G
MIR9-1	MicroRNA 9-1	RNA Gene		23	GC01M156420	2.031755924	https://www.genecards.org/cgi-bin/carddisp.pl?gene=MIR9-1
EMD	Emerin	Protein Coding	P50402	52	GC0XP154379	2.030189753	https://www.genecards.org/cgi-bin/carddisp.pl?gene=EMD
UCA1	Urothelial Cancer Associated 1	RNA Gene		26	GC19P015828	2.029777288	https://www.genecards.org/cgi-bin/carddisp.pl?gene=UCA1
HAX1	HCLS1 Associated Protein X-1	Protein Coding	O00165	49	GC01P155360	2.028714418	https://www.genecards.org/cgi-bin/carddisp.pl?gene=HAX1
UBTF	Upstream Binding Transcription Factor	Protein Coding	P17480	50	GC17M044205	2.027821779	https://www.genecards.org/cgi-bin/carddisp.pl?gene=UBTF
ZFAS1	ZNFX1 Antisense RNA 1	RNA Gene		23	GC20P049276	2.027787924	https://www.genecards.org/cgi-bin/carddisp.pl?gene=ZFAS1
ENSG00000276609		RNA Gene		8	GC07P027200	2.027772427	https://www.genecards.org/cgi-bin/carddisp.pl?gene=ENSG00000276609
ENSG00000277469		RNA Gene		6	GC07P027202	2.027772427	https://www.genecards.org/cgi-bin/carddisp.pl?gene=ENSG00000277469
ENSG00000277553		RNA Gene		6	GC07P027206	2.027772427	https://www.genecards.org/cgi-bin/carddisp.pl?gene=ENSG00000277553
ENSG00000278708		RNA Gene		6	GC07P027201	2.027772427	https://www.genecards.org/cgi-bin/carddisp.pl?gene=ENSG00000278708
RTN4	Reticulon 4	Protein Coding	Q9NQC3	52	GC02M054934	2.02746129	https://www.genecards.org/cgi-bin/carddisp.pl?gene=RTN4
SBF2	SET Binding Factor 2	Protein Coding	Q86WG5	46	GC11M009806	2.026785612	https://www.genecards.org/cgi-bin/carddisp.pl?gene=SBF2
MAGEA3	MAGE Family Member A3	Protein Coding	P43357	43	GC0XP152698	2.026785612	https://www.genecards.org/cgi-bin/carddisp.pl?gene=MAGEA3
PCM1	Pericentriolar Material 1	Protein Coding	Q15154	47	GC08P017922	2.025598049	https://www.genecards.org/cgi-bin/carddisp.pl?gene=PCM1
SREBF1	Sterol Regulatory Element Binding Transcription Factor 1	Protein Coding	P36956	55	GC17M017810	2.02441144	https://www.genecards.org/cgi-bin/carddisp.pl?gene=SREBF1
RPS2	Ribosomal Protein S2	Protein Coding	P15880	48	GC16M010439	2.024383068	https://www.genecards.org/cgi-bin/carddisp.pl?gene=RPS2
GZMB	Granzyme B	Protein Coding	P10144	54	GC14M024630	2.022220135	https://www.genecards.org/cgi-bin/carddisp.pl?gene=GZMB
FERMT2	FERM Domain Containing Kindlin 2	Protein Coding	Q96AC1	46	GC14M052857	2.022220135	https://www.genecards.org/cgi-bin/carddisp.pl?gene=FERMT2
BST2	Bone Marrow Stromal Cell Antigen 2	Protein Coding	Q10589	45	GC19M017403	2.021983624	https://www.genecards.org/cgi-bin/carddisp.pl?gene=BST2
CD40LG	CD40 Ligand	Protein Coding	P29965	57	GC0XP136649	2.01887846	https://www.genecards.org/cgi-bin/carddisp.pl?gene=CD40LG
MIR338	MicroRNA 338	RNA Gene		20	GC17M081185	2.015726566	https://www.genecards.org/cgi-bin/carddisp.pl?gene=MIR338
HSPD1	Heat Shock Protein Family D (Hsp60) Member 1	Protein Coding	P10809	56	GC02M197486	2.014509678	https://www.genecards.org/cgi-bin/carddisp.pl?gene=HSPD1
DNMT1	DNA Methyltransferase 1	Protein Coding	P26358	59	GC19M010133	2.014475346	https://www.genecards.org/cgi-bin/carddisp.pl?gene=DNMT1
CASC9	Cancer Susceptibility 9	RNA Gene		18	GC08M075132	2.011459827	https://www.genecards.org/cgi-bin/carddisp.pl?gene=CASC9
GLS	Glutaminase	Protein Coding	O94925	56	GC02P190880	2.010743856	https://www.genecards.org/cgi-bin/carddisp.pl?gene=GLS
DDB1	Damage Specific DNA Binding Protein 1	Protein Coding	Q16531	53	GC11M109043	2.009789228	https://www.genecards.org/cgi-bin/carddisp.pl?gene=DDB1
DCAF12	DDB1 And CUL4 Associated Factor 12	Protein Coding	Q5T6F0	41	GC09M034086	2.009616137	https://www.genecards.org/cgi-bin/carddisp.pl?gene=DCAF12
MIR4487	MicroRNA 4487	RNA Gene		15	GC11P047400	2.008676767	https://www.genecards.org/cgi-bin/carddisp.pl?gene=MIR4487
DDX3X	DEAD-Box Helicase 3 X-Linked	Protein Coding	O00571	55	GC0XP041333	2.00600934	https://www.genecards.org/cgi-bin/carddisp.pl?gene=DDX3X
FBXL2	F-Box And Leucine Rich Repeat Protein 2	Protein Coding	Q9UKC9	42	GC03P033277	2.005623341	https://www.genecards.org/cgi-bin/carddisp.pl?gene=FBXL2
STRIP1	Striatin Interacting Protein 1	Protein Coding	Q5VSL9	42	GC01P110032	2.005605936	https://www.genecards.org/cgi-bin/carddisp.pl?gene=STRIP1
IGFBP5	Insulin Like Growth Factor Binding Protein 5	Protein Coding	P24593	49	GC02M216672	2.005050659	https://www.genecards.org/cgi-bin/carddisp.pl?gene=IGFBP5
TNFRSF12A	TNF Receptor Superfamily Member 12A	Protein Coding	Q9NP84	48	GC16P003018	2.005050659	https://www.genecards.org/cgi-bin/carddisp.pl?gene=TNFRSF12A
URI1	URI1 Prefoldin Like Chaperone	Protein Coding	O94763	46	GC19P029923	2.005050659	https://www.genecards.org/cgi-bin/carddisp.pl?gene=URI1
TNFSF12	TNF Superfamily Member 12	Protein Coding	O43508	45	GC17P013018	2.005050659	https://www.genecards.org/cgi-bin/carddisp.pl?gene=TNFSF12
APEX1	Apurinic/Apyrimidinic Endodeoxyribonuclease 1	Protein Coding	P27695	52	GC14P020455	2.003535748	https://www.genecards.org/cgi-bin/carddisp.pl?gene=APEX1
HADHA	Hydroxyacyl-CoA Dehydrogenase Trifunctional Multienzyme Complex Subunit Alpha	Protein Coding	P40939	53	GC02M026190	2.002920389	https://www.genecards.org/cgi-bin/carddisp.pl?gene=HADHA
HSPA1A	Heat Shock Protein Family A (Hsp70) Member 1A	Protein Coding	P0DMV8	53	GC06P104117	2.002277136	https://www.genecards.org/cgi-bin/carddisp.pl?gene=HSPA1A
JUP	Junction Plakoglobin	Protein Coding	P14923	56	GC17M041754	2.000694752	https://www.genecards.org/cgi-bin/carddisp.pl?gene=JUP
HNRNPH1	Heterogeneous Nuclear Ribonucleoprotein H1	Protein Coding	P31943	48	GC05M179614	1.999741316	https://www.genecards.org/cgi-bin/carddisp.pl?gene=HNRNPH1
TRAPPC5	Trafficking Protein Particle Complex Subunit 5	Protein Coding	Q8IUR0	41	GC19P007680	1.999161124	https://www.genecards.org/cgi-bin/carddisp.pl?gene=TRAPPC5
MIR124-1	MicroRNA 124-1	RNA Gene		22	GC08M009903	1.998562813	https://www.genecards.org/cgi-bin/carddisp.pl?gene=MIR124-1
ATP5F1B	ATP Synthase F1 Subunit Beta	Protein Coding	P06576	50	GC12M057362	1.998228073	https://www.genecards.org/cgi-bin/carddisp.pl?gene=ATP5F1B
SCFD1	Sec1 Family Domain Containing 1	Protein Coding	Q8WVM8	46	GC14P030622	1.99745512	https://www.genecards.org/cgi-bin/carddisp.pl?gene=SCFD1
MT2A	Metallothionein 2A	Protein Coding	P02795	48	GC16P057288	1.99556613	https://www.genecards.org/cgi-bin/carddisp.pl?gene=MT2A
ALDH2	Aldehyde Dehydrogenase 2 Family Member	Protein Coding	P05091	57	GC12P111766	1.995126605	https://www.genecards.org/cgi-bin/carddisp.pl?gene=ALDH2
IKBKG	Inhibitor Of Nuclear Factor Kappa B Kinase Regulatory Subunit Gamma	Protein Coding	Q9Y6K9	54	GC0XP154541	1.994719505	https://www.genecards.org/cgi-bin/carddisp.pl?gene=IKBKG
BRD4	Bromodomain Containing 4	Protein Coding	O60885	54	GC19M015585	1.994293571	https://www.genecards.org/cgi-bin/carddisp.pl?gene=BRD4
DHX9	DExH-Box Helicase 9	Protein Coding	Q08211	49	GC01P182839	1.991898894	https://www.genecards.org/cgi-bin/carddisp.pl?gene=DHX9
CCT6A	Chaperonin Containing TCP1 Subunit 6A	Protein Coding	P40227	46	GC07P056051	1.989886642	https://www.genecards.org/cgi-bin/carddisp.pl?gene=CCT6A
PTBP1	Polypyrimidine Tract Binding Protein 1	Protein Coding	P26599	49	GC19P000797	1.987206101	https://www.genecards.org/cgi-bin/carddisp.pl?gene=PTBP1
HSD17B12	Hydroxysteroid 17-Beta Dehydrogenase 12	Protein Coding	Q53GQ0	46	GC11P043652	1.987046719	https://www.genecards.org/cgi-bin/carddisp.pl?gene=HSD17B12
BCL2A1	BCL2 Related Protein A1	Protein Coding	Q16548	48	GC15M133557	1.986380219	https://www.genecards.org/cgi-bin/carddisp.pl?gene=BCL2A1
RPL23A	Ribosomal Protein L23a	Protein Coding	P62750	47	GC17P028719	1.9844594	https://www.genecards.org/cgi-bin/carddisp.pl?gene=RPL23A
SHH	Sonic Hedgehog Signaling Molecule	Protein Coding	Q15465	57	GC07M155799	1.983385086	https://www.genecards.org/cgi-bin/carddisp.pl?gene=SHH
MIR148A	MicroRNA 148a	RNA Gene		22	GC07M025950	1.982608318	https://www.genecards.org/cgi-bin/carddisp.pl?gene=MIR148A
MIR33B	MicroRNA 33b	RNA Gene		22	GC17M017813	1.981633902	https://www.genecards.org/cgi-bin/carddisp.pl?gene=MIR33B
SLC37A4	Solute Carrier Family 37 Member 4	Protein Coding	O43826	49	GC11M119394	1.981389284	https://www.genecards.org/cgi-bin/carddisp.pl?gene=SLC37A4
DDOST	Dolichyl-Diphosphooligosaccharide--Protein Glycosyltransferase Non-Catalytic Subunit	Protein Coding	P39656	52	GC01M020651	1.980127215	https://www.genecards.org/cgi-bin/carddisp.pl?gene=DDOST
MFSD8	Major Facilitator Superfamily Domain Containing 8	Protein Coding	Q8NHS3	43	GC04M127917	1.978941441	https://www.genecards.org/cgi-bin/carddisp.pl?gene=MFSD8
EPM2A	EPM2A Glucan Phosphatase, Laforin	Protein Coding	B3EWF7	49	GC06M145382	1.973718524	https://www.genecards.org/cgi-bin/carddisp.pl?gene=EPM2A
MIR16-1	MicroRNA 16-1	RNA Gene		22	GC13M050048	1.970845938	https://www.genecards.org/cgi-bin/carddisp.pl?gene=MIR16-1
PSMC1	Proteasome 26S Subunit, ATPase 1	Protein Coding	P62191	50	GC14P090256	1.967052102	https://www.genecards.org/cgi-bin/carddisp.pl?gene=PSMC1
SNORD44	Small Nucleolar RNA, C/D Box 44	RNA Gene		16	GC01M174762	1.967052102	https://www.genecards.org/cgi-bin/carddisp.pl?gene=SNORD44
DDX17	DEAD-Box Helicase 17	Protein Coding	Q92841	46	GC22M038483	1.966586828	https://www.genecards.org/cgi-bin/carddisp.pl?gene=DDX17
EPHA1	EPH Receptor A1	Protein Coding	P21709	54	GC07M143390	1.965728521	https://www.genecards.org/cgi-bin/carddisp.pl?gene=EPHA1
NFATC1	Nuclear Factor Of Activated T Cells 1	Protein Coding	O95644	54	GC18P079395	1.965728521	https://www.genecards.org/cgi-bin/carddisp.pl?gene=NFATC1
IL15	Interleukin 15	Protein Coding	P40933	49	GC04P141636	1.965728521	https://www.genecards.org/cgi-bin/carddisp.pl?gene=IL15
SMAD5	SMAD Family Member 5	Protein Coding	Q99717	49	GC05P136132	1.965728521	https://www.genecards.org/cgi-bin/carddisp.pl?gene=SMAD5
COL10A1	Collagen Type X Alpha 1 Chain	Protein Coding	Q03692	48	GC06M116118	1.965728521	https://www.genecards.org/cgi-bin/carddisp.pl?gene=COL10A1
CLRN1-AS1	CLRN1 Antisense RNA 1	RNA Gene		21	GC03P150852	1.965243816	https://www.genecards.org/cgi-bin/carddisp.pl?gene=CLRN1-AS1
SPHK1	Sphingosine Kinase 1	Protein Coding	Q9NYA1	52	GC17P076376	1.964101553	https://www.genecards.org/cgi-bin/carddisp.pl?gene=SPHK1
PRPF8	Pre-MRNA Processing Factor 8	Protein Coding	Q6P2Q9	49	GC17M001650	1.963476896	https://www.genecards.org/cgi-bin/carddisp.pl?gene=PRPF8
CHEK2	Checkpoint Kinase 2	Protein Coding	O96017	61	GC22M028687	1.959604979	https://www.genecards.org/cgi-bin/carddisp.pl?gene=CHEK2
UBA1	Ubiquitin Like Modifier Activating Enzyme 1	Protein Coding	P22314	56	GC0XP047190	1.959604979	https://www.genecards.org/cgi-bin/carddisp.pl?gene=UBA1
MIR215	MicroRNA 215	RNA Gene		22	GC01M220117	1.95800364	https://www.genecards.org/cgi-bin/carddisp.pl?gene=MIR215
BMP4	Bone Morphogenetic Protein 4	Protein Coding	P12644	56	GC14M053949	1.954837203	https://www.genecards.org/cgi-bin/carddisp.pl?gene=BMP4
TBC1D25	TBC1 Domain Family Member 25	Protein Coding	Q3MII6	44	GC0XP048539	1.953028321	https://www.genecards.org/cgi-bin/carddisp.pl?gene=TBC1D25
SPG11	SPG11 Vesicle Trafficking Associated, Spatacsin	Protein Coding	Q96JI7	47	GC15M044562	1.951165676	https://www.genecards.org/cgi-bin/carddisp.pl?gene=SPG11
NR1H4	Nuclear Receptor Subfamily 1 Group H Member 4	Protein Coding	Q96RI1	54	GC12P100473	1.950947046	https://www.genecards.org/cgi-bin/carddisp.pl?gene=NR1H4
ZMPSTE24	Zinc Metallopeptidase STE24	Protein Coding	O75844	48	GC01P040258	1.949602127	https://www.genecards.org/cgi-bin/carddisp.pl?gene=ZMPSTE24
TRAPPC1	Trafficking Protein Particle Complex Subunit 1	Protein Coding	Q9Y5R8	42	GC17M007930	1.947861671	https://www.genecards.org/cgi-bin/carddisp.pl?gene=TRAPPC1
LBR	Lamin B Receptor	Protein Coding	Q14739	53	GC01M225401	1.946165562	https://www.genecards.org/cgi-bin/carddisp.pl?gene=LBR
FXR2	FMR1 Autosomal Homolog 2	Protein Coding	P51116	46	GC17M013523	1.945161343	https://www.genecards.org/cgi-bin/carddisp.pl?gene=FXR2
RPS16	Ribosomal Protein S16	Protein Coding	P62249	48	GC19M039433	1.944374561	https://www.genecards.org/cgi-bin/carddisp.pl?gene=RPS16
MIR16-2	MicroRNA 16-2	RNA Gene		21	GC03P160418	1.944157004	https://www.genecards.org/cgi-bin/carddisp.pl?gene=MIR16-2
SEC24C	SEC24 Homolog C, COPII Coat Complex Component	Protein Coding	P53992	51	GC10P073744	1.942796946	https://www.genecards.org/cgi-bin/carddisp.pl?gene=SEC24C
MBP	Myelin Basic Protein	Protein Coding	P02686	51	GC18M076978	1.942635655	https://www.genecards.org/cgi-bin/carddisp.pl?gene=MBP
TBKBP1	TBK1 Binding Protein 1	Protein Coding	A7MCY6	41	GC17P047694	1.942418933	https://www.genecards.org/cgi-bin/carddisp.pl?gene=TBKBP1
FASLG	Fas Ligand	Protein Coding	P48023	55	GC01P172659	1.942287803	https://www.genecards.org/cgi-bin/carddisp.pl?gene=FASLG
RAB30	RAB30, Member RAS Oncogene Family	Protein Coding	Q15771	42	GC11M082973	1.942287803	https://www.genecards.org/cgi-bin/carddisp.pl?gene=RAB30
SOD2	Superoxide Dismutase 2	Protein Coding	P04179	54	GC06M159669	1.940976024	https://www.genecards.org/cgi-bin/carddisp.pl?gene=SOD2
KLF4	KLF Transcription Factor 4	Protein Coding	O43474	53	GC09M107484	1.939734697	https://www.genecards.org/cgi-bin/carddisp.pl?gene=KLF4
CCND1	Cyclin D1	Protein Coding	P24385	60	GC11P069641	1.939245224	https://www.genecards.org/cgi-bin/carddisp.pl?gene=CCND1
PSAP	Prosaposin	Protein Coding	P07602	55	GC10M071816	1.938340902	https://www.genecards.org/cgi-bin/carddisp.pl?gene=PSAP
RPS28	Ribosomal Protein S28	Protein Coding	P62857	46	GC19P008492	1.936619997	https://www.genecards.org/cgi-bin/carddisp.pl?gene=RPS28
FOXM1	Forkhead Box M1	Protein Coding	Q08050	50	GC12M002857	1.936580777	https://www.genecards.org/cgi-bin/carddisp.pl?gene=FOXM1
TIAL1	TIA1 Cytotoxic Granule Associated RNA Binding Protein Like 1	Protein Coding	Q01085	47	GC10M119571	1.935364485	https://www.genecards.org/cgi-bin/carddisp.pl?gene=TIAL1
VPS45	Vacuolar Protein Sorting 45 Homolog	Protein Coding	Q9NRW7	46	GC01P154236	1.935266972	https://www.genecards.org/cgi-bin/carddisp.pl?gene=VPS45
EIF4A3	Eukaryotic Translation Initiation Factor 4A3	Protein Coding	P38919	49	GC17M080135	1.934077501	https://www.genecards.org/cgi-bin/carddisp.pl?gene=EIF4A3
MIR199A2	MicroRNA 199a-2	RNA Gene		24	GC01M172235	1.93032372	https://www.genecards.org/cgi-bin/carddisp.pl?gene=MIR199A2
TAB3	TGF-Beta Activated Kinase 1 (MAP3K7) Binding Protein 3	Protein Coding	Q8N5C8	47	GC0XM030971	1.929749966	https://www.genecards.org/cgi-bin/carddisp.pl?gene=TAB3
GNL3	G Protein Nucleolar 3	Protein Coding	Q9BVP2	49	GC03P052681	1.928660274	https://www.genecards.org/cgi-bin/carddisp.pl?gene=GNL3
HGF	Hepatocyte Growth Factor	Protein Coding	P14210	58	GC07M081699	1.92764616	https://www.genecards.org/cgi-bin/carddisp.pl?gene=HGF
PPP2R1A	Protein Phosphatase 2 Scaffold Subunit Aalpha	Protein Coding	P30153	55	GC19P083787	1.920606613	https://www.genecards.org/cgi-bin/carddisp.pl?gene=PPP2R1A
NCL	Nucleolin	Protein Coding	P19338	50	GC02M231453	1.920606613	https://www.genecards.org/cgi-bin/carddisp.pl?gene=NCL
PWAR4	Prader Willi/Angelman Region RNA 4	RNA Gene		12	GC15P025211	1.920190811	https://www.genecards.org/cgi-bin/carddisp.pl?gene=PWAR4
LINC00324	Long Intergenic Non-Protein Coding RNA 324	RNA Gene		24	GC17M013553	1.919043899	https://www.genecards.org/cgi-bin/carddisp.pl?gene=LINC00324
PTGS2	Prostaglandin-Endoperoxide Synthase 2	Protein Coding	P35354	56	GC01M186671	1.917553186	https://www.genecards.org/cgi-bin/carddisp.pl?gene=PTGS2
TLR9	Toll Like Receptor 9	Protein Coding	Q9NR96	52	GC03M052595	1.917189002	https://www.genecards.org/cgi-bin/carddisp.pl?gene=TLR9
SKP2	S-Phase Kinase Associated Protein 2	Protein Coding	Q13309	51	GC05P036151	1.916131139	https://www.genecards.org/cgi-bin/carddisp.pl?gene=SKP2
TBC1D15	TBC1 Domain Family Member 15	Protein Coding	Q8TC07	44	GC12P071839	1.916128397	https://www.genecards.org/cgi-bin/carddisp.pl?gene=TBC1D15
FAIM	Fas Apoptotic Inhibitory Molecule	Protein Coding	Q9NVQ4	46	GC03P138608	1.914482713	https://www.genecards.org/cgi-bin/carddisp.pl?gene=FAIM
WNT16	Wnt Family Member 16	Protein Coding	Q9UBV4	46	GC07P121325	1.914482713	https://www.genecards.org/cgi-bin/carddisp.pl?gene=WNT16
RAB41	RAB41, Member RAS Oncogene Family	Protein Coding	Q5JT25	37	GC0XP070282	1.914482713	https://www.genecards.org/cgi-bin/carddisp.pl?gene=RAB41
IFT20	Intraflagellar Transport 20	Protein Coding	Q8IY31	42	GC17M059908	1.912199497	https://www.genecards.org/cgi-bin/carddisp.pl?gene=IFT20
RMDN3	Regulator Of Microtubule Dynamics 3	Protein Coding	Q96TC7	41	GC15M040735	1.911417127	https://www.genecards.org/cgi-bin/carddisp.pl?gene=RMDN3
VPS33B	VPS33B Late Endosome And Lysosome Associated	Protein Coding	Q9H267	49	GC15M090998	1.909200788	https://www.genecards.org/cgi-bin/carddisp.pl?gene=VPS33B
RPS23	Ribosomal Protein S23	Protein Coding	P62266	48	GC05M082273	1.908080339	https://www.genecards.org/cgi-bin/carddisp.pl?gene=RPS23
MIR181A2	MicroRNA 181a-2	RNA Gene		23	GC09P124692	1.907866955	https://www.genecards.org/cgi-bin/carddisp.pl?gene=MIR181A2
SFTA3	Surfactant Associated 3	RNA Gene	P0C7M3	36	GC14M036474	1.907287359	https://www.genecards.org/cgi-bin/carddisp.pl?gene=SFTA3
KDM1A	Lysine Demethylase 1A	Protein Coding	O60341	56	GC01P023019	1.906106472	https://www.genecards.org/cgi-bin/carddisp.pl?gene=KDM1A
LINC00963	Long Intergenic Non-Protein Coding RNA 963	RNA Gene		18	GC09P130154	1.904855967	https://www.genecards.org/cgi-bin/carddisp.pl?gene=LINC00963
TERT	Telomerase Reverse Transcriptase	Protein Coding	O14746	58	GC05M001253	1.904216647	https://www.genecards.org/cgi-bin/carddisp.pl?gene=TERT
NTRK1	Neurotrophic Receptor Tyrosine Kinase 1	Protein Coding	P04629	56	GC01P156815	1.903634906	https://www.genecards.org/cgi-bin/carddisp.pl?gene=NTRK1
LINC00665	Long Intergenic Non-Protein Coding RNA 665	RNA Gene		19	GC19M080864	1.903283	https://www.genecards.org/cgi-bin/carddisp.pl?gene=LINC00665
MYBBP1A	MYB Binding Protein 1a	Protein Coding	Q9BQG0	46	GC17M004538	1.902593374	https://www.genecards.org/cgi-bin/carddisp.pl?gene=MYBBP1A
PIKFYVE	Phosphoinositide Kinase, FYVE-Type Zinc Finger Containing	Protein Coding	Q9Y2I7	56	GC02P208266	1.901555896	https://www.genecards.org/cgi-bin/carddisp.pl?gene=PIKFYVE
MIR30E	MicroRNA 30e	RNA Gene		25	GC01P040754	1.901549339	https://www.genecards.org/cgi-bin/carddisp.pl?gene=MIR30E
DYNC1LI1	Dynein Cytoplasmic 1 Light Intermediate Chain 1	Protein Coding	Q9Y6G9	45	GC03M032543	1.900469422	https://www.genecards.org/cgi-bin/carddisp.pl?gene=DYNC1LI1
CAD	Carbamoyl-Phosphate Synthetase 2, Aspartate Transcarbamylase, And Dihydroorotase	Protein Coding	P27708	56	GC02P027217	1.899056673	https://www.genecards.org/cgi-bin/carddisp.pl?gene=CAD
HNRNPA2B1	Heterogeneous Nuclear Ribonucleoprotein A2/B1	Protein Coding	P22626	53	GC07M026174	1.896760106	https://www.genecards.org/cgi-bin/carddisp.pl?gene=HNRNPA2B1
IGF2R	Insulin Like Growth Factor 2 Receptor	Protein Coding	P11717	53	GC06P159969	1.895631671	https://www.genecards.org/cgi-bin/carddisp.pl?gene=IGF2R
PRKCD	Protein Kinase C Delta	Protein Coding	Q05655	58	GC03P053156	1.895574093	https://www.genecards.org/cgi-bin/carddisp.pl?gene=PRKCD
PSMC3	Proteasome 26S Subunit, ATPase 3	Protein Coding	P17980	50	GC11M108879	1.895146132	https://www.genecards.org/cgi-bin/carddisp.pl?gene=PSMC3
MIR126	MicroRNA 126	RNA Gene		25	GC09P136670	1.891340375	https://www.genecards.org/cgi-bin/carddisp.pl?gene=MIR126
PROM1	Prominin 1	Protein Coding	O43490	53	GC04M015965	1.888950586	https://www.genecards.org/cgi-bin/carddisp.pl?gene=PROM1
PGK1	Phosphoglycerate Kinase 1	Protein Coding	P00558	56	GC0XP078062	1.888881683	https://www.genecards.org/cgi-bin/carddisp.pl?gene=PGK1
MIRLET7B	MicroRNA Let-7b	RNA Gene		23	GC22P052689	1.888271332	https://www.genecards.org/cgi-bin/carddisp.pl?gene=MIRLET7B
KRT18	Keratin 18	Protein Coding	P05783	57	GC12P052948	1.887588739	https://www.genecards.org/cgi-bin/carddisp.pl?gene=KRT18
XRCC6	X-Ray Repair Cross Complementing 6	Protein Coding	P12956	52	GC22P052578	1.887588739	https://www.genecards.org/cgi-bin/carddisp.pl?gene=XRCC6
CYTOR	Cytoskeleton Regulator RNA	RNA Gene		25	GC02P088529	1.88698411	https://www.genecards.org/cgi-bin/carddisp.pl?gene=CYTOR
SLC2A1	Solute Carrier Family 2 Member 1	Protein Coding	P11166	60	GC01M042925	1.886911631	https://www.genecards.org/cgi-bin/carddisp.pl?gene=SLC2A1
TICAM1	TIR Domain Containing Adaptor Molecule 1	Protein Coding	Q8IUC6	49	GC19M004815	1.885572791	https://www.genecards.org/cgi-bin/carddisp.pl?gene=TICAM1
PCNT	Pericentrin	Protein Coding	O95613	51	GC21P046324	1.885059476	https://www.genecards.org/cgi-bin/carddisp.pl?gene=PCNT
FASN	Fatty Acid Synthase	Protein Coding	P49327	56	GC17M082078	1.884687662	https://www.genecards.org/cgi-bin/carddisp.pl?gene=FASN
ACACA	Acetyl-CoA Carboxylase Alpha	Protein Coding	Q13085	55	GC17M037084	1.88201642	https://www.genecards.org/cgi-bin/carddisp.pl?gene=ACACA
RAB11B	RAB11B, Member RAS Oncogene Family	Protein Coding	Q15907	49	GC19P008487	1.881607533	https://www.genecards.org/cgi-bin/carddisp.pl?gene=RAB11B
ITGA2	Integrin Subunit Alpha 2	Protein Coding	P17301	53	GC05P052989	1.878246546	https://www.genecards.org/cgi-bin/carddisp.pl?gene=ITGA2
TUBB2B	Tubulin Beta 2B Class IIb	Protein Coding	Q9BVA1	51	GC06M003467	1.877028704	https://www.genecards.org/cgi-bin/carddisp.pl?gene=TUBB2B
FTH1	Ferritin Heavy Chain 1	Protein Coding	P02794	57	GC11M061959	1.876493812	https://www.genecards.org/cgi-bin/carddisp.pl?gene=FTH1
RPLP2	Ribosomal Protein Lateral Stalk Subunit P2	Protein Coding	P05387	46	GC11P002894	1.876493812	https://www.genecards.org/cgi-bin/carddisp.pl?gene=RPLP2
VPS4A	Vacuolar Protein Sorting 4 Homolog A	Protein Coding	Q9UN37	48	GC16P069311	1.876037002	https://www.genecards.org/cgi-bin/carddisp.pl?gene=VPS4A
DDIT4	DNA Damage Inducible Transcript 4	Protein Coding	Q9NX09	48	GC10P072273	1.87234664	https://www.genecards.org/cgi-bin/carddisp.pl?gene=DDIT4
RPS15A	Ribosomal Protein S15a	Protein Coding	P62244	50	GC16M018781	1.870739222	https://www.genecards.org/cgi-bin/carddisp.pl?gene=RPS15A
CUL4A	Cullin 4A	Protein Coding	Q13619	50	GC13P113208	1.869636774	https://www.genecards.org/cgi-bin/carddisp.pl?gene=CUL4A
EIF5A	Eukaryotic Translation Initiation Factor 5A	Protein Coding	P63241	52	GC17P007306	1.869050622	https://www.genecards.org/cgi-bin/carddisp.pl?gene=EIF5A
RPL7A	Ribosomal Protein L7a	Protein Coding	P62424	48	GC09P133348	1.869050622	https://www.genecards.org/cgi-bin/carddisp.pl?gene=RPL7A
RPLP0	Ribosomal Protein Lateral Stalk Subunit P0	Protein Coding	P05388	47	GC12M120196	1.86815238	https://www.genecards.org/cgi-bin/carddisp.pl?gene=RPLP0
MT-TP	Mitochondrially Encoded TRNA-Pro (CCN)	RNA Gene		12	GCMTM015957	1.865259409	https://www.genecards.org/cgi-bin/carddisp.pl?gene=MT-TP
MIR106B	MicroRNA 106b	RNA Gene		24	GC07M103958	1.86522305	https://www.genecards.org/cgi-bin/carddisp.pl?gene=MIR106B
FKBP4	FKBP Prolyl Isomerase 4	Protein Coding	Q02790	52	GC12P002799	1.863849163	https://www.genecards.org/cgi-bin/carddisp.pl?gene=FKBP4
BSG	Basigin (Ok Blood Group)	Protein Coding	P35613	51	GC19P000571	1.863849163	https://www.genecards.org/cgi-bin/carddisp.pl?gene=BSG
RGS19	Regulator Of G Protein Signaling 19	Protein Coding	P49795	48	GC20M064073	1.862587929	https://www.genecards.org/cgi-bin/carddisp.pl?gene=RGS19
ENSG00000274760		RNA Gene		10	GC20P049279	1.861684203	https://www.genecards.org/cgi-bin/carddisp.pl?gene=ENSG00000274760
ENSG00000277967		RNA Gene		10	GC20P049280	1.861684203	https://www.genecards.org/cgi-bin/carddisp.pl?gene=ENSG00000277967
HSPA1B	Heat Shock Protein Family A (Hsp70) Member 1B	Protein Coding	P0DMV9	46	GC06P104116	1.859655023	https://www.genecards.org/cgi-bin/carddisp.pl?gene=HSPA1B
MIR223	MicroRNA 223	RNA Gene		24	GC0XP066018	1.856559873	https://www.genecards.org/cgi-bin/carddisp.pl?gene=MIR223
NUP93	Nucleoporin 93	Protein Coding	Q8N1F7	48	GC16P057304	1.856147885	https://www.genecards.org/cgi-bin/carddisp.pl?gene=NUP93
HACD3	3-Hydroxyacyl-CoA Dehydratase 3	Protein Coding	Q9P035	43	GC15P065530	1.856147885	https://www.genecards.org/cgi-bin/carddisp.pl?gene=HACD3
DVL2	Dishevelled Segment Polarity Protein 2	Protein Coding	O14641	51	GC17M007225	1.855444193	https://www.genecards.org/cgi-bin/carddisp.pl?gene=DVL2
SFPQ	Splicing Factor Proline And Glutamine Rich	Protein Coding	P23246	50	GC01M035176	1.853981137	https://www.genecards.org/cgi-bin/carddisp.pl?gene=SFPQ
VTI1B	Vesicle Transport Through Interaction With T-SNAREs 1B	Protein Coding	Q9UEU0	46	GC14M067647	1.851056099	https://www.genecards.org/cgi-bin/carddisp.pl?gene=VTI1B
C1QBP	Complement C1q Binding Protein	Protein Coding	Q07021	50	GC17M005432	1.85099268	https://www.genecards.org/cgi-bin/carddisp.pl?gene=C1QBP
CTSS	Cathepsin S	Protein Coding	P25774	52	GC01M150730	1.849909663	https://www.genecards.org/cgi-bin/carddisp.pl?gene=CTSS
AZI2	5-Azacytidine Induced 2	Protein Coding	Q9H6S1	42	GC03M028315	1.847954154	https://www.genecards.org/cgi-bin/carddisp.pl?gene=AZI2
SNHG1	Small Nucleolar RNA Host Gene 1	RNA Gene		23	GC11M109107	1.847521186	https://www.genecards.org/cgi-bin/carddisp.pl?gene=SNHG1
PCBP1	Poly(RC) Binding Protein 1	Protein Coding	Q15365	49	GC02P070087	1.846349239	https://www.genecards.org/cgi-bin/carddisp.pl?gene=PCBP1
IL13	Interleukin 13	Protein Coding	P35225	49	GC05P132656	1.842818737	https://www.genecards.org/cgi-bin/carddisp.pl?gene=IL13
COPB2	COPI Coat Complex Subunit Beta 2	Protein Coding	P35606	51	GC03M139355	1.842115879	https://www.genecards.org/cgi-bin/carddisp.pl?gene=COPB2
HGS	Hepatocyte Growth Factor-Regulated Tyrosine Kinase Substrate	Protein Coding	O14964	50	GC17P081683	1.83952117	https://www.genecards.org/cgi-bin/carddisp.pl?gene=HGS
KL	Klotho	Protein Coding	Q9UEF7	54	GC13P033016	1.838568687	https://www.genecards.org/cgi-bin/carddisp.pl?gene=KL
GLG1	Golgi Glycoprotein 1	Protein Coding	Q92896	45	GC16M074715	1.836811066	https://www.genecards.org/cgi-bin/carddisp.pl?gene=GLG1
MTHFD1	Methylenetetrahydrofolate Dehydrogenase, Cyclohydrolase And Formyltetrahydrofolate Synthetase 1	Protein Coding	P11586	52	GC14P064388	1.832083464	https://www.genecards.org/cgi-bin/carddisp.pl?gene=MTHFD1
ATXN7	Ataxin 7	Protein Coding	O15265	49	GC03P063864	1.83133781	https://www.genecards.org/cgi-bin/carddisp.pl?gene=ATXN7
RUVBL1	RuvB Like AAA ATPase 1	Protein Coding	Q9Y265	52	GC03M128064	1.831115365	https://www.genecards.org/cgi-bin/carddisp.pl?gene=RUVBL1
PRMT5	Protein Arginine Methyltransferase 5	Protein Coding	O14744	53	GC14M022920	1.83007133	https://www.genecards.org/cgi-bin/carddisp.pl?gene=PRMT5
ITGA6	Integrin Subunit Alpha 6	Protein Coding	P23229	57	GC02P172427	1.829012156	https://www.genecards.org/cgi-bin/carddisp.pl?gene=ITGA6
GRB2	Growth Factor Receptor Bound Protein 2	Protein Coding	P62993	53	GC17M075318	1.828502536	https://www.genecards.org/cgi-bin/carddisp.pl?gene=GRB2
MIR889	MicroRNA 889	RNA Gene		18	GC14P112768	1.82686758	https://www.genecards.org/cgi-bin/carddisp.pl?gene=MIR889
RPS17	Ribosomal Protein S17	Protein Coding	P08708	50	GC15M082536	1.826141834	https://www.genecards.org/cgi-bin/carddisp.pl?gene=RPS17
SNAP23	Synaptosome Associated Protein 23	Protein Coding	O00161	49	GC15P042491	1.826141834	https://www.genecards.org/cgi-bin/carddisp.pl?gene=SNAP23
HLA-DQA1	Major Histocompatibility Complex, Class II, DQ Alpha 1	Protein Coding	P01909	49	GC06P104128	1.825624466	https://www.genecards.org/cgi-bin/carddisp.pl?gene=HLA-DQA1
LINC00511	Long Intergenic Non-Protein Coding RNA 511	RNA Gene		20	GC17M072323	1.824753642	https://www.genecards.org/cgi-bin/carddisp.pl?gene=LINC00511
AIM2	Absent In Melanoma 2	Protein Coding	O14862	48	GC01M159062	1.824343085	https://www.genecards.org/cgi-bin/carddisp.pl?gene=AIM2
ITPR3	Inositol 1,4,5-Trisphosphate Receptor Type 3	Protein Coding	Q14573	53	GC06P033620	1.822481751	https://www.genecards.org/cgi-bin/carddisp.pl?gene=ITPR3
MIR4458	MicroRNA 4458	RNA Gene		12	GC05P008460	1.818184853	https://www.genecards.org/cgi-bin/carddisp.pl?gene=MIR4458
MIR221	MicroRNA 221	RNA Gene		23	GC0XM045746	1.818003297	https://www.genecards.org/cgi-bin/carddisp.pl?gene=MIR221
PAK1	P21 (RAC1) Activated Kinase 1	Protein Coding	Q13153	57	GC11M109658	1.814501286	https://www.genecards.org/cgi-bin/carddisp.pl?gene=PAK1
FGF1	Fibroblast Growth Factor 1	Protein Coding	P05230	54	GC05M142555	1.814499617	https://www.genecards.org/cgi-bin/carddisp.pl?gene=FGF1
LRRC59	Leucine Rich Repeat Containing 59	Protein Coding	Q96AG4	42	GC17M050375	1.813615441	https://www.genecards.org/cgi-bin/carddisp.pl?gene=LRRC59
DYNC1I2	Dynein Cytoplasmic 1 Intermediate Chain 2	Protein Coding	Q13409	48	GC02P171687	1.812987447	https://www.genecards.org/cgi-bin/carddisp.pl?gene=DYNC1I2
LONP1	Lon Peptidase 1, Mitochondrial	Protein Coding	P36776	52	GC19M005691	1.812788248	https://www.genecards.org/cgi-bin/carddisp.pl?gene=LONP1
SUPT16H	SPT16 Homolog, Facilitates Chromatin Remodeling Subunit	Protein Coding	Q9Y5B9	46	GC14M021351	1.810391068	https://www.genecards.org/cgi-bin/carddisp.pl?gene=SUPT16H
GANAB	Glucosidase II Alpha Subunit	Protein Coding	Q14697	53	GC11M109095	1.809606552	https://www.genecards.org/cgi-bin/carddisp.pl?gene=GANAB
MIR129-1	MicroRNA 129-1	RNA Gene		20	GC07P128207	1.809606552	https://www.genecards.org/cgi-bin/carddisp.pl?gene=MIR129-1
RPL7	Ribosomal Protein L7	Protein Coding	P18124	48	GC08M073290	1.809008121	https://www.genecards.org/cgi-bin/carddisp.pl?gene=RPL7
SLC25A6	Solute Carrier Family 25 Member 6	Protein Coding	P12236	48	GC0XM001386	1.809008121	https://www.genecards.org/cgi-bin/carddisp.pl?gene=SLC25A6
PNO1	Partner Of NOB1 Homolog	Protein Coding	Q9NRX1	45	GC02P068157	1.809008121	https://www.genecards.org/cgi-bin/carddisp.pl?gene=PNO1
SGPL1	Sphingosine-1-Phosphate Lyase 1	Protein Coding	O95470	54	GC10P070815	1.808596373	https://www.genecards.org/cgi-bin/carddisp.pl?gene=SGPL1
IMPDH2	Inosine Monophosphate Dehydrogenase 2	Protein Coding	P12268	55	GC03M052402	1.8048141	https://www.genecards.org/cgi-bin/carddisp.pl?gene=IMPDH2
RPS3A	Ribosomal Protein S3A	Protein Coding	P61247	47	GC04P151099	1.8048141	https://www.genecards.org/cgi-bin/carddisp.pl?gene=RPS3A
DDX1	DEAD-Box Helicase 1	Protein Coding	Q92499	50	GC02P015591	1.804591894	https://www.genecards.org/cgi-bin/carddisp.pl?gene=DDX1
TMEM106B	Transmembrane Protein 106B	Protein Coding	Q9NUM4	46	GC07P012234	1.802819252	https://www.genecards.org/cgi-bin/carddisp.pl?gene=TMEM106B
PML	PML Nuclear Body Scaffold	Protein Coding	P29590	53	GC15P073994	1.801109195	https://www.genecards.org/cgi-bin/carddisp.pl?gene=PML
VAMP7	Vesicle Associated Membrane Protein 7	Protein Coding	P51809	48	GC0XP155881	1.799402952	https://www.genecards.org/cgi-bin/carddisp.pl?gene=VAMP7
CETN1	Centrin 1	Protein Coding	Q12798	44	GC18P000580	1.7975775	https://www.genecards.org/cgi-bin/carddisp.pl?gene=CETN1
CCL2	C-C Motif Chemokine Ligand 2	Protein Coding	P13500	55	GC17P034255	1.797348022	https://www.genecards.org/cgi-bin/carddisp.pl?gene=CCL2
TFAM	Transcription Factor A, Mitochondrial	Protein Coding	Q00059	50	GC10P058385	1.797348022	https://www.genecards.org/cgi-bin/carddisp.pl?gene=TFAM
[truncated: 8,393 more rows]
