# Supplementary material for: Taurine is a potential therapy for rheumatoid arthritis via targeting FOXO3 through cellular senescence and autophagy
Source: PLoS One. 2025 Apr 16;20(4):e0318311. doi: 10.1371/journal.pone.0318311 (PMC12002484; doi:10.1371/journal.pone.0318311)
Supplement: S1 Data — The analytical data and experimental raw data of this study. (zip) [file pone.0318311.s001.zip › Attachment/GSE1919_GPL91_1_11_1_XML.matrix.txt]

Tag	GSM34379	GSM34383	GSM34385	GSM34388	GSM34391	GSM34393	GSM34394	GSM34395	GSM34396	GSM34397	GSM34398	GSM34399	GSM34400	GSM34401	GSM34402
IGHG1 /// IGHG2 /// IGHG3 /// IGHG4 /// IGHM /// IGHV4-31 /// MIR8071-1 /// MIR8071-2	76.5	251.2	115.1	98.9	167.5	2274.2	1691.2	3496.8	4087.6	802.1	4929.4	1958.8	3757.6	3297.3	2671.9
HCP5	12.3	17.2	27.3	15.5	14.8	16.8	15.0	14.4	23.8	13.8	13.1	16.6	29.4	22.6	32.0
TFRC	39.1	36.849999999999994	32.55	31.299999999999997	28.125000000000004	33.1	22.8	26.849999999999998	27.35	45.475	49.775000000000006	25.049999999999997	58.9	184.825	149.75
HTR4	20.933333333333334	35.26666666666667	22.03333333333333	26.0	21.433333333333334	23.5	25.7	21.333333333333332	18.03333333333333	21.233333333333334	19.033333333333335	36.96666666666667	25.3	22.53333333333333	24.733333333333334
CRHBP	8.3	12.1	4.2	1.1	1.2	0.4	0.4	6.3	1.3	0.8	4.8	7.9	1.9	1.1	0.6
HTR6	63.5	64.3	55.8	55.5	41.7	47.3	32.5	55.8	60.4	37.6	54.7	26.4	44.2	62.2	26.5
HTR7	45.8	89.1	47.45	46.4	41.2	36.45	72.15	61.849999999999994	51.2	65.75	44.15	55.1	43.550000000000004	58.85	35.0
SCP2	87.0	78.8	149.0	136.8	35.7	193.1	151.1	122.0	80.9	117.0	123.8	137.0	109.7	159.0	276.5
CAPNS1	1500.9	1411.4	1240.9	1458.8	1547.9	1568.1	1389.7	1642.5	1642.2	1623.8	1523.8	1309.0	1367.1	1301.7	1316.0
APITD1 /// APITD1-CORT	8.4	9.5	18.0	19.8	12.7	26.8	21.5	31.3	11.2	16.3	20.2	23.9	17.8	18.4	13.8
PRKACG	13.6	10.8	20.8	26.6	14.4	10.1	12.3	2.2	13.2	10.3	28.4	10.3	14.6	13.1	14.1
BBX	12.3	46.2	45.6	66.1	34.1	99.9	64.5	34.6	42.5	71.7	26.1	21.5	26.9	49.7	54.8
PRKACA	25.433333333333334	29.26666666666667	29.666666666666668	25.2	22.03333333333333	25.900000000000002	34.06666666666667	19.833333333333332	40.36666666666667	29.099999999999998	25.3	28.333333333333332	45.96666666666667	36.6	21.266666666666666
PGLYRP1	5.4	8.6	16.7	7.2	4.2	15.3	5.6	6.2	5.3	10.8	12.5	12.1	4.7	7.7	15.6
PRKACB	21.8	25.7	81.1	34.1	14.1	59.0	48.1	42.7	34.5	59.0	28.1	42.7	44.2	51.4	128.9
PRKAB2	13.4	6.9	8.9	7.1	7.9	14.5	6.7	10.3	1.6	9.6	19.6	6.3	10.1	12.4	4.8
SDS	103.2	136.5	41.5	38.2	24.4	128.9	74.2	57.9	85.5	43.1	145.7	44.6	32.7	21.1	8.0
UNC5B	139.9	104.8	127.5	111.9	118.8	146.5	171.9	158.2	186.7	176.9	228.8	180.5	174.9	175.5	85.6
ZNF10	1.4	3.9	6.5	10.5	3.0	2.1	4.9	1.2	2.2	4.9	7.9	1.8	8.7	2.1	6.3
UNC5C	3.7	8.2	9.9	2.1	5.9	9.2	7.2	1.4	7.6	9.1	14.7	14.1	4.1	5.6	6.8
PRKAB1	13.7	15.9	16.7	21.0	24.6	19.6	24.3	19.5	18.6	19.3	22.5	16.7	15.6	15.6	24.4
BCR	166.36666666666667	140.83333333333334	100.39999999999999	140.6	149.5	116.11666666666667	115.85000000000001	95.68333333333334	150.88333333333333	109.2	116.59999999999998	98.26666666666667	118.86666666666666	112.58333333333336	54.33333333333332
LARS2	58.7	40.6	48.2	40.0	55.7	44.3	49.3	59.6	57.4	63.1	56.8	64.5	69.9	59.5	58.4
SCO2	102.6	54.5	60.9	47.1	76.2	92.4	62.9	74.8	91.5	67.5	135.9	63.2	113.7	104.8	116.5
TFR2	20.2	23.1	21.1	6.5	36.2	48.8	29.1	45.1	40.8	53.2	15.0	29.6	31.4	11.2	41.8
PDZK1 /// PDZK1P2	4.9	0.7	5.1	5.3	4.9	1.9	2.8	7.0	1.7	4.9	2.5	1.2	0.8	7.6	6.6
DDIT3	524.4	355.15	445.85	170.6	364.45000000000005	161.35000000000002	100.4	162.2	94.9	29.65	159.5	152.6	68.55	122.19999999999999	152.85
DDIT4	626.9499999999999	627.5	527.2	416.59999999999997	643.75	42.3	80.64999999999999	66.35	61.800000000000004	65.1	201.4	212.7	73.5	56.6	202.4
UNC50	55.3	53.4	68.1	75.9	42.7	61.8	77.8	74.6	62.8	56.8	42.7	85.8	86.1	66.4	85.2
ORAI2	18.5	17.4	5.6	14.3	19.8	43.9	71.6	41.1	60.8	36.3	65.9	56.2	64.4	46.1	34.3
AGTR1	211.65	169.15	204.15	104.5	126.55000000000001	82.1	91.6	44.1	43.75	42.8	35.1	62.65	15.9	33.8	20.6
VOPP1	342.3	240.9	308.5	312.3	342.9	440.9	406.5	436.2	384.2	366.1	563.5	591.6	589.4	592.8	628.3
AGTR2	0.7	0.4	6.0	4.7	1.3	0.9	0.4	1.8	0.8	4.5	2.3	6.0	5.9	1.8	1.1
SF1	153.05	126.825	135.875	130.425	193.225	109.225	98.3	95.30000000000001	127.5	100.10000000000001	117.75	119.75	136.625	114.525	115.92500000000001
LOC101060275 /// LOC101929910 /// LOC399491 /// LOC613037 /// NPIPA1 /// NPIPA2 /// NPIPA3 /// NPIPA5 /// NPIPA7 /// NPIPA8 /// NPIPB11 /// NPIPB3 /// NPIPB4 /// NPIPB5 /// NPIPB6 /// NPIPB8 /// NPIPB9 /// PDXDC2P /// PKD1P1	62.4	59.9	42.6	43.1	50.0	69.7	35.1	29.6	38.0	31.1	54.7	36.0	25.9	16.4	10.8
COL13A1	3.8	4.6	10.75	7.1	3.3	11.399999999999999	13.4	9.6	12.85	6.05	5.65	11.899999999999999	12.2	11.799999999999999	3.75
SHMT2	107.9	93.4	73.6	75.6	106.7	79.3	70.9	87.5	109.5	103.6	97.4	81.9	78.4	78.3	66.9
NPRL2	79.16666666666667	80.86666666666666	76.93333333333332	60.93333333333334	73.96666666666667	64.16666666666667	79.7	91.09999999999998	116.5	81.46666666666667	73.73333333333333	82.3	80.83333333333333	73.1	62.79999999999999
ORM1 /// ORM2	39.3	42.6	34.1	38.7	168.5	36.1	16.4	40.4	16.4	28.9	30.9	30.3	23.3	25.8	31.2
NPRL3	51.1	58.9	38.4	38.4	75.0	37.5	32.4	45.5	47.3	56.8	57.7	32.9	47.9	31.3	25.2
ZNF22	43.8	30.4	53.9	39.1	24.5	40.9	24.3	20.2	26.9	25.8	30.4	18.7	33.3	29.2	84.6
ZNF23	21.15	22.0	26.549999999999997	20.2	14.1	22.25	20.25	21.85	17.25	24.35	23.6	21.1	25.25	24.6	22.950000000000003
ZNF24	33.400000000000006	23.2	53.849999999999994	36.15	40.449999999999996	41.65	29.549999999999997	22.5	15.850000000000001	29.25	8.6	18.3	10.85	23.65	59.5
LARP1	478.9	316.4	191.5	179.3	363.3	416.2	321.5	207.3	214.9	120.6	259.8	310.5	257.8	233.1	193.7
T	19.9	19.0	20.7	14.2	7.6	5.3	19.2	22.5	17.8	12.1	19.9	16.2	14.0	19.5	11.3
RDH11	19.55	8.6	17.95	25.400000000000002	12.5	20.6	24.55	20.45	22.4	18.65	16.45	28.5	33.949999999999996	32.35	26.65
RDH16	7.8	4.9	5.1	4.9	5.8	11.7	7.2	5.2	5.4	6.9	5.7	10.3	5.0	4.4	3.4
SFN	157.8	201.7	183.1	204.60000000000002	164.1	174.25	211.89999999999998	159.8	192.45	202.2	160.55	201.8	251.95	209.89999999999998	162.45
HCRT	47.5	66.0	56.0	60.4	47.9	42.3	49.9	34.7	40.7	45.7	24.8	50.9	51.6	47.4	36.5
GSTM3	60.03333333333333	55.333333333333336	77.60000000000001	50.26666666666667	21.23333333333333	50.56666666666666	46.099999999999994	71.3	35.800000000000004	31.666666666666668	46.36666666666667	42.03333333333333	30.100000000000005	46.93333333333334	39.766666666666666
NEBL	6.125	7.8500000000000005	7.35	6.85	4.45	5.475	7.55	6.925	5.375	6.625	3.9000000000000004	9.075	4.45	5.625	8.0
ZNF32	97.9	99.2	88.9	57.3	55.6	79.9	87.2	114.6	77.8	69.8	82.1	82.1	54.1	56.1	61.0
LARP7	5.3	16.0	38.7	18.0	10.9	29.2	19.7	15.6	14.5	20.9	15.2	15.3	14.5	24.5	36.2
ZNF35	18.6	1.8	7.8	20.9	13.1	3.1	16.6	24.1	13.5	16.3	19.6	5.0	8.5	19.4	15.5
LARP4	20.0	39.3	57.0	63.3	32.2	29.9	46.1	31.0	33.1	24.9	25.0	30.6	27.8	36.9	57.9
L1CAM	23.2	4.0	4.6	34.9	48.6	8.8	19.4	10.3	11.9	16.0	25.5	30.8	35.5	33.7	10.6
FLJ10038 /// GABPB1	6.3	44.2	12.6	16.5	19.0	15.1	31.4	27.0	28.5	20.8	26.9	26.8	12.1	16.6	11.9
DHFR	14.466666666666667	7.400000000000001	16.2	7.266666666666666	6.266666666666666	25.233333333333334	32.13333333333333	27.266666666666666	16.866666666666667	12.766666666666666	18.8	18.2	25.2	9.033333333333333	13.266666666666666
PPFIBP1	5.2	8.0	3.2	2.5	0.7	1.0	0.7	3.1	0.7	7.8	2.2	1.2	8.0	2.4	0.5
PPFIBP2	57.6	64.0	79.9	80.5	56.5	79.0	56.8	65.6	70.3	49.5	56.6	70.1	64.4	89.1	62.2
LAS1L	168.6	105.2	109.3	84.5	128.4	75.4	55.8	63.1	75.0	25.0	64.6	76.8	15.0	62.5	40.3
FXYD3	1.3	5.6	4.6	2.6	3.1	2.6	2.4	3.8	0.5	2.3	4.5	3.6	1.8	3.1	2.8
PKIA	10.55	3.55	6.1	7.25	2.45	11.65	14.5	8.25	4.6	14.2	8.25	16.45	8.6	10.649999999999999	4.4
C4A /// C4B /// C4B_2	832.5	372.5	309.3	310.7	632.1	542.9	451.6	529.0	563.8	562.8	470.2	365.1	183.0	151.0	98.3
FXYD1	404.0	287.4	305.6	221.0	304.6	288.2	247.2	286.9	339.0	216.2	243.4	200.5	135.1	155.5	46.8
SFXN3	404.6	323.6	251.2	210.9	352.0	532.2	351.9	403.6	337.1	426.5	568.5	351.8	330.2	379.5	516.3
HYOU1	555.2	547.1	641.1	528.0	868.0	439.2	543.2	584.2	801.7	592.1	424.7	597.2	722.9	546.7	567.4
STRN	6.55	10.75	10.399999999999999	15.45	12.799999999999999	9.55	19.75	13.4	10.3	18.95	11.8	11.799999999999999	9.95	11.8	12.0
DZIP1	8.1	14.7	16.3	18.9	9.4	21.5	18.4	17.2	24.0	15.4	12.2	10.5	1.7	15.2	12.0
PKIG	292.7	347.9	231.2	269.8	316.1	244.0	240.3	358.7	257.5	295.0	256.2	227.6	189.8	256.6	159.0
DZIP3	7.5	3.7	17.75	10.5	5.05	16.45	13.600000000000001	10.2	9.7	11.15	15.0	9.15	9.15	11.100000000000001	6.15
GSTM5	52.95	71.8	72.7	81.65	45.85	66.0	70.75	87.19999999999999	96.8	41.35	44.85	52.65	52.95	55.150000000000006	26.700000000000003
KCNC1	3.7	5.2	17.6	6.3	21.4	13.8	4.6	4.6	11.0	9.8	26.9	6.4	2.5	3.6	8.0
KCNC3	13.0	14.7	12.2	43.3	8.7	11.6	13.4	13.3	26.7	11.1	17.8	11.9	15.8	11.5	10.3
KCNC4	37.55	17.85	24.6	20.75	16.85	28.25	19.15	14.25	16.55	26.4	23.95	23.8	41.55	15.2	18.35
PRKAG1	207.2	288.7	304.1	248.0	276.8	221.0	245.9	403.3	263.6	263.7	199.4	280.1	287.0	257.4	265.2
ZNF43	10.6	12.2	17.0	10.6	15.0	9.9	18.8	15.9	16.3	15.4	15.1	16.9	9.1	15.3	10.9
LOC643733	2.2	7.6	4.5	4.0	4.8	5.3	1.2	2.4	3.0	4.0	4.2	6.2	9.8	4.9	9.7
ZNF45	4.4	9.0	17.8	10.7	5.4	12.6	16.2	7.1	16.5	11.5	26.1	13.1	12.6	13.4	23.0
SHB	59.6	26.7	17.6	37.4	17.6	10.3	22.2	7.2	30.6	15.3	11.9	12.7	26.8	40.4	4.7
MMP20	8.2	1.5	7.2	2.2	10.0	9.5	7.7	7.2	2.3	5.2	5.3	1.8	2.6	8.5	7.2
MMP25	159.25	189.14999999999998	159.35	156.6	149.10000000000002	138.05	176.0	148.3	172.95	155.7	167.0	156.45	177.9	158.0	110.65
SHH	19.3	31.3	51.8	43.6	56.6	50.6	57.9	31.6	35.1	58.7	59.5	34.3	52.1	32.4	22.6
MMP24	8.5	13.1	12.3	10.5	10.5	16.8	12.8	7.9	14.3	13.6	9.7	8.8	13.6	10.6	9.6
LIMS1 /// LIMS3L	20.0	27.2	25.4	38.9	13.5	30.5	31.8	29.2	28.7	43.7	6.5	20.6	37.8	31.2	40.0
ZNF41	12.7	10.2	5.3	12.9	1.9	3.5	1.1	5.1	7.1	6.5	10.6	6.0	6.6	10.2	12.1
NEFL	4.25	3.75	1.8499999999999999	2.5	7.0	6.8999999999999995	3.95	4.9	5.9	3.35	1.35	4.7	2.7	12.149999999999999	18.65
NEFM	4.0	11.3	5.15	17.1	13.0	15.450000000000001	11.15	11.6	9.5	8.200000000000001	6.35	15.45	20.849999999999998	13.75	8.05
NEFH	7.0	7.2	14.0	25.9	9.2	17.3	16.7	21.7	27.7	26.3	20.5	13.1	16.1	25.3	21.8
MYBPC3	52.5	39.5	48.4	68.2	26.3	44.0	39.7	37.1	52.1	76.9	15.4	59.5	56.7	27.6	37.1
APC2	38.9	53.2	32.8	35.0	30.0	38.1	38.3	23.6	53.2	46.0	36.6	36.6	32.8	41.0	31.2
MYBPC1	59.13333333333333	106.26666666666667	63.800000000000004	31.833333333333332	19.466666666666665	142.1	122.36666666666667	17.5	35.46666666666667	126.96666666666665	26.166666666666668	32.6	38.96666666666666	36.233333333333334	23.400000000000002
MYBPC2	61.1	15.9	33.8	26.7	13.5	58.3	83.6	25.0	11.6	54.2	20.9	41.7	30.7	10.8	15.7
KCND1	5.8	5.3	8.1	7.6	19.7	7.9	17.2	7.1	32.3	20.6	29.7	11.9	10.5	13.4	6.0
KCND2	1.8	0.9	1.8	9.6	1.4	3.9	1.4	0.5	1.8	1.0	1.8	1.4	0.7	1.2	3.6
KCND3	32.833333333333336	44.099999999999994	26.933333333333337	39.833333333333336	21.03333333333333	47.0	30.36666666666667	46.1	45.96666666666666	28.8	42.4	27.7	40.36666666666667	36.96666666666666	32.5
GSTO1	860.8	691.9	564.4	494.0	562.5	663.0	686.8	1081.7	803.9	800.2	630.7	874.9	790.5	730.0	1207.3
BGN	2691.4	1753.2	2037.3	2985.6	4404.3	3167.3	2034.6	3972.4	3026.8	3653.9	4060.5	2639.8	2434.5	2773.0	2287.8
LINC00921 /// ZNF263	68.2	62.900000000000006	63.5	36.8	80.44999999999999	66.85	44.2	58.55	46.05	20.6	43.45	42.0	30.25	36.349999999999994	37.1
MMP10	7.5	2.0	1.8	2.5	1.3	3.0	3.1	1.1	0.6	2.6	7.6	1.3	0.6	2.8	1.6
MMP12	3.4	9.45	10.5	1.4500000000000002	6.1	9.35	3.05	4.4	8.85	11.25	12.8	6.65	14.5	16.9	8.2
MMP11	64.0	54.6	29.0	35.2	47.3	47.6	44.6	45.9	45.6	61.0	74.1	51.5	60.1	68.1	40.4
MMP14	13.7	13.6	12.05	10.05	7.65	16.8	12.0	25.700000000000003	12.0	9.95	23.799999999999997	16.65	21.85	15.75	23.200000000000003
MMP13	2.9	0.7	0.7	4.5	0.6	2.5	1.5	1.2	1.7	0.7	0.5	24.9	1.2	2.7	0.7
MMP16	6.3999999999999995	8.733333333333334	5.166666666666667	2.9666666666666663	3.1	11.466666666666667	3.8333333333333335	5.5	5.266666666666667	5.933333333333333	8.833333333333334	6.866666666666667	3.466666666666667	7.8	2.6666666666666665
MMP15	88.1	85.7	62.7	89.35	61.5	86.7	77.7	68.55	77.15	68.25	86.25	99.0	95.39999999999999	70.25	61.199999999999996
MMP17	4.3	8.5	8.7	9.4	26.3	6.3	7.4	4.0	9.8	9.9	12.1	6.7	6.5	7.5	5.6
RAPGEF1	3.1	8.8	12.0	11.9	5.1	5.9	5.3	6.2	6.2	16.7	9.4	7.9	15.6	22.2	19.6
RAPGEF2	92.65	147.85	154.3	226.0	158.75	179.45000000000002	181.55	146.65	153.45	166.4	113.44999999999999	106.35	136.3	201.6	203.15
MMP19	8.0	8.7	6.6	4.0	7.1	23.9	5.6	8.2	4.2	3.5	12.3	4.9	5.8	5.2	5.7
CRYAA	14.3	8.7	4.7	5.4	10.4	24.2	4.5	11.1	5.3	10.8	25.3	10.7	2.0	12.8	10.4
GTF2H2B	6.7	0.2	5.5	7.0	4.7	5.5	3.5	9.1	1.1	3.3	22.9	12.0	7.7	3.1	6.3
RAPGEF5	14.5	21.1	11.6	17.9	21.9	15.3	17.1	18.1	13.6	14.0	14.9	14.7	19.6	15.0	16.4
CRYAB	904.2	1074.9	1085.4	725.95	980.75	468.84999999999997	531.95	346.65	537.5	429.85	331.3	265.2	80.0	100.55000000000001	47.650000000000006
RAPGEF3	63.25	34.15	33.45	44.15	83.35	67.15	37.45	51.25	26.6	48.95	69.4	30.200000000000003	17.15	19.7	39.45
RAPGEF4	2.05	1.8	0.8999999999999999	8.05	2.35	2.1	3.95	1.7000000000000002	0.4	5.75	3.1999999999999997	0.65	2.95	2.3000000000000003	4.05
APCS	1.4	3.5	2.3	3.9	6.2	11.0	1.9	2.2	5.0	2.1	2.2	2.2	1.5	6.3	1.0
LEFTY1 /// LEFTY2	4.7	2.0	16.5	16.3	3.6	2.6	6.6	17.8	4.1	3.5	5.6	11.9	10.9	3.1	2.1
SZRD1	96.4	20.8	49.4	11.7	43.1	35.9	17.9	17.0	30.4	16.2	49.0	74.7	21.3	22.0	77.4
GSTP1	1207.6999999999998	829.45	991.4	793.85	1244.9	936.7	654.95	1158.9	1237.65	1185.4	1132.3	802.3	936.8000000000001	1104.45	687.65
KCNA1	10.3	25.7	2.6	12.4	13.0	6.2	15.0	7.1	12.5	3.4	20.6	10.3	6.9	13.9	8.6
PTAFR	112.3	76.7	108.0	124.4	80.9	226.5	151.4	166.7	117.3	191.5	208.8	218.4	254.2	176.5	144.7
KCNA3	0.6	1.3	0.6	0.7	0.8	6.1	2.1	2.2	0.7	1.3	10.9	4.3	1.0	1.8	1.0
ADAM22	4.7	9.075	5.65	4.05	4.699999999999999	4.8	3.0500000000000003	3.9750000000000005	6.449999999999999	6.375	11.1	8.975	5.750000000000001	5.35	1.7500000000000002
ADAM21	2.2	2.4	1.5	1.4	3.1	2.2	2.2	1.6	2.0	2.0	3.8	1.7	1.5	7.1	1.7
KCNA4	5.3	6.8	0.7	1.2	7.2	6.3	2.8	2.8	6.1	1.0	7.6	2.7	4.5	6.3	6.8
KCNA5	32.1	68.0	44.7	45.7	78.9	52.1	54.3	37.5	47.9	54.2	45.1	42.0	47.9	42.5	34.5
ADAM20	7.4	13.9	4.8	7.4	6.9	15.7	9.8	2.2	7.4	9.0	3.9	11.6	10.9	2.5	10.3
KCNA6	5.9	2.5	6.1	2.4	3.6	2.5	3.4	2.9	2.1	1.7	1.4	4.0	2.0	2.3	1.3
ADAM28	0.8	1.3	8.0	9.6	0.5	15.9	4.1	9.2	6.8	6.2	9.7	10.2	14.5	16.7	11.8
PLAGL1	60.15	60.35	73.85	80.4	51.2	71.95	80.69999999999999	56.699999999999996	53.800000000000004	62.2	53.75	75.45	65.6	71.6	58.3
ADAM23	16.8	13.0	13.05	13.35	8.7	30.3	14.6	20.6	21.6	11.95	30.7	18.6	6.6000000000000005	8.05	6.25
STX6	29.1	26.55	42.35	46.7	33.15	46.05	39.7	35.9	38.25	42.849999999999994	32.349999999999994	41.1	44.400000000000006	40.7	44.15
PLAGL2	15.5	28.6	19.0	34.2	32.3	37.4	44.0	24.8	33.4	38.9	39.3	37.5	30.5	27.9	34.1
STX5	139.5	132.5	112.9	98.9	169.2	102.3	82.1	116.4	115.4	105.6	86.2	79.3	76.3	98.2	81.1
STX4	223.9	190.3	232.9	199.9	205.5	174.1	176.2	273.2	219.3	259.2	175.6	110.1	196.1	194.3	203.1
STX3	79.7	58.2	102.7	67.6	62.4	80.3	39.3	52.5	35.0	66.1	56.9	64.4	52.2	62.5	120.1
BID	73.4	79.10000000000001	69.80000000000001	72.60000000000001	51.15	101.55000000000001	75.55000000000001	83.0	73.60000000000001	76.45	76.3	86.05	86.69999999999999	108.35000000000001	129.1
STX2	56.15	46.300000000000004	53.4	75.7	48.9	93.2	74.15	68.95	77.15	76.65	70.05	56.75	69.5	83.85	81.35
SPDEF	13.7	8.0	17.7	12.6	18.3	11.1	15.6	9.1	12.3	6.1	17.0	11.3	14.4	12.7	7.5
MBD3	264.5	252.4	250.5	252.0	285.3	193.0	152.9	194.1	252.1	217.6	265.9	153.5	197.6	191.4	106.4
MBD4	78.6	73.0	178.6	133.4	58.1	157.4	119.4	124.6	118.0	107.4	69.5	104.1	113.6	99.3	193.1
PKLR	29.6	30.7	29.9	39.1	19.0	21.0	25.0	14.0	24.6	4.9	31.2	5.2	14.0	28.3	22.8
KCNB1	26.299999999999997	19.95	18.95	23.6	28.200000000000003	13.350000000000001	31.45	20.2	25.7	25.2	19.299999999999997	23.75	27.7	21.75	12.8
BIK	2.3	9.5	1.7	2.7	7.2	20.4	12.6	9.2	4.1	11.2	4.4	19.9	9.0	14.4	13.7
KCNB2	6.0	3.8	5.6	7.3	6.3	6.9	6.2	9.3	4.2	5.8	10.2	6.8	8.4	8.2	22.1
MBD1	43.2	33.9	25.9	21.5	31.3	34.6	50.5	32.5	32.0	29.3	37.3	38.8	42.3	41.8	38.0
MCRS1	92.8	129.7	92.1	92.1	113.3	90.2	167.4	109.8	173.1	134.4	103.7	170.6	170.7	131.4	98.9
MBD2	157.3	139.6	121.0	117.5	76.4	97.3	91.6	113.0	75.6	137.4	136.1	95.8	135.4	169.0	314.8
BMP8A	2.0	21.0	5.7	3.8	19.1	4.1	2.5	9.6	3.4	2.2	5.1	4.0	2.9	5.1	7.7
SCTR	14.0	7.9	6.1	6.1	7.5	7.1	8.7	6.3	7.4	14.6	13.8	7.3	5.5	7.7	5.5
BBOX1	2.5	1.6	4.2	5.1	0.9	1.6	5.3	1.1	0.9	0.9	4.1	1.6	0.4	5.4	6.8
ZNF76	29.2	15.1	8.2	9.3	13.5	15.4	12.9	12.7	20.4	7.1	44.0	8.2	6.4	11.4	23.3
ZNF79	12.0	20.1	3.2	9.7	3.5	28.1	15.5	15.8	25.4	23.7	4.1	21.9	23.0	5.1	18.9
TARBP2	98.3	76.5	63.2	72.3	130.8	87.9	78.5	131.4	92.1	102.8	107.8	109.0	80.3	80.3	65.1
ARCN1	113.2	116.6	116.8	129.0	108.5	160.9	153.6	95.3	99.8	123.0	78.1	103.2	123.4	126.9	186.9
TARBP1	19.2	17.4	24.7	24.7	21.3	23.2	23.7	26.0	17.1	23.0	17.5	24.0	26.5	27.4	21.2
LOC101928676 /// MAEA	385.0	316.9	311.6	342.8	441.4	428.1	379.1	423.9	422.3	403.3	425.8	409.5	319.7	305.5	372.9
SKI	31.0	28.3	22.3	28.05	19.95	23.35	44.25	21.05	23.5	23.75	37.75	36.199999999999996	26.35	23.150000000000002	14.85
PRKRIR	7.6	16.9	12.8	23.6	18.1	26.8	13.7	13.7	11.3	12.9	16.3	14.3	15.7	19.8	39.6
ADAM3A	2.033333333333333	2.1666666666666665	3.0	8.366666666666665	4.3	3.433333333333333	3.233333333333333	2.2333333333333334	2.566666666666667	2.1333333333333333	1.2333333333333334	2.433333333333333	3.3666666666666667	5.0	0.9666666666666667
PKN2	8.5	29.599999999999998	41.15	29.35	9.55	32.75	35.2	27.95	16.4	29.2	18.5	27.099999999999998	22.35	23.05	42.35
PKN1	172.8	154.5	171.2	141.4	184.7	164.1	137.8	173.6	127.6	148.8	224.7	133.2	158.2	162.8	117.2
MED24 /// MIR6884	119.5	58.6	49.5	97.8	120.7	92.7	15.3	64.1	81.8	101.0	131.3	65.6	71.6	87.8	82.2
KCNG1	22.3	44.2	12.6	22.3	7.5	28.4	23.1	13.9	28.8	42.5	46.0	42.9	43.0	36.3	29.7
PDCD6	292.1	318.5	345.2	451.5	379.2	383.1	414.9	569.0	405.4	347.2	581.3	385.4	452.2	374.4	477.9
FBXO28	45.5	68.6	72.1	88.6	71.5	91.7	54.8	66.8	63.3	68.8	33.4	38.0	47.1	68.3	87.4
GOLIM4	4.5	3.2	12.1	0.5	4.9	7.3	5.1	5.7	1.8	1.0	2.4	2.4	0.9	1.4	2.4
SLA	224.0	161.25	307.5	182.25	236.25	166.45	213.85000000000002	135.6	141.15	185.25	182.95000000000002	178.9	228.65	173.05	255.1
MSI1	27.25	17.95	28.05	29.75	95.39999999999999	33.4	31.15	22.35	37.550000000000004	26.8	25.8	34.35	84.05	30.5	20.650000000000002
IL1RAP	10.4	21.6	22.5	40.9	7.4	32.3	31.2	26.0	16.6	31.0	26.7	31.2	30.8	31.0	31.9
FBXO21	99.0	36.733333333333334	40.93333333333333	47.199999999999996	39.4	33.63333333333333	50.43333333333334	28.433333333333337	31.599999999999998	33.6	48.03333333333334	33.46666666666666	40.13333333333333	31.833333333333332	29.633333333333336
FADS3	296.5	336.8	366.0	279.1	444.6	222.7	344.3	203.7	361.3	326.2	270.7	276.8	133.1	231.4	222.2
FADS2	217.3	132.7	154.5	91.2	173.2	70.2	60.5	29.5	49.4	111.0	153.4	86.9	59.6	13.4	29.7
POFUT2	106.0	110.2	66.9	70.2	83.3	83.6	61.5	77.5	81.5	78.4	123.9	51.1	49.5	61.8	52.7
SLK	23.0	38.8	34.5	43.5	51.0	58.2	34.2	39.2	21.7	26.5	24.2	20.4	19.8	16.1	37.7
FNTA	226.15	208.0	309.7	289.85	156.95	258.45	258.95	225.35	162.8	167.5	154.1	266.5	251.1	190.5	370.6
SLN	45.5	94.2	51.8	146.0	12.7	113.5	242.4	32.9	60.9	277.4	70.2	41.2	54.3	72.3	152.6
POFUT1	6.8	0.4	4.0	5.1	2.1	8.3	0.9	0.7	0.6	0.3	1.2	7.0	3.6	8.5	2.6
NFATC2IP	60.3	68.80000000000001	88.30000000000001	78.85	97.69999999999999	50.300000000000004	77.15	79.9	72.1	67.6	62.150000000000006	73.75	92.80000000000001	84.44999999999999	75.65
NEK1	12.2	14.549999999999999	12.35	8.65	3.35	13.6	9.049999999999999	11.4	7.65	8.9	10.05	5.8999999999999995	6.199999999999999	5.949999999999999	6.6000000000000005
TNFRSF8	5.3	7.7	5.8	4.3	10.5	21.7	3.5	4.6	4.1	7.0	7.8	5.8	4.1	5.8	15.7
MAP3K8	9.4	24.400000000000002	15.05	19.6	19.5	19.25	16.700000000000003	7.699999999999999	16.55	22.1	21.299999999999997	16.75	10.55	30.15	15.25
NEK2	6.4	0.3	3.9	5.9	1.1	7.3	13.0	0.4	7.9	11.1	5.5	8.2	6.1	3.4	10.3
RPL36A /// RPL36A-HNRNPH2	1677.9	1062.3	1564.0	1383.6	1510.6	1190.0	907.7	1368.7	984.4	856.9	1337.4	1430.4	1381.8	857.9	1263.9
MAP3K9	6.4	4.0	8.1	6.3	15.0	7.3	1.4	4.3	8.9	3.1	1.3	11.6	14.2	9.4	9.5
NEK3	14.1	11.7	16.4	4.6	0.8	11.1	4.9	7.5	12.0	9.2	3.1	4.8	6.1	4.4	16.6
MAP3K7	26.1	30.8	64.5	63.2	30.4	74.8	36.0	38.4	39.0	51.9	43.9	41.7	46.9	64.7	111.9
TNFRSF4	12.3	4.7	8.1	5.15	13.8	10.399999999999999	9.45	6.3999999999999995	15.8	4.800000000000001	19.75	7.1	28.349999999999998	25.8	19.75
CYP2A6 /// CYP2A7	21.6	40.4	12.0	22.5	8.4	37.8	30.7	31.1	26.3	31.2	35.3	19.7	8.8	8.9	33.4
MAP3K4	38.45	50.7	66.0	61.85	36.5	54.45	39.55	41.2	43.2	34.9	29.65	28.35	41.05	30.2	42.9
KCNH1	1.95	2.3	1.7000000000000002	1.9	3.75	7.45	3.2	2.35	2.3000000000000003	7.8500000000000005	15.05	3.2	2.55	2.35	2.5999999999999996
MAP3K5	24.7	33.1	33.4	32.5	27.9	21.7	35.8	29.5	23.4	26.3	30.8	14.7	40.8	28.8	34.0
PIAS4	8.7	4.6	17.6	13.3	15.7	5.9	14.7	13.5	10.4	15.4	13.2	8.5	16.0	16.6	5.1
KCNH2	13.8	36.15	23.35	32.1	30.05	33.5	35.0	21.7	35.85	32.15	18.45	51.35	37.3	17.200000000000003	27.0
PIAS3	63.6	82.6	71.4	82.0	123.6	42.6	71.5	71.6	117.1	91.8	58.1	62.0	66.5	56.1	44.2
DAZ1 /// DAZ2 /// DAZ3 /// DAZ4	22.4	23.7	6.5	15.6	17.2	32.0	18.4	20.4	17.9	20.3	9.7	8.4	6.9	14.0	19.0
NUTF2 /// NUTF2P4	51.4	43.5	39.4	48.3	33.3	21.6	55.1	46.6	50.1	38.8	39.0	36.4	45.1	50.7	31.0
DGAT1	165.4	169.7	196.8	121.4	244.7	90.7	59.5	138.5	109.4	155.8	112.9	82.1	152.9	157.6	118.2
STX8	177.2	140.8	178.0	154.0	170.2	201.7	135.6	240.2	196.1	164.3	143.0	177.7	166.5	184.3	280.6
STX7	60.4	83.4	182.1	151.6	61.5	125.7	57.4	85.3	59.3	83.4	81.4	70.4	73.3	77.0	351.9
PIAS2	13.366666666666667	14.533333333333333	21.700000000000003	16.900000000000002	9.566666666666666	18.933333333333334	15.333333333333334	16.566666666666666	15.799999999999999	25.833333333333332	14.166666666666666	19.333333333333332	21.766666666666666	21.966666666666665	20.633333333333333
PIAS1	27.6	33.7	53.0	48.2	30.2	39.3	35.8	40.6	37.9	48.3	33.8	56.5	48.5	54.9	79.4
MSH6	16.5	29.0	34.9	32.15	17.799999999999997	40.15	27.450000000000003	24.3	33.25	28.15	18.4	27.85	34.75	30.25	34.25
MINPP1	15.0	13.6	16.9	17.5	17.7	21.4	28.2	12.3	13.9	18.5	11.7	22.0	23.3	27.1	28.4
SMO	9.9	10.1	7.9	6.1	9.5	13.9	11.4	11.1	10.2	8.8	11.8	18.0	12.0	8.7	9.1
DMTF1	11.6	17.7	24.0	31.7	8.4	15.1	14.9	17.9	22.0	23.1	21.2	18.3	16.7	23.5	21.9
MSH2	14.5	16.35	23.549999999999997	30.4	12.399999999999999	31.25	24.5	30.7	22.15	23.8	28.349999999999998	22.200000000000003	20.7	25.1	35.35
MSH3	18.4	24.1	23.3	27.1	21.8	27.2	21.1	20.3	16.6	17.9	17.5	12.6	16.8	18.4	18.9
MSH4	10.8	0.8	0.4	7.0	1.5	1.5	4.7	2.5	5.1	1.0	8.7	0.2	3.6	4.4	0.4
PKP2	8.7	1.3	6.7	0.7	5.7	1.3	0.4	0.8	1.2	2.5	5.4	0.9	0.7	1.0	6.9
SMS	82.7	79.4	133.7	103.5	40.7	83.9	85.9	92.5	85.5	100.6	89.2	89.3	71.9	78.1	112.4
PKP1	45.55	57.050000000000004	37.800000000000004	47.650000000000006	25.650000000000002	32.05	49.699999999999996	48.8	56.900000000000006	60.7	51.4	67.15	63.849999999999994	47.0	40.25
PKP4	28.1	16.05	23.8	20.9	11.15	23.55	19.05	23.349999999999998	11.0	15.55	16.6	13.55	18.45	15.45	14.75
PKP3	40.6	74.8	48.3	60.4	49.4	44.3	69.5	24.4	48.3	45.9	42.8	69.8	53.8	63.7	31.9
BLK	10.3	10.0	10.7	11.5	7.3	23.5	7.0	6.6	17.6	8.2	10.5	11.6	19.7	8.6	18.8
KCNE1	16.3	20.5	20.2	7.7	6.1	23.3	13.9	15.9	13.1	14.3	5.9	15.4	19.0	24.1	6.2
BLM	9.5	4.2	19.1	15.1	10.9	15.6	17.4	34.1	3.8	14.8	19.7	10.7	18.4	13.9	19.1
IREB2	4.9	6.5	1.5	1.4	0.5	7.3	7.5	8.9	2.1	9.6	11.0	2.0	6.3	6.5	5.1
GSTT1	93.25	75.9	100.3	80.95	147.25	102.8	131.9	113.69999999999999	162.7	127.2	129.65	93.05000000000001	68.5	75.9	95.7
FBXO46	83.2	40.7	44.2	48.3	51.5	66.8	48.9	48.0	60.7	49.4	57.6	59.7	72.9	44.5	67.1
NPAS1	9.1	34.6	4.3	7.3	14.6	11.2	8.9	7.7	6.9	15.9	30.0	19.2	8.1	8.6	6.2
CCDC144A	0.3	0.3	4.0	0.6	0.5	0.3	0.4	0.6	2.0	3.1	1.4	0.6	2.1	4.0	0.6
NPAS2	25.35	25.75	25.45	15.4	29.599999999999998	8.2	19.3	12.25	10.2	8.4	15.5	13.2	8.0	20.2	13.3
NPAS3	14.1	2.5	4.8	3.3	3.4	1.9	2.8	2.8	3.0	5.2	1.9	2.9	4.7	10.7	9.6
RAP1B	169.7	190.95	226.45	284.2	131.25	246.60000000000002	283.65	232.65	189.25	243.79999999999998	223.25	251.55	428.75	359.05	762.5999999999999
SNN	65.3	52.4	58.7	61.4	57.1	73.9	55.9	80.0	82.8	52.4	49.9	77.4	52.5	61.1	53.5
RAP1A	83.55	100.7	84.55000000000001	106.6	29.549999999999997	64.85	102.3	73.85	64.55	84.10000000000001	52.9	150.05	113.5	100.35000000000001	243.55
ZKSCAN7	8.1	6.7	7.2	7.7	7.8	17.1	12.0	7.7	12.9	10.3	13.2	11.2	6.7	6.7	9.8
ZKSCAN8	6.8	7.9	1.4	1.7	1.0	1.4	2.4	1.4	6.7	0.9	10.1	6.6	5.0	1.0	5.2
ZKSCAN3	63.7	90.2	67.7	49.4	51.0	49.4	60.7	45.4	62.8	57.3	44.3	83.6	69.0	61.2	56.5
ZKSCAN5	2.9	2.9	6.1	3.8	15.8	5.8	4.5	7.8	3.9	5.6	6.7	5.4	3.4	3.6	5.6
ZKSCAN4	28.1	12.8	17.4	29.1	13.1	22.1	39.1	30.8	30.7	34.9	24.9	36.7	32.3	29.7	28.5
ZKSCAN1	18.7	19.6	18.599999999999998	21.45	17.95	37.6	40.550000000000004	24.5	26.0	27.349999999999998	19.55	23.4	20.049999999999997	22.150000000000002	16.5
KCNF1	4.5	6.6	5.1	3.3	5.2	7.6	4.0	3.5	3.9	3.5	5.6	2.9	2.3	2.9	4.4
NEK9	119.0	126.8	161.7	157.1	118.8	145.8	159.5	202.5	182.7	181.5	91.5	147.5	141.9	151.6	177.3
NOP14	20.5	23.7	17.1	16.05	18.799999999999997	12.7	15.45	14.950000000000001	10.2	14.7	21.1	12.0	20.4	17.2	14.8
RASL10A	15.9	11.1	10.2	18.9	4.0	4.1	5.1	12.5	17.4	23.8	19.5	13.9	13.5	6.5	12.1
HTR1E	16.3	19.1	18.0	16.0	20.5	27.6	26.3	19.8	31.6	28.8	35.0	24.7	20.0	20.6	17.1
NOP16	116.3	128.7	99.9	54.0	176.7	63.6	41.3	87.1	51.3	43.0	57.9	33.0	47.7	56.5	72.2
NEK4	7.6	14.7	25.0	14.8	9.8	24.8	16.6	19.1	13.2	21.2	15.6	15.5	15.0	22.7	35.1
API5	14.033333333333331	25.53333333333333	23.166666666666668	22.96666666666667	24.8	30.63333333333333	26.96666666666667	27.099999999999998	18.7	20.900000000000002	33.46666666666667	31.566666666666663	28.766666666666666	26.666666666666668	46.93333333333333
TNFRSF9	8.3	1.1	1.0	2.0	7.5	5.8	1.2	4.5	8.3	3.1	13.7	7.4	14.2	12.8	8.8
DCTN1 /// SLC4A5	261.4	246.7	227.3	177.8	235.2	158.6	124.3	158.2	163.0	128.3	195.8	93.4	122.3	133.8	139.2
HTR1D	5.5	14.8	5.2	2.2	6.3	3.8	5.6	2.5	2.9	4.3	5.9	6.1	4.3	5.9	3.2
NEK7	26.3	41.4	52.4	57.8	19.4	48.2	50.3	39.4	43.6	39.5	31.8	37.7	22.1	49.9	73.6
ACTG1P4 /// AMY1A /// AMY1B /// AMY1C /// AMY2A /// AMY2B	3.5	1.6	25.5	7.6	5.8	9.7	11.3	4.6	1.3	9.2	2.0	4.2	1.6	1.4	7.3
HTR1B	20.45	39.25	25.75	20.2	18.5	13.899999999999999	32.35	20.299999999999997	29.799999999999997	29.75	35.8	25.099999999999998	27.349999999999998	32.1	16.700000000000003
RFXANK	6.8	1.7	5.0	1.8	2.3	1.8	3.1	2.2	3.7	3.9	4.9	3.5	2.1	6.9	1.9
BMX	2.9	18.4	24.2	9.4	8.3	12.2	13.9	10.0	2.3	6.1	9.2	14.6	18.4	8.7	18.5
SMR3A /// SMR3B	9.8	39.4	29.4	31.5	38.7	10.4	31.9	7.9	18.2	13.3	7.0	28.3	11.0	29.1	25.3
DRAP1	176.6	185.8	206.4	170.0	266.0	193.5	151.0	266.0	267.5	191.2	270.9	194.7	247.5	147.0	244.6
SON	99.35000000000001	97.1	104.35	105.1	75.55	155.8	96.9	89.25	83.4	92.6	98.7	90.2	99.64999999999999	103.85	107.35
LRCH1	4.5	1.9	13.4	3.1	13.4	7.1	8.4	4.6	7.8	3.0	11.7	5.2	8.7	3.5	3.5
SP2	92.8	117.7	95.5	92.8	134.9	98.4	111.9	88.8	88.2	100.9	83.7	94.9	92.1	102.2	81.6
SP1	13.2	8.6	16.7	8.4	11.4	5.5	26.6	19.9	19.5	12.9	14.7	33.7	29.3	27.9	20.8
SP4	1.9	7.4	2.7	2.5	1.3	1.4	1.8	1.5	1.9	1.5	14.1	2.3	3.4	1.3	2.0
C6orf10	0.4	3.9	1.7	5.2	8.1	7.0	6.0	0.4	0.7	2.0	5.3	4.1	0.9	1.1	2.7
SP3	52.2	107.1	185.1	241.5	158.3	102.1	117.8	99.9	86.9	109.7	71.3	104.4	86.2	147.3	150.1
CELP	10.0	10.4	12.1	8.8	9.2	14.5	10.7	11.1	9.3	8.6	11.1	11.6	11.2	10.5	7.8
MNAT1	13.2	21.65	29.85	20.85	8.1	23.65	36.3	15.1	11.850000000000001	19.15	20.05	21.55	19.849999999999998	20.6	17.4
BCAR3	44.1	40.1	25.1	35.0	30.7	34.0	46.1	23.0	10.2	54.5	34.2	58.6	49.0	38.0	46.9
PIWIL1	3.4	2.2	1.1	2.4	2.4	2.1	5.4	2.5	1.7	2.3	2.4	0.7	1.4	1.9	2.0
BMP10	23.9	29.9	29.8	22.4	14.6	21.8	17.4	23.2	21.2	20.0	3.0	26.1	17.9	18.5	20.0
ALAS2	101.1	89.8	68.2	91.8	58.8	107.4	103.7	66.5	77.8	121.3	86.9	134.3	107.6	85.7	68.5
ALAS1	146.0	156.3	144.8	131.2	112.8	82.0	115.8	110.6	123.9	131.0	123.2	184.1	228.8	155.5	128.5
ONECUT2	4.4	1.8	3.0	1.3	2.8	3.5	3.7	1.2	1.3	2.2	5.9	1.6	1.2	3.0	1.8
MTCL1	7.9	11.0	3.8	11.5	8.5	13.2	14.5	3.8	2.3	12.7	11.8	6.5	6.4	12.1	5.0
ONECUT1	5.9	0.8	1.7	0.5	0.5	1.3	0.9	2.3	1.2	1.3	1.6	1.6	0.6	1.3	2.0
HTR2B	15.2	16.8	25.5	20.9	7.0	26.6	11.8	17.4	19.6	33.1	30.8	25.9	14.2	10.6	7.2
HTR2C	2.45	3.6	4.45	0.75	1.65	2.85	3.6500000000000004	2.2	5.0	5.25	8.85	3.5	2.45	5.3	0.6499999999999999
PPWD1	30.8	18.2	52.0	43.8	16.7	45.3	31.9	42.4	25.5	30.2	32.1	22.0	31.4	31.2	59.2
HTR2A	24.266666666666666	21.7	31.366666666666664	28.633333333333336	9.333333333333334	34.766666666666666	21.2	24.966666666666665	37.36666666666667	38.300000000000004	23.2	22.7	19.2	25.333333333333332	31.0
NENF	48.5	44.8	39.75	37.05	27.5	47.099999999999994	48.15	31.15	33.5	42.15	54.55	30.3	25.45	22.849999999999998	24.3
MSLN	38.0	23.1	10.3	7.0	17.1	59.0	6.5	19.0	23.0	8.3	46.0	29.9	30.1	27.0	18.6
BICD1	10.85	9.5	13.75	11.4	6.5	28.0	8.299999999999999	12.05	7.8999999999999995	7.8	10.850000000000001	13.149999999999999	16.8	11.5	8.45
BICD2	63.0	69.1	81.1	149.4	55.6	81.3	125.4	80.7	80.6	82.0	98.3	84.4	135.5	120.1	129.9
SPR	103.6	142.3	101.1	102.0	86.7	73.6	115.3	68.5	177.1	132.8	73.5	91.7	74.1	119.0	60.1
NEO1	38.4	48.2	39.1	37.5	36.4	57.8	62.3	41.6	34.5	64.1	36.0	49.1	48.6	43.4	30.0
BCAS2	11.6	15.7	17.1	12.0	6.8	12.3	12.3	11.0	7.0	11.2	8.4	9.3	9.7	12.5	16.1
MBL2	0.7	1.6	3.8000000000000003	5.05	2.25	3.4	3.1	0.75	2.1	3.65	0.6000000000000001	3.9	2.1	2.45	1.35
BCAS1	6.6	9.8	18.7	18.0	14.0	6.1	14.6	7.4	21.7	12.7	4.6	18.3	16.8	14.4	6.5
MSMB	2.0	11.2	1.4	0.5	7.3	10.8	1.7	0.7	1.3	1.6	5.8	3.4	2.0	0.9	1.0
SLC36A1	37.2	29.9	21.15	31.700000000000003	26.2	48.300000000000004	46.15	52.5	60.6	50.75	43.449999999999996	52.15	57.550000000000004	59.949999999999996	52.55
CERS6	12.5	4.3	43.4	13.7	15.4	16.3	19.3	9.8	19.9	8.6	6.6	10.5	18.7	15.9	16.8
HLA-B /// HLA-C	3322.3	2826.1	2901.4	3203.0	3341.1	2873.5	2062.1	3183.0	3838.9	3317.3	3874.5	2880.0	3492.4	3123.7	3827.3
VPS13D	31.1	26.9	21.1	52.9	41.1	44.1	43.1	27.8	37.1	42.9	20.6	17.4	35.4	32.1	33.0
DHPS	214.95	209.85000000000002	203.55	147.39999999999998	204.4	140.9	136.35	186.85	211.05	152.0	165.1	187.2	149.2	116.1	120.6
VPS13A	4.675	4.625	7.95	18.375	9.325	11.600000000000001	11.05	11.424999999999999	11.15	18.55	10.325	6.925000000000001	7.3999999999999995	7.8	6.449999999999999
VPS13B	25.2	34.3	27.2	48.2	39.5	50.5	46.8	49.7	48.2	46.0	26.9	40.1	31.0	37.6	53.4
MSL3	14.7	17.5	30.8	34.9	24.6	25.4	39.5	28.0	32.6	24.6	32.5	43.1	51.3	43.1	60.1
HTR3A	7.45	14.95	13.850000000000001	15.350000000000001	8.0	6.699999999999999	14.5	9.0	12.149999999999999	7.9	21.65	24.9	9.9	12.399999999999999	11.450000000000001
RABGGTB	83.6	57.1	128.6	80.5	34.8	77.0	42.8	72.5	38.9	56.9	50.4	71.3	51.8	60.4	153.9
RABGGTA	113.25	100.35	93.6	94.75	116.1	87.15	92.75	117.45	142.85000000000002	126.7	116.1	125.05000000000001	139.2	125.7	92.45
MSL1	150.0	159.3	133.9	137.7	260.0	134.9	144.1	100.7	172.2	138.4	129.3	122.8	138.0	197.9	139.7
NEMF	8.55	23.7	23.6	17.4	12.2	19.3	30.45	12.0	15.75	16.75	13.15	20.6	23.8	27.95	14.55
C1D	275.6	422.7	481.4	470.8	307.9	278.1	382.0	321.6	237.6	246.0	275.7	381.5	394.1	337.3	508.5
BMP2K	19.2	25.1	11.3	14.1	12.4	35.4	27.5	23.1	19.1	16.6	46.5	29.2	36.4	21.0	49.7
BCAT1	74.4	122.2	199.1	71.7	24.1	132.7	191.2	146.7	170.7	188.0	49.8	96.4	103.1	185.7	104.9
GAPDH	1481.685714285714	1007.6285714285715	1559.6142857142856	1571.7142857142858	1971.1571428571426	1236.7142857142858	779.8857142857142	1733.0571428571432	1743.6714285714284	1780.8571428571431	1777.5	1022.0142857142857	1388.342857142857	1482.457142857143	1683.3999999999999
BCAT2	80.6	67.0	92.3	71.9	117.0	59.2	65.2	76.0	94.0	91.0	85.3	66.7	49.4	57.8	51.1
PRKAA1	11.6	15.7	16.0	11.6	4.4	17.3	8.5	14.8	5.6	12.6	13.3	5.4	6.9	13.7	20.1
PRKAA2	9.7	14.7	8.7	8.3	11.9	12.5	9.5	2.9	9.4	10.4	13.3	7.6	1.8	9.2	2.1
UHRF2	7.6	1.4	2.9	6.0	7.9	0.9	2.3	1.1	2.2	2.9	2.1	1.2	2.5	1.5	4.3
C1S	2937.7	1669.5	1519.5	1615.7	1652.7	1625.1	1555.1	1823.5	1919.9	1428.1	2449.6	1849.7	1866.3	2088.5	1698.4
SRC	21.75	41.400000000000006	27.2	20.1	26.6	39.75	23.849999999999998	32.65	32.1	14.65	22.6	31.35	40.5	33.5	26.85
C1R	1341.8	1245.9	896.1	1293.3	1820.9	907.1	1171.2	1022.7	1246.8	1156.0	1523.7	1302.7	980.2	1156.1	735.9
SRF	232.8	175.45	184.45	200.4	312.6	158.4	192.25	180.65	254.89999999999998	231.05	130.7	174.85	158.05	214.15	158.95
U2AF1	298.2	495.7	368.1	536.0	580.2	267.6	471.9	438.4	326.3	314.0	292.2	537.6	467.6	298.4	347.3
MLLT1	3.1	17.7	18.2	7.5	6.7	25.6	24.7	6.3	24.7	20.5	13.0	4.3	34.9	34.7	8.1
SRI	48.5	51.4	107.0	87.0	21.0	92.9	70.6	61.0	74.4	72.0	68.5	57.2	38.9	54.9	79.2
MLLT3	7.3	5.6	2.8	6.6	2.2	3.0	3.2	3.1	16.1	4.5	7.9	15.0	6.1	12.8	13.5
IL2RG	38.8	83.3	34.0	45.1	25.6	57.1	95.4	66.9	144.5	86.5	133.4	216.9	422.9	334.2	247.0
MLLT4	19.1	20.1	18.5	13.700000000000001	6.0	11.25	13.65	11.35	24.65	9.200000000000001	16.55	19.9	20.900000000000002	16.9	17.5
MALT1	13.05	9.6	8.5	8.35	2.05	16.45	16.05	5.9	9.55	11.200000000000001	11.3	9.25	15.8	24.05	27.3
SRM	425.3	371.2	342.95	346.15000000000003	691.85	308.79999999999995	291.1	316.5	417.35	282.85	345.40000000000003	340.45	235.95	246.7	202.6
SRR	6.9	18.8	17.5	10.0	14.2	16.3	18.4	14.6	19.3	19.1	33.2	10.4	11.9	13.1	15.4
AKAP2 /// PALM2-AKAP2	88.3	118.7	103.6	204.8	33.4	51.2	64.1	76.4	78.2	51.0	53.0	59.3	73.9	118.2	154.2
U2AF2	78.15	74.95	62.75	71.8	59.35	74.75	71.7	61.9	70.45	69.1	69.15	74.8	66.35	64.2	49.35
KRIT1	15.4	12.2	18.650000000000002	20.4	8.55	8.5	11.9	14.7	9.35	14.6	8.450000000000001	12.85	23.2	28.15	51.8
SRY	1.2	1.8	1.4	1.1	2.9	1.0	0.9	1.2	1.3	2.2	2.5	1.5	1.6	0.9	0.9
KCNJ1	0.7	2.7	1.2	2.8	0.9	6.0	1.1	0.8	7.8	5.1	2.7	1.4	3.1	1.0	7.3
KCNJ2	2.6	3.0	3.8	19.2	2.6	3.8	4.5	2.9	14.8	5.7	20.8	10.7	9.8	3.2	3.1
KCNJ3	0.7	3.2	5.3	0.9	0.8	3.4	0.7	2.9	2.0	5.6	9.1	5.4	2.7	0.7	1.8
KCNJ4	64.9	109.6	77.7	86.3	77.6	83.5	110.0	86.6	91.1	87.6	55.2	99.6	105.2	119.8	73.3
KCNJ5	20.1	37.4	25.2	9.4	9.5	20.7	26.5	28.1	24.0	29.0	32.1	28.5	21.4	17.4	8.8
KCNJ6	13.7	20.1	25.3	21.9	10.7	32.8	21.5	8.1	21.2	5.7	10.7	25.2	21.7	21.3	14.8
SSB	76.6	130.5	150.8	161.9	56.4	137.3	131.3	97.5	102.2	129.5	98.1	83.9	137.0	134.5	138.2
HCG8 /// ZNRD1-AS1	11.0	13.6	16.7	8.1	12.5	11.1	23.7	19.0	16.5	18.8	18.0	12.6	15.5	16.8	8.2
KCNJ8	47.6	39.8	30.9	27.1	45.2	24.9	36.1	23.2	29.3	19.6	48.8	40.2	41.3	40.5	47.4
GPKOW	116.9	108.7	94.3	97.9	175.0	97.3	124.4	106.0	104.3	117.5	89.3	83.7	119.3	93.2	90.6
KCNJ9	12.6	6.4	7.0	10.5	3.5	12.7	11.1	4.3	7.1	2.9	8.0	5.5	20.1	5.1	10.1
SORL1	64.85	81.55000000000001	119.6	152.05	32.65	387.2	259.55	156.15	184.4	190.2	262.3	138.3	177.75	101.35	171.79999999999998
BICC1	13.5	21.5	29.6	30.5	23.1	29.0	26.9	28.6	22.1	32.0	10.2	30.8	17.0	31.4	17.5
GSTZ1	53.0	59.0	46.9	44.1	82.3	56.3	36.2	107.3	65.6	81.4	46.2	32.4	40.1	42.4	21.2
NECAP1	47.4	38.1	48.7	62.3	54.6	54.8	61.9	42.6	41.5	34.3	39.5	40.2	44.0	33.7	39.0
BRE	95.5	121.6	101.6	89.7	133.1	80.8	79.5	106.8	89.8	106.8	105.4	99.2	93.4	75.4	70.1
ST5	705.0	172.45	1072.9	1258.45	1393.9	799.05	131.75	1202.0	1369.55	1176.95	1105.0	369.05	1176.0	1161.1499999999999	1022.9000000000001
SST	9.5	2.9000000000000004	7.199999999999999	2.55	5.45	1.7	4.6	2.65	6.65	4.15	2.4	2.8	4.949999999999999	2.75	7.05
IL2RA	1.4	7.5	2.7	9.0	8.0	1.1	1.0	11.1	1.2	8.9	13.2	13.2	11.7	4.3	10.3
IL2RB	10.3	3.5	5.0	28.3	4.4	17.5	42.2	15.0	28.8	24.6	18.9	71.9	111.4	87.9	41.0
PDCD2	41.8	23.549999999999997	32.8	28.3	30.299999999999997	31.45	33.65	37.0	33.65	17.3	33.550000000000004	43.099999999999994	36.1	26.5	34.25
PDCD1	52.6	66.4	51.1	49.8	30.0	29.5	33.7	10.5	36.6	39.1	29.5	59.7	63.1	44.5	47.7
KCNK1	29.8	35.3	9.5	24.7	20.5	23.9	26.1	14.9	11.9	18.2	26.8	29.9	12.9	21.3	18.4
KCNK2	5.9	3.2	7.8	11.4	1.7	10.5	4.5	3.9	1.5	10.2	12.0	8.8	18.1	15.2	4.5
KCNK3	67.94999999999999	92.35000000000001	59.95	49.0	89.8	57.800000000000004	68.3	47.2	58.95	46.8	71.4	65.55	40.7	43.95	38.65
SLC23A2	27.9	49.3	40.6	95.1	46.7	156.6	103.6	115.3	80.8	94.0	130.7	98.6	71.3	86.4	38.9
CCP110	9.6	16.4	8.7	9.9	6.7	16.6	8.0	11.3	9.7	10.2	16.2	6.1	9.8	8.4	9.5
MT1X	3169.2	1987.1	3915.5	3154.5	4480.3	495.5	510.2	1045.5	846.5	961.8	719.4	291.3	535.6	717.5	211.6
RCBTB2	27.6	67.4	67.0	64.3	16.3	56.6	103.8	54.5	51.5	75.6	49.5	41.3	58.9	61.3	81.3
LGALS4	8.3	6.8	9.4	1.9	2.9	2.8	3.7	3.1	4.2	13.1	30.5	8.1	4.5	4.5	7.8
LGALS3	920.3	948.0	890.3	955.0	737.2	862.6	845.3	1386.0	751.8	890.6	873.7	814.5	865.8	787.3	692.0
MT2A	881.3	720.4	2212.4	724.0	1635.7	436.5	256.4	396.5	300.2	463.3	1525.0	277.2	408.8	297.9	384.5
LGALS2	5.3	2.4	3.4	3.4	2.4	2.1	4.2	5.9	6.0	5.9	75.7	25.2	228.7	95.4	30.7
STS	21.1	21.7	21.9	22.8	29.9	36.5	25.4	29.0	25.4	35.1	38.6	25.2	16.2	29.7	12.3
LGALS1	2471.4	2186.7	2446.9	2282.5	2356.0	2245.5	1855.0	2926.1	2592.2	2840.7	2383.3	1897.7	2320.2	2354.9	2384.5
BCRP3	156.6	125.0	160.5	249.4	327.1	67.1	110.9	134.7	239.2	187.4	61.9	57.6	135.7	113.9	51.7
PEG10	0.5	2.8	3.9	4.8	0.7	6.1	2.6	1.6	0.8	4.0	5.9	10.7	3.5	3.6	5.9
BSG	595.4	561.2	451.0	446.1	607.4	379.0	436.7	346.2	519.8	527.6	554.1	536.1	571.9	441.9	269.6
TNFSF10	76.9	121.1	90.8	124.8	29.9	116.2	152.5	95.3	120.0	96.3	90.7	288.1	444.5	303.8	448.5
TNFSF11	1.9	2.5	8.7	16.2	1.3	28.9	29.6	18.3	9.1	34.6	20.3	58.4	40.0	45.0	51.0
LGALS9	525.4	390.45	383.29999999999995	340.55	317.9	527.85	428.45000000000005	481.4	497.75	520.1	612.8	434.35	653.0	403.45000000000005	454.29999999999995
ATXN7L1	29.2	36.6	32.1	20.1	14.7	20.4	18.5	25.9	28.6	42.9	51.1	23.3	24.4	21.1	24.9
BSN	15.9	8.8	8.1	10.1	11.6	11.5	16.9	13.0	3.3	4.9	24.4	2.9	8.1	5.4	2.6
LGALS8	41.9	53.6	40.5	44.7	26.1	56.1	42.0	21.6	38.2	56.5	23.0	39.8	52.4	62.4	64.5
FBXO7	262.4	307.0	326.0	329.1	375.6	378.3	341.8	339.2	290.0	300.4	386.8	365.1	327.2	306.0	368.3
FBXO9	182.1	268.7	274.7	302.4	202.1	299.6	433.4	334.0	305.0	315.1	295.3	313.2	263.5	330.4	301.6
LIMCH1	1.4	11.1	11.4	1.8	1.8	14.0	18.5	6.2	3.6	8.7	4.1	2.3	2.4	3.1	3.3
BCS1L	58.0	37.2	61.2	52.2	88.6	49.5	47.9	74.5	91.6	83.1	74.9	53.9	50.8	61.8	35.8
BTC	4.8	13.4	20.3	20.7	4.3	36.0	34.7	11.4	40.7	20.7	4.3	12.5	2.1	4.2	1.4
CFDP1	85.65	76.8	130.54999999999998	104.35000000000001	64.1	115.94999999999999	89.7	85.35	68.65	73.5	57.65	64.95	87.5	62.1	86.85
MT1A	1980.0	659.8	3543.8	2305.1	3341.2	922.9	731.6	1152.4	1017.8	1627.1	1408.0	653.4	1142.6	1040.5	686.4
BTD	264.6	192.3	172.7	146.4	170.3	193.9	179.4	218.7	164.5	190.2	182.4	213.0	139.3	191.8	192.7
SOAT2	48.5	28.1	35.6	27.6	26.4	40.3	16.7	28.8	38.5	25.5	10.9	23.8	38.5	43.3	26.8
KCNQ1	70.4	45.55	54.25	49.900000000000006	55.0	79.55	81.25	82.8	73.7	99.60000000000001	94.5	84.25	64.2	65.9	83.85000000000001
SUB1	123.0	128.9	180.2	219.0	73.4	141.1	181.2	139.2	94.1	100.1	80.4	182.4	210.1	190.6	295.1
NINJ1	192.8	223.8	108.1	109.4	160.2	154.2	192.6	184.7	257.2	272.8	224.9	164.0	121.9	110.4	134.0
KCNQ2	7.4	5.25	7.3	5.449999999999999	2.4	3.55	4.7	6.85	11.75	9.299999999999999	5.15	2.55	7.5	4.2	4.25
MT1F	1610.9	1420.9	2782.2	1886.7	3006.6	862.4	882.7	1290.9	1326.7	1728.0	1410.0	994.2	1008.0	1357.1	755.8
KCNQ3	36.5	44.6	30.3	22.6	24.7	42.1	45.7	38.2	11.2	46.7	16.1	28.6	39.5	21.9	15.1
BTK	47.6	44.7	38.9	41.6	8.9	68.7	64.2	49.2	51.8	70.5	55.1	51.3	61.9	83.2	150.9
MT1G	113.5	142.5	127.9	196.1	336.2	63.9	72.0	176.6	164.3	235.6	231.4	250.4	262.2	989.4	370.5
MT1H	1890.9	2286.1	2998.8	1753.1	3361.8	1161.3	900.2	1193.4	1264.7	2090.9	1894.7	1185.0	1366.1	1924.9	960.2
MT1B	2037.2	1528.3	2725.9	2401.5	2835.4	1059.4	946.0	1315.1	1597.6	1619.0	1738.2	1056.9	1382.4	1400.8	733.5
CES2	24.4	25.5	13.2	11.9	28.9	32.0	19.0	37.1	15.7	19.2	39.6	40.4	30.1	29.5	16.1
MT1E	4035.2	2525.3	5617.6	4561.1	5928.9	3121.2	2328.2	3188.5	3597.1	3260.9	4979.0	2423.7	2363.4	2816.7	1776.8
GRB7	72.0	113.6	35.2	94.2	63.4	14.6	58.3	43.9	68.9	96.4	25.5	80.4	42.6	40.7	37.4
CETP	4.9	4.5	19.2	17.2	16.2	2.9	1.2	9.9	3.5	2.4	17.8	15.8	20.8	20.8	20.3
MTHFS /// ST20 /// ST20-MTHFS	58.3	79.1	65.7	60.2	58.3	71.5	61.1	62.7	69.4	63.1	98.8	69.2	53.8	51.9	62.5
DHX8	61.0	57.8	51.5	55.0	69.9	67.9	68.2	79.7	64.5	64.7	77.3	68.1	74.1	72.8	99.6
SDC4	250.6	344.6	252.1	310.5	542.9	137.0	103.3	78.9	101.8	69.4	80.0	101.3	115.0	117.3	58.7
DHX9	61.95	94.25	100.15	109.7	87.05	97.95	89.0	90.05	82.45	75.2	68.35	86.30000000000001	101.4	91.94999999999999	109.30000000000001
RRAD	98.1	146.1	99.5	300.6	317.75	25.25	51.55	15.05	36.8	47.0	19.65	17.6	37.5	79.6	20.4
SDC2	33.5	56.2	52.7	110.7	15.7	112.4	72.7	111.9	64.3	64.1	37.7	35.4	40.8	58.3	75.1
SDC3	427.7	515.6	461.8	752.8	480.1	549.1	763.0	464.3	1008.1	622.9	538.6	962.8	1093.2	891.9	843.3
MYCBP2	87.8	182.5	217.5	246.7	235.5	125.6	129.0	130.5	131.8	138.9	123.2	101.5	143.5	122.8	162.4
ZBTB1	5.199999999999999	3.5999999999999996	8.4	10.35	7.45	10.6	9.4	5.55	6.65	6.65	5.85	10.4	10.100000000000001	10.049999999999999	13.3
TGFA	24.6	38.9	68.6	30.5	49.8	36.3	26.9	13.0	16.7	19.8	18.4	13.2	12.6	17.4	7.6
ZBTB5	88.8	101.1	106.5	108.9	149.3	99.7	84.1	87.2	73.5	74.4	72.1	93.8	106.5	73.8	84.7
NEU3	1.3	2.8	1.3	1.9	1.6	10.0	2.2	0.7	4.0	0.8	1.5	2.7	1.5	3.1	4.4
MC2R	60.1	181.6	97.8	99.5	94.2	84.1	108.0	97.9	146.2	99.0	87.0	110.2	141.4	145.7	79.1
APOM	24.833333333333332	27.433333333333334	23.63333333333333	20.900000000000002	23.733333333333334	34.53333333333334	29.233333333333334	20.8	24.899999999999995	27.033333333333335	29.5	33.166666666666664	18.099999999999998	16.73333333333333	14.800000000000002
RRAS	344.15	370.70000000000005	439.75	448.15	496.75	421.2	424.2	484.5	689.15	525.4	380.55	486.40000000000003	325.15	425.55	382.85
APOH	8.5	4.9	2.9	4.6	1.8	6.6	0.9	1.7	3.6	4.6	5.3	2.1	3.1	3.5	0.5
NEU1	315.4	224.3	255.2	101.7	172.7	243.0	114.3	224.1	167.2	216.1	277.5	158.7	167.0	185.5	201.0
APOF	12.1	2.3	15.3	6.5	5.4	35.9	17.6	5.7	11.1	8.1	9.0	3.2	3.7	8.5	6.9
STK38L	8.5	13.3	26.0	40.4	17.6	49.8	20.6	22.2	20.0	15.8	11.5	23.1	15.9	21.8	32.3
KCNN1	36.7	61.5	42.7	18.2	32.8	57.3	51.8	24.0	45.2	29.1	47.7	51.7	58.8	42.0	39.9
APOD	1303.4	1899.6	1130.5	1395.9	1570.3	78.0	162.1	15.0	92.0	26.3	40.2	44.9	7.7	14.2	179.6
APOE	3295.8	1628.1	3049.3	3622.6	2223.9	2874.0	1227.9	3943.5	3146.1	3397.1	4317.1	1785.2	1710.6	652.2	630.8
KCNN3	5.4	13.7	3.1	10.7	7.5	2.7	2.2	9.5	13.0	8.3	19.0	28.1	16.4	7.6	16.0
KCNN4	33.8	5.9	31.0	50.2	26.2	60.6	32.5	39.8	48.7	50.0	58.4	58.4	47.6	53.4	58.8
APOB	12.5	15.9	9.4	20.5	9.0	5.25	13.100000000000001	3.05	7.65	9.0	12.75	1.4	5.0	9.6	5.0
NTNG1	17.2	27.5	20.9	21.066666666666666	8.4	24.933333333333334	28.466666666666665	22.233333333333334	30.999999999999996	26.266666666666666	28.700000000000003	22.466666666666665	19.733333333333334	34.7	14.5
APOBEC3C	255.2	260.65	197.7	218.65	168.3	231.29999999999998	358.7	221.39999999999998	410.79999999999995	381.3	277.4	402.85	411.0	303.05	274.8
MSR1	21.15	17.4	24.6	27.5	12.05	40.25	32.65	21.8	14.8	30.05	24.85	37.55	29.9	33.0	40.7
XBP1	889.8	1033.75	902.75	704.6999999999999	993.15	844.25	857.95	867.4	1054.1	540.5	1044.1	1538.9499999999998	1194.95	905.4000000000001	877.3499999999999
APOBEC3F	17.8	32.4	20.6	8.6	3.7	7.3	32.7	48.7	34.3	32.7	24.4	34.0	63.1	39.3	21.5
YES1	39.5	40.7	36.9	57.0	21.6	58.3	48.0	39.6	27.7	36.6	32.6	22.1	34.7	48.9	27.5
APOBEC3G	28.75	17.15	21.65	14.55	13.25	24.65	61.75	48.449999999999996	52.2	35.6	48.6	74.8	122.5	65.9	128.0
TNFSF14	3.3	3.3	5.6	5.6	4.8	5.3	3.3	5.4	3.5	3.3	3.4	5.7	5.4	3.8	7.0
SLC10A1	9.3	13.2	15.9	12.7	3.4	12.3	4.1	3.6	16.8	1.5	11.1	13.3	9.7	11.9	1.8
TGDS	13.299999999999999	11.100000000000001	16.950000000000003	18.85	7.5	12.25	18.95	7.0	9.6	13.149999999999999	21.549999999999997	15.75	12.65	16.25	21.400000000000002
SLC10A2	2.8	3.0	3.0	11.1	6.4	4.0	2.1	2.8	2.9	2.0	2.3	12.1	3.8	2.1	7.6
SLC10A3	226.0	175.9	204.4	197.2	196.4	232.5	197.6	165.9	291.7	271.4	196.1	167.3	182.8	226.9	132.0
IGF2	103.7	114.8	97.6	67.6	60.5	71.5	89.6	64.7	97.9	82.4	72.0	65.4	95.0	78.0	43.7
SUCO	10.4	14.2	13.4	16.3	19.4	26.6	15.4	12.9	18.3	11.9	21.8	17.7	15.0	17.6	26.9
IGF1	64.0	83.025	92.975	140.55	120.9	107.375	182.02499999999998	104.025	102.825	138.625	84.875	129.20000000000002	67.6	67.35	87.725
BST2	576.3	420.9	488.5	328.8	344.1	470.7	464.6	690.1	863.9	605.8	519.6	513.0	882.7	374.0	403.0
NET1	6.0	2.8	0.9	1.4	0.4	4.7	4.8	7.0	3.9	7.2	14.4	3.3	3.2	5.2	2.1
CYP26A1	8.6	12.4	13.899999999999999	8.700000000000001	14.15	13.45	11.4	12.799999999999999	10.0	9.0	9.3	5.9	5.1	14.25	9.9
BST1	23.2	20.0	25.5	43.4	17.4	34.2	42.3	39.7	24.0	46.5	33.3	36.4	46.4	53.3	83.0
ZBTB6	5.8	1.3	15.9	5.2	7.4	2.5	9.0	4.0	3.7	12.1	9.6	5.3	7.2	6.9	11.2
MC1R	19.2	9.3	8.4	30.5	23.4	33.1	8.7	14.7	9.2	35.0	24.8	34.1	38.5	34.9	19.8
TRAPPC2 /// TRAPPC2P1	27.2	57.7	37.4	34.6	25.9	42.7	37.4	49.1	27.1	31.7	31.4	43.7	42.4	39.1	38.1
ITGBL1	129.0	126.0	101.4	108.7	62.7	300.6	179.0	217.2	156.6	139.1	218.2	118.7	81.5	69.3	37.5
SDC1	59.2	115.4	82.6	174.9	79.5	143.0	167.6	186.7	384.9	164.4	270.0	377.3	418.2	371.7	220.0
GRB2	213.2	240.2	224.7	276.1	179.7	298.7	306.75	370.7	268.95000000000005	367.85	333.8	290.55	368.95000000000005	352.75	384.15
GRAP	8.85	8.55	5.9	4.05	4.3	6.75	3.35	6.05	4.6	4.65	16.95	5.9	8.15	5.1	5.6
FBXL2	17.0	2.0	19.3	12.9	1.6	27.8	24.5	15.4	14.3	21.1	3.3	5.2	6.0	12.0	12.5
FBXL5	4.9	21.6	19.6	18.8	14.1	22.1	16.4	14.9	13.4	14.1	16.2	11.5	8.7	8.6	33.6
FBXL4	6.8	9.9	2.5	6.2	1.4	9.8	10.7	2.3	8.3	4.1	3.6	9.0	6.8	5.0	6.2
FBXL7	206.1	194.3	201.6	192.0	231.8	224.6	218.8	122.9	198.9	189.2	224.9	202.1	142.4	177.1	127.6
APOBEC3B	20.2	29.4	16.3	5.3	14.8	28.2	22.7	28.8	25.8	28.0	51.3	15.3	64.2	59.3	25.8
LOC100506403 /// LOC101928269 /// RUNX1	67.88333333333334	60.76666666666667	41.18333333333333	69.63333333333333	46.98333333333333	72.93333333333332	107.66666666666669	64.00000000000001	81.61666666666666	104.48333333333333	71.75	78.93333333333332	84.41666666666666	104.45	62.71666666666667
IGHM	38.333333333333336	82.56666666666668	45.333333333333336	23.099999999999998	45.46666666666667	1266.2333333333333	617.9333333333334	2138.1	1253.5	155.26666666666665	2237.4	1433.5333333333335	2765.1666666666665	2279.9666666666667	499.09999999999997
MSTN	0.3	0.2	3.0	3.2	1.2	0.7	1.3	2.8	0.4	0.3	1.1	1.1	0.3	0.3	0.3
MRPS14	15.3	13.850000000000001	20.0	10.3	4.05	16.45	8.0	9.65	10.55	12.4	9.9	12.85	8.95	10.5	8.8
MRPS11	85.8	55.6	77.0	53.4	101.4	73.0	64.5	114.8	96.4	71.8	104.2	75.6	68.1	62.8	68.4
MRPS12	237.4	225.53333333333333	190.5	187.73333333333335	295.26666666666665	179.80000000000004	192.63333333333333	242.0666666666667	287.8666666666666	269.0333333333333	225.20000000000002	211.63333333333333	190.60000000000002	194.23333333333332	154.93333333333334
C8B	12.7	18.4	5.3	4.0	8.2	8.7	18.0	10.8	17.3	15.8	12.1	8.0	16.9	8.1	21.1
C8A	3.2	3.5	2.7	6.3	3.3	2.9	12.7	2.6	4.4	4.4	1.9	6.8	4.3	4.3	3.3
C8G	16.8	42.4	33.9	37.4	22.6	11.8	35.8	11.1	8.8	37.2	8.7	34.5	36.8	21.1	23.3
RAC2	86.80000000000001	46.8	36.9	43.75	37.45	91.4	105.6	116.45	165.15	111.80000000000001	194.6	307.7	304.3	242.35	263.65
RAC3	110.3	127.8	109.4	109.5	111.8	128.6	158.9	113.0	138.5	105.1	132.7	162.7	160.9	148.8	106.0
FCER1A	49.3	14.5	33.7	75.3	4.3	38.9	38.8	44.2	13.9	31.8	35.7	29.7	20.9	24.6	25.9
BBS9	18.733333333333334	26.0	27.03333333333333	19.0	12.333333333333334	31.86666666666667	22.3	14.166666666666666	16.7	17.433333333333334	18.333333333333332	27.0	11.200000000000001	16.866666666666664	17.96666666666667
SDF2	209.9	155.6	189.9	163.9	165.6	155.5	180.9	243.1	271.4	251.4	209.6	234.7	160.1	195.2	159.4
RAC1	839.45	969.25	939.0	900.55	776.65	1045.5	1011.55	976.6999999999999	944.8499999999999	1097.35	1134.9	1075.6	1080.6	975.4	1451.85
BBS4	28.2	28.8	25.6	27.0	9.2	38.3	16.6	15.1	18.1	17.9	22.6	6.2	23.7	18.4	19.1
EIF5AL1	12.6	37.6	17.6	16.2	19.8	13.5	18.3	26.9	34.1	27.8	34.9	22.7	7.4	13.2	12.9
PCYT1B	13.533333333333333	23.166666666666668	13.700000000000001	20.466666666666665	9.133333333333335	19.133333333333336	20.633333333333333	11.366666666666667	21.766666666666666	12.766666666666666	7.1000000000000005	22.766666666666666	19.833333333333332	20.166666666666668	9.700000000000001
ZHX2	175.9	152.0	104.4	129.9	138.9	98.5	124.6	124.9	120.4	111.8	147.5	102.4	82.3	140.6	79.3
ZHX3	22.4	30.0	21.7	41.1	75.5	68.3	49.0	29.6	29.5	39.5	32.0	30.7	24.0	27.8	19.1
MRPS27	39.5	32.7	23.9	32.1	31.1	30.0	37.9	38.7	20.9	26.7	28.0	29.5	29.8	28.2	34.1
PCYT1A	35.7	24.4	39.3	21.1	27.5	26.6	32.7	41.6	49.3	33.6	40.0	39.1	46.5	45.7	59.0
FCER1G	499.0	477.2	538.2	430.8	346.2	405.3	478.1	795.5	580.9	854.5	495.7	565.7	1064.9	947.3	1335.6
SYK	100.16666666666667	105.73333333333335	117.93333333333332	126.40000000000002	64.5	157.06666666666666	163.76666666666668	136.5	120.83333333333333	167.3	142.73333333333332	161.36666666666665	195.23333333333335	200.83333333333334	355.0333333333333
GAB1	10.133333333333335	12.466666666666669	8.4	10.166666666666666	3.266666666666667	11.233333333333334	10.266666666666667	8.033333333333333	10.333333333333334	7.266666666666667	9.200000000000001	5.533333333333334	7.166666666666667	10.1	11.433333333333332
PRPF40A	25.633333333333336	44.93333333333334	62.53333333333334	56.9	14.066666666666668	51.23333333333334	45.4	41.9	42.266666666666666	49.13333333333333	35.86666666666667	36.46666666666667	44.300000000000004	52.70000000000001	63.199999999999996
CACYBP	51.0	119.1	83.9	58.0	54.8	54.7	55.0	42.5	47.2	59.9	69.2	242.9	71.5	57.3	84.0
SYP	21.2	40.9	13.9	9.8	15.5	20.0	12.1	22.9	20.0	5.7	34.1	5.7	10.3	4.3	5.7
GAB2	200.4	234.5	234.4	146.6	105.4	178.6	252.3	274.7	273.7	268.4	210.6	218.4	192.2	214.5	176.0
APRT	376.9	288.7	331.8	273.2	390.1	286.5	226.8	273.2	461.6	318.6	288.9	286.7	281.3	259.2	186.6
CNKSR2	1.1	11.1	1.9	1.5	1.6	10.3	6.3	2.7	1.0	13.8	1.5	2.3	2.4	4.4	4.1
RNF144A	18.3	20.9	40.5	20.0	21.4	22.8	19.7	19.2	14.3	17.7	61.6	33.7	41.2	46.7	28.5
RAP2C	5.5	1.0	8.2	11.8	1.6	4.6	4.9	1.2	3.2	14.2	14.6	11.1	7.6	10.2	10.9
CNKSR1	39.4	49.8	46.1	37.2	24.1	41.7	57.5	41.7	44.8	39.7	40.5	76.8	72.9	58.7	30.6
RAP2A	10.175	8.425	13.075	11.174999999999999	3.625	19.425	11.825000000000001	11.525	10.4	10.674999999999999	6.424999999999999	7.049999999999999	10.850000000000001	13.875	38.7
RAP2B	2.55	4.2	1.75	1.6	2.05	2.35	1.4	2.6	1.55	3.1999999999999997	14.4	2.45	2.25	1.7000000000000002	2.85
PITPNM1	219.2	132.9	116.9	164.8	160.7	135.4	172.8	121.6	163.9	173.4	202.4	197.7	147.9	164.1	136.5
TAX1BP1	97.75	140.5	222.9	178.7	112.6	179.8	119.9	127.65	89.7	117.25	94.45	100.6	132.55	200.9	251.10000000000002
IGHD	3.9	9.2	7.5	9.9	8.0	5.1	12.9	19.0	8.8	9.2	32.5	57.2	549.0	39.6	2.8
C14orf2	154.3	185.8	156.5	143.1	156.2	135.8	209.0	261.2	134.8	122.3	184.4	220.6	205.2	133.3	195.4
FAM32A	69.5	135.1	95.8	155.0	162.5	150.4	138.9	126.8	94.3	105.4	148.7	155.6	182.4	138.7	193.2
C14orf1	54.6	52.1	30.7	44.0	66.0	50.1	69.4	63.6	79.7	63.6	54.1	53.2	38.0	27.0	8.4
FAM193A	136.3	112.2	151.9	118.9	169.2	96.2	112.4	101.7	129.3	114.3	129.4	108.0	125.7	112.8	94.3
MICU2	23.3	40.9	48.4	55.9	26.1	43.4	58.2	35.2	31.8	37.6	28.1	50.0	50.0	56.9	77.1
MICU1	165.7	189.3	190.1	148.4	135.2	168.3	129.5	131.7	41.8	108.0	159.4	130.7	155.2	132.9	109.6
CYLC2	1.1	0.4	1.3	6.6	0.5	1.7	1.3	1.1	0.8	5.8	3.3	0.6	4.9	4.2	3.2
CYLC1	8.0	22.2	9.0	7.5	4.7	2.0	0.9	1.8	7.5	3.0	6.0	12.1	4.5	5.4	4.9
DYNC1I2	272.2	291.65000000000003	534.3	522.0	311.35	456.1	324.04999999999995	364.45	324.45	390.35	307.5	285.15	369.8	425.05	759.85
SELPLG	81.7	72.1	77.1	117.8	54.9	132.8	128.4	148.7	130.6	127.3	250.8	151.9	160.3	188.1	178.4
SSNA1	238.9	249.4	313.9	228.8	361.8	313.9	234.8	321.2	387.6	280.0	298.5	300.8	283.5	252.0	215.1
MRPS31	30.4	15.5	25.4	13.8	11.7	35.5	13.1	23.5	9.6	11.9	23.7	21.3	17.7	13.7	28.1
PRICKLE3	17.0	30.1	15.0	16.3	15.5	22.8	14.4	24.1	48.4	13.5	19.8	59.7	44.9	16.1	9.0
MIR22 /// MIR22HG	43.2	45.0	46.5	63.4	46.4	57.7	40.7	47.0	22.5	42.3	53.5	34.4	22.6	78.8	64.9
SH3BGRL	136.4	160.1	269.1	249.2	57.3	396.8	274.0	237.7	156.6	293.0	199.8	272.5	315.6	341.0	435.7
IGKC	13.05	19.95	12.6	14.15	17.15	12.950000000000001	11.700000000000001	17.1	24.1	21.55	31.25	129.8	58.0	52.599999999999994	15.95
MSX1	118.46666666666665	101.46666666666665	69.83333333333333	89.16666666666667	116.8	68.86666666666666	87.96666666666665	41.333333333333336	60.46666666666666	55.0	93.33333333333333	86.96666666666665	80.46666666666667	99.86666666666667	64.76666666666667
RAE1	115.64999999999999	133.65	115.1	115.9	147.2	120.2	129.3	116.19999999999999	116.3	120.0	120.4	139.4	120.15	130.3	103.25
DYNC1I1	11.25	6.6	12.649999999999999	21.3	11.95	9.2	7.35	14.1	9.4	10.200000000000001	5.0	10.05	13.45	16.95	14.0
MAP3K3	93.9	27.0	39.0	9.9	59.5	52.0	39.9	37.1	35.4	31.8	50.5	12.7	36.7	49.3	50.8
DYNC1H1	266.4	189.3	204.8	258.7	296.6	270.6	175.2	213.0	272.3	224.1	386.4	163.7	250.4	188.0	264.8
MAP3K1	3.1500000000000004	8.95	6.05	16.9	0.6499999999999999	18.5	5.25	4.449999999999999	6.15	7.75	10.95	5.6	10.200000000000001	9.1	25.15
PEX19	45.4	58.9	49.3	49.6	42.7	49.6	57.3	54.0	35.2	45.4	39.6	39.7	38.4	35.2	41.3
SORT1	1.8	3.3	2.2	2.7	2.2	2.2	6.7	3.8	3.9	2.3	4.8	2.2	6.1	2.5	1.5
GAD1	10.2	9.1	13.8	11.0	7.9	12.2	3.7	7.0	8.9	9.6	7.3	11.4	3.5	8.2	11.3
MRE11A	15.066666666666665	13.0	13.4	13.866666666666667	4.833333333333333	9.366666666666667	9.966666666666667	15.766666666666667	11.1	21.633333333333336	16.666666666666668	6.3	11.799999999999999	20.066666666666666	26.63333333333333
GAD2	11.9	3.05	15.95	2.9	2.0	8.3	4.5	4.9	6.8500000000000005	7.2	8.75	1.85	1.0	6.45	10.85
PEX10	129.1	146.2	125.2	94.3	99.8	99.9	128.7	124.8	122.3	108.5	123.9	111.4	136.7	110.7	79.6
KLHL4	10.2	8.7	13.7	10.4	8.0	19.4	14.0	17.1	12.0	14.7	2.4	8.7	2.1	8.5	3.5
PEX12	5.6	0.7	0.7	1.1	4.3	5.8	4.5	4.8	5.1	1.7	3.6	3.8	1.5	3.8	7.0
PEX13	7.7	12.0	1.0	12.0	6.2	2.0	6.4	3.5	5.1	3.7	12.0	1.1	9.0	7.6	8.8
PEX14	54.9	41.5	49.3	37.0	69.5	47.8	46.8	74.9	54.5	70.8	55.9	38.1	42.4	52.2	32.9
KLHL9	162.1	251.7	360.3	422.8	303.4	438.4	310.1	277.5	262.9	255.7	218.4	278.0	293.0	253.7	499.4
TFAP4	109.4	153.8	84.0	80.6	100.8	95.9	144.4	75.8	90.3	107.7	56.9	98.3	83.3	60.1	47.2
KCNS1	8.6	9.1	14.149999999999999	8.2	4.0	6.95	8.0	8.65	7.15	5.15	10.5	5.85	9.8	4.9	5.949999999999999
KCNS3	6.7	11.4	9.5	11.1	3.6	11.8	19.7	27.0	11.5	14.8	16.1	10.5	24.2	28.3	8.8
MC5R	24.8	30.9	22.0	28.6	23.1	24.9	43.4	20.8	37.4	34.5	24.9	30.7	41.3	32.3	24.6
HDGF	756.0999999999999	810.2	739.2	657.3	1021.4499999999999	683.35	678.9000000000001	685.95	691.55	650.95	757.3499999999999	701.7	741.55	692.55	799.45
RAD1	20.1	31.8	35.1	38.0	19.6	37.9	34.8	25.7	26.6	25.5	19.2	37.9	33.6	30.5	43.7
TACC1	374.9	513.5	737.0	735.9	667.3	525.0	472.1	433.9	385.9	529.9	415.2	358.6	462.6	517.4	654.0
TACC2	53.3	43.2	30.6	56.3	46.7	60.4	49.3	56.3	55.2	57.5	42.4	46.1	32.1	43.2	23.3
MAMLD1	18.6	30.9	28.0	54.4	50.0	27.3	34.5	26.0	33.4	41.9	21.4	30.3	27.1	41.5	17.4
NUS1P3	16.3	1.6	10.5	12.5	2.1	7.3	15.0	12.7	13.6	10.9	12.3	24.8	13.6	17.9	16.0
INPPL1	85.8	86.3	82.3	55.4	95.8	94.1	78.6	69.5	88.7	65.1	87.8	75.5	71.2	74.1	92.0
PLAT	64.0	120.4	81.1	129.5	96.5	86.0	124.6	97.4	57.8	55.8	95.0	71.9	58.4	31.9	49.5
TXN2	287.4	312.3	240.2	202.3	283.2	308.7	297.0	221.3	326.0	256.0	365.7	320.9	267.4	269.6	177.4
IGF1R	20.366666666666667	14.899999999999999	10.700000000000001	11.166666666666666	15.299999999999999	16.533333333333335	14.766666666666666	16.900000000000002	25.03333333333333	17.866666666666667	10.166666666666668	14.833333333333336	11.933333333333332	16.46666666666667	12.733333333333333
TGM1	16.4	9.1	2.3	4.3	3.2	3.7	3.7	7.3	4.7	6.2	17.3	11.4	4.3	3.0	6.8
ZNF80	1.7	5.9	7.3	2.5	1.6	11.0	10.2	8.5	7.3	1.6	7.9	14.2	13.1	8.9	13.3
ZNF81	4.9	1.9	9.0	7.7	1.0	2.0	0.9	0.7	8.5	2.0	14.1	8.7	5.0	5.7	10.5
PPIP5K1	19.2	22.2	9.9	18.3	16.5	19.0	22.6	21.6	19.9	23.0	18.6	15.1	7.6	20.6	23.5
DDR1 /// MIR4640	93.3	82.75	120.4	91.65	75.6	80.95	108.15	84.05	91.44999999999999	114.3	90.45	89.85	76.0	82.5	62.45
DMBT1	90.2	95.5	75.0	68.5	80.8	85.5	109.8	57.2	110.3	104.1	70.9	77.4	127.5	96.5	53.8
PPIP5K2	10.5	10.8	22.3	27.4	8.5	42.8	12.3	15.1	15.3	16.5	17.0	14.8	15.4	15.2	34.0
PLAU	682.1	432.6	246.3	232.4	132.7	400.6	423.5	439.2	373.5	496.7	730.3	439.0	298.3	551.9	442.2
LINC00599 /// MIR124-1	11.433333333333332	17.466666666666665	14.700000000000001	18.4	14.533333333333333	13.700000000000001	12.5	11.700000000000001	14.033333333333333	15.433333333333332	17.933333333333334	13.1	21.133333333333333	18.666666666666668	11.0
ZNF84	0.8	11.7	21.9	13.6	7.3	12.6	7.1	12.9	6.7	12.6	7.5	10.2	11.8	15.2	19.7
ZNF85	21.5	28.1	14.5	8.3	2.5	23.3	17.1	11.3	14.1	15.2	10.7	1.5	12.8	16.0	11.9
ENPP2	94.13333333333333	137.8	108.23333333333333	138.96666666666667	58.9	126.56666666666666	136.93333333333334	115.03333333333335	107.16666666666667	176.9333333333333	101.13333333333333	170.76666666666665	164.0666666666667	207.70000000000002	186.13333333333333
ENPP1	34.2	50.8	150.6	135.95000000000002	25.4	102.19999999999999	58.3	104.7	58.400000000000006	87.4	53.0	58.8	18.45	23.65	12.7
ENPP4	14.3	24.3	82.7	48.5	35.7	92.5	51.2	29.4	28.3	43.6	36.6	21.2	17.5	42.0	87.2
DENND5A	118.2	142.0	116.0	166.3	123.1	144.1	237.5	135.1	167.4	184.6	161.6	186.6	178.3	174.5	263.9
RAG2	3.1	4.6	2.75	3.5	5.050000000000001	2.6	6.05	4.95	6.75	2.05	16.55	3.45	3.7	4.0	3.3499999999999996
TGM5	6.5	5.6	4.8	7.6	5.6	11.9	12.4	19.2	10.8	4.5	16.3	7.1	13.0	6.5	15.7
TGM4	6.7	12.9	6.5	9.8	10.0	10.8	13.4	10.5	10.0	13.3	8.3	9.9	16.7	12.6	8.2
TGM3	23.1	49.8	16.3	17.6	14.0	16.7	26.9	14.1	35.2	29.1	15.1	28.2	8.6	21.6	17.8
RAG1	1.1	2.7	8.4	1.0	0.6	2.2	1.1	1.4	1.3	1.8	6.7	2.4	0.6	1.2	4.7
TGM2	165.8	175.85000000000002	89.89999999999999	128.5	191.85	55.4	65.0	55.400000000000006	86.55	110.9	121.2	363.75	148.0	91.05	242.54999999999998
CARD10	100.43333333333334	111.13333333333333	64.39999999999999	86.83333333333333	99.10000000000001	76.56666666666666	88.0	71.13333333333333	77.76666666666667	81.39999999999999	100.43333333333334	80.0	68.5	68.4	61.833333333333336
MSX2	10.5	14.6	15.15	19.15	16.4	19.4	23.4	14.6	23.15	23.75	41.199999999999996	26.75	26.55	28.599999999999998	23.5
DNAJB12	87.16666666666667	54.9	54.53333333333333	36.199999999999996	94.36666666666667	50.333333333333336	40.666666666666664	76.33333333333333	59.76666666666666	61.73333333333333	64.39999999999999	52.06666666666666	59.23333333333333	60.866666666666674	71.26666666666667
ADAM11	8.9	42.7	7.7	16.0	5.9	22.3	7.8	6.4	8.8	6.5	12.8	11.8	9.1	10.9	5.5
ADAM10	19.666666666666668	22.0	42.333333333333336	46.5	11.066666666666668	72.03333333333333	39.93333333333333	42.63333333333333	44.23333333333333	56.699999999999996	30.599999999999998	31.83333333333334	45.26666666666667	66.89999999999999	101.0
SDHC	180.9	202.4	199.1	203.5	210.6	225.3	273.3	370.4	295.0	307.6	216.8	227.7	257.5	234.4	290.2
CARTPT	7.2	3.3	18.6	1.6	1.8	3.9	1.5	2.8	7.0	7.6	2.2	3.7	1.1	1.4	2.5
SDHD	172.8	138.4	181.2	181.1	95.5	179.0	200.0	173.4	101.9	120.0	157.0	143.4	204.1	122.7	246.1
SDHA	404.9	372.0	349.9	414.8	491.5	356.2	337.4	474.7	400.8	402.8	269.4	329.1	358.3	364.5	387.9
SDHB	146.3	173.1	155.5	152.9	148.8	177.1	164.0	155.7	122.3	143.7	129.1	171.3	146.9	149.4	192.8
ADAM19	80.5	64.5	74.6	94.2	68.4	81.3	101.0	78.8	119.9	57.9	145.9	147.9	219.2	218.7	152.5
ADAM18	0.5	2.3	1.0	0.3	0.7	2.5	0.3	0.3	6.0	0.4	6.5	0.6	1.2	1.6	1.0
ADAM17	13.066666666666665	17.566666666666666	29.933333333333326	32.5	14.299999999999999	34.9	24.53333333333333	18.566666666666666	13.333333333333334	29.400000000000002	23.3	16.9	29.133333333333336	22.566666666666663	76.2
ZNF91	76.4	122.6	156.8	139.15	86.75	107.5	128.45	104.5	96.9	128.45	87.1	74.25	121.8	92.0	66.6
BRMS1	94.85	113.25	88.35	82.8	158.6	84.85	84.0	80.10000000000001	116.35	128.6	96.65	91.19999999999999	87.80000000000001	126.44999999999999	74.14999999999999
ZNF92	4.8	10.2	1.6	2.9	6.9	5.4	8.7	10.3	8.0	14.6	5.6	2.4	6.0	11.8	4.7
ADAM15	363.0	303.5	212.3	305.8	293.9	238.8	229.1	224.3	348.2	370.6	293.5	237.5	255.5	289.3	202.3
ADAM12	15.8	8.55	7.9	13.649999999999999	10.8	10.1	6.25	5.55	11.8	15.149999999999999	25.75	14.8	15.149999999999999	15.85	12.5
EGFL8 /// PPT2 /// PPT2-EGFL8	55.4	60.9	33.0	38.6	28.8	28.1	15.4	33.8	18.2	57.9	31.1	5.9	11.4	25.7	15.3
PLAA	1.7	4.5	4.6	9.1	5.1	4.1	1.2	1.1	5.3	4.5	0.7	1.1	1.6	1.4	5.8
RAF1	127.56666666666666	126.56666666666666	125.56666666666666	111.63333333333333	134.36666666666667	96.63333333333333	83.56666666666668	99.96666666666668	103.73333333333333	102.00000000000001	100.93333333333334	86.3	90.76666666666667	96.0	126.80000000000001
HTRA1	3125.5	2538.15	2301.7	2307.6499999999996	2569.05	2983.55	1961.6	2768.9	2443.1	2709.0	3482.9	2624.95	2014.1999999999998	1860.0500000000002	1374.9499999999998
HTRA2	98.7	91.8	79.0	77.9	88.6	108.1	123.5	149.0	204.1	85.8	163.1	210.6	142.9	153.5	77.2
PLD1	22.5	39.1	25.8	34.6	12.7	42.8	28.6	54.9	47.7	43.5	32.4	41.5	28.3	33.7	49.5
PLD3	601.6	425.2	673.5	391.3	472.5	581.6	498.0	628.9	599.2	725.6	511.1	337.5	405.0	546.4	290.1
PLD2	46.2	58.1	53.1	61.6	36.3	47.0	76.2	35.3	62.1	82.3	50.8	69.2	54.0	67.6	31.3
GRK1	19.5	15.85	24.3	16.85	26.0	15.75	24.0	12.55	15.149999999999999	20.2	18.0	12.7	12.649999999999999	15.25	13.25
KCNV1	0.6	1.9	2.1	5.4	0.2	0.5	3.0	2.6	1.2	2.4	4.4	4.0	0.9	1.6	1.5
KCNV2	14.6	4.7	10.6	12.4	10.3	3.3	17.2	5.1	2.9	8.4	13.0	11.4	8.1	3.1	2.9
RNASEH1	11.7	29.9	26.3	37.9	28.7	47.1	30.3	36.4	19.3	14.8	23.9	27.1	29.7	33.3	41.5
GRK5	338.25	388.15	284.8	587.1	262.8	429.05	321.95	405.2	496.5	363.85	316.4	152.65	158.5	213.05	161.15
GRK4	7.3	5.7	19.3	5.7	2.0	7.1	3.0	9.6	5.0	4.2	6.1	12.1	9.8	13.5	3.1
GRK6	226.5	289.7	267.6	324.0	243.8	242.0	268.8	259.7	340.8	302.4	264.3	285.3	356.1	294.9	268.9
LPXN	177.5	151.5	265.1	173.0	92.2	238.8	265.5	271.4	210.2	371.5	230.8	413.8	345.8	348.2	561.8
PIBF1	21.4	27.1	51.3	38.6	24.2	40.4	36.0	27.4	32.5	28.4	32.3	23.1	36.4	29.3	30.3
DENND4B	135.7	169.1	127.9	171.4	224.6	148.2	207.9	142.1	185.7	162.4	177.0	209.0	236.4	168.6	225.2
DENND4A	5.3	12.2	15.3	24.3	7.3	21.4	18.3	18.2	8.4	14.5	15.0	14.3	22.3	25.1	36.2
IGF2R	47.1	58.3	43.4	56.6	49.5	48.5	70.6	54.7	59.1	88.1	50.8	71.9	104.9	76.6	72.5
IFT20	103.7	72.55	89.95	67.60000000000001	53.45	87.35000000000001	51.75	81.8	68.7	45.05	80.5	79.75	64.2	66.9	61.65
FGF18	27.933333333333337	20.96666666666667	10.766666666666666	8.966666666666667	14.6	22.26666666666667	26.7	20.633333333333333	21.166666666666668	17.566666666666666	36.93333333333334	16.266666666666666	18.333333333333332	17.866666666666667	19.233333333333334
IFT27	35.833333333333336	32.233333333333334	32.13333333333333	26.733333333333334	30.866666666666664	47.23333333333333	39.1	43.666666666666664	36.06666666666666	36.96666666666667	55.166666666666664	29.8	30.8	27.933333333333334	27.266666666666666
FGF13	3.25	10.549999999999999	2.1500000000000004	2.25	2.0	9.55	5.8	4.45	1.8	2.5	23.25	3.45	3.5	2.3	2.95
NME1-NME2 /// NME2	1755.0	1361.9	1549.1999999999998	1426.3000000000002	1871.8500000000001	1060.95	1065.4	1894.65	1451.3	1364.6	1499.9	1338.1	1162.8	1185.95	1129.15
FGF12	2.1	2.1666666666666665	3.7999999999999994	6.3	2.733333333333333	2.3000000000000003	1.5666666666666667	1.3666666666666665	2.6666666666666665	4.133333333333334	2.433333333333333	4.233333333333333	3.4333333333333336	4.833333333333333	3.266666666666666
TAT	1.8	1.3	4.6	4.7	4.3	1.1	9.0	6.6	0.8	6.5	10.5	6.6	4.2	2.2	7.7
PLEK	85.6	67.0	48.2	61.1	28.3	104.8	156.7	113.4	79.4	116.4	143.9	243.5	247.4	229.6	314.4
DIAPH2-AS1	1.6	7.6	5.6	1.9	0.5	1.4	7.1	0.9	1.9	0.9	2.5	2.4	2.5	2.4	4.8
TAZ	106.0	85.4	51.8	73.2	79.9	88.4	89.5	67.4	90.1	79.6	81.7	101.0	81.8	72.1	57.3
GRM1	27.8	39.7	35.9	33.800000000000004	23.299999999999997	28.8	32.43333333333333	26.03333333333333	26.5	25.86666666666667	34.86666666666667	34.266666666666666	31.03333333333333	28.700000000000003	23.400000000000002
ACOT1 /// ACOT2	201.4	281.6	258.9	134.6	308.8	146.8	143.9	193.0	192.5	181.9	153.5	127.7	91.0	92.1	97.5
GRM3	1.7	1.3	2.2	1.3	1.6	2.1	1.4	1.2	1.4	2.2	2.4	1.9	1.8	2.3	1.2
GRM2	22.1	110.3	99.1	113.7	67.3	93.9	112.2	56.7	112.8	49.3	55.5	128.1	119.6	121.7	66.1
GRM5	5.833333333333333	2.766666666666667	5.133333333333334	6.466666666666666	4.7	2.466666666666667	6.0	3.8666666666666667	2.3333333333333335	3.6666666666666665	9.133333333333335	4.8999999999999995	3.266666666666667	6.666666666666667	4.066666666666667
CA1	10.4	11.8	8.7	21.9	1.8	23.9	21.4	9.2	12.1	22.8	4.1	18.3	16.6	9.0	3.6
LASP1	838.8	875.4	646.8	1067.8	992.3	1222.9	1142.5	1081.2	908.5	1085.7	1054.4	1228.8	1053.4	1037.3	960.8
GRM4	276.2	261.1	364.0	281.7	210.9	302.1	148.5	488.1	431.2	219.5	121.2	493.8	194.5	234.1	224.5
ZIC2	17.95	16.95	19.8	14.0	22.3	14.399999999999999	19.5	15.0	14.8	12.55	20.15	18.25	18.55	10.75	17.7
CA3	10.6	6.1	14.5	0.8	2.7	81.9	64.3	7.9	2.5	40.6	8.5	0.4	4.2	5.1	4.0
CA2	2.1	4.5	2.7	7.7	2.1	2.6	5.5	6.9	6.0	6.7	5.9	3.4	10.4	21.1	21.3
ZIC3	0.3	0.4	0.4	0.2	0.3	0.4	0.4	0.5	0.3	0.3	5.5	1.1	0.8	0.7	0.9
CA4	45.0	49.9	78.3	54.7	71.0	25.4	35.5	30.7	34.9	35.0	31.2	22.3	35.2	37.0	19.0
GRM8	1.0	0.9	8.1	0.6	0.9	0.9	0.6	1.4	0.5	1.2	2.4	2.1	1.5	1.6	1.8
ZIC1	176.0	148.7	147.2	67.2	138.5	211.0	275.3	262.5	236.6	208.1	176.6	198.1	33.0	31.7	11.8
CA7	6.9	19.7	13.8	9.2	9.2	4.5	8.5	4.8	10.1	7.9	6.6	4.2	11.0	5.5	5.3
SPATA31C2	3.5	2.4	2.7	3.3	2.1	3.2	0.6	2.3	1.8	1.0	1.6	1.4	1.8	2.4	1.7
CA6	1.6	5.6	1.5	1.1	1.8	13.1	1.4	1.2	0.8	5.0	1.4	4.1	2.0	5.8	0.6
MYBL2	5.2	6.7	8.8	6.9	11.0	17.0	2.9	6.0	9.1	11.3	2.4	10.9	20.5	16.4	1.5
CA9	11.2	16.3	7.6	6.5	23.0	6.1	12.9	10.9	12.7	11.2	51.7	13.9	11.9	18.4	32.2
MYBL1	3.1	9.049999999999999	5.6499999999999995	11.8	6.55	8.45	6.45	6.1499999999999995	8.25	9.65	14.05	9.799999999999999	7.3	6.05	4.85
SUN2	952.3	813.8	966.6	807.7	1565.9	722.2	533.9	581.4	683.8	650.8	659.3	587.4	685.2	671.4	545.4
SUN1	60.6	94.6	59.6	134.9	75.2	81.5	94.6	74.5	72.6	88.4	45.3	66.2	63.6	100.8	85.1
TBP	36.1	41.6	54.4	41.2	35.9	42.5	86.4	55.3	62.7	50.4	37.0	72.3	66.0	57.0	72.5
ATP6AP1	794.0	666.4	744.3	603.5	897.8	801.3	670.1	693.8	687.5	752.2	959.4	815.0	768.0	618.7	809.3
ATP6AP2	42.1	44.9	60.25	101.35	26.200000000000003	87.0	63.949999999999996	75.8	43.699999999999996	74.85000000000001	54.5	71.1	77.55000000000001	102.39999999999999	136.35
CAD	101.19999999999999	121.55000000000001	96.6	121.69999999999999	166.89999999999998	137.05	137.55	106.19999999999999	167.1	121.55	112.65	137.8	128.4	121.45	71.85
HNRNPC /// HNRNPCL1 /// HNRNPCL2 /// LOC101060301 /// LOC649330	313.6	263.0	317.1	294.4	269.3	225.8	277.7	288.9	290.6	235.0	315.6	265.9	334.1	280.2	380.8
ELF1	27.7	28.1	83.4	43.3	25.1	48.5	33.6	21.6	22.0	33.2	17.2	16.2	34.0	40.6	73.2
ELF2	54.6	81.8	117.3	111.7	56.1	68.6	53.4	47.8	70.5	59.7	24.2	56.6	78.6	67.9	133.0
ELF3	4.8	18.9	4.5	17.5	11.0	3.6	4.7	19.3	6.6	4.8	21.4	3.8	14.8	12.1	19.5
EEF1D	1615.8	1510.7	1594.0	1351.9	2039.9	1133.1	1100.3	1718.1	1404.3	1405.9	1339.1	1171.8	1023.1	973.4	832.2
ELF4	96.8	116.4	88.4	145.3	170.0	69.7	90.3	119.5	91.1	88.6	109.1	81.2	120.6	134.1	201.8
ELF5	4.2	3.4	2.1	3.2	3.7	4.6	1.6	2.4	2.4	2.7	5.5	2.8	2.8	3.0	3.3
CAT	192.2	186.6	216.1	234.4	92.7	246.4	265.5	193.0	151.3	216.7	138.2	204.9	194.2	182.0	303.9
ZMYND10	6.7	12.1	11.4	8.7	7.0	5.3	5.8	6.4	8.0	6.1	13.0	13.9	7.6	7.5	5.5
ZMYND11	43.25	48.8	85.5	86.64999999999999	20.450000000000003	87.05000000000001	57.65	63.599999999999994	49.349999999999994	57.150000000000006	26.65	41.35	52.3	79.55	101.1
SHANK2	7.2	19.5	9.9	15.2	8.7	35.9	25.5	17.2	16.5	39.6	13.0	8.6	4.2	6.8	1.7
PLEC	422.15000000000003	294.8	270.25	544.55	485.84999999999997	392.4	433.55	319.15000000000003	453.75	515.8	490.95	409.3	430.95000000000005	453.3	277.15
RALA	29.7	40.63333333333333	38.86666666666667	33.93333333333333	20.566666666666666	34.5	43.4	24.833333333333332	25.133333333333336	32.733333333333334	35.699999999999996	34.93333333333333	61.166666666666664	45.13333333333333	71.60000000000001
GALT	69.1	86.0	45.2	59.6	80.6	104.1	79.0	123.2	64.7	77.7	117.5	123.0	68.7	66.3	56.4
RALB	99.3	92.35	120.80000000000001	112.39999999999999	52.3	115.25	108.45	102.15	80.9	119.30000000000001	102.85	102.1	142.75	147.55	226.55
OR1E1	3.4	5.2	2.8	5.2	1.9	19.0	3.2	2.1	3.2	3.1	3.0	2.1	2.8	6.1	6.9
CBL	8.3	4.3	13.9	11.9	11.2	4.4	16.0	6.8	7.6	4.1	15.1	10.9	6.8	9.4	11.4
TROVE2	34.300000000000004	56.73333333333333	80.13333333333334	83.3	45.4	55.1	52.46666666666667	55.63333333333333	44.79999999999999	52.333333333333336	57.76666666666667	27.3	42.833333333333336	64.7	85.86666666666667
PSMB10	258.8	270.9	239.9	302.8	300.1	337.7	301.1	532.3	557.7	456.3	322.9	429.9	522.0	450.7	503.8
IL1RL1	15.899999999999999	32.95	23.45	23.25	13.299999999999999	13.149999999999999	14.45	16.85	25.2	24.4	19.25	18.15	20.85	21.2	24.85
IL1RL2	9.3	15.3	18.4	21.8	16.7	18.8	16.5	11.5	19.2	18.8	1.9	16.7	21.5	5.5	10.8
MTA1	122.73333333333333	123.90000000000002	107.53333333333335	95.86666666666667	147.66666666666669	78.66666666666667	90.80000000000001	76.43333333333334	79.96666666666668	70.26666666666667	121.39999999999999	91.83333333333333	87.36666666666667	75.8	58.9
SV2C	3.9	1.0	1.2	0.6	0.6	0.7	1.1	3.0	1.6	0.9	15.4	2.4	1.4	0.8	1.0
SV2B	99.45	73.55000000000001	56.0	127.3	43.949999999999996	214.95000000000002	173.6	128.2	156.85	163.35	71.4	73.1	48.85	88.2	82.1
CBS	27.1	31.9	27.1	11.3	29.9	14.1	14.8	14.2	23.6	13.2	15.4	17.6	12.4	11.4	8.6
SV2A	51.7	58.8	33.7	51.8	84.4	40.1	55.0	30.3	29.3	64.5	27.9	61.4	57.4	50.1	14.0
OXCT1	30.5	33.7	47.0	47.8	34.2	43.1	45.2	38.1	30.2	24.0	37.4	27.1	19.9	28.4	25.8
TDG	8.5	23.3	39.2	42.9	37.5	40.1	28.1	25.1	19.1	28.4	29.8	29.6	39.7	28.5	65.7
SLIT1	31.3	32.1	45.0	37.0	33.9	34.8	40.2	30.1	40.4	38.8	45.4	47.7	42.5	30.0	27.5
RALY	268.2	213.1	215.1	169.9	239.1	173.1	147.2	211.2	205.0	177.9	248.9	175.5	173.8	174.2	170.9
SLIT3	49.8	39.8	30.0	44.7	37.8	53.1	27.2	31.0	19.6	28.1	63.9	24.8	13.6	21.5	13.4
SLIT2	132.3	135.6	136.4	75.5	89.1	183.9	129.2	126.3	242.6	113.5	141.4	111.5	134.0	134.8	54.1
RRM1	26.0	64.2	33.9	31.9	14.3	52.0	31.1	26.6	27.1	29.9	37.4	43.7	42.0	26.5	48.0
RRM2	11.3	10.5	13.9	6.1	2.8	3.7	11.1	10.0	9.9	6.0	4.7	7.0	16.8	16.4	15.8
HSD3B2	2.8	5.3	12.9	11.9	16.8	17.6	14.4	12.8	16.1	11.4	1.6	6.3	11.3	17.3	6.5
HSD3B1	2.1	2.1	2.2	6.2	0.7	2.8	2.9	1.8	5.4	2.0	1.2	1.8	4.0	2.3	1.1
LOC101929910 /// LOC613037 /// NPIPA5 /// NPIPB3 /// NPIPB4 /// NPIPB5	44.2	84.8	105.9	109.3	292.0	38.0	33.9	47.4	27.5	37.5	82.0	35.6	104.9	46.1	65.5
CCK	1.6	10.6	2.1	4.0	4.8	10.5	11.4	2.0	10.2	8.5	3.0	2.2	8.8	6.7	4.3
SUOX	95.7	75.7	62.2	42.9	53.1	79.5	53.1	69.7	77.0	78.4	73.5	77.7	59.0	77.0	54.9
TBX19	86.6	125.0	104.2	99.6	84.4	83.0	146.5	74.6	88.8	119.8	83.4	118.0	97.7	104.9	88.5
HS3ST1	19.3	14.5	18.75	19.75	9.149999999999999	20.900000000000002	18.65	15.850000000000001	19.95	13.649999999999999	26.2	22.95	11.75	19.599999999999998	9.7
CD2	35.5	45.7	48.5	80.8	30.1	60.6	109.7	65.8	86.4	59.4	92.6	229.2	331.5	172.9	242.7
GALC	43.5	40.6	66.1	79.5	17.2	135.2	84.3	53.5	53.4	94.1	99.0	75.2	80.0	79.5	189.7
GALE	29.5	5.3	16.8	13.6	13.0	22.2	2.6	19.2	9.6	4.2	34.6	5.6	26.5	5.8	14.6
CCS	35.3	51.2	79.0	62.0	141.8	107.5	46.0	90.5	111.7	89.3	97.2	50.6	59.0	81.3	46.5
CD4	69.5	57.5	58.03333333333333	41.266666666666666	25.5	96.56666666666666	131.83333333333334	85.33333333333333	112.83333333333333	159.63333333333335	98.13333333333333	106.93333333333334	163.93333333333334	144.83333333333334	126.2
TEC	22.2	8.0	23.1	8.6	13.2	8.1	15.9	13.3	28.2	24.4	27.9	24.2	21.8	19.2	27.2
TNIP1	378.7	339.7	305.29999999999995	159.75	366.4	317.0	201.0	205.1	300.7	139.14999999999998	338.95000000000005	199.75	279.45	426.4	274.55
CD6	39.25	82.35	68.55	45.099999999999994	59.8	63.4	76.95	49.900000000000006	90.9	50.3	83.25	125.30000000000001	148.9	96.15	77.30000000000001
TEF	14.9	19.7	12.6	5.7	6.5	13.6	12.4	11.0	18.2	21.2	6.3	2.5	11.1	13.2	2.4
CD5	12.0	21.3	42.3	12.4	11.2	15.0	9.9	11.4	10.3	8.2	21.2	64.8	81.2	35.0	8.9
TBX10	9.0	19.5	4.1	4.0	2.3	9.1	4.7	3.5	4.1	6.2	5.1	32.7	22.5	6.4	7.8
CD7	51.1	44.1	23.0	10.0	26.3	36.7	49.9	27.4	48.3	32.5	61.3	52.1	113.1	84.1	38.2
CD9	621.0	596.9	552.5	784.9	594.6	615.8	655.4	778.0	537.4	617.4	310.3	618.2	617.9	728.9	574.9
ZNF259P1	3.4	2.1	1.3	2.1	1.3	2.6	3.2	3.2	3.6	1.2	11.4	2.3	2.1	2.8	2.3
RPSA /// RPSAP15 /// RPSAP58 /// RPSAP9 /// SNORA6 /// SNORA62	3132.0	2169.3	4201.5	3237.7	4707.9	2813.4	1688.9	4181.9	4136.7	3265.6	4464.0	2007.1	3066.3	2860.2	3504.4
TEK	76.25	62.7	46.2	127.05000000000001	49.65	54.55	62.3	83.2	28.65	52.150000000000006	60.4	66.0	74.15	84.1	74.15
IPO13	42.0	45.0	47.8	45.5	61.0	43.7	54.8	38.6	55.4	38.6	13.3	40.3	58.9	35.8	30.0
CDA	51.8	19.1	19.1	29.0	52.7	28.5	27.5	35.8	15.8	51.9	12.3	52.2	50.4	53.9	36.0
TES	49.5	84.9	77.4	109.2	53.7	138.7	126.8	117.9	62.8	94.7	86.5	120.7	140.4	124.9	142.8
FRMPD4	3.95	1.55	5.550000000000001	9.7	1.4000000000000001	2.05	4.6	1.8	1.0	4.0	9.55	1.35	4.05	6.25	2.35
FRMPD1	16.1	28.7	12.3	14.8	7.1	8.8	29.1	16.9	12.6	21.5	36.0	32.9	17.9	15.8	7.4
CLEC10A	81.3	59.2	64.4	61.4	71.8	62.2	57.4	48.9	60.8	57.2	108.4	80.3	99.3	119.8	167.9
GRPR	11.1	20.2	13.9	15.3	11.0	13.0	11.6	16.1	11.9	17.4	17.1	20.5	12.0	16.8	13.4
ELK1	83.69999999999999	77.65	50.45	58.2	69.2	55.95	62.5	51.65	73.0	48.05	60.3	68.75	73.5	61.05	52.400000000000006
RRP8	1.5	1.7	12.5	13.3	5.9	11.2	3.5	8.8	6.6	9.7	5.8	3.9	5.2	12.8	16.0
CAPN15	78.4	85.7	47.9	43.2	107.5	83.8	76.8	42.5	79.6	71.1	66.7	60.1	60.5	64.0	37.9
RRP9	271.6	353.2	329.4	300.1	408.7	219.3	288.3	244.1	350.2	269.8	235.2	312.7	296.3	278.8	218.9
ELK3	35.7	43.9	18.1	33.2	17.6	36.2	58.4	29.2	34.8	46.2	25.8	47.0	49.2	67.2	68.7
ELK4	7.25	5.85	6.1	3.0	1.0	4.6	1.3	2.75	2.15	3.45	1.6	3.55	1.3499999999999999	1.9500000000000002	3.05
CPSF1 /// MIR1234 /// MIR6849 /// MIR939	138.9	160.6	121.7	109.7	137.4	112.4	114.1	126.3	205.3	150.6	164.7	98.1	149.6	130.9	118.4
ALCAM	21.0	19.1	21.7	19.8	5.9	40.9	20.4	16.9	12.9	21.0	24.5	22.0	23.0	36.0	34.6
HOMER3	104.1	120.0	130.9	113.5	156.7	124.4	101.4	182.2	134.1	167.8	123.6	112.0	73.3	118.8	87.6
VPS39	151.6	128.9	130.4	135.0	144.8	161.6	155.8	145.0	140.0	115.3	120.5	119.2	141.7	128.6	151.7
GAMT	10.9	7.8	12.0	11.6	13.5	18.9	21.4	18.3	41.2	38.6	13.0	12.8	15.1	13.1	8.0
PRKCG	37.7	28.1	28.2	25.9	29.5	23.0	35.4	25.0	48.3	28.7	29.5	18.9	45.7	34.3	25.4
PRKCI	12.200000000000001	18.366666666666664	30.5	37.06666666666666	19.133333333333333	23.100000000000005	19.266666666666666	18.333333333333332	20.8	21.96666666666667	17.5	12.966666666666667	23.099999999999998	23.766666666666666	51.5
MBNL1	46.8	113.8	145.9	248.9	135.2	173.7	135.3	101.8	74.9	123.1	65.6	93.1	113.1	195.6	264.4
MBNL2	4.5	5.0	13.3	7.8	0.9	7.5	9.9	8.8	10.1	9.5	8.9	10.5	6.7	8.7	15.3
PRKCH	63.0	62.7	53.7	55.2	26.5	45.7	31.1	36.5	26.2	26.3	54.9	37.0	86.4	90.2	59.0
PRKCB	15.875	10.55	16.375	13.675	17.525	14.8	26.699999999999996	13.95	17.95	12.575000000000001	11.475000000000001	28.724999999999998	41.375	26.724999999999998	23.65
PRKCE	3.5	3.15	2.15	3.3	3.3	5.15	3.3499999999999996	2.4000000000000004	4.55	6.65	16.8	15.6	11.9	6.6	2.5999999999999996
PRKCD	111.4	121.80000000000001	156.5	147.75	146.65	144.5	133.3	118.94999999999999	137.45	111.0	135.15	139.55	167.75	142.1	162.9
CLEC11A	117.5	135.9	114.4	140.9	133.7	157.8	162.7	222.9	130.5	193.8	177.4	173.6	169.5	232.2	100.2
AFAP1	86.9	79.2	53.6	108.9	98.7	110.2	88.8	90.1	115.3	107.7	99.5	151.9	102.1	124.3	56.7
HUS1	19.2	2.3	14.3	4.7	2.4	3.1	3.3	8.7	4.2	21.5	6.1	15.5	6.5	18.9	9.8
PRKCA	6.125	12.2	10.2	10.75	10.5	15.7	17.2	13.125	17.575	18.95	14.725	14.15	14.95	17.725	5.45
CEL	5.25	5.5	4.05	2.4000000000000004	4.4	5.050000000000001	3.35	5.75	2.8	3.4	7.800000000000001	3.45	4.1	4.15	4.05
NUP93	132.9	135.5	174.4	146.2	227.1	184.9	168.9	161.9	169.0	124.2	136.8	173.4	185.7	179.0	257.0
MTAP	5.6	7.3	9.5	9.4	6.5	13.7	10.0	6.4	7.5	8.8	13.1	10.8	8.2	7.9	14.6
BCAM	145.9	142.25	84.3	102.0	104.6	93.4	101.45	82.35	83.30000000000001	88.9	92.1	82.55	101.0	103.7	72.9
DAAM1	23.9	73.2	131.1	198.0	37.0	109.5	103.0	89.0	83.0	150.0	37.8	70.7	86.5	147.6	166.6
PRKD3	6.45	16.599999999999998	12.9	16.45	6.0	4.9	9.55	11.25	13.9	15.850000000000001	5.449999999999999	4.800000000000001	7.3500000000000005	10.1	19.2
DAAM2	173.2	135.1	125.2	109.3	222.6	104.8	115.3	92.4	72.9	82.9	93.8	98.0	88.2	85.8	54.4
HECW1	1.9	5.1	1.4	2.7	2.4	1.5	1.3	6.2	1.3	1.1	1.9	10.7	13.1	1.6	8.4
PRKD2	254.4	198.2	158.1	202.9	301.7	195.2	199.7	162.5	256.6	187.2	250.9	219.4	299.5	261.5	163.4
PRKCQ	4.3	7.25	9.700000000000001	3.8	5.7	12.049999999999999	14.7	5.05	5.8500000000000005	7.199999999999999	3.35	12.9	17.150000000000002	14.5	16.25
ZSCAN26	34.3	33.8	43.2	42.1	19.0	34.7	42.9	32.9	41.3	40.7	23.1	39.7	34.1	30.5	47.3
NUP98	112.10000000000001	83.05	108.15	112.10000000000001	115.30000000000001	118.85	81.0	86.55	78.0	66.55	114.05	77.35	82.1	81.8	125.35
PRKD1	21.5	24.2	26.9	10.9	7.6	15.3	4.3	5.1	12.7	19.5	24.5	22.3	17.0	18.8	6.5
CFB	229.7	185.3	129.1	156.1	185.8	184.6	185.6	278.6	368.1	211.2	446.8	324.0	604.8	749.8	399.9
CFD	1938.1499999999999	1262.65	1656.6000000000001	1558.75	1838.7	1191.3500000000001	987.8000000000001	1441.9	2010.0	1566.55	1476.55	1066.95	579.5500000000001	776.8499999999999	1033.8500000000001
AK055981	20.7	21.8	22.2	35.3	15.2	38.5	43.9	57.5	37.4	28.3	24.1	31.5	24.6	25.7	11.9
CFH	578.8	481.3	608.0	816.1	405.1	508.6	332.6	415.9	185.7	324.6	307.9	315.6	236.4	225.7	407.8
DISC1 /// TSNAX-DISC1	18.5	16.7	17.2	29.8	18.0	36.7	25.6	26.2	16.5	47.3	34.7	39.5	27.4	30.4	32.4
PRKDC	44.96666666666667	71.06666666666666	38.46666666666667	95.5	83.66666666666667	64.7	87.2	68.5	86.63333333333333	68.03333333333335	45.4	65.96666666666667	77.60000000000001	65.43333333333334	52.199999999999996
LOC100996747 /// LOC101929876 /// RPS26	112.1	121.1	146.5	111.2	135.4	101.3	119.1	115.6	157.3	99.1	95.7	141.6	113.2	118.0	78.0
CFI	76.6	90.3	97.8	136.9	30.2	288.4	256.5	212.2	132.6	244.1	229.6	145.8	159.6	147.1	69.5
CFP	38.6	20.9	20.4	39.3	18.1	26.8	53.8	32.4	33.5	46.5	63.9	43.6	57.6	61.4	125.0
PRKCZ	2.8	17.2	12.1	15.6	18.7	14.1	12.0	17.2	12.6	10.2	20.8	16.2	21.1	22.3	12.3
MTDH	72.45	99.14999999999999	173.3	155.25	99.85	122.25	97.64999999999999	76.3	71.4	92.75	76.6	91.0	104.5	136.6	203.60000000000002
RRP7A	156.0	97.5	80.2	64.9	96.3	94.8	55.8	108.3	60.6	56.0	141.4	68.3	86.1	70.1	130.8
ST3GAL4	110.6	83.5	110.4	81.3	104.5	51.3	79.4	76.9	91.6	45.5	45.7	58.6	68.9	58.0	57.4
RRS1	113.4	116.1	103.4	64.5	119.8	76.8	74.3	83.4	71.7	85.5	76.6	63.0	46.6	81.8	65.5
VPS11	96.2	105.1	79.7	91.7	124.7	109.7	116.5	88.9	90.7	100.2	102.0	107.4	101.0	89.0	73.7
ZSCAN12	15.85	21.95	14.5	1.4	14.950000000000001	6.85	12.5	16.349999999999998	4.95	9.9	29.5	8.0	10.9	10.3	17.45
ST3GAL5	77.2	42.9	68.0	59.4	67.1	82.0	71.6	65.0	51.2	27.7	67.9	54.3	74.5	54.4	95.8
NUP88	39.1	37.400000000000006	42.45	54.349999999999994	32.7	43.800000000000004	38.45	23.5	35.25	44.25	45.15	52.35	51.15	36.45	52.1
ST3GAL6	19.1	25.2	36.0	39.0	15.3	28.9	30.1	34.3	16.0	22.8	46.6	31.4	30.4	25.6	68.1
CGA	9.4	17.6	3.2	2.6	3.6	5.4	3.7	2.5	17.6	3.3	6.6	3.1	14.0	2.9	4.4
ST3GAL1	61.866666666666674	48.666666666666664	48.26666666666667	47.300000000000004	72.83333333333333	82.5	79.96666666666665	33.0	57.333333333333336	65.96666666666665	30.733333333333334	52.333333333333336	75.73333333333333	98.76666666666665	77.3
ST3GAL2	53.8	87.5	81.1	70.6	61.2	79.8	78.7	74.1	75.0	67.1	99.9	68.7	86.7	99.1	84.8
LRRC37A3	12.2	34.0	5.4	6.6	70.3	27.8	4.7	16.7	15.6	4.1	17.6	6.6	16.9	4.3	3.8
BTF3	787.825	677.8	709.675	609.6750000000001	519.225	640.675	599.65	687.825	390.1	449.825	533.475	561.525	426.12500000000006	459.525	592.45
PLK4	8.5	1.7000000000000002	1.0	4.05	2.35	5.25	7.7	1.6	2.05	4.95	7.8	4.2	3.6	6.2	4.75
PLK3	243.3	350.6	299.9	298.0	308.2	177.8	225.6	194.4	223.9	248.8	216.5	245.7	252.3	259.3	207.5
NFE2	2.3	2.7	5.2	2.8	1.6	3.5	2.9	1.7	2.6	1.1	1.9	3.3	1.9	3.2	9.6
APOOL	9.1	5.2	5.2	5.2	6.2	3.0	5.3	8.0	1.7	11.7	18.4	12.7	3.8	1.0	1.8
HOMER1	10.8	13.9	16.6	9.4	10.3	18.1	14.7	14.9	11.9	6.8	18.2	7.1	12.2	14.0	17.3
HOMER2	20.1	25.8	20.0	46.7	28.0	45.3	20.8	49.5	28.0	51.4	29.2	38.2	42.0	54.4	18.2
PLK2	80.9	86.6	43.6	126.9	42.6	26.2	41.4	44.7	19.4	17.9	32.6	41.0	103.2	218.8	79.1
PLK1	19.4	82.9	19.5	58.9	45.8	85.2	73.3	63.7	20.6	79.4	89.8	32.1	44.5	70.5	59.6
GSTA1 /// GSTA2	5.45	8.95	2.75	10.850000000000001	4.35	2.1500000000000004	9.2	2.1	3.1	13.850000000000001	4.2	2.6500000000000004	3.75	3.0	2.9499999999999997
LRRC75A-AS1 /// SNORD49A /// SNORD49B /// SNORD65	142.4	127.3	115.0	68.1	92.7	60.1	54.2	208.4	113.0	82.9	70.8	35.3	30.9	49.0	50.1
ELL2	82.6	39.55	85.05000000000001	33.35	19.4	31.0	31.700000000000003	34.55	29.5	41.8	37.75	33.75	38.6	39.8	32.75
MCAT	83.3	95.0	89.8	87.1	95.2	73.3	66.7	79.4	115.5	86.8	64.3	95.4	89.2	75.4	63.6
CDKN1C	173.76666666666665	193.20000000000002	413.3666666666666	241.29999999999998	169.0	119.13333333333333	224.83333333333334	178.5666666666667	162.16666666666666	225.4	189.1	165.4333333333333	105.2	92.39999999999999	72.8
SETD4	63.9	51.7	65.0	59.9	55.5	67.7	59.6	68.9	72.4	66.6	76.8	77.2	65.6	74.1	65.7
BTG3	53.8	48.1	52.9	33.65	20.15	35.05	31.549999999999997	24.2	16.5	16.0	31.15	37.2	33.800000000000004	37.25	52.15
CYP2D6 /// LOC101929829	54.9	72.0	56.8	91.8	73.1	46.8	98.3	71.3	89.4	103.3	37.9	121.9	93.4	85.3	58.9
SETD2	35.5	57.4	61.2	48.3	65.3	63.6	41.4	59.8	39.8	42.0	50.9	30.3	41.0	41.2	41.9
CDKN1A	1435.0	1066.2	1409.5	666.4	1647.6	568.6	328.2	292.9	598.7	495.2	563.1	275.7	329.5	508.5	390.6
RARG	91.93333333333334	62.0	60.43333333333333	68.5	58.1	98.8	93.53333333333335	72.36666666666666	85.06666666666668	68.8	103.89999999999999	74.7	80.16666666666667	92.93333333333334	56.300000000000004
BTG2	970.9	1216.4	1198.4	734.1	1300.7	913.9	660.0	642.3	976.2	684.7	575.5	524.3	523.5	516.9	255.9
CDKN1B	31.0	24.099999999999998	24.5	25.46666666666667	17.333333333333332	26.166666666666668	24.73333333333333	17.599999999999998	15.6	15.933333333333332	17.0	24.233333333333334	26.233333333333334	15.799999999999999	21.96666666666667
MOCS3	4.6	10.0	4.7	12.4	11.8	7.7	8.7	4.9	5.9	5.2	31.5	4.1	4.4	3.3	18.0
SETD3	201.4	138.2	215.0	155.8	134.5	202.9	117.3	143.7	94.0	101.6	207.2	95.1	115.6	146.6	295.8
BTG1	1106.4	1170.1	851.7	763.1	836.0	760.1	670.1	580.3	539.1	504.0	766.9	754.1	670.6	639.2	502.7
STON1	6.6	34.1	43.0	19.3	33.3	36.9	3.5	29.2	18.2	38.1	5.6	16.9	5.6	45.3	11.2
CHM	2.9	8.0	2.6	4.0	2.8	9.0	4.8	1.9	1.9	5.3	2.8	4.6	2.7	10.3	11.7
ASH2L	34.4	24.9	32.4	38.3	35.0	48.9	56.8	59.6	37.1	37.9	39.1	51.1	54.2	46.0	37.5
ASGR1	47.7	35.8	60.1	56.3	48.3	50.0	44.4	68.8	57.7	55.8	81.8	79.3	82.2	87.7	92.0
ASGR2	15.3	7.7	8.5	2.3	9.5	2.9	12.1	7.7	3.8	8.5	19.7	19.0	5.9	4.9	17.9
MTG1	63.15	79.6	51.7	63.2	73.5	53.099999999999994	63.1	60.55	84.94999999999999	55.449999999999996	47.599999999999994	83.2	66.4	56.150000000000006	50.099999999999994
ADAMTSL3	60.9	64.7	89.9	107.5	24.8	146.2	145.0	126.5	131.4	149.4	78.6	88.4	107.4	49.6	20.0
RARS	53.9	62.1	85.1	110.0	30.2	109.1	59.0	75.7	38.8	75.5	49.1	67.3	64.4	66.4	112.8
ADAMTSL2	190.5	168.8	159.4	204.6	161.2	261.7	268.2	206.7	240.2	318.9	209.5	267.3	198.8	170.2	133.9
TK2	55.3	57.9	61.3	40.9	63.8	61.0	71.5	96.6	71.4	61.0	53.0	80.8	59.8	66.5	58.7
GAST	9.0	8.4	7.8	6.3	11.7	7.6	24.2	6.5	6.1	5.0	11.5	23.1	16.7	5.9	16.8
TK1	31.599999999999998	48.349999999999994	18.95	24.799999999999997	21.200000000000003	40.0	45.849999999999994	70.2	54.5	72.5	50.95	45.4	57.45	48.55	88.9
RRP12	26.2	4.3	23.4	4.6	49.3	7.5	4.7	4.3	15.7	2.5	35.2	4.6	6.5	6.7	4.5
LOC100996668 /// ZEB1	33.8	85.7	141.6	96.8	77.3	96.1	111.9	114.4	91.6	94.0	31.4	46.9	35.2	41.8	38.6
CIC	251.1	216.5	145.0	129.7	264.1	134.0	148.2	58.1	96.1	97.6	257.4	123.0	141.2	100.4	80.2
RRP15	6.5	5.8	14.1	8.9	5.5	9.4	7.2	9.8	4.4	8.7	15.3	6.2	4.6	7.8	7.6
PLLP	25.5	37.45	16.45	27.4	26.15	22.950000000000003	23.15	34.35	15.35	26.049999999999997	20.3	31.75	17.700000000000003	10.85	32.349999999999994
CTNND1 /// TMX2-CTNND1	296.5	201.4	227.7	258.0	241.7	307.0	295.2	185.3	273.4	266.4	283.7	209.3	276.1	269.7	304.3
ANGPTL7	32.0	27.4	37.0	24.1	87.6	12.5	16.3	2.4	10.5	13.3	3.2	1.1	1.4	1.4	1.6
MTF1	33.6	41.6	52.8	54.1	42.4	59.4	50.5	34.6	29.8	31.9	57.6	47.7	66.1	59.7	62.4
MTF2	2.8	19.2	24.6	32.9	19.3	28.3	21.0	15.2	24.4	26.1	26.1	14.6	33.6	20.5	55.1
GAS2	9.1	0.9	1.6	1.5	1.3	2.3	3.6	1.4	1.7	7.2	2.4	1.0	9.3	2.3	1.9
RARA	121.5	77.6	42.7	40.6	43.3	32.4	41.7	32.0	45.0	40.3	55.1	28.8	24.7	35.3	42.9
GAS1	840.15	722.2	523.3	632.75	601.2	773.5	974.0	647.2	907.25	992.0999999999999	832.9000000000001	1095.65	144.5	242.8	113.6
RARB	11.9	5.466666666666666	5.666666666666667	11.733333333333334	7.433333333333334	11.833333333333334	9.766666666666667	4.933333333333334	8.4	5.466666666666666	7.8999999999999995	8.1	8.2	9.1	13.466666666666669
PLIN3	216.25	243.25	202.0	207.35	278.45	196.5	241.35	269.25	423.1	239.0	251.70000000000002	255.5	291.15000000000003	313.3	205.8
ANGPTL2	918.8	764.5	502.0	1342.7	727.2	1563.2	1387.4	1090.5	1233.9	1323.2	1490.3	1122.7	969.6	1328.5	877.8
EXOC3	77.5	77.1	88.2	71.8	126.5	94.7	70.4	70.0	71.2	66.8	95.0	77.9	61.6	61.2	86.9
GARS	147.9	178.4	198.0	250.14999999999998	171.0	203.64999999999998	182.5	131.45	132.55	133.95	147.55	191.85	200.25	171.39999999999998	218.39999999999998
PLIN2	351.6	694.5	553.6	298.8	353.3	132.3	124.9	122.0	113.3	192.5	172.0	150.6	127.6	154.4	330.0
PLIN1	458.5	1086.9	1354.4	476.1	1299.5	147.1	505.6	295.8	325.6	254.6	186.8	172.3	28.0	20.5	19.4
GAS6	530.4333333333333	459.73333333333335	392.9333333333334	427.56666666666666	598.7333333333333	348.59999999999997	501.1666666666667	351.3666666666666	481.4666666666667	408.5333333333333	686.8666666666667	554.4666666666667	472.0	526.5000000000001	567.8000000000001
TKT	436.4	523.0	580.0	398.4	698.8	210.8	269.1	256.8	344.2	287.5	299.5	243.2	241.8	273.9	388.6
MOCS1	45.6	57.2	51.1	54.6	127.0	37.5	37.8	46.2	54.8	46.6	50.3	30.1	30.4	40.5	32.0
GART	40.0	31.1	78.2	41.4	22.3	63.1	51.3	43.9	52.4	43.6	50.0	69.7	57.2	51.8	92.9
GAS8	41.8	58.3	44.2	41.6	76.3	45.7	62.4	53.3	62.1	50.4	50.4	65.7	60.4	68.4	17.8
GAS7	41.8	50.8	36.7	77.4	63.5	83.7	126.1	80.0	102.9	119.7	63.1	49.2	67.5	84.2	110.6
NFIX	87.26666666666667	79.16666666666667	66.56666666666668	60.900000000000006	63.53333333333333	62.29999999999999	79.3	45.70000000000001	45.86666666666667	52.366666666666674	87.33333333333333	63.333333333333336	54.46666666666667	46.63333333333333	45.9
PRUNE2	30.6	47.4	48.9	63.5	22.2	172.0	115.1	84.1	73.4	75.4	51.6	46.1	43.9	49.4	106.2
CD302 /// LY75 /// LY75-CD302	31.25	55.599999999999994	80.0	52.95	48.75	71.45	70.9	50.0	45.650000000000006	63.25	32.55	43.45	55.35	72.85	111.45
METTL21B	104.2	132.1	107.0	115.7	119.9	106.6	161.1	87.8	126.4	119.5	62.2	127.1	128.3	118.0	77.3
EEF1A1 /// RPL10 /// SNORA70	3219.7	2611.5	4113.2	3717.5	4543.1	3047.8	2132.8	4136.7	3812.7	3460.0	4215.9	2463.4	3006.2	2789.8	2996.1
PAPSS2	32.6	32.5	25.8	27.8	21.4	39.6	55.0	43.3	37.0	45.6	51.8	41.8	40.2	44.9	106.0
EPPIN /// EPPIN-WFDC6	2.7	2.2	4.0	4.7	3.7	2.6	17.0	3.3	4.2	11.5	5.0	4.5	3.8	4.1	3.1
PAPSS1	121.0	136.0	187.9	192.0	113.9	289.1	311.1	201.3	173.3	202.7	220.6	337.5	300.4	340.8	495.3
OLFML1	36.4	34.5	22.6	63.5	11.1	60.0	85.4	80.7	89.4	83.1	57.7	84.7	69.0	78.7	50.2
CKB	226.2	225.14999999999998	252.89999999999998	177.35000000000002	334.95	178.8	163.95	110.15	209.7	119.1	187.0	147.05	113.10000000000001	76.65	55.400000000000006
APOL1	52.4	58.2	29.5	25.8	19.6	40.2	44.1	89.9	132.9	91.3	25.7	29.1	164.2	100.3	113.5
SLC6A10P /// SLC6A10PB /// SLC6A8	173.5	197.0	218.2	130.4	356.3	124.8	68.7	69.2	87.8	55.0	97.8	48.6	56.6	67.1	58.2
PAIP1	14.2	39.6	45.4	56.4	41.0	44.5	45.8	44.0	43.1	40.8	22.8	37.3	46.4	50.3	28.3
CDKN2D	75.75	82.8	64.25	80.8	80.75	71.6	70.0	64.25	55.5	56.55	58.400000000000006	60.65	74.85	92.25	64.65
BCHE	0.6	6.0	0.8	1.0	6.4	1.5	9.2	0.9	1.6	7.5	0.3	11.7	0.9	8.3	2.1
CDKN2B	2.9	3.5500000000000003	5.0	1.8499999999999999	2.9000000000000004	7.8	2.15	3.0999999999999996	2.55	2.05	5.5	3.5	3.1500000000000004	3.9000000000000004	4.0
CDKN2C	181.2	181.8	131.8	120.4	97.3	175.5	148.3	189.4	185.1	166.3	136.2	118.3	78.2	88.4	96.5
CKM	15.5	25.7	15.0	17.4	11.6	12.0	25.5	7.5	15.7	24.4	4.7	26.1	16.0	11.1	12.7
IL10RB	147.6	152.79999999999998	125.86666666666667	160.26666666666668	161.16666666666666	179.26666666666665	217.33333333333334	173.4	130.53333333333333	130.63333333333333	188.16666666666666	205.13333333333333	208.79999999999998	189.0666666666667	180.4333333333333
CDKN2A	3.2	1.8	10.0	6.9	3.4	11.7	11.8	13.0	11.6	12.8	3.5	20.6	4.9	2.6	15.5
IL10RA	138.0666666666667	128.7	97.2	162.2	77.83333333333333	247.5	199.1	172.83333333333334	212.73333333333332	260.26666666666665	193.30000000000004	212.4	328.73333333333335	296.09999999999997	381.9666666666667
MCF2	1.8499999999999999	0.8999999999999999	6.05	3.3	0.9500000000000001	2.15	1.05	1.5999999999999999	4.25	1.45	2.9	1.1	1.5	1.5	1.15
GATC	35.9	26.8	51.6	30.9	25.8	28.9	9.4	21.0	28.1	40.2	22.3	31.4	40.7	24.1	25.4
G0S2	663.4	1372.6	1996.2	589.7	891.6	280.3	351.8	640.8	420.1	300.9	299.8	160.6	134.9	283.0	119.1
RRP1B	45.6	54.8	41.4	55.6	74.8	70.1	58.0	66.8	44.5	55.2	59.1	38.2	59.6	46.7	56.7
ELP4	6.3	0.9	0.8	3.3	4.3	0.4	7.3	3.3	0.7	2.7	8.9	4.6	1.1	0.6	1.1
HIPK1	94.2	139.8	110.6	181.7	92.9	134.0	156.1	87.2	63.2	132.6	57.8	67.9	75.0	108.7	198.6
HIPK3	22.366666666666664	26.96666666666667	25.7	19.3	8.866666666666667	19.266666666666666	23.166666666666668	22.0	24.8	19.266666666666666	27.53333333333333	25.733333333333334	24.53333333333333	28.333333333333332	26.333333333333332
HIPK2	2.6	2.9	5.4	2.7	4.1	2.7	2.3	3.9	2.3	3.7	2.7	1.5	2.8	2.8	1.4
GATM	24.349999999999998	22.35	26.9	34.65	13.700000000000001	57.050000000000004	49.050000000000004	32.2	21.5	33.25	36.1	50.699999999999996	41.599999999999994	43.1	65.95
NFIA	30.9	43.0	33.2	25.9	9.5	39.6	29.8	36.5	43.6	37.7	32.7	7.2	19.6	28.5	26.5
NFIB	71.05999999999999	63.54	55.55999999999999	72.34	51.44	73.42	59.980000000000004	47.88	54.660000000000004	44.14	47.940000000000005	35.019999999999996	38.6	38.400000000000006	26.68
NFIC	134.65	151.15	126.3	119.5	177.1	148.05	119.0	75.55	142.3	85.4	88.65	69.6	60.8	67.1	49.6
PLP1	14.2	13.3	23.7	19.4	8.8	9.4	20.6	13.4	11.1	17.7	3.6	1.1	3.8	8.7	6.0
FOSB	1578.3	1532.7	1501.4	1103.2	2456.3	649.1	706.8	526.6	1143.8	766.4	1047.5	515.8	504.7	1147.3	109.0
PLP2	294.5	353.2	321.5	558.8	410.0	364.6	377.1	485.7	493.6	458.0	342.3	391.5	417.0	523.5	335.6
CLC	10.1	3.0	3.3	5.9	8.0	3.6	13.9	4.7	2.1	15.3	11.8	2.2	4.3	2.6	5.3
MIR6883 /// PER1	657.5	395.8	531.1	241.6	604.1	219.5	144.3	143.6	219.2	188.4	320.2	171.9	112.7	183.9	156.5
MSX2P1	21.3	46.6	33.8	30.0	26.4	46.2	47.8	35.9	35.5	39.2	23.5	50.9	49.6	46.3	41.1
FAM49A	50.7	46.4	40.8	50.2	20.8	64.6	53.0	63.0	71.3	79.6	23.9	43.9	54.4	87.1	69.3
TMOD1 /// TSTD2	29.3	34.9	17.9	21.4	12.1	27.1	32.3	28.6	28.7	22.2	19.5	33.7	25.6	22.2	35.0
GTF2B	35.36666666666667	30.066666666666663	45.333333333333336	39.7	25.399999999999995	43.96666666666667	41.23333333333334	32.43333333333333	27.26666666666667	21.733333333333334	34.96666666666667	34.86666666666667	34.96666666666667	34.06666666666666	70.06666666666668
TNC	219.6	213.95	159.9	364.8	394.9	297.84999999999997	421.55	350.55	319.65	435.1	474.3	522.8	436.95	420.15000000000003	323.34999999999997
TNF	97.15	158.7	83.1	76.45	97.0	61.650000000000006	64.95	53.1	82.69999999999999	73.1	58.5	65.65	77.35	78.2	34.35
CLU	4023.6	2471.1	5170.2	5254.0	5608.7	3108.9	1340.2	5229.7	5336.7	4684.5	5016.9	2463.4	3398.6	2541.9	779.6
TNN	18.6	9.8	13.0	19.4	11.6	8.4	5.4	16.6	17.0	31.8	31.6	42.3	21.1	18.9	30.2
CFL1	1593.4	1691.3	1266.7	1974.9	1629.2	1335.6	2002.5	1332.6	1470.7	1411.5	1784.0	2165.8	1504.4	1418.2	1621.2
TNR	1.7	7.65	4.35	6.3	3.35	4.35	4.3999999999999995	5.800000000000001	4.1000000000000005	5.85	8.75	4.2	3.45	3.25	7.15
PLS3	46.4	100.7	94.45	145.85	108.7	127.25	149.45	106.3	82.1	108.44999999999999	63.6	112.45	86.89999999999999	101.05	98.05
OIP5	7.5	7.0	2.3	2.4	1.0	7.0	12.0	9.9	1.2	5.7	8.2	5.2	1.7	7.4	9.4
IL13RA2	16.8	15.9	15.7	13.7	1.5	11.2	11.1	10.0	10.2	19.9	1.7	2.2	12.3	21.2	19.3
IL13RA1	50.95	40.15	64.05	54.050000000000004	26.0	47.75	51.3	47.050000000000004	54.8	77.6	41.2	67.5	106.3	133.75	161.4
PLS1	1.5	9.3	23.9	10.1	2.6	15.3	12.3	14.8	7.7	21.9	1.5	5.1	2.7	6.8	12.7
MAP2K3	126.0	106.9	85.3	138.0	125.8	108.9	98.3	91.8	87.4	102.6	193.7	94.8	85.8	139.1	133.9
MAP2K4	6.3	5.7	11.9	18.2	9.533333333333333	16.26666666666667	10.966666666666667	9.033333333333333	9.833333333333334	10.566666666666668	12.1	15.266666666666667	15.699999999999998	19.033333333333335	27.166666666666668
MAP2K1	205.55	175.35	322.6	225.3	172.39999999999998	184.4	197.85000000000002	180.55	202.85	217.3	167.45	201.4	307.54999999999995	275.6	342.35
LOC102724788 /// PRODH	15.2	17.6	40.5	23.1	31.5	19.8	26.6	13.0	16.1	18.1	13.6	26.8	28.4	25.4	11.3
MAP2K2	109.2	148.70000000000002	192.29999999999998	124.7	125.80000000000001	119.2	100.05	151.15	172.95	129.75	334.4	141.95	125.7	162.65	101.10000000000001
RALGAPA1	9.4	19.4	29.4	35.2	17.6	16.7	23.7	15.6	19.0	25.9	10.9	21.0	16.7	21.4	26.3
DIO1	0.4	0.4	1.3	0.7	0.6	0.5	1.1	0.6	1.5	2.4	1.4	1.1	0.6	1.1	2.1
DIO2	64.2	33.1	28.6	13.3	28.4	52.6	37.2	33.2	10.5	42.5	14.0	21.6	20.0	24.9	6.4
GTF3A	149.6	241.3	201.8	283.6	149.7	183.1	251.9	214.4	192.9	172.3	157.4	301.7	272.0	268.1	240.9
DIO3	53.0	64.0	54.4	54.4	93.6	30.5	56.6	46.5	68.9	70.8	14.6	37.0	17.7	9.3	7.0
APBB3 /// MIR6831	88.6	45.9	55.2	31.2	66.5	68.8	39.1	79.1	57.2	66.8	61.2	53.0	56.7	48.1	58.2
LARP4B	94.8	90.0	133.2	154.0	121.1	159.7	114.2	118.8	116.7	119.7	132.2	115.0	136.7	114.6	163.5
TOM1L1	10.5	9.3	13.8	20.9	23.8	31.3	11.9	8.2	11.2	23.2	5.4	19.7	1.8	8.3	2.7
TOM1L2	41.0	65.9	39.1	8.3	14.1	69.0	62.7	16.1	39.3	22.1	48.1	29.8	36.7	11.6	9.4
MTNR1B	8.5	36.8	24.7	12.0	7.1	10.6	12.0	9.4	14.7	22.2	5.9	19.8	12.9	14.7	13.4
FKBP8	191.9	179.3	80.0	42.9	81.3	118.8	82.7	52.4	70.4	91.3	152.7	56.8	84.3	57.3	38.4
FKBP9	181.6	190.2	157.4	211.1	189.9	106.1	143.8	174.4	116.0	190.6	153.5	158.3	205.6	193.8	97.6
FKBP4	509.9	429.6	577.5	368.1	450.2	272.0	310.1	320.4	362.9	252.8	305.6	362.1	270.5	259.3	264.3
PPEF1	10.0	7.9	3.2	13.1	1.5	9.4	8.1	6.2	5.6	7.1	3.6	5.8	9.8	5.4	6.0
TOX	1.2	2.0	1.3	0.9	4.0	11.1	2.3	1.5	0.7	0.5	7.0	3.9	6.4	5.4	4.6
PPEF2	2.0999999999999996	7.05	3.45	2.15	2.8499999999999996	8.3	3.05	4.6	3.15	3.9	2.4499999999999997	6.300000000000001	4.3	3.5	2.75
FKBP6	2.6	10.4	4.7	2.3	1.5	18.3	4.9	2.2	1.3	9.2	14.4	15.0	12.7	1.5	8.0
FKBP5	206.1	304.0	724.4	263.5	268.4	82.4	107.4	81.6	243.2	142.8	40.3	54.3	116.0	119.8	131.5
FKBP2	627.7	477.0	434.7	303.8	681.1	613.3	493.9	816.3	869.3	589.5	756.8	720.6	502.5	433.5	397.8
LOC100131530 /// POLR2F	662.4	534.5	672.1	470.5	668.2	592.1	420.0	680.6	794.7	556.8	599.0	585.6	457.3	533.7	485.8
CNP	88.67999999999999	97.5	73.96000000000001	65.02	82.62	87.83999999999999	94.82000000000001	82.66	95.17999999999999	77.78	93.1	91.08	110.67999999999999	84.38000000000001	78.84
INSIG2	26.5	36.4	37.0	44.2	23.0	66.2	36.3	35.9	36.3	30.9	23.9	41.8	34.8	50.1	70.3
INSIG1	128.8	159.6	200.8	142.6	95.8	63.9	47.5	53.4	41.5	39.5	44.9	62.2	60.3	67.6	141.7
CO9	1.0	37.2	27.7	41.1	12.2	31.8	1.7	6.8	1.8	1.2	37.7	40.0	0.7	2.1	5.1
KNG1	5.833333333333333	6.733333333333334	7.366666666666667	6.766666666666667	1.133333333333333	4.066666666666666	6.0	5.0	6.400000000000001	8.566666666666668	6.133333333333333	4.766666666666667	4.366666666666667	4.433333333333333	1.6333333333333335
MTM1	6.3	13.2	21.8	14.9	1.4	27.3	16.8	13.3	2.0	20.3	27.8	10.7	12.5	26.1	53.9
TPO	40.2	30.0	31.9	28.6	31.4	6.6	23.7	27.6	19.6	20.6	7.4	16.3	13.6	19.2	19.4
TPR	83.8	143.7	170.4	114.6	78.9	173.8	129.9	147.4	94.5	158.1	103.2	74.5	133.2	114.4	121.5
MAP2K7	16.0	14.7	13.0	4.5	7.9	18.8	2.9	15.6	3.3	4.5	29.1	12.8	22.6	5.2	13.3
PLTP	3324.0	2620.4	2375.4	2345.7	2684.3	2723.0	2333.7	2598.7	3077.4	3462.0	3829.6	2950.4	2840.7	2732.6	3725.4
MAP2K5	33.779999999999994	32.08	31.040000000000003	31.840000000000003	32.68	33.86	40.440000000000005	28.1	29.6	38.379999999999995	35.540000000000006	40.6	33.58	36.22	28.040000000000003
MAP2K6	10.75	13.35	28.3	16.900000000000002	16.0	16.3	13.15	16.2	12.149999999999999	8.85	14.7	13.25	12.25	11.200000000000001	8.15
MCL1	371.79999999999995	512.35	643.25	651.05	655.0	381.05	283.85	256.4	295.15	401.20000000000005	430.8	293.2	497.45000000000005	494.1	783.25
FKBP1A /// LOC101929368	400.6333333333334	400.76666666666665	294.8	407.8666666666666	301.0	296.56666666666666	365.90000000000003	351.8	404.9666666666667	391.0333333333333	356.23333333333335	452.43333333333334	450.3333333333333	414.26666666666665	415.8666666666666
SYNJ2	11.9	9.9	19.7	22.0	7.0	18.6	14.8	16.6	15.9	22.9	34.7	15.3	19.3	35.7	42.9
COPS3	105.3	63.3	88.4	70.4	45.6	113.7	63.5	98.8	54.9	34.3	61.7	74.2	66.6	79.0	153.6
BCL9	39.8	58.8	41.7	59.2	74.0	45.9	45.7	38.8	41.5	59.1	64.3	60.6	37.7	51.3	34.6
COPS6	550.0	486.1	535.9	605.1	764.1	474.1	375.6	655.4	529.8	456.2	494.1	426.9	301.9	426.8	381.3
UBOX5	17.9	16.6	40.7	26.2	69.2	31.3	28.8	19.4	22.5	25.2	53.7	12.7	10.8	9.5	5.8
COPS5	122.1	131.0	244.8	194.5	47.2	185.4	182.0	179.6	134.4	122.1	120.9	175.8	182.8	167.1	310.4
BCL6	115.2	152.16666666666666	103.16666666666667	122.0	141.00000000000003	57.9	63.9	34.266666666666666	51.900000000000006	45.26666666666666	53.03333333333333	45.16666666666668	40.3	61.29999999999999	54.5
SYNJ1	16.7	13.5	15.5	19.3	6.4	16.0	16.8	9.8	10.3	12.4	20.2	16.6	12.7	13.3	20.9
IGHA1 /// IGHG1 /// IGHM /// IGHV3-23 /// IGHV4-31	11.2	0.9	2.2	1.1	0.7	1.0	1.5	1.1	4.6	1.7	1.4	1.9	1.9	1.7	6.3
COPS2	17.2	21.65	45.6	24.25	9.049999999999999	23.35	12.9	17.95	18.2	20.15	17.35	14.55	9.6	33.5	29.6
CPD	30.7	24.0	26.9	75.7	40.5	43.9	40.5	37.4	31.9	49.5	28.7	32.4	43.4	67.2	69.3
BCL2	55.96	49.42	55.46	48.94	48.88000000000001	65.53999999999999	71.64000000000001	68.14000000000001	73.6	71.02000000000001	67.38	56.620000000000005	67.32000000000001	71.02	40.2
CPE	104.7	60.2	124.1	224.1	204.3	119.7	96.7	60.7	57.7	67.8	48.9	50.9	43.9	72.7	113.0
COPS8	145.7	80.8	116.9	153.1	146.5	135.1	118.4	103.6	79.9	87.2	82.1	121.6	88.3	119.3	104.5
DAPK3 /// MIR637	171.1	168.0	136.1	152.0	241.2	97.3	93.7	145.2	165.0	133.6	196.5	104.1	172.5	137.0	134.0
CPM	25.7	40.4	125.2	48.2	41.1	67.2	58.3	39.5	21.7	50.0	58.2	41.9	30.4	30.6	90.1
GAL3ST1	21.5	2.8	10.9	9.5	9.5	21.9	18.4	7.7	8.5	6.5	29.6	9.2	4.3	3.8	3.7
BMPR2	9.8	6.7	13.6	12.1	6.8	3.2	2.1	3.8	10.8	1.7	2.9	7.3	6.7	6.5	13.6
MCM7	238.6	133.7	104.6	129.4	132.0	115.6	100.7	142.1	140.2	143.0	159.8	138.4	126.4	114.2	119.0
ZC3H4	76.9	100.5	53.2	67.5	76.7	67.9	93.2	56.9	64.7	62.1	65.9	81.9	55.6	46.5	64.7
CPQ	167.60000000000002	121.6	154.0	193.8	89.05	233.35000000000002	195.55	245.15	235.05	237.95	196.70000000000002	182.25	211.9	190.60000000000002	125.25
COL14A1	37.849999999999994	38.05	29.8	83.60000000000001	18.9	64.75	92.95	72.8	51.85	91.6	65.8	69.0	64.25	43.8	16.15
MCM9	1.4	4.1	0.7	4.2	4.1	6.8	2.8	6.4	3.5	1.9	0.9	4.8	1.4	3.7	8.6
ZC3H3	172.5	226.2	157.2	145.5	178.8	111.6	152.3	115.3	216.8	175.7	131.4	157.7	183.9	161.7	107.4
LOC101928747 /// RBMX /// SNORD61	117.0	142.4	97.5	166.3	108.6	134.5	131.7	138.2	116.4	142.6	150.4	111.6	143.1	139.7	178.6
TRH	14.2	19.5	7.0	12.7	3.8	8.8	4.8	13.9	6.8	6.4	37.3	14.2	5.5	6.2	11.1
SYNE2	19.0	25.1	20.9	32.4	27.6	9.3	23.8	8.8	7.2	17.0	13.6	15.5	17.1	11.4	14.5
SYNE1	29.7	67.5	71.4	64.3	73.3	98.7	102.8	82.2	70.8	111.6	47.4	85.5	57.6	90.6	93.3
TRO	25.0	21.0	18.15	31.25	26.599999999999998	34.65	36.900000000000006	42.5	30.5	39.8	53.150000000000006	43.4	24.35	28.25	16.15
THBD	141.6	236.4	127.7	200.6	183.8	125.7	182.8	73.9	106.6	209.6	118.2	93.4	115.3	241.3	156.9
VPS72	347.6	309.2	322.2	286.7	338.7	246.6	339.1	363.1	409.1	359.6	211.1	409.8	299.9	300.0	338.8
CEP170B	56.975	62.125	55.725	55.175000000000004	125.175	74.25	51.675000000000004	39.325	58.025	49.699999999999996	82.225	70.5	55.8	48.475	40.65
PRKG2	9.7	2.0	2.3	1.2	3.9	4.4	2.4	4.5	0.9	4.4	2.5	1.3	0.3	1.0	0.9
RP11-255C15.3	14.6	28.8	24.2	17.3	23.1	14.4	30.7	16.6	15.4	16.0	17.9	15.3	20.8	20.1	3.9
PRKG1	7.2	1.9	11.2	6.2	4.6	12.9	14.3	12.3	5.7	10.9	13.8	1.3	1.1	1.2	0.5
CR2	5.5	2.7	13.7	8.7	4.2	2.5	10.6	13.2	17.3	1.0	16.8	35.2	26.0	9.6	10.2
CR1	11.1	3.266666666666667	7.1000000000000005	3.6666666666666665	3.466666666666667	6.5	3.266666666666667	7.266666666666666	3.6333333333333333	10.933333333333335	10.6	12.833333333333334	9.933333333333334	18.0	29.433333333333337
GGPS1	45.9	42.0	92.9	65.5	29.2	65.7	38.6	55.7	38.7	50.8	25.5	52.1	76.8	81.0	115.4
DIS3	11.8	7.7	18.5	10.2	9.2	1.6	9.4	12.4	10.6	11.5	7.9	2.0	3.8	12.7	13.4
SECISBP2L	18.1	58.6	91.3	45.6	47.7	70.9	67.8	33.2	30.5	39.6	32.6	48.2	52.8	60.4	63.9
AVPR2	49.0	29.0	25.2	32.9	18.3	14.9	14.5	28.7	9.5	33.6	55.9	16.4	13.3	11.4	35.0
LANCL1	81.8	83.8	142.2	202.3	73.3	162.0	124.2	87.7	103.4	99.0	83.5	107.3	96.0	136.5	115.2
APOA1	1.9	2.1	1.6	2.7	3.5	3.1	4.9	9.1	3.5	4.8	2.6	2.4	1.8	3.4	2.4
LOC100289561	50.3	25.5	41.0	34.8	45.7	31.3	47.3	51.5	51.6	42.7	38.3	29.1	47.2	36.5	35.5
APOA4	12.6	2.1	3.3	3.8	3.2	3.2	4.5	3.4	13.3	5.2	3.1	5.1	6.5	4.1	5.5
TSN	9.7	5.5	30.6	12.2	5.2	53.1	34.4	14.5	20.5	23.8	22.2	21.8	31.7	5.8	33.7
TST	122.9	142.4	179.9	98.5	154.9	143.6	85.9	133.9	138.5	125.3	116.8	104.8	92.3	64.2	80.0
ESPL1	88.4	78.6	74.2	69.2	60.8	79.5	61.1	76.4	96.9	104.9	69.3	72.7	73.6	68.4	46.2
PPAP2B	1578.1	1368.6	1780.5	1439.2	2210.5	670.6	710.1	765.2	812.8	791.0	668.7	357.8	353.2	569.7	528.8
PPAP2A	221.7	452.2	171.6	230.1	243.9	163.3	475.7	268.6	304.4	273.9	193.8	418.2	233.8	333.4	142.6
MCM3	57.2	42.0	48.1	46.1	47.0	28.6	47.5	74.9	41.9	45.7	90.1	64.1	71.4	52.5	56.6
XCL2	17.8	28.9	36.7	12.4	23.8	5.9	62.3	18.8	28.5	31.2	43.1	65.4	110.8	41.2	59.2
CRH	6.5	9.1	13.8	9.0	10.9	13.9	5.4	10.0	10.9	6.7	17.0	3.9	8.0	3.4	10.1
XCL1	0.8	5.4	0.8	2.6	0.4	1.0	0.6	1.4	3.4	9.4	0.4	5.1	7.7	1.5	1.3
MCM4	22.7	14.4	21.1	18.9	14.8	15.5	24.7	30.9	15.2	20.6	25.6	17.4	23.8	36.6	30.1
MCM5	53.6	41.4	45.0	45.8	56.9	69.1	53.6	53.6	66.7	58.8	69.8	59.5	71.5	64.8	83.0
MCM6	119.4	154.6	141.4	160.5	78.0	172.2	167.1	202.5	150.0	152.1	108.0	207.9	216.1	223.3	159.2
CRK	43.4	33.25	57.15	57.2	39.95	58.75	39.35	42.4	36.4	41.8	54.599999999999994	33.1	46.35	55.25	87.75
ALDH9A1	209.7	258.6	228.4	221.7	149.3	232.9	388.2	292.3	215.2	175.0	284.7	312.5	273.9	179.2	263.9
DKFZP586I1420	44.3	83.0	49.0	55.9	45.7	80.8	47.8	67.3	29.6	74.3	53.0	40.1	45.4	71.7	63.4
MCM2	92.3	98.1	92.1	89.9	105.3	111.5	101.3	144.6	130.5	147.8	111.0	166.2	117.7	131.2	94.8
CRP	1.6	11.6	2.9	2.3	1.4	2.3	3.4	1.8	3.0	2.7	3.4	1.7	3.2	2.0	3.2
HDAC4	20.8	29.9	12.9	32.5	39.5	19.6	34.5	26.0	42.3	21.4	35.2	23.9	24.2	25.1	21.2
HDAC5	158.6	167.1	174.1	203.7	205.4	160.4	189.7	158.4	184.1	196.7	176.2	183.4	143.7	201.6	129.7
CEBPA	630.7	831.8	1558.4	906.5	1399.2	1061.8	892.3	1082.6	1079.3	818.7	1078.1	783.0	740.4	402.6	324.0
LEPROT	148.7	170.3	257.55	350.5	193.64999999999998	214.7	230.85000000000002	133.75	147.7	147.55	134.65	176.25	187.7	234.39999999999998	345.1
CEBPB	2629.8	2051.6	2168.0	1675.3	2552.9	1459.5	1544.1	1133.1	1368.7	1526.1	2233.7	1644.8	1354.6	1478.2	2023.0
HDAC2	57.7	92.9	93.5	131.3	49.3	99.9	116.2	118.6	89.3	118.9	58.8	104.7	134.7	164.0	185.9
HDAC3	55.5	61.0	53.4	51.1	52.8	58.3	70.8	57.4	48.5	61.8	49.9	54.1	52.8	51.8	51.0
DGCR11	6.1	20.3	18.8	12.2	10.6	16.9	6.4	4.5	19.4	5.5	29.8	4.5	3.5	4.4	4.5
CEBPD	1993.1	1608.7	1470.1	946.8	1724.7	759.3	627.9	448.1	545.9	595.7	1192.1	828.2	384.7	457.7	642.6
HDAC1	129.95	115.3	109.5	103.15	108.9	114.95	123.6	157.65	117.7	135.2	119.25	157.95	156.4	188.25	219.95000000000002
CEBPE	3.8	2.9	7.6	5.4	4.2	3.9	6.8	5.6	6.3	4.9	12.5	8.1	7.3	6.1	4.4
VPS4B	11.9	12.8	20.7	7.7	2.8	12.6	8.8	8.0	12.1	20.8	12.3	10.3	15.9	18.2	30.1
CEBPG	35.7	43.8	65.0	65.2	45.5	61.5	40.9	48.5	28.6	38.0	46.0	43.2	46.8	38.4	52.0
CRX	17.6	28.0	22.900000000000002	14.350000000000001	12.15	18.1	23.25	8.15	21.8	15.6	19.0	14.05	16.8	16.35	20.5
PPAP2C	39.9	52.0	42.7	42.9	48.1	33.7	55.2	27.0	48.6	44.6	49.7	55.9	42.9	43.9	38.5
TULP3	93.7	113.63333333333333	101.73333333333333	92.96666666666665	82.3	75.06666666666666	82.46666666666667	81.8	90.43333333333334	84.60000000000001	86.56666666666666	85.93333333333334	42.9	78.89999999999999	45.73333333333333
TTK	1.3	4.1	1.7	4.3	8.3	2.9	2.6	4.7	8.8	4.3	9.0	3.8	5.0	6.2	9.5
TULP2	20.6	2.9	9.0	3.4	11.0	13.4	13.4	2.6	3.8	3.5	13.2	12.0	2.5	3.5	4.6
TULP1	12.0	11.8	25.4	10.1	14.4	42.2	17.5	16.8	27.4	9.5	52.0	21.9	26.2	12.0	7.5
TENC1	252.4	284.3	220.6	130.2	345.3	148.2	118.5	113.8	146.3	81.8	135.2	60.0	44.9	41.7	14.8
HDAC9	1.1	0.5	6.5	0.7	0.6	3.2	3.9	2.4	1.9	4.9	6.5	0.9	2.7	1.0	1.2
HDAC6	82.1	45.7	70.2	54.2	79.3	87.7	55.2	51.8	69.1	70.1	75.8	63.3	56.8	55.1	50.0
TTN	41.1	57.0	30.0	6.1	0.8	103.0	241.3	4.7	3.7	104.3	1.8	9.4	9.4	8.8	7.8
ABLIM1	99.6	99.2	170.8	245.7	319.1	92.0	88.7	61.7	97.5	86.5	43.7	51.3	46.4	62.1	58.9
TTR	2.0	9.2	5.2	12.1	7.1	12.5	6.1	6.4	12.4	1.4	2.8	2.4	6.9	19.5	7.6
ABLIM3	71.1	78.2	42.9	147.1	312.0	37.5	42.2	43.8	46.7	54.5	41.5	42.8	48.2	53.1	61.4
HECTD4	21.4	38.8	26.8	37.3	40.9	25.1	37.1	22.8	38.0	15.5	21.2	21.0	26.3	15.8	18.5
VPS52	219.6	245.4	171.5	182.2	251.1	215.3	204.7	204.6	233.8	227.0	237.4	217.5	192.8	193.5	176.5
CSK	191.0	208.6	200.1	325.7	241.3	292.2	295.5	325.1	416.6	363.8	496.5	487.4	528.3	534.8	552.9
C1orf105	5.0	2.5	5.2	5.8	3.3	5.9	6.7	8.7	4.5	3.8	5.1	11.7	4.9	4.3	4.9
TUB	30.799999999999997	46.95	31.1	31.849999999999998	23.75	48.5	31.85	36.75	37.55	23.1	28.099999999999998	59.849999999999994	36.199999999999996	53.35	26.900000000000002
SLC35A2	52.349999999999994	54.65	22.5	49.65	49.0	47.2	46.75	24.650000000000002	52.199999999999996	53.5	26.05	39.25	44.150000000000006	42.8	30.55
SLC35A1	53.1	70.5	128.5	146.6	61.5	129.9	76.5	74.2	61.2	58.7	70.4	91.9	79.2	89.0	142.1
C1orf123	122.2	97.3	91.7	90.4	105.9	91.4	94.0	125.9	76.8	73.9	98.4	73.5	78.1	83.2	72.3
SLC35A3	57.9	79.3	147.6	149.7	63.3	118.0	136.9	59.3	108.1	130.7	53.1	100.8	66.8	97.2	204.6
APOC3	5.5	13.6	5.7	6.5	11.7	12.5	12.7	8.3	9.8	14.2	20.3	19.6	16.0	13.1	14.9
KBTBD11	7.3	6.4	2.0	8.8	14.9	6.9	9.5	13.1	12.8	19.1	10.9	2.9	1.5	7.7	1.0
MTOR	37.25	52.55	54.25	45.849999999999994	39.6	53.0	40.8	44.25	51.9	49.5	46.0	45.95	49.35	54.0	51.15
ASXL1	99.9	116.0	52.2	95.5	134.3	87.7	89.8	84.5	84.4	73.9	95.2	72.0	81.5	71.1	57.0
EVI2A	23.5	20.1	33.2	25.5	9.0	26.9	25.9	21.3	17.1	33.7	22.7	34.9	39.7	52.4	95.2
ASXL3	0.2	0.2	0.9	1.0	3.7	0.9	3.2	3.9	0.3	2.4	0.4	2.1	1.2	1.0	0.8
CTH	10.3	14.2	27.7	9.1	9.8	8.9	1.1	2.0	9.4	6.0	8.0	8.1	6.2	2.1	0.9
GLOD4	142.1	95.0	188.7	141.4	111.5	178.8	138.7	199.1	132.3	166.6	100.7	135.7	186.1	163.3	310.7
APOC1	934.7	848.2	781.2	652.8	404.5	672.7	809.0	2036.0	591.8	1361.5	1187.6	587.6	277.4	127.4	116.0
VPS41	0.8	4.1	1.2	1.2	0.8	19.3	1.8	8.1	3.8	6.6	7.0	1.0	1.6	2.0	8.6
CEBPZ	31.1	37.5	76.9	41.150000000000006	21.85	42.7	30.200000000000003	31.299999999999997	26.9	32.15	25.05	23.35	18.95	49.849999999999994	32.7
VPS45	37.35	42.9	37.199999999999996	72.55	24.45	39.65	45.9	37.3	38.25	45.5	29.650000000000002	53.65	41.45	68.25	62.05
DKFZP434C153 /// OBSCN	5.4	12.9	11.1	11.8	11.3	14.3	6.8	12.4	11.9	13.4	12.8	9.7	8.3	11.4	4.7
EVI2B	62.5	57.2	139.1	105.8	30.3	119.8	149.0	121.0	69.2	185.2	109.0	148.4	221.1	191.3	261.7
LINC01314	7.0	3.0999999999999996	1.35	2.1500000000000004	2.85	2.0	3.2	1.85	2.45	3.7	3.4499999999999997	1.85	2.45	3.5999999999999996	2.5
TCERG1	19.4	23.3	12.1	24.6	23.0	29.1	26.5	21.0	26.8	22.2	27.2	22.2	29.6	21.8	36.8
IL1RN	9.049999999999999	26.650000000000002	9.75	20.95	17.0	14.6	10.4	17.0	17.75	11.5	30.65	28.1	64.89999999999999	60.099999999999994	90.05
MTRR	17.6	25.0	28.4	35.3	21.7	24.3	19.0	26.9	21.4	27.7	6.3	36.6	30.4	19.7	23.2
AQP8	32.8	55.5	37.0	69.4	36.8	8.7	69.8	50.8	54.5	82.0	10.2	63.3	51.4	54.8	24.4
ZMYND8	17.3	18.275	22.974999999999998	17.7	14.775	15.125000000000002	13.575000000000001	12.575	19.599999999999998	15.25	13.025	13.575	11.075000000000001	12.025	13.174999999999999
SLC35B1	60.5	63.5	30.5	51.3	60.5	63.5	58.7	77.2	63.7	48.7	56.9	64.1	68.1	69.7	54.0
PITPNB	88.7	65.9	95.7	57.5	15.8	80.3	48.1	67.3	96.3	77.6	50.1	44.5	89.4	101.4	92.5
PITPNA	71.0	63.8	68.15	62.55	41.15	45.15	69.19999999999999	83.35000000000001	81.95	92.6	87.30000000000001	56.7	78.9	108.60000000000001	118.95
AQP9	6.6	8.6	6.9	7.1	6.4	12.8	12.5	6.9	10.2	46.1	17.5	48.6	71.6	63.2	98.6
AQP6	19.8	19.5	17.8	50.6	23.7	14.1	23.3	33.7	12.9	26.7	8.8	27.7	20.1	14.0	11.1
AQP4	0.7	0.4	5.8	1.8	3.0	4.7	1.0	0.3	1.1	9.2	0.8	0.8	3.1	7.2	1.1
AQP5	68.0	115.9	82.4	65.7	59.1	73.8	108.6	66.9	88.3	99.9	72.5	97.6	82.8	81.5	48.4
MKI67	5.1	13.2	4.75	11.549999999999999	4.85	12.25	9.299999999999999	13.8	4.6	16.1	13.2	7.3	13.5	15.9	20.25
AQP2	4.7	8.5	4.8	5.8	6.4	5.9	7.3	5.7	5.3	6.8	4.9	7.8	8.0	7.0	5.5
AQP3	63.55	58.15	34.1	26.8	47.550000000000004	78.9	79.69999999999999	130.35	112.45	137.6	69.3	88.65	119.85	88.95	136.6
AQP1	1301.5	809.0	764.7	1534.2	1333.3	954.8	998.9	1447.1	1210.6	1419.7	1234.2	556.4	799.1	1213.0	627.3
KIAA0930	3.7	12.0	4.5	12.6	16.9	11.7	14.2	15.8	8.0	20.6	14.2	21.2	19.2	21.4	22.7
RPS6KA4	74.0	84.0	81.7	105.6	65.9	112.3	134.6	78.0	131.1	116.1	106.0	130.4	137.7	136.1	86.1
RPS6KA3	57.85	55.05	60.55	90.69999999999999	29.85	88.65	110.35	72.75	61.6	97.1	44.45	49.3	90.2	123.2	185.3
RPS6KA5	1.3	9.9	15.1	8.7	6.2	14.2	6.6	10.3	8.5	11.2	15.1	8.3	9.6	17.2	22.7
RPS6KA2	74.8	69.0	109.19999999999999	106.5	114.8	89.75	80.0	78.8	79.45	94.6	96.75	74.45	43.099999999999994	83.25	48.0
RPS6KA1	168.8	127.0	148.9	133.6	118.5	149.6	200.9	187.4	181.5	227.3	184.3	230.8	245.3	241.4	195.2
NIPAL3	16.1	3.4	11.5	17.2	8.6	27.8	45.1	12.9	25.8	34.6	25.5	4.5	22.3	24.6	12.7
ARFIP2	116.9	120.6	100.4	100.8	130.4	95.8	84.2	121.9	153.2	110.4	98.5	96.8	79.3	84.8	63.2
ARFIP1	11.7	8.5	19.4	16.5	7.9	22.6	12.3	13.7	18.8	27.4	9.1	12.8	18.3	33.4	29.7
BTRC	12.233333333333334	14.666666666666666	13.700000000000001	16.233333333333334	11.700000000000001	19.133333333333336	23.8	13.633333333333333	25.366666666666664	20.599999999999998	14.666666666666666	24.166666666666668	19.5	19.566666666666666	15.0
SYNPO	637.4	515.15	378.95000000000005	494.3	565.6500000000001	504.1	417.65000000000003	597.4000000000001	523.5	521.65	609.3000000000001	433.2	492.9	581.8000000000001	522.35
CPT1A	19.5	23.0	20.2	19.4	18.9	25.7	30.9	13.2	37.8	31.3	15.0	26.3	19.3	19.5	23.6
CHRFAM7A /// CHRNA7 /// LOC101929970 /// LOC101930361	21.9	2.3	21.5	18.2	9.4	45.0	43.1	34.0	14.9	56.6	34.1	3.9	17.7	14.5	30.4
IL1R1	412.7	399.2	506.5	452.1	494.3	255.3	311.4	199.0	169.9	253.6	138.0	211.5	192.7	184.4	225.0
IL1R2	37.6	45.7	52.0	31.8	89.6	15.3	26.5	4.7	7.4	18.3	13.4	29.9	56.8	50.7	45.8
IFRD2	135.7	170.3	158.8	133.6	220.8	113.4	125.8	136.7	160.4	150.8	96.6	145.3	80.5	109.5	74.5
IFRD1	53.599999999999994	58.900000000000006	79.19999999999999	45.849999999999994	33.6	45.75	25.75	19.200000000000003	17.5	17.05	28.25	19.5	20.450000000000003	44.05	44.349999999999994
KIAA0922	28.0	35.9	36.3	30.8	31.9	32.7	26.7	26.7	24.8	28.6	28.1	40.5	47.9	38.6	37.6
GSAP	14.6	26.2	35.7	32.6	14.3	57.9	41.9	34.3	16.9	34.6	15.8	43.4	71.4	48.1	109.2
OBSL1	85.8	58.333333333333336	73.10000000000001	72.76666666666667	105.60000000000001	65.86666666666667	53.13333333333333	49.36666666666667	61.666666666666664	67.43333333333334	63.19999999999999	32.73333333333333	50.6	42.13333333333333	25.733333333333334
CFTR	3.9000000000000004	4.466666666666667	5.866666666666667	2.533333333333333	2.766666666666667	1.6666666666666667	1.3666666666666665	1.3666666666666665	1.6333333333333335	7.2	8.8	5.433333333333334	6.1000000000000005	5.5	1.9333333333333333
SLC22A4	15.9	6.0	0.6	15.7	1.7	2.1	14.9	14.4	14.6	15.6	19.7	10.9	22.7	20.4	11.3
SLC22A3	6.6	3.7	4.5	13.1	3.9	11.0	17.5	16.2	5.3	17.6	6.9	4.8	3.1	2.4	2.6
RTEL1	26.0	114.5	22.7	55.5	82.8	88.9	111.6	22.8	24.2	51.9	23.1	173.5	99.4	29.5	21.4
SLC22A6	23.1	64.7	46.1	40.0	39.3	42.0	51.9	37.9	52.8	39.5	12.0	64.1	65.1	50.2	34.1
SLC22A5	52.0	55.6	43.5	45.1	52.2	32.8	41.8	62.6	57.5	54.8	49.2	60.6	42.1	28.2	20.7
SLC35D1	98.1	96.5	99.6	103.9	69.1	80.7	80.8	114.1	85.3	83.6	146.2	89.9	88.2	109.3	142.7
SH2D2A	11.2	10.7	16.4	6.4	5.8	33.9	6.2	6.1	8.1	8.1	61.5	31.4	46.1	38.9	49.4
TXK	1.9000000000000001	6.8999999999999995	5.3	6.3	3.1333333333333333	9.666666666666666	3.9333333333333336	5.8999999999999995	11.133333333333333	8.766666666666666	6.666666666666667	8.133333333333335	7.266666666666667	11.4	10.166666666666666
SLC22A2	6.7	1.4	0.8	6.4	1.0	1.2	5.7	3.0	0.6	0.4	7.7	7.2	2.6	3.8	4.3
MTTP	0.5	0.9	0.4	0.4	0.6	0.5	0.3	1.3	0.5	0.3	1.0	0.3	0.3	0.5	0.2
SLC22A1	22.0	6.0	25.8	10.1	7.3	30.9	25.8	12.3	12.9	20.0	23.8	26.1	25.7	26.0	28.7
SLC35D2	57.2	39.0	64.2	43.1	43.3	55.4	47.0	58.1	32.9	38.3	46.9	46.1	58.8	59.4	76.8
TRANK1	81.5	103.2	94.2	113.4	67.2	115.1	161.4	87.8	148.8	136.1	102.2	123.9	133.5	121.1	83.4
TXN	741.5	775.8	1093.7	1053.2	644.9	521.2	613.3	1181.7	817.4	581.2	621.0	940.3	1267.2	1218.0	1717.0
CRHR1	50.35	50.15	31.15	33.85	35.599999999999994	65.35	49.95	37.05	31.1	46.95	42.75	41.6	45.45	39.9	46.85
CRHR2	26.266666666666666	28.5	39.76666666666666	29.033333333333335	28.666666666666668	21.266666666666666	62.63333333333333	13.166666666666666	34.06666666666667	38.36666666666667	19.3	47.133333333333326	50.23333333333333	28.099999999999998	21.900000000000002
GSE1	65.1	68.1	71.1	72.2	66.2	65.8	88.9	38.8	59.6	59.6	59.7	56.5	53.2	37.5	34.5
SPRR2C	29.5	52.5	40.2	45.6	41.3	41.3	39.1	38.1	37.9	58.8	35.8	72.1	54.7	59.4	42.6
SPRR2D	76.4	142.0	21.6	24.6	114.9	63.1	151.5	63.9	41.1	126.3	83.6	168.5	58.2	18.8	44.6
SH2D1A	2.35	4.2	1.75	3.0	2.8	1.25	0.6000000000000001	0.7	3.6	0.7	13.05	8.45	11.850000000000001	8.3	15.1
TYR	15.0	14.633333333333333	11.333333333333334	8.566666666666666	8.833333333333334	8.1	11.466666666666667	13.533333333333333	9.833333333333334	10.200000000000001	14.266666666666666	8.133333333333335	9.866666666666667	9.133333333333333	10.633333333333333
GBAS	48.0	47.7	88.5	99.9	27.6	68.9	74.2	55.0	41.1	83.3	49.0	57.1	80.2	76.6	132.1
OCEL1	66.5	90.4	93.85	92.95	75.1	90.94999999999999	115.05000000000001	95.75	105.95	131.2	101.3	111.2	112.5	130.55	68.05
GGT1 /// GGT2 /// GGTLC1 /// GGTLC2	10.1	32.3	11.5	23.7	11.8	6.8	16.5	19.5	5.2	24.3	4.7	29.5	34.6	9.3	15.6
LOC100996724 /// LOC100996761 /// LOC101929792 /// LOC101930416 /// PDE4DIP	19.666666666666668	35.199999999999996	30.86666666666667	32.49999999999999	22.2	44.4	36.43333333333333	35.56666666666666	29.400000000000002	41.36666666666667	28.866666666666664	27.899999999999995	20.933333333333334	36.36666666666667	29.73333333333333
VNN1	11.8	15.3	20.6	9.0	4.6	15.5	12.4	9.7	2.9	5.0	22.8	13.6	18.8	7.5	9.0
ZZZ3	15.4	35.2	55.7	42.2	35.1	51.1	21.9	45.1	31.6	39.6	17.0	21.2	28.3	36.2	66.5
VNN2	24.4	5.3	4.4	3.1	1.8	28.2	34.6	21.3	10.2	10.4	24.1	31.5	31.9	33.0	39.3
MPHOSPH10	33.5	45.4	53.8	43.8	26.9	47.8	44.4	41.1	31.9	27.5	39.4	34.9	51.9	44.6	28.6
SPRR1A	37.1	57.2	58.4	55.9	18.6	39.5	75.7	51.0	72.7	71.6	41.7	57.3	58.6	61.7	20.2
TECPR2	3.5	4.3	3.5	4.5	11.7	4.1	9.0	3.7	4.1	3.0	6.6	15.8	3.7	1.5	9.9
SPRR1B	13.0	2.2	7.5	3.3	3.2	19.4	4.3	2.9	4.4	2.1	0.9	2.0	4.3	4.3	3.6
TENM1	2.2	2.5	13.9	22.1	19.0	10.7	11.2	10.2	10.6	14.8	1.5	1.7	3.2	15.7	3.8
TENM4	9.5	13.5	11.8	13.7	9.8	25.9	19.3	16.3	18.5	12.9	14.0	18.6	10.5	19.3	21.1
GBE1	322.1	458.6	534.9	402.8	618.5	333.4	182.0	137.6	142.2	201.6	155.2	170.3	119.2	182.7	278.1
C6orf47	36.7	42.8	28.7	43.3	47.6	41.2	30.3	26.2	32.5	13.8	52.7	35.5	31.7	21.4	47.5
SIPA1L3	59.9	39.1	44.6	63.6	63.3	67.8	57.7	40.8	48.1	54.9	43.7	59.4	80.5	58.3	49.2
SIPA1L1	35.4	53.4	37.6	70.8	55.1	97.0	91.8	63.6	67.7	80.4	55.1	65.4	69.1	48.7	26.6
SEC61G	263.7	306.0	271.3	248.1	255.7	226.4	306.1	422.9	241.2	194.8	193.4	310.3	329.3	249.7	301.1
TMED3	301.4	131.6	135.1	160.7	355.8	380.6	196.3	478.9	328.0	387.7	434.9	231.9	175.9	198.9	187.6
DGCR6L	9.3	15.6	31.1	10.7	18.8	48.3	40.8	13.6	25.5	25.0	31.2	34.6	16.7	12.9	11.0
TMED2	878.2	853.5	1000.3	1017.5	1043.4	872.6	887.0	910.3	767.7	658.1	842.5	934.8	1036.5	791.9	1135.0
TMED1	113.4	111.0	105.8	61.6	145.5	78.6	83.1	107.5	113.8	97.3	94.5	82.7	69.2	67.2	73.8
SEC61B	427.7	343.2	296.7	256.2	292.4	345.3	310.6	415.4	334.8	232.1	380.9	464.4	354.3	332.4	375.4
TMED5	33.2	66.1	116.8	93.6	60.4	94.2	86.1	38.8	47.4	62.8	50.8	62.6	74.1	121.2	193.0
TMED9	537.5	431.2	517.8	545.8	714.8	451.2	472.8	813.5	782.7	817.4	753.7	560.8	534.8	621.2	430.6
HEG1	205.80000000000004	161.16666666666666	119.46666666666665	332.3333333333333	164.73333333333332	353.0	310.53333333333336	266.3666666666667	290.1333333333333	273.6333333333333	336.0	250.6	266.8	337.2	262.26666666666665
TYK2	129.1	102.4	112.6	77.1	113.8	133.6	90.5	89.1	158.8	110.8	93.8	88.1	123.8	108.4	109.7
MTSS1	66.9	112.1	121.0	100.1	69.6	99.0	121.6	69.6	61.7	100.8	67.7	130.0	91.7	84.1	203.1
NFX1	30.7	41.5	52.8	19.8	25.5	45.9	45.2	42.6	44.6	39.0	27.9	43.7	45.9	33.9	33.5
SCAND2P	12.1	3.3	3.5	2.6	1.8	4.5	2.3	1.6	2.0	2.3	6.5	2.4	2.0	2.9	2.4
BCL2L2-PABPN1 /// PABPN1	171.7	193.1	207.4	169.5	219.5	139.0	167.3	117.1	164.8	135.1	124.6	146.1	213.2	143.0	113.5
FAM21A /// FAM21C /// LOC101930591	70.7	84.6	108.8	129.0	107.0	135.1	105.8	76.6	77.1	92.4	99.1	86.3	135.6	144.8	253.6
RP1-178F15.4 /// RP1-178F15.5	30.3	24.3	27.3	24.9	19.7	15.4	12.7	44.1	22.0	30.0	15.9	49.8	25.3	30.0	10.8
DTYMK	60.8	70.8	49.6	56.6	82.7	36.5	112.0	98.0	89.8	88.3	58.9	117.7	92.1	91.0	69.4
MEGF6	8.8	7.3	6.7	4.7	4.4	10.4	4.6	4.4	5.3	4.5	8.1	5.0	5.8	5.6	5.8
LOC101930075 /// PKD1	201.4	207.7	195.8	284.2	411.9	275.6	200.5	184.3	245.9	230.6	225.9	199.1	162.9	211.9	68.8
TYMS	19.6	23.05	22.35	15.55	14.200000000000001	37.15	36.1	75.85000000000001	31.299999999999997	34.15	69.7	50.85	51.75	41.6	70.2
TYMP	364.55	385.25	174.9	461.9	482.15	397.54999999999995	263.70000000000005	549.6	705.0	641.95	616.75	637.25	1038.0	908.95	638.05
TCEAL4	119.6	235.5	249.4	233.3	131.4	217.2	288.0	214.7	204.9	270.9	110.8	227.4	214.9	182.8	171.0
C6orf62	17.6	27.6	50.6	76.7	36.8	93.3	71.4	64.1	40.6	74.8	35.3	64.7	96.3	79.3	70.9
EMC1	41.1	8.4	9.7	23.5	29.4	36.6	24.2	24.4	18.1	22.9	19.4	31.7	25.1	16.6	11.2
TCEAL1	199.1	92.5	187.2	144.6	110.7	213.7	155.0	150.6	127.3	108.3	152.5	130.2	150.0	123.0	167.0
EMC2	15.2	29.6	52.5	35.2	11.0	47.8	30.7	32.9	30.9	44.9	29.6	37.3	31.8	45.0	58.4
SUSD5	19.0	14.4	7.2	24.2	24.7	31.2	39.5	29.0	10.3	62.9	33.0	23.4	4.3	22.5	16.7
NOP14-AS1	5.35	3.05	8.25	2.8	5.05	8.0	6.9	2.5999999999999996	2.65	3.95	4.4	3.8	2.05	5.65	2.3
SVIL	147.9	135.9	183.4	112.9	82.7	205.0	158.3	141.8	106.1	141.3	80.7	72.5	94.4	91.6	30.5
MTX1	264.85	323.3	264.7	256.2	348.25	254.4	291.2	293.3	389.45	380.65000000000003	299.4	316.7	288.65000000000003	317.5	260.05
NFYA	28.2	28.7	37.2	44.7	27.7	32.6	30.3	20.6	18.3	26.2	24.5	34.6	33.7	27.4	52.1
NFYB	143.4	186.3	275.1	231.0	138.7	129.8	165.0	129.2	179.6	125.7	66.6	155.9	145.9	168.6	156.0
MTX2	41.3	30.0	33.4	42.8	41.8	30.5	53.1	35.7	28.7	27.8	37.7	63.5	28.0	27.7	26.7
C12orf29	12.6	10.3	26.3	24.1	7.3	13.3	10.5	7.8	11.0	7.5	17.3	16.4	9.6	9.0	14.4
NFYC	212.1	219.4	193.5	199.6	233.1	211.2	240.8	184.7	228.8	236.9	268.5	258.9	230.0	184.6	213.3
GBF1	81.4	89.8	65.4	88.7	117.8	98.4	50.0	71.5	114.1	78.7	86.3	82.2	80.9	77.1	69.0
SLURP1	10.6	5.8	5.9	4.4	4.9	10.8	8.4	9.2	4.5	6.6	10.3	12.7	8.6	5.5	6.9
SPCS2	300.5	213.4	241.7	179.5	235.3	400.0	353.8	457.3	411.6	345.5	325.0	407.0	552.5	422.7	522.4
NR6A1	4.0	3.7	8.2	14.6	18.3	2.2	12.3	2.5	4.7	19.0	5.6	4.7	13.3	13.4	4.3
GSTA4	247.7	194.7	234.4	170.4	173.2	292.1	277.0	308.0	176.6	213.3	235.4	206.7	91.5	137.7	107.9
PRKRA	126.4	61.7	103.8	90.0	84.3	134.5	94.8	90.8	66.8	61.9	73.8	86.6	75.7	87.3	104.2
QPCT	19.4	12.9	17.5	17.3	7.2	17.8	27.7	26.7	10.1	19.7	17.6	44.4	39.1	88.4	131.5
LOC101927673 /// OTUB1	438.5	443.8	415.7	393.0	587.9	498.5	410.6	359.2	400.9	369.8	460.4	287.6	324.9	380.1	284.3
LINC01278	47.2	62.8	32.1	31.6	34.3	57.0	48.2	55.5	41.1	37.1	40.2	47.9	26.3	50.2	54.7
MEGF8	18.1	7.3	12.8	18.3	24.6	16.8	4.1	21.5	22.0	22.4	22.2	15.9	3.7	10.1	16.9
NUPL2	19.7	18.7	19.6	28.7	22.4	4.3	14.9	24.5	17.1	24.6	21.7	43.6	28.3	21.2	37.1
NUPL1	1.7	15.9	13.1	5.8	6.7	2.6	1.9	0.7	1.0	2.3	9.6	7.7	3.4	12.2	14.0
SIPA1	40.8	82.7	44.7	86.3	77.9	111.7	76.2	92.1	87.8	83.2	85.3	108.0	102.7	83.5	46.5
MEGF9	36.3	63.3	87.3	72.1	59.0	63.8	70.6	49.1	49.6	69.7	39.9	54.9	52.8	53.1	85.2
LOC100294145	3.7	0.9	1.2	0.8	0.8	2.0	1.0	1.8	1.1	1.0	5.9	0.9	1.5	0.9	1.7
SPPL2B	53.6	57.3	63.8	46.2	55.0	47.7	44.8	35.7	55.1	39.4	19.6	66.1	61.0	43.1	22.4
PMCH	2.0	1.4	10.5	1.8	1.3	7.6	10.4	5.6	5.0	1.6	11.9	2.5	3.8	9.3	9.7
PAIP2B	15.2	15.3	9.2	13.8	16.6	18.5	15.5	8.2	5.6	13.2	8.1	6.2	4.1	4.1	6.4
BIVM-ERCC5 /// ERCC5	26.65	35.3	47.7	41.3	17.3	46.4	36.85	38.15	23.2	56.2	35.25	25.599999999999998	38.2	44.150000000000006	35.6
FPGT	17.6	17.8	52.2	65.0	17.4	45.9	23.4	20.2	29.2	37.8	11.4	44.7	39.1	56.8	158.9
FPGS	11.7	12.3	10.9	9.6	12.2	10.3	11.3	12.5	49.7	10.4	16.9	13.8	47.0	14.7	7.5
HIST1H2AE	31.0	7.0	4.4	7.1	5.2	1.1	6.3	5.0	31.9	21.2	4.3	51.1	64.4	32.7	4.3
SVEP1	64.4	106.8	78.7	114.6	207.1	57.6	75.9	43.6	58.7	54.8	65.6	72.7	55.6	49.2	29.1
HIST1H2AC	57.5	20.3	32.4	44.3	24.2	19.1	38.3	36.2	32.6	37.7	27.8	53.9	44.9	44.9	39.2
HIST1H2AM	1.5	6.7	2.4	4.0	2.2	1.8	2.3	1.7	1.5	4.1	3.9	1.2	2.4	1.8	1.1
HIST1H2AL	64.9	58.6	46.3	54.3	57.2	9.8	48.2	39.2	54.8	54.6	33.1	57.4	53.2	58.7	39.3
POSTN	33.2	42.3	87.3	218.4	48.7	33.4	121.1	48.8	40.1	88.9	203.9	146.5	87.9	153.3	254.9
HIST1H2AH	4.0	3.8	6.2	2.1	5.4	4.1	4.8	1.8	5.6	6.9	4.0	4.5	2.9	1.8	2.5
IL11RA	69.5	73.5	78.9	72.3	111.6	114.2	128.8	168.7	160.8	178.3	79.8	100.1	58.4	55.7	41.4
HIST1H2AK	26.1	28.8	14.3	30.9	12.9	39.3	14.9	30.9	13.8	18.2	12.4	7.1	7.5	9.8	8.9
DDI2 /// RSC1A1	20.9	13.45	28.25	30.049999999999997	14.149999999999999	36.3	22.4	26.35	28.5	30.8	24.7	11.1	36.650000000000006	31.7	37.6
RP11-474N8.5	1.9	2.3	9.8	2.4	2.2	2.6	1.2	1.1	1.6	2.7	3.4	3.3	0.9	1.8	1.3
ACYP1	87.5	69.5	63.3	42.3	43.3	61.4	41.8	61.9	40.0	27.2	56.3	41.2	31.6	29.7	48.4
TRPC4AP	204.1	217.5	199.2	163.9	297.6	248.7	190.9	181.8	233.7	227.4	254.8	230.8	235.8	228.4	201.6
RSBN1	24.5	12.8	34.2	28.8	26.2	29.6	14.6	19.2	19.6	18.6	11.8	22.8	17.4	14.4	40.8
SPECC1L	37.3	45.1	33.2	38.2	54.5	40.5	37.3	38.0	29.7	25.8	36.1	29.5	50.4	33.1	10.1
TIMELESS	20.2	14.5	22.3	19.3	17.6	11.8	13.0	28.4	16.9	24.0	30.0	18.2	23.6	31.0	20.5
HIST1H2BE	59.9	51.3	60.9	53.8	56.4	37.4	31.3	39.4	82.7	53.8	35.1	62.6	60.7	79.5	46.7
NUPR1	1255.6	1245.0	1197.8	835.2	950.6	973.15	744.3	1161.9	878.25	983.6500000000001	879.1	662.65	502.75	379.20000000000005	536.1500000000001
HIST1H2BD	10.5	11.5	10.0	13.1	6.3	6.4	11.4	6.5	15.2	11.6	2.6	29.4	19.7	2.5	2.3
PMEL	15.9	20.6	31.5	30.5	31.5	30.6	9.8	39.5	12.1	9.1	46.3	18.1	30.2	44.6	25.2
COPB2	95.6	146.7	145.8	162.6	105.1	190.6	170.0	165.7	158.9	150.1	117.9	176.1	183.3	178.3	266.0
LOC101060747 /// PDPK1	90.9	161.0	107.4	123.5	99.5	141.0	109.7	88.7	105.5	107.8	95.2	122.1	113.7	123.0	110.1
COPB1	45.7	96.8	103.3	145.0	52.0	103.6	142.2	90.9	134.9	147.9	67.5	150.8	174.6	185.4	281.8
AL928768.3 /// Ig alpha 1-[alpha]2m /// IGH	6.2	40.0	31.3	19.3	32.2	24.8	37.2	19.3	91.9	20.6	43.6	75.4	106.7	61.3	24.3
ALOX15	7.4	9.2	5.1	8.1	22.6	8.2	11.5	6.4	7.3	13.2	9.1	12.8	8.1	6.8	3.1
CLEC16A	40.7	43.4	35.9	54.6	100.9	49.6	47.2	45.0	51.2	60.0	60.2	43.7	47.0	47.3	37.5
ALOX12	36.0	48.2	56.3	36.4	36.5	42.1	44.0	31.4	44.0	48.5	24.4	56.8	47.2	47.1	42.6
ABCC6 /// ABCC6P1 /// ABCC6P2 /// LOC101930322	12.7	24.3	7.5	5.1	6.7	29.4	22.4	33.4	33.7	14.7	8.4	27.7	2.2	1.8	0.8
CAMSAP1	21.2	25.46666666666667	15.933333333333332	20.533333333333335	19.933333333333334	29.76666666666667	19.900000000000002	19.266666666666666	21.366666666666664	23.666666666666668	32.46666666666667	26.799999999999997	24.766666666666666	26.933333333333334	28.0
CAMSAP2	47.5	90.5	90.9	123.8	83.7	84.7	82.7	90.1	51.3	92.1	66.3	45.8	40.7	74.9	73.5
EMG1	102.6	109.1	94.9	76.7	137.5	68.2	83.5	125.1	86.1	64.4	53.9	87.3	76.2	62.9	81.4
UBB	3148.2	2358.15	2911.1	2553.0	2775.6499999999996	2546.9	1862.4	3217.25	2786.35	2763.2	3295.7	2590.05	2598.85	2276.85	2748.65
THPO	1.8499999999999999	9.0	5.8	3.9	3.6	2.9	1.5999999999999999	5.3999999999999995	4.05	4.0	11.850000000000001	9.149999999999999	2.95	4.55	3.1999999999999997
LARGE	41.6	44.7	60.6	64.9	89.5	44.2	51.4	52.4	45.6	45.9	67.1	59.6	53.4	54.0	32.5
UBC	2222.1	2240.8	2320.0750000000003	2285.75	2616.6250000000005	1794.65	1795.375	2320.625	1976.925	2116.1	2426.8	1980.0	2261.325	2037.15	1964.0500000000002
LONRF1	41.4	74.4	78.2	78.7	133.1	25.1	50.6	30.7	43.6	44.6	44.0	54.4	56.7	63.6	40.7
AMELX	7.25	13.350000000000001	6.4	3.9499999999999997	18.1	7.449999999999999	5.05	11.55	7.0	11.35	21.1	16.5	12.2	7.449999999999999	8.3
AMELY	13.5	27.6	21.5	9.9	6.5	18.7	9.5	20.8	31.6	19.6	8.2	26.2	18.0	12.9	27.1
CPSF4	102.8	123.5	103.3	90.2	130.7	110.4	116.1	136.1	129.0	118.7	99.3	128.3	111.4	115.3	79.5
CPSF6	8.3	9.5	5.9	6.1	7.1	2.2	7.4	3.5	1.9	1.7	0.7	1.5	6.5	2.8	6.2
HNRNPH2 /// RPL36A-HNRNPH2	43.650000000000006	73.3	78.6	85.35	37.45	62.3	66.9	76.0	62.7	81.55000000000001	22.9	49.5	81.05000000000001	73.45	95.35
HELZ	24.0	19.0	29.5	51.4	44.8	46.4	49.3	25.9	45.6	41.9	39.7	34.7	49.9	38.2	58.0
PRH1 /// PRH1-PRR4 /// PRH2 /// PRR4	14.8	20.4	3.2	3.1	11.1	3.1	4.6	17.4	2.9	12.7	2.5	11.9	2.2	6.7	12.9
SELE	46.1	95.2	21.6	54.8	14.1	48.6	33.7	47.4	19.8	49.0	61.9	41.6	63.9	210.1	39.1
SELP	86.5	57.7	17.7	95.4	37.1	127.0	130.5	88.0	73.8	118.6	71.0	113.7	72.7	86.9	26.9
DIAPH1	260.3	230.1	206.0	375.4	306.2	217.4	282.7	255.0	269.0	272.3	258.1	282.7	315.4	365.0	472.1
DIAPH2	30.299999999999997	62.9	60.35	71.25	50.85	63.199999999999996	42.35	47.95	30.95	52.05	25.75	28.150000000000002	27.65	52.35	45.35
DAP	855.6	971.7	808.8	746.1	898.8	1363.2	1192.6	904.3	1216.0	1096.6	918.2	918.2	624.7	712.5	463.3
DAO	4.0	4.9	4.2	4.3	4.3	3.3	2.8	2.8	3.6	4.2	3.5	3.7	3.6	2.5	3.1
SELL	26.1	15.5	22.4	21.0	3.0	47.0	56.7	38.8	67.7	53.2	48.6	208.8	283.4	143.8	76.5
BAMBI	14.9	20.6	20.1	22.3	22.4	13.5	20.9	15.1	22.1	19.2	45.5	28.9	13.6	15.2	11.6
IGHD /// IGHG1 /// IGHM	4.0	2.1	10.4	2.1	1.4	17.1	3.3	19.6	13.6	8.3	4.5	52.1	165.8	47.6	16.3
SKIV2L	117.3	110.9	69.2	101.1	134.2	85.9	74.7	91.4	114.4	95.1	95.9	93.2	113.7	85.6	58.1
FGFR4	24.0	14.2	12.1	24.1	15.1	42.4	39.5	12.1	41.7	31.5	37.0	50.4	32.1	37.1	27.3
FGFR3	5.8	3.5	11.5	16.7	20.6	6.2	9.2	12.9	2.6	20.2	4.8	2.7	2.6	12.4	4.8
FGFR2	5.533333333333332	4.466666666666667	7.633333333333333	4.716666666666667	4.2	8.733333333333333	5.083333333333333	6.166666666666667	8.75	4.833333333333333	15.316666666666665	12.6	6.433333333333334	6.0	5.416666666666667
FGFR1	384.00000000000006	361.925	334.09999999999997	306.8	389.85	482.0	372.35	320.375	378.59999999999997	334.375	403.025	352.92499999999995	260.8	245.5	185.34999999999997
GLP1R	8.75	15.85	16.15	8.7	9.35	6.65	7.5	4.6	9.25	14.2	19.3	9.600000000000001	10.2	14.1	14.049999999999999
C15orf39	60.1	102.0	92.5	77.9	77.5	76.6	101.9	49.4	107.8	87.3	51.0	73.3	105.0	109.1	65.5
LOC101929304 /// SNX29	12.45	9.35	7.6	18.9	17.8	23.25	11.8	13.85	7.9	25.75	34.75	23.950000000000003	23.9	13.450000000000001	7.15
UCN	95.5	115.4	127.1	98.3	114.1	95.2	168.9	95.4	143.0	111.2	130.5	148.6	123.1	121.7	70.9
COLGALT2	42.3	55.0	34.0	65.4	119.3	41.1	88.8	27.8	66.5	61.4	59.4	58.9	47.6	46.2	28.6
C3orf27	5.9	3.4	6.2	2.8	5.4	6.8	6.2	5.4	5.5	5.4	9.0	5.2	6.1	7.0	6.0
THRB	8.5	18.9	18.150000000000002	15.7	13.05	12.4	8.1	10.4	19.85	10.100000000000001	18.1	6.6499999999999995	8.0	15.700000000000001	7.0
THRA	79.16666666666667	83.5	88.43333333333334	61.73333333333333	99.10000000000001	88.63333333333333	74.93333333333334	60.699999999999996	72.23333333333333	59.56666666666666	60.833333333333336	48.5	29.933333333333337	26.600000000000005	36.333333333333336
DBI	356.0	288.1	383.7	203.1	209.4	205.9	237.8	331.0	179.7	168.2	190.3	230.8	288.6	275.8	321.0
GGT1 /// GGT2 /// GGT3P /// GGTLC1 /// GGTLC2 /// LOC100132705 /// LOC102724197	60.150000000000006	61.099999999999994	65.5	73.65	50.25	70.9	80.75	77.3	80.05	71.75	56.75	81.19999999999999	102.94999999999999	84.3	54.550000000000004
DBH	31.9	16.4	21.4	18.3	20.9	30.6	39.1	16.9	45.2	18.2	10.7	11.5	19.4	10.4	19.8
OPLAH	77.75	86.5	83.3	68.64999999999999	83.1	51.45	51.25	62.25	64.0	57.3	90.55000000000001	66.0	83.2	68.5	62.15
RBM3	2295.7	2692.1	2234.3	2489.9	2837.7	1841.6	2256.0	2235.0	1621.0	1711.6	2183.7	2184.9	1976.0	1758.7	1764.6
DBP	168.4	168.5	87.6	102.5	89.4	139.3	179.1	127.1	145.7	200.4	216.7	186.5	130.8	186.8	201.8
HEPH	12.5	17.6	12.0	13.3	17.6	12.8	17.0	12.6	10.8	14.7	23.8	18.5	15.8	11.9	6.0
DBT	9.2	5.2	9.8	1.9	4.8	5.6	6.2	5.1	2.4	3.5	1.9	6.6	7.4	12.3	11.1
HIST1H4A /// HIST1H4B /// HIST1H4C /// HIST1H4D /// HIST1H4E /// HIST1H4F /// HIST1H4H /// HIST1H4I /// HIST1H4J /// HIST1H4K /// HIST1H4L /// HIST2H4A /// HIST2H4B /// HIST4H4	68.4	48.58	45.06	28.860000000000003	32.54	42.42	61.760000000000005	90.1	75.14	79.8	58.779999999999994	67.96	38.879999999999995	42.96	65.42
RBM5	124.85	90.9	125.0	100.15	92.9	123.5	96.85	111.3	102.35	100.85	114.85	93.44999999999999	115.4	85.95	159.75
RBM6	52.65	36.55	46.55	47.05	42.55	43.65	38.4	45.95	31.35	30.4	33.0	34.15	42.15	34.65	45.4
DCC	1.4	0.9	6.1	1.6	1.4	1.9	1.0	0.8	1.3	0.8	1.2	1.0	1.5	1.2	1.3
OXSR1	91.2	78.0	108.9	113.4	77.6	87.1	90.2	69.4	64.9	104.4	55.5	75.6	91.4	105.7	152.3
MYRIP	12.9	16.2	17.1	23.8	13.1	17.0	19.2	17.3	16.0	28.0	21.2	10.3	14.8	11.9	2.0
DCK	15.1	12.1	21.8	16.9	17.0	22.1	18.7	15.7	11.9	13.9	18.9	31.2	32.1	23.4	36.3
RBL2	77.3	70.53333333333333	121.46666666666665	128.20000000000002	62.5	136.76666666666668	106.46666666666665	91.56666666666666	67.36666666666666	95.89999999999999	57.900000000000006	72.6	104.23333333333333	106.89999999999999	159.0
ZAP70	31.7	38.8	12.8	31.4	12.2	41.3	44.2	34.0	58.7	48.9	42.4	72.4	109.1	75.6	53.2
GAP43	51.4	5.0	7.3	44.7	42.2	98.2	197.5	116.1	35.5	62.9	198.1	206.6	102.7	148.4	187.6
RBL1	6.7	9.7	5.2	11.4	11.4	3.2	13.1	10.1	11.1	21.4	3.0	2.2	10.3	18.2	9.2
DCT	3.1	2.566666666666667	3.1	2.2333333333333334	5.7	2.566666666666667	3.0333333333333337	3.9	3.233333333333334	6.533333333333334	3.033333333333333	3.6333333333333333	3.2000000000000006	6.333333333333333	4.933333333333334
TMEM5	38.4	37.6	51.6	59.1	36.4	43.4	60.6	44.6	25.6	34.7	42.5	67.1	52.8	50.7	37.7
DCX	1.6	3.3	11.2	5.6	1.6	1.4	9.6	1.8	1.3	7.6	19.1	11.4	7.1	1.9	5.9
DNASE2	88.7	105.1	111.9	102.0	76.8	124.2	117.1	227.6	225.8	233.1	177.9	69.5	202.2	177.3	166.6
DNASE1	57.2	105.8	69.8	91.5	55.9	71.3	84.6	57.7	81.8	80.3	35.8	74.7	118.7	75.5	56.2
HIST1H2BN	28.55	13.25	14.850000000000001	19.7	16.15	15.399999999999999	11.35	14.65	26.150000000000002	17.15	15.6	20.099999999999998	19.099999999999998	21.15	21.6
HIST1H2BM	96.1	55.7	81.5	71.1	60.3	11.8	78.8	108.8	84.9	141.1	49.1	135.9	111.0	162.7	87.5
DDC	6.9	11.5	6.3	4.3	9.4	3.2	1.4	7.6	6.8	9.6	11.4	10.5	2.5	5.7	8.6
HIST1H2BJ	2.95	8.299999999999999	7.95	5.0	5.15	3.25	5.05	4.4	9.95	11.6	9.95	10.1	8.3	4.0	7.4
NRXN1	2.8	21.6	20.5	19.1	13.9	20.2	31.2	17.0	25.3	24.4	19.5	15.4	10.6	11.3	3.2
HIST1H2BL	36.6	12.4	30.8	21.5	26.8	23.9	17.1	19.4	31.8	16.0	11.9	26.1	30.6	26.6	32.1
HIST1H2BK	99.5	151.2	89.5	130.0	81.5	52.6	104.9	103.9	184.2	161.2	64.1	205.2	193.0	245.9	56.6
NRXN3	6.3	6.6	4.2	3.1	2.4	2.7	8.2	8.4	2.4	7.9	12.8	1.5	9.0	9.1	23.5
NRXN2	46.1	81.9	37.9	53.5	39.6	53.0	47.7	47.0	19.6	43.8	53.7	42.6	46.0	30.1	31.0
DDO	4.0	3.0	2.7	6.5	0.7	6.2	8.1	8.9	9.9	9.7	7.9	8.4	6.6	4.8	11.6
DDN	4.6	1.5	1.5	2.9	1.7	2.5	1.1	1.1	1.3	1.1	5.6	1.2	1.5	1.2	1.4
NXF1	485.2	475.0	437.0	300.0	550.4	353.0	318.5	248.6	281.0	286.1	372.6	301.8	419.5	371.4	316.0
MUC1	40.48333333333334	62.18333333333334	39.48333333333334	42.416666666666664	111.00000000000001	21.983333333333334	34.49999999999999	36.166666666666664	33.449999999999996	43.583333333333336	42.96666666666667	32.53333333333334	37.61666666666667	51.9	30.950000000000003
MUC2	31.65	17.6	20.5	14.85	15.600000000000001	32.1	10.35	23.5	15.95	19.3	26.25	15.2	14.7	22.650000000000002	24.8
MUC7	4.4	0.7	1.8	1.3	1.0	1.1	0.7	1.3	2.1	1.7	0.9	0.8	0.8	2.2	2.3
MUC8	40.0	35.6	21.9	35.2	24.7	10.7	44.5	35.2	46.9	40.6	12.7	25.2	19.5	25.8	31.0
HES1	302.7	238.3	128.3	113.8	143.1	198.2	111.8	97.3	90.8	127.1	203.8	62.8	53.0	92.1	41.1
BUB3	107.8	88.6	154.85	137.4	81.65	142.55	127.75	101.9	86.15	96.69999999999999	103.05	125.25	146.85	115.55	199.85000000000002
GBP2	114.2	103.1	112.4	76.3	29.8	101.3	89.2	70.6	110.6	77.4	105.1	85.6	170.4	124.3	220.7
MUC4	41.949999999999996	53.1	35.449999999999996	36.05	23.7	29.35	60.1	48.65	42.3	42.25	39.0	78.64999999999999	79.8	60.949999999999996	35.199999999999996
HES2	15.9	15.799999999999999	11.15	8.1	4.25	6.85	11.450000000000001	4.4	10.15	15.95	7.800000000000001	17.15	10.6	5.35	15.399999999999999
BUB1	1.1	0.5	3.8	6.3	0.8	1.8	3.2	1.9	1.1	1.5	1.1	13.1	4.4	4.2	10.4
GBP1	17.1	33.6	35.5	27.8	15.7	39.0	68.2	15.9	48.9	27.6	34.2	63.5	132.9	85.9	162.2
MUC6	10.5	10.3	6.2	7.9	4.1	8.5	7.6	6.4	8.0	6.8	18.4	7.5	8.7	8.3	7.0
DEK	62.4	162.5	164.5	203.1	82.3	120.6	191.8	110.1	91.1	174.2	75.7	107.0	148.7	234.4	304.1
ITGB6 /// LOC100505984	4.3	2.0	3.9	9.7	2.7	2.0	5.0	1.0	3.4	18.5	10.8	8.2	4.8	8.0	1.9
CRYGC	7.5	25.9	7.5	5.6	6.3	35.0	22.0	6.2	10.8	6.5	30.4	21.0	10.7	10.3	22.3
CRYGD	7.5	7.7	6.3	4.8	13.6	11.1	3.1	6.4	5.4	2.0	13.5	5.4	4.9	4.3	12.8
CAPN11	8.7	5.5	11.4	15.9	5.2	4.6	10.9	3.4	3.0	3.1	5.5	3.9	11.5	4.8	4.6
CRYGA	4.5	1.4	0.6	1.2	1.0	1.5	0.8	1.8	1.1	1.4	1.7	0.6	0.8	0.8	0.7
DES	116.8	130.9	65.3	30.8	113.5	76.6	52.7	18.9	7.6	28.3	20.8	12.0	10.4	8.3	9.4
PDE10A	7.7	7.9	11.3	11.4	9.0	2.0	8.1	5.0	8.6	5.4	11.5	14.6	6.4	8.8	4.9
RPS6KB1	17.566666666666666	8.133333333333333	24.933333333333334	12.233333333333334	3.6	15.966666666666667	12.866666666666667	13.466666666666667	13.699999999999998	17.099999999999998	12.799999999999999	8.7	17.133333333333333	15.200000000000001	23.766666666666666
RPS6KB2	179.0	174.7	130.9	126.9	142.7	83.4	145.0	135.5	170.6	150.0	140.2	152.8	155.9	136.2	81.8
FXYD2 /// FXYD6-FXYD2	64.8	40.8	80.9	55.3	44.0	54.8	72.5	43.9	77.5	55.3	36.0	46.8	85.1	67.1	106.4
KIAA0907	77.5	35.6	71.4	65.8	42.7	31.4	45.7	47.0	45.1	31.7	40.6	34.0	34.0	24.3	59.2
ATP13A3	21.2	39.8	66.7	63.4	26.4	66.8	40.7	38.0	25.1	27.6	38.8	44.0	53.7	81.8	147.1
MDC1	83.85	99.05000000000001	96.19999999999999	71.2	117.80000000000001	115.45	85.55	77.85	106.0	80.8	72.4	80.95	64.15	50.65	64.25
ADAMDEC1	4.9	7.2	12.9	5.7	9.2	8.6	1.5	13.4	5.0	9.0	45.0	33.9	141.6	108.2	33.1
NDST2 /// ZSWIM8-AS1	21.7	13.1	8.4	7.7	15.0	4.5	15.0	7.2	9.7	6.1	7.9	9.9	20.4	9.9	14.4
ZFYVE9	10.6	15.5	16.3	20.8	18.8	7.5	14.6	6.9	17.6	9.7	6.1	4.0	10.2	14.1	9.4
ARAF	364.5	348.05	309.8	282.15	359.1	275.4	221.60000000000002	271.1	281.25	245.89999999999998	335.4	257.54999999999995	296.45	290.25	245.9
C22orf24	63.1	71.9	25.2	43.4	21.3	54.6	13.3	29.8	45.1	25.8	46.9	31.1	44.7	32.1	35.7
C4BPA	3.8	8.5	5.5	4.5	2.0	7.5	5.2	11.1	1.3	6.4	8.5	2.3	1.8	17.6	3.6
C4BPB	2.4	14.0	11.4	0.8	1.1	8.2	3.2	4.6	0.8	4.2	2.5	19.5	16.3	21.7	46.9
RBPJ	122.7	151.1	232.5	291.4	148.4	225.2	171.2	139.5	125.8	174.6	153.1	135.0	192.4	242.4	709.1
SCAMP5	35.0	47.25	21.049999999999997	30.65	28.299999999999997	32.45	46.45	40.5	46.55	59.3	64.5	59.65	53.699999999999996	43.85	23.35
ZFYVE26	38.5	34.9	46.6	41.2	35.8	54.3	54.3	35.6	54.6	49.9	44.8	54.6	55.1	52.1	60.8
C22orf31	8.1	1.7	1.8	8.3	5.5	22.6	18.8	10.9	15.7	16.6	3.8	17.0	9.8	7.8	1.6
CYP2D6	10.4	16.8	6.4	12.9	6.6	6.2	3.2	3.7	5.2	1.0	3.5	2.6	4.2	1.3	0.9
NGDN	27.65	30.7	37.050000000000004	34.8	29.650000000000002	38.45	30.4	35.85	23.45	17.349999999999998	19.25	24.35	28.95	22.45	37.599999999999994
RNASE6	256.5	221.9	455.1	174.4	102.8	258.2	452.0	368.1	312.9	332.4	182.0	461.0	446.0	367.5	678.9
HPCAL1	870.6	645.9	897.3	914.8	792.9	677.0	605.9	673.5	871.1	906.2	926.7	644.3	689.5	736.6	863.1
RNASE4	298.4	294.5	351.4	317.9	191.7	273.1	280.2	199.5	201.8	214.2	116.0	194.2	120.3	155.4	192.3
RNASE3	30.1	28.8	19.1	30.2	17.0	21.8	25.1	25.3	44.0	30.6	20.7	31.7	14.1	16.7	24.1
SCAMP1	12.399999999999999	23.3	29.6	37.0	9.25	22.650000000000002	24.75	25.2	31.1	31.85	18.15	16.65	19.85	26.6	32.5
GAPVD1	5.0	14.85	14.45	24.45	15.5	20.25	13.149999999999999	13.0	11.350000000000001	14.55	11.6	13.0	14.9	17.799999999999997	23.4
RNASE2	61.6	55.6	67.4	51.9	20.8	120.6	99.8	119.5	28.0	72.3	60.7	98.4	93.8	54.2	145.2
RNASE1	1108.6	991.7	1012.9499999999999	803.0	734.2	1003.95	952.75	1294.15	947.6500000000001	1352.3	1282.8999999999999	961.9499999999999	934.15	997.4	1320.15
HSPG2	309.7	299.5	231.2	451.4	616.3	352.9	401.7	275.0	392.5	335.0	520.1	378.8	392.2	326.2	145.3
EML1	44.0	67.6	40.1	53.9	29.7	137.3	70.7	39.9	41.7	61.8	39.2	29.8	19.9	45.7	24.1
EML2	22.85	24.5	25.05	24.1	33.85	19.15	19.299999999999997	28.85	37.3	21.4	20.05	23.0	31.25	20.95	11.15
SCAMP3	338.4	245.7	303.3	201.5	363.0	289.2	205.7	270.0	353.2	308.5	369.6	320.7	207.7	324.4	263.9
EML3	220.7	251.0	177.8	163.3	203.4	144.7	181.8	133.4	180.6	146.7	164.4	177.2	175.6	155.9	101.5
AR	35.3	44.150000000000006	41.15	46.5	80.35000000000001	38.25	38.15	27.75	26.2	21.2	30.75	18.0	8.1	10.049999999999999	10.65
RBP4	397.4	820.3	943.5	424.7	865.9	170.6	443.1	319.3	328.4	708.6	220.2	310.9	57.2	78.5	94.1
ZFYVE16	18.9	15.3	22.0	24.5	19.2	28.3	22.6	14.6	14.9	25.5	18.4	16.2	15.2	21.4	29.5
HGC6.3	50.0	49.0	36.9	34.8	34.4	76.9	40.3	33.0	26.4	31.8	128.8	53.1	30.6	60.4	74.5
PRKAR1B	132.6	113.0	112.6	110.2	106.0	125.1	126.2	79.6	108.3	148.0	138.7	114.4	114.9	118.2	125.8
RBP3	10.6	17.950000000000003	12.9	15.45	12.0	5.8500000000000005	24.3	28.2	10.2	10.25	8.85	8.35	12.05	18.65	14.25
PRKAR1A	474.29999999999995	617.9333333333333	682.8666666666667	746.5333333333333	388.46666666666664	718.8666666666668	742.1	643.9666666666667	557.0666666666667	635.4	462.43333333333334	669.5000000000001	797.9666666666667	713.0666666666666	965.1999999999999
RBP1	16.6	21.1	16.9	14.0	19.2	25.8	21.6	29.8	21.9	33.3	41.3	63.1	13.9	28.5	29.2
RBCK1	164.75	173.25	164.3	145.25	149.1	142.3	144.35000000000002	184.8	181.85	193.0	161.3	165.75	174.65	183.5	157.05
CYP2E1	21.15	20.65	18.799999999999997	12.100000000000001	9.85	16.05	13.25	17.95	13.65	22.95	26.05	10.85	20.7	19.25	12.65
CGGBP1	25.8	36.0	26.7	17.2	4.5	31.9	41.8	29.4	35.5	30.6	44.9	21.6	30.0	50.0	53.5
DHH	30.3	39.0	26.1	6.9	19.6	19.7	32.4	10.9	34.6	38.6	27.2	43.0	34.9	24.2	21.4
SHOX2	15.2	19.8	15.6	27.8	14.3	23.9	21.9	14.6	14.6	11.3	20.9	12.9	15.3	6.8	5.6
FPR1	23.8	21.7	5.8	5.9	13.4	3.7	16.6	19.3	6.5	5.5	40.1	17.6	28.7	21.8	17.9
SDR39U1	321.2	285.3	252.3	181.4	296.5	187.8	208.8	226.6	198.4	207.0	233.9	257.2	155.8	163.7	147.1
FPR3	142.3	72.3	186.3	137.3	23.4	178.5	279.9	272.8	244.1	392.1	161.8	214.6	621.6	485.3	699.8
EDDM3A	1.3	2.5	2.2	1.9	0.7	2.6	1.4	1.0	2.7	2.4	1.2	3.7	3.3	2.1	1.7
THY1	166.7	126.8	70.4	213.6	188.0	143.3	294.0	271.8	167.8	289.1	448.9	312.8	322.6	434.3	250.9
FPR2	98.8	83.2	120.6	65.9	71.2	137.0	76.8	78.5	120.4	79.7	135.5	76.5	116.6	142.1	147.0
C2	551.8	391.7	441.3	541.4	332.7	873.5	803.1	709.8	816.8	1099.1	1046.5	947.1	849.1	905.7	1367.7
DYNC2LI1	25.26666666666667	27.166666666666668	43.56666666666666	51.46666666666667	17.566666666666666	50.699999999999996	29.666666666666668	25.26666666666667	17.3	18.566666666666666	31.76666666666667	25.133333333333336	20.8	20.4	25.933333333333334
C5	6.9	9.2	17.2	6.2	1.6	18.2	6.2	15.6	1.5	9.8	5.5	9.1	1.0	13.0	9.3
GRIN2A	5.2	35.4	22.9	26.9	19.0	15.5	16.9	14.1	31.3	30.0	29.5	36.2	21.0	26.4	17.3
C6	105.9	112.0	139.1	74.6	92.1	37.3	58.2	47.0	32.1	49.6	15.9	19.1	24.3	30.8	17.6
HSPH1	3.2	23.4	17.0	17.8	3.8	19.9	3.7	13.6	31.4	20.6	6.4	20.3	9.8	16.2	17.7
C7	162.3	120.1	85.6	71.6	96.1	155.6	135.9	45.3	58.0	177.1	87.8	135.4	17.9	8.9	2.9
PRKAR2B	19.7	33.2	41.0	39.6	37.8	9.8	21.5	9.2	10.7	16.3	8.3	13.3	8.5	17.9	34.1
C9	20.6	27.7	38.5	27.0	24.3	8.6	33.5	5.3	6.3	25.8	6.3	37.0	7.1	7.0	3.1
PRKAR2A	14.75	12.85	17.85	11.95	7.65	12.899999999999999	14.55	10.7	15.3	8.35	7.65	9.450000000000001	13.3	14.5	22.4
RSU1	200.25	246.25	241.5	212.0	184.1	248.35	244.05	238.5	247.5	208.15	236.05	262.45	277.35	246.55	372.05
EXPH5	7.8500000000000005	7.25	10.3	7.35	6.5	5.25	4.6	8.85	6.15	11.9	10.9	3.35	12.5	12.2	4.55
NGFR	113.2	121.0	109.4	127.8	260.7	114.9	114.6	95.4	208.0	124.3	154.6	86.1	74.7	71.0	29.3
PMM1	175.4	199.6	302.0	162.2	278.4	159.0	146.3	226.2	210.5	205.0	164.8	173.3	137.4	144.3	111.9
LRBA	58.0	40.9	53.5	71.9	48.3	100.8	70.6	87.3	88.9	96.4	63.6	59.7	52.2	64.0	79.1
EDEM1	66.1	69.6	97.8	144.1	97.0	97.5	129.0	78.1	85.3	125.2	95.5	111.1	125.5	127.7	95.8
PMM2	150.9	176.9	143.0	185.5	228.5	124.3	167.5	117.1	184.7	121.7	143.8	170.0	178.7	174.0	160.0
OR2J2	7.8	7.0	3.0	4.8	12.8	4.4	2.9	2.5	3.4	4.8	11.0	15.2	3.4	3.1	5.1
GRIN2C	14.8	20.8	7.4	5.8	6.95	11.45	6.800000000000001	8.15	7.3	8.3	19.3	6.949999999999999	13.9	8.05	9.9
CP	136.0	134.3	86.4	71.2	21.8	124.5	90.5	75.3	67.0	66.8	57.6	51.3	43.6	64.6	81.2
GRIN2B	1.6	1.7	2.5	12.3	7.1	1.1	7.8	1.3	9.2	2.1	3.3	5.7	7.0	2.1	10.5
GRIN2D	5.4	3.9	4.9	3.5	2.3	3.9	3.2	2.7	4.5	2.8	3.8	4.0	5.7	2.9	7.7
CS	433.1	491.9	529.0	358.1	609.7	400.8	415.4	341.5	402.7	320.8	403.2	368.0	393.9	389.5	383.0
SETX	33.3	76.5	83.6	103.0	51.5	58.3	99.4	76.2	81.1	94.0	32.9	94.7	128.7	96.4	160.2
COL1A1	161.65	133.29999999999998	108.5	233.65	184.35	201.3	738.85	192.85000000000002	233.45	313.40000000000003	1101.3999999999999	468.3	752.35	695.05	343.8
CYP2C9	23.3	31.0	18.2	19.0	20.1	31.3	10.5	12.7	15.4	20.1	11.0	19.6	18.4	13.4	13.8
CYP2C8	2.1500000000000004	5.9	1.65	2.1	3.7	1.35	1.2	9.95	6.65	5.5	8.700000000000001	1.25	1.8	4.85	3.6500000000000004
COL1A2	216.775	222.07500000000002	127.075	455.45	271.675	433.275	996.5	560.3000000000001	432.775	656.3499999999999	917.45	874.25	715.425	774.0	479.24999999999994
DCHS1	52.6	38.6	47.8	32.8	24.3	62.0	57.2	34.0	48.5	41.7	67.5	40.6	40.9	26.0	21.1
MCAM /// MIR6756	1.1	4.7	10.0	12.9	3.9	12.5	2.8	2.9	2.5	2.2	12.6	2.6	9.6	1.5	8.4
LINC00302	7.4	16.7	11.2	6.1	10.4	6.5	29.7	10.6	22.4	9.4	7.5	32.4	35.5	9.0	17.8
ARF3	998.0	782.8	747.0	836.1	1023.1	1167.3	969.3	1076.7	1040.8	1114.2	877.3	856.5	801.9	822.1	965.2
LAD1	9.1	13.7	9.3	20.4	11.6	6.1	12.1	11.2	15.0	12.4	8.9	14.0	21.9	19.9	7.3
ARF4	611.1	684.7	565.7	715.1	507.1	715.7	811.9	597.8	718.4	617.2	486.4	810.1	710.9	789.9	714.8
RNF185-AS1	32.3	22.2	9.1	28.6	8.6	16.5	13.1	10.3	26.9	7.2	7.2	19.6	29.9	10.2	18.5
RPLP1	2036.75	1097.7	3512.3	3100.0	4074.35	2122.75	940.8	3456.85	3358.6000000000004	3120.3999999999996	2989.45	1284.25	2637.6	2481.55	2698.55
HEXB	14.0	8.3	16.7	8.1	8.5	2.3	1.4	3.8	1.1	11.4	6.5	3.6	6.8	9.5	2.7
HEXA	135.29999999999998	133.7	135.83333333333334	181.76666666666665	132.33333333333334	209.8333333333333	176.66666666666666	303.9	191.13333333333333	247.0	240.23333333333335	147.96666666666667	121.2	202.03333333333333	139.4
RPLP0	2809.9	2521.5	2890.8	2717.9	3685.8	2546.7	2173.8	3111.3	2756.4	2597.5	3155.7	2684.8	1985.1	2062.8	2222.7
LOC729966 /// PDE4C	90.2	83.7	41.7	33.0	36.9	37.0	47.1	11.7	12.6	14.0	99.6	71.3	51.6	45.6	41.4
AREG	12.6	9.8	20.6	14.2	19.4	12.7	0.3	6.9	6.2	6.9	32.4	5.8	6.8	11.4	3.5
IKBKB	35.9	31.6	56.4	46.7	34.0	60.0	49.3	24.1	38.2	39.1	28.1	59.4	48.8	51.2	43.0
NIPBL	25.9	24.5	46.8	30.4	36.1	36.6	27.1	31.1	20.2	24.3	26.4	17.3	26.2	21.0	28.8
TUBA1B	1397.2	1531.3	1288.7	1534.0	1773.2	1421.0	1292.6	1833.4	1732.6	1719.9	1692.7	1639.0	1524.8	1452.6	1379.8
TUBA1A	687.3	592.5	373.1	821.5	748.4	697.2	989.6	891.2	624.1	827.4	915.8	718.9	536.4	718.6	791.1
IKBKG	207.5	244.2	157.5	151.9	167.0	221.4	159.3	167.8	205.6	178.7	277.4	187.0	225.5	204.4	249.9
IKBKE	43.8	67.5	69.3	51.3	60.3	110.6	49.4	72.7	97.8	67.6	76.4	77.5	104.8	86.3	83.8
SNHG3 /// SNORA73A	2.5	9.7	5.4	2.2	4.5	3.6	2.9	2.3	1.8	2.7	4.2	2.6	6.6	2.0	2.0
ARG2	13.6	3.2	5.6	1.6	1.6	7.7	2.9	0.9	0.8	5.8	11.6	9.7	2.2	2.8	1.9
EIF4A1 /// SNORA48 /// SNORA67 /// SNORD10	115.6	120.1	145.0	65.3	195.9	20.9	45.6	57.0	60.6	48.8	61.8	25.1	76.3	97.1	66.0
ACTL6B	19.8	22.7	6.7	22.6	6.4	7.9	26.8	10.6	34.5	25.9	16.6	17.2	47.6	18.3	6.8
ARG1	5.5	1.2	1.7	1.3	5.2	1.8	1.5	0.7	2.3	0.6	1.2	7.8	1.7	1.7	0.8
ACTL6A	93.6	72.4	111.6	119.6	52.2	119.6	155.5	104.5	89.3	87.4	81.0	104.8	136.1	107.6	140.1
RRAS2	23.0	19.266666666666666	34.76666666666667	26.700000000000003	23.7	16.966666666666665	13.299999999999999	11.033333333333333	16.6	10.299999999999999	7.2	9.8	12.0	14.366666666666667	10.600000000000001
EMP1	253.1	184.35000000000002	257.3	258.4	228.05	168.55	178.4	185.14999999999998	137.6	171.25	162.4	150.5	239.05	295.75	438.04999999999995
EMP2	206.8	165.0	159.7	197.0	239.0	194.6	181.2	210.3	149.9	151.8	129.4	127.3	113.6	145.9	90.6
EMP3	1948.5	1654.9	1969.3	2553.1	1744.8	2488.7	1867.9	2646.3	2677.1	2699.9	2310.2	2283.1	2409.8	2275.9	2354.3
NIPA2	8.7	10.2	12.0	8.7	5.7	14.7	8.3	8.6	8.1	9.8	7.8	10.0	11.6	5.0	7.5
F2	17.3	15.1	9.3	3.8	7.9	9.6	7.8	9.9	19.6	3.9	14.6	17.7	10.6	5.1	10.1
F3	40.0	53.9	57.0	84.3	75.2	47.5	48.6	24.2	44.8	71.2	40.1	100.5	26.7	53.8	57.4
F5	15.7	24.1	8.7	31.4	14.6	35.1	23.9	7.0	9.7	45.6	20.9	13.7	15.9	18.5	1.0
F7	52.1	48.7	50.7	40.1	57.1	42.9	53.0	51.0	51.6	44.0	45.8	47.9	64.1	64.9	40.3
F8	30.6	34.7	37.2	34.0	23.7	38.2	49.0	21.3	29.0	28.7	27.5	25.8	24.4	28.8	29.1
GPRC5B	102.5	111.7	47.3	74.3	61.3	45.8	54.4	47.4	54.0	38.7	40.8	72.4	59.8	101.3	105.0
GPRC5A	221.5	254.89999999999998	117.0	215.0	202.9	193.95	125.1	72.6	133.2	114.4	136.14999999999998	65.05000000000001	58.8	153.85	37.05
F9	3.2	0.7	3.1	1.8	0.6	1.4	1.6	4.0	0.7	5.7	1.6	0.5	1.1	3.1	1.4
BDH1	11.2	6.1	15.9	5.9	19.9	13.7	17.7	11.8	11.5	9.0	5.7	12.9	5.2	5.6	3.1
CDC42EP4	670.0	541.0	406.7	330.1	601.5	256.7	86.2	154.6	84.8	98.2	220.7	87.0	82.6	104.1	93.8
CDC42EP3	32.0	41.0	33.5	51.6	29.9	34.6	22.4	21.9	17.8	24.5	26.0	19.7	24.0	29.5	34.8
CDC42EP2	13.0	41.0	40.1	47.9	92.0	35.4	31.0	28.9	44.6	36.8	26.3	8.0	9.7	45.6	16.7
PICK1	104.4	119.1	137.2	112.3	133.8	129.7	150.2	102.2	123.5	153.9	100.8	123.6	126.2	116.2	101.7
CDC42EP1	234.1	267.5	232.5	264.1	349.6	197.4	279.8	189.2	274.4	234.4	252.7	270.2	285.5	262.6	131.2
PMP2	14.7	1.2	4.0	3.5	1.0	5.8	2.6	3.1	5.7	1.0	2.2	0.5	3.3	2.4	2.9
DLD	23.3	40.3	68.8	56.6	32.6	57.1	47.5	35.5	27.5	37.4	21.7	43.9	54.5	47.3	82.4
MDFI	11.2	1.6	8.9	13.0	13.1	11.2	8.4	14.2	13.7	15.8	10.9	12.6	10.6	10.7	18.6
ARF5	594.4	564.1	611.2	637.5	640.6	616.3	558.8	777.2	721.7	770.9	663.5	592.1	594.6	656.5	573.2
ARF6	155.0	255.0	120.15	144.25	153.9	159.7	306.40000000000003	176.3	164.6	239.25	134.79999999999998	327.7	168.55	252.25	290.25
RP1-130G2.1	18.2	17.3	8.4	6.0	15.0	18.0	21.3	6.6	10.4	10.4	5.1	21.8	16.4	11.1	12.9
FH	60.35	49.699999999999996	44.7	29.650000000000002	32.9	55.65	50.150000000000006	43.4	29.05	27.45	67.3	43.1	38.75	35.5	52.949999999999996
STAU1	136.5	141.3	206.4	239.5	178.3	172.3	179.6	140.5	146.1	222.1	152.8	152.6	159.0	137.7	213.1
STAU2	3.6	1.2	6.5	18.1	10.4	30.1	11.1	7.0	9.4	7.3	16.5	7.7	8.2	5.1	22.8
MIEF1	71.1	60.8	71.4	90.4	80.6	90.3	90.3	107.9	78.9	86.5	88.2	80.0	77.2	78.5	63.9
STATH	8.1	0.3	5.2	4.2	3.4	3.5	3.6	7.0	3.1	5.6	4.7	0.2	2.7	3.6	5.9
UNG	67.6	65.1	52.8	54.6	61.1	79.4	71.5	91.7	60.1	53.2	53.3	66.8	35.1	64.6	43.3
GLRA1	15.8	10.3	3.3	2.1	7.6	3.2	3.7	3.5	3.4	3.7	22.7	9.4	1.8	3.6	8.3
GLRA2	12.8	40.5	20.8	5.5	16.8	15.7	30.6	4.2	14.8	7.1	10.9	21.2	11.0	9.7	5.0
HLA-DMA	895.1	852.6	799.0	842.9	527.2	1147.9	1440.4	1345.7	1506.4	1743.1	1533.8	1954.5	1666.0	1573.7	1822.8
GLRA3	1.25	0.5	4.699999999999999	0.95	4.2	4.55	3.25	3.0	0.8	4.35	13.7	3.75	2.5	0.75	4.35
HLA-DMB	946.6	876.5	879.8	773.3	321.6	1623.4	1433.7	1731.1	1578.1	1660.3	1788.6	1813.3	1974.2	1871.0	2351.0
GBX2	6.8	5.3	8.7	2.9	5.1	19.3	20.9	10.7	12.1	3.0	39.4	29.9	7.9	3.7	8.2
GBX1	4.7	5.0	4.1	3.3	7.4	3.8	4.3	4.1	5.8	3.6	3.9	4.2	4.2	4.2	2.7
STAT4	32.2	38.5	35.2	38.5	17.3	30.2	35.8	27.7	33.6	19.7	30.9	50.3	82.8	37.6	87.7
STAT6	343.25	268.5	353.25	336.7	292.0	294.55	272.1	246.5	396.5	308.85	303.65	269.45	350.85	323.45	309.7
DMD	21.8	26.5	43.0	39.5	23.0	37.7	40.3	23.9	26.5	28.2	25.4	17.7	21.5	21.8	39.5
GC	1.9	1.5	0.8	1.9	1.0	1.0	0.4	1.3	0.7	1.5	30.4	0.9	0.8	1.2	1.6
CYP2F1	45.7	37.3	53.2	65.8	32.7	32.4	48.7	37.9	22.6	39.6	22.6	39.0	23.7	40.3	32.3
PMS1	12.066666666666665	10.433333333333334	21.96666666666667	19.400000000000002	9.566666666666668	14.033333333333333	12.800000000000002	13.733333333333334	13.366666666666667	13.399999999999999	15.566666666666668	13.799999999999999	10.4	21.066666666666666	14.6
VENTXP7	43.3	13.2	15.4	15.8	12.1	55.9	16.3	10.1	29.0	13.4	41.8	53.2	19.0	18.3	53.8
GK	17.1	19.8	17.1	13.0	11.7	9.7	16.9	9.2	9.2	18.9	9.1	25.1	38.2	43.4	65.2
MDH1	429.4	587.2	613.6	688.8	431.6	496.3	740.4	623.2	443.4	507.0	442.9	682.9	680.4	522.1	751.7
STAT1	70.6875	86.13749999999999	86.97500000000001	77.4375	44.825	131.3875	188.175	97.1	201.1625	124.90000000000002	116.08749999999999	166.17499999999998	377.225	241.82500000000002	387.38750000000005
MDH2	53.2	31.0	54.4	48.6	66.4	62.2	39.6	72.4	56.2	36.6	33.3	62.4	40.7	28.7	22.8
STAT2	46.3	36.65	44.8	34.900000000000006	33.3	46.25	38.4	35.65	55.150000000000006	45.15	36.25	30.25	73.05000000000001	53.95	44.0
STAT3	537.35	569.45	459.0	548.7	714.65	436.35	526.65	563.35	608.55	487.65	481.29999999999995	537.6	694.1	621.2	592.0
EMR1	4.3	13.8	16.1	32.9	4.8	27.9	7.6	9.8	20.9	42.9	7.7	32.4	39.8	28.5	38.3
EMR2	6.9	8.2	7.0	5.9	6.4	8.9	16.8	9.1	10.4	13.2	10.9	38.2	29.2	8.0	32.9
TTLL5	8.2	20.1	16.75	15.5	13.1	15.2	12.149999999999999	16.25	11.850000000000001	19.599999999999998	15.6	16.45	12.2	17.25	19.049999999999997
TTLL4	12.2	21.8	21.9	20.2	23.1	7.5	28.2	9.7	18.3	17.5	22.4	16.2	10.3	17.0	14.2
AADAC	1.3	2.5	7.2	4.9	0.7	2.8	1.4	2.6	3.1	11.6	0.8	1.8	1.0	4.3	2.4
TTLL1	60.1	44.7	47.4	58.2	28.8	77.3	60.4	93.3	78.8	75.9	89.5	53.0	46.5	53.5	68.7
SERBP1	194.775	175.15	250.22500000000002	194.65	94.35000000000001	215.14999999999998	192.1	211.25	208.27500000000003	234.35	132.75	153.075	183.225	223.39999999999998	254.125
RIMBP2	8.9	19.1	4.9	12.5	6.8	17.0	22.6	9.7	18.8	19.0	16.6	9.7	15.7	24.2	10.4
HDDC2	86.0	72.4	94.8	58.15	57.95	86.8	94.95	122.25	67.3	56.1	44.550000000000004	61.95	46.1	52.25	31.15
CCNT2	17.366666666666667	13.266666666666666	25.600000000000005	11.633333333333333	7.066666666666666	20.299999999999997	11.0	20.4	13.699999999999998	20.966666666666665	19.36666666666667	18.400000000000002	13.700000000000001	20.4	22.099999999999998
CCNT1	39.2	40.2	52.1	44.8	46.8	55.7	26.8	41.6	46.7	26.5	48.3	30.2	39.2	46.7	34.6
FAM13C	6.3	5.6	2.2	0.8	4.8	6.7	2.6	1.0	1.4	0.9	0.6	0.7	4.5	2.8	1.2
UBE2D2	231.1	241.3	233.05	211.75	200.89999999999998	218.9	294.5	257.75	207.10000000000002	234.05	227.65	318.15	322.70000000000005	221.10000000000002	278.25
UBE2D3	148.35	147.55	194.05	177.85	79.95	142.6	152.75	116.7	118.2	139.1	99.4	139.0	190.0	204.0	268.65
FAM13A	29.3	22.1	26.8	27.4	23.4	40.9	24.2	23.2	24.7	30.4	56.2	22.8	29.5	20.6	13.5
HP	20.55	33.8	27.55	50.25	43.55	15.65	23.05	4.45	13.0	11.799999999999999	26.200000000000003	24.25	9.65	6.7	10.6
UBE2D1	32.55	45.7	57.900000000000006	44.650000000000006	24.7	44.6	40.5	37.2	52.85	48.85	38.25	74.75	95.19999999999999	130.7	162.0
HR	17.3	9.8	11.9	23.4	57.2	24.0	12.4	12.4	25.7	17.7	17.3	14.0	10.0	19.5	17.3
HSPE1-MOB4 /// MOB4	34.0	46.3	65.5	91.1	34.1	56.4	45.9	38.6	38.7	51.4	18.8	39.7	34.0	84.1	62.1
HPGDS	76.6	89.5	199.6	79.9	18.3	252.2	214.6	122.7	115.8	189.0	122.2	137.3	31.8	102.6	49.5
SMCHD1	5.6	14.9	10.3	15.2	10.3	20.0	15.8	13.5	4.6	8.9	16.4	9.5	11.7	8.2	24.1
IPO4 /// TM9SF1	279.3	236.1	236.0	296.6	332.0	265.8	298.8	339.1	427.8	408.7	312.5	347.7	286.3	279.0	276.6
PMPCB	11.4	10.0	21.1	18.2	9.7	17.3	18.8	16.0	14.2	12.9	8.8	17.1	2.5	14.9	13.5
PMPCA	46.9	57.7	39.6	38.0	81.0	78.9	60.6	55.2	65.3	58.7	54.3	52.7	34.1	40.3	49.8
HLA-DOA	30.333333333333332	46.1	42.0	55.366666666666674	33.166666666666664	46.03333333333334	99.96666666666668	54.86666666666667	94.93333333333332	102.86666666666666	45.699999999999996	93.23333333333335	103.16666666666667	111.73333333333333	116.46666666666665
PITX2	4.3	2.5	3.4	3.4	2.5	13.8	3.2	1.8	1.4	1.9	2.6	1.8	1.0	2.8	4.6
HLA-DOB	17.6	38.3	15.7	21.2	18.0	25.2	48.8	50.0	74.4	34.8	56.1	173.7	130.6	141.1	44.1
PITX1	117.3	103.4	69.1	9.4	103.9	94.6	63.9	69.2	113.2	52.2	76.0	76.2	31.9	12.3	8.8
PITX3	25.7	34.0	34.3	30.4	20.7	14.0	31.1	32.8	21.2	17.8	33.0	27.2	30.2	21.7	19.1
PPP1R16B	8.7	4.8	10.6	7.2	9.3	9.9	9.7	26.2	9.1	10.0	26.6	8.5	48.8	52.6	8.7
IK	64.525	59.225	62.475	50.525	21.25	55.675	51.85	68.975	47.900000000000006	58.0	43.1	46.4	51.675	50.975	61.325
LAG3	33.2	5.5	7.1	3.3	22.1	17.9	18.7	6.1	36.9	6.6	28.3	28.3	60.7	26.1	85.5
AREL1	53.6	48.3	61.2	66.4	70.4	80.1	77.6	49.0	50.9	46.2	72.1	66.1	91.0	74.2	81.4
KHNYN	99.8	168.4	143.1	144.3	125.2	178.1	133.2	137.2	120.8	118.6	158.7	141.4	127.0	132.5	112.4
UBE2E3	304.5	398.3	293.2	392.0	266.0	336.0	534.8	392.3	349.7	364.3	340.6	451.5	358.0	398.1	275.3
TPSAB1 /// TPSB2	229.5	139.1	183.2	66.0	135.1	192.3	181.6	207.0	299.8	206.9	167.7	115.1	75.8	107.1	40.4
UBE2E1	59.7	48.9	49.2	74.4	38.7	52.1	83.3	66.9	44.6	44.5	68.8	64.5	99.1	79.5	104.9
FCGR1A /// FCGR1B /// FCGR1C	90.6	59.5	61.9	111.2	34.6	135.6	179.6	211.4	101.1	224.6	440.4	241.6	375.9	303.8	697.0
TUBA4A	149.35000000000002	177.9	100.55	141.95	148.0	90.1	128.85	101.05	151.9	120.05	120.80000000000001	168.05	186.7	158.55	90.45
ADCYAP1	22.6	40.4	31.0	29.5	18.6	28.7	38.0	14.3	52.0	31.4	28.6	32.5	29.7	28.6	22.3
RBMXL2	33.55	28.2	26.0	32.8	27.2	30.75	31.7	8.85	33.95	32.95	45.800000000000004	35.800000000000004	32.55	31.3	22.25
LOC102724788	32.9	25.8	31.8	34.8	50.0	32.6	50.4	25.9	47.0	30.8	62.3	29.8	49.6	31.5	48.8
NPTXR	6.3	7.9	17.2	12.6	29.1	1.8	14.7	9.4	20.5	14.3	2.9	6.8	2.9	10.2	1.8
LILRP2	1.2	11.7	2.8	1.0	0.4	2.5	0.9	1.7	6.4	1.7	2.0	2.0	3.5	1.8	10.3
NSMAF	57.6	53.2	66.1	65.1	41.9	71.0	74.5	61.0	56.2	55.0	50.7	55.1	65.7	67.5	129.9
PFKFB2	21.833333333333332	17.433333333333334	18.566666666666666	19.633333333333333	13.933333333333332	22.566666666666666	18.0	13.733333333333334	14.433333333333332	17.1	20.133333333333333	16.533333333333335	16.833333333333332	20.8	16.133333333333336
PFKFB1	12.2	22.7	7.1	7.4	14.1	11.2	1.5	2.9	2.4	8.4	10.7	1.5	2.4	11.4	6.1
PFKFB4	9.8	24.1	22.1	23.7	37.5	16.8	21.6	14.1	48.9	22.1	11.6	88.9	75.8	33.8	32.3
PFKFB3	40.233333333333334	65.0	78.46666666666667	31.333333333333332	61.199999999999996	26.066666666666666	36.333333333333336	35.63333333333333	43.23333333333333	43.366666666666674	35.300000000000004	27.73333333333333	55.03333333333333	63.699999999999996	30.96666666666667
TUBGCP2	171.5	184.55	172.45	184.70000000000002	200.39999999999998	155.7	196.45	168.1	183.3	177.70000000000002	224.45	182.15	193.2	157.05	157.0
ARL3	25.15	25.0	20.4	28.9	23.15	40.449999999999996	26.299999999999997	26.700000000000003	19.7	21.15	26.85	15.6	11.950000000000001	18.099999999999998	18.2
ARL1	42.2	43.6	49.8	70.9	22.8	82.2	68.4	83.8	82.6	77.2	41.3	63.9	84.7	79.7	105.5
ARL2	528.2	537.8	423.6	397.4	644.1	450.2	378.4	591.9	629.7	639.9	286.1	363.0	272.9	350.2	182.0
DPT	355.76666666666665	228.06666666666663	462.03333333333336	381.8333333333333	403.8333333333333	305.5	449.6666666666667	578.8333333333334	368.5	309.7	451.20000000000005	532.8333333333334	358.06666666666666	410.8	287.5
TNFRSF11B	6.4	14.4	14.5	8.4	5.3	11.3	13.1	9.3	5.1	9.0	13.4	12.0	1.9	7.6	7.7
TNFRSF11A	5.2	5.0	4.5	8.7	3.6	17.4	18.8	23.4	20.9	24.9	16.5	27.1	17.7	16.1	3.8
RAP1GAP	51.9	67.8	40.266666666666666	42.53333333333333	43.0	37.63333333333333	59.5	30.900000000000002	52.29999999999999	54.133333333333326	50.93333333333333	46.699999999999996	52.833333333333336	44.699999999999996	22.900000000000002
SOCS2	43.9	23.8	24.0	41.8	37.6	24.5	16.1	34.5	5.4	17.1	29.2	21.3	12.2	11.7	21.1
SOCS3	154.0	231.45	160.7	65.8	166.9	82.35	61.300000000000004	68.8	125.0	79.95	75.0	38.599999999999994	90.85	83.14999999999999	31.0
SBNO2	187.63333333333333	115.93333333333334	68.0	48.46666666666667	94.0	82.5	58.56666666666666	40.233333333333334	65.53333333333333	52.199999999999996	137.43333333333334	66.46666666666667	68.06666666666666	69.66666666666667	64.26666666666667
BCL2L11	4.65	11.45	7.5	8.25	6.05	4.3	4.7	3.3	7.1	8.1	5.5	7.1000000000000005	4.05	6.6499999999999995	4.15
SOCS1	20.95	24.05	31.05	13.1	26.8	4.1	2.9000000000000004	6.85	8.649999999999999	4.85	12.399999999999999	11.65	19.049999999999997	3.8	13.9
PMVK	112.9	106.9	95.9	92.3	132.9	121.3	71.7	209.1	166.5	153.7	176.8	107.2	70.4	70.7	70.0
NPTX1	2.1	11.7	2.9	5.5	6.7	4.8	12.0	10.5	1.8	1.5	3.4	8.5	9.0	4.5	3.7
SOCS6	14.049999999999999	13.100000000000001	15.850000000000001	13.3	7.3	31.200000000000003	27.799999999999997	25.5	18.35	18.35	28.65	14.850000000000001	15.1	21.4	18.95
NPTX2	31.8	30.4	36.0	86.4	63.1	33.9	70.7	70.5	64.1	82.9	36.8	79.4	33.2	62.6	22.6
SOCS7	23.4	32.1	24.3	19.3	11.0	4.4	15.8	15.8	20.4	19.5	13.1	40.0	14.6	15.0	7.7
MIR6834 /// PFDN6	59.0	38.1	54.5	41.6	76.2	38.7	34.0	61.0	59.8	35.0	42.8	37.2	32.8	49.8	47.8
MDN1	19.1	41.4	25.4	26.3	38.4	19.2	27.0	19.0	39.8	23.5	8.0	11.9	20.9	23.7	14.6
SOCS5	7.4	14.7	14.3	24.3	11.1	20.1	9.5	7.0	12.2	14.5	10.8	14.7	14.3	23.2	16.6
RP11-84A14.5	16.4	14.5	9.5	16.6	11.6	13.7	10.0	17.1	6.3	3.7	2.7	7.6	10.4	7.9	12.2
KL	5.8	1.0	5.6	4.0	1.3	6.2	4.6	0.7	1.3	0.8	0.8	0.5	3.0	3.1	0.8
TIA1	26.8	19.0	25.0	29.0	10.6	29.8	31.0	14.8	22.5	24.3	14.4	27.8	25.6	37.7	45.7
DR1	52.7	42.3	42.95	66.25	35.5	61.5	60.9	56.0	47.2	62.900000000000006	46.0	67.45	74.3	77.6	143.1
EIF4A2 /// MIR1248 /// SNORA4 /// SNORA63 /// SNORA81 /// SNORD2	1447.6	965.5	1760.3	1412.8	701.6	1085.6	994.4	1020.8	986.9	727.4	612.3	971.9	895.0	810.3	1127.6
BRPF1	49.7	25.2	20.9	20.5	42.2	48.9	5.5	28.4	42.2	6.3	30.8	30.1	35.4	36.6	41.0
BDNF	8.65	4.2	3.5	2.75	7.8999999999999995	7.1	5.6	0.65	7.55	4.800000000000001	3.15	6.5	2.25	4.15	6.550000000000001
GFPT2	1630.3	901.6	758.0	1195.4	1174.3	1414.5	1174.1	1148.5	1580.6	1232.6	1311.1	862.0	957.4	1480.4	507.8
GFPT1	33.0	81.9	127.7	69.6	42.4	99.2	105.3	91.6	132.6	131.8	36.5	72.2	88.7	91.3	105.9
TNFRSF10C	32.9	37.5	45.2	47.7	16.5	8.2	12.0	32.0	32.4	57.5	15.1	45.6	42.4	33.7	38.2
TNFRSF10B	145.2	146.4	92.4	130.2	211.7	149.3	134.7	103.8	127.1	141.2	197.8	166.8	148.3	200.5	235.2
TNFRSF10D	41.9	46.1	37.2	35.7	37.5	58.2	32.5	27.9	30.0	41.5	44.9	35.0	34.6	48.2	30.4
MFHAS1	7.2	50.2	20.8	26.2	40.3	9.9	37.1	30.5	29.2	44.5	36.9	56.5	38.6	59.4	29.3
TFCP2	69.9	43.15	73.95	65.55	31.1	93.15	74.35	98.39999999999999	109.8	80.6	78.85	51.8	64.95	87.9	108.15
UST	202.1	168.0	293.8	168.6	71.2	265.7	139.1	170.5	208.2	201.5	114.5	116.8	63.0	96.4	28.4
ANXA2P1	146.2	146.1	63.3	162.5	94.3	158.1	194.3	181.4	99.3	122.4	134.8	215.8	214.1	170.2	209.9
AAK1	15.459999999999999	7.620000000000002	12.56	6.9	8.760000000000002	9.16	8.58	14.139999999999997	7.0200000000000005	14.98	10.8	8.760000000000002	12.4	15.180000000000001	5.56
MDM2	8.45	5.1	13.525	5.75	6.175	10.625	3.925	7.4750000000000005	6.35	7.775	6.175000000000001	8.025	4.95	6.875	8.75
FGFR1OP	10.1	6.75	16.0	10.549999999999999	9.4	14.9	3.9	8.65	14.899999999999999	11.15	20.549999999999997	9.05	15.4	14.0	15.25
HLA-DRA	3871.5	2744.8	3506.2	3708.2	2488.4	2993.4	1810.7	3736.3	3426.8	3468.1	4893.2	2603.5	3802.9	3284.2	4212.6
TUBGCP3	49.7	34.0	58.5	58.6	35.9	54.3	67.1	50.7	44.0	50.5	42.5	50.9	58.7	56.0	70.9
MDM4	9.6	18.3	9.1	5.1	7.9	2.6	5.3	12.7	7.8	2.4	1.2	2.4	8.2	12.7	9.8
TUBGCP4	37.25	37.45	41.650000000000006	29.3	18.05	38.2	39.5	24.650000000000002	36.35	32.35	33.8	32.15	27.7	29.849999999999998	33.25
MYD88	198.0	155.2	130.6	229.4	194.9	155.1	275.5	219.2	302.0	372.2	176.8	453.0	378.3	173.5	445.1
MDM1	11.6	18.3	17.2	36.0	12.0	20.1	24.2	25.2	19.4	20.5	20.3	19.1	38.7	28.2	45.8
MOXD1	2.6	4.0	16.1	7.7	5.4	12.2	11.5	5.8	19.1	5.2	7.0	24.9	18.7	21.4	25.2
CNTNAP2	3.5	5.1	8.5	8.5	3.0	28.8	5.0	10.6	13.5	18.2	31.5	8.0	10.6	4.0	11.6
ST6GALNAC2	39.7	24.4	25.6	31.8	26.5	29.9	8.9	27.7	24.6	33.8	26.7	16.3	24.4	30.7	20.2
PPP1R13B	41.1	34.0	23.9	47.7	47.6	29.7	24.5	32.7	22.9	26.2	31.3	27.2	18.4	29.3	17.0
LINC00342	1.6	2.1	3.1	1.8	2.2	25.8	1.4	8.2	21.0	1.6	15.6	1.7	3.8	9.8	1.9
COX4I1	1147.8	1223.8	1259.6	1057.0	1340.3	1047.8	1174.0	1500.4	1172.8	1161.3	1252.3	1203.5	1084.0	1059.9	1223.0
PIK3CD	15.650000000000002	12.5	8.625	18.6	14.850000000000001	23.45	21.45	15.125	21.05	17.65	19.549999999999997	26.225	23.325	21.225	17.125
LRMP	12.1	5.9	11.4	16.3	1.5	19.2	21.9	23.3	9.9	22.3	29.1	31.0	37.8	25.0	52.9
PIK3CB	14.7	26.7	32.3	26.849999999999998	12.35	32.15	27.349999999999998	25.75	35.8	43.0	17.65	27.6	41.45	35.15	46.8
NXT2	16.0	12.8	16.1	14.3	2.5	7.5	16.7	4.7	9.3	13.1	6.3	15.2	13.7	20.5	25.1
PIK3CG	15.3	11.1	16.1	16.2	10.8	32.7	16.9	20.7	20.6	13.5	12.9	11.7	24.4	22.7	33.3
MRPL3	94.9	64.9	107.8	101.9	68.0	123.5	108.0	97.2	75.0	73.7	66.7	96.4	105.7	106.3	156.4
MB	173.7	218.9	176.5	11.6	13.3	500.3	627.5	14.3	14.2	759.0	6.0	6.8	17.9	12.9	11.5
DGCR9	16.1	12.7	8.1	5.3	13.2	32.7	12.8	2.9	21.4	17.3	25.4	9.1	25.2	20.7	16.3
MRPL9	283.4	172.9	233.3	136.6	229.3	214.8	208.0	206.1	149.6	110.5	189.7	251.0	160.0	159.8	170.7
UTY	20.5	7.0	11.6	23.9	32.5	20.9	17.0	8.3	3.2	6.1	2.0	20.2	11.7	2.3	42.7
DGCR5	2.9	2.1	2.8	1.3	1.9	2.0	1.5	3.6	2.7	1.6	1.8	1.6	1.9	1.7	2.4
SPG11	82.9	88.5	115.1	144.5	56.8	171.3	148.0	114.9	112.5	133.3	106.5	149.4	155.2	133.3	269.4
ARAP2 /// LOC101928667	10.1	1.6	10.2	4.1	2.4	10.3	9.8	3.2	9.1	11.2	1.4	18.0	15.9	19.8	27.2
DGCR2	274.9	275.0	187.1	253.1	233.1	243.4	203.9	263.3	208.8	209.7	290.9	215.9	204.4	174.9	171.3
DSP	5.1	6.6	5.4	12.6	9.1	7.1	7.2	7.3	1.2	7.1	16.2	6.2	7.9	2.2	0.6
PTCRA	16.0	17.8	20.1	22.0	15.1	19.0	55.9	19.3	13.8	24.0	21.3	30.8	28.9	20.4	10.7
EMX1	6.5	13.733333333333333	5.8999999999999995	5.566666666666666	6.5	16.23333333333333	4.266666666666667	7.733333333333333	5.6000000000000005	3.266666666666667	7.133333333333333	5.233333333333333	5.199999999999999	10.066666666666666	11.299999999999999
EMX2	28.4	15.1	4.8	13.5	4.5	2.8	7.6	9.3	6.6	9.7	8.0	8.8	13.6	8.0	2.4
PPP1R12A	12.5	36.9	27.6	34.0	26.2	23.1	23.0	18.1	15.5	23.5	22.1	16.2	26.1	28.2	36.1
DST	23.6	38.3	44.39999999999999	58.52499999999999	15.725	46.300000000000004	50.35	38.825	38.8	56.800000000000004	28.7	23.5	28.8	33.275	33.325
GSTM1 /// GSTM2 /// GSTM4	304.5	333.5	420.2	335.9	246.9	447.45	376.95000000000005	281.55	323.8	304.2	229.0	263.35	385.55	337.65	256.45
ARNT	75.65	66.55	83.2	66.35	53.599999999999994	55.75	78.7	75.45	68.85	84.6	44.45	77.0	75.2	77.4	85.35
RAD23A	344.45000000000005	374.65	310.5	284.3	407.29999999999995	235.14999999999998	264.95	230.65	266.05	230.54999999999998	257.95	273.0	236.1	206.25	235.65
RAD23B	99.05000000000001	88.44999999999999	96.35	122.10000000000001	53.9	83.4	90.65	55.4	45.3	64.39999999999999	53.5	83.14999999999999	87.5	85.75	101.05
CYP2A7	43.0	54.7	43.0	37.5	48.5	22.2	44.8	35.2	35.0	35.3	65.0	60.8	37.0	34.7	22.2
CYP2A6	39.4	40.55	40.7	36.4	31.7	31.200000000000003	39.75	30.05	35.449999999999996	28.400000000000002	36.400000000000006	46.35	33.9	33.55	27.65
PIK3CA	7.5	13.8	25.3	16.9	15.7	10.9	11.9	6.2	16.9	12.9	9.1	2.5	10.8	11.7	14.3
PIK3C3	15.2	16.6	56.2	43.3	18.3	42.1	37.8	23.7	37.6	10.6	19.8	38.9	30.6	52.8	60.3
PPP1R12B	22.65	35.5	29.0	30.7	41.4	31.049999999999997	44.6	28.650000000000002	36.4	26.9	23.349999999999998	23.25	28.950000000000003	29.95	15.7
ST6GALNAC4	132.9	112.2	133.7	80.1	151.0	98.7	100.9	120.9	148.1	144.6	127.3	134.3	110.3	132.6	84.0
PPP1R15A	996.8	1451.7	1037.5	577.4	1738.6	348.2	291.4	335.2	411.9	386.7	514.8	251.3	447.6	673.7	199.3
RNFT2	25.5	23.35	19.55	13.5	21.65	19.549999999999997	17.75	19.6	13.05	14.2	25.9	22.1	23.25	18.75	25.2
COL15A1	242.5	305.5	147.6	512.9	219.9	156.9	327.5	225.0	299.0	239.5	214.6	304.8	416.6	514.9	246.9
LRP1	775.0	569.8	440.3	548.3	801.0	608.1	675.9	364.3	747.3	616.1	832.5	526.4	347.9	327.3	182.0
LRP5	37.5	40.5	36.1	40.5	67.0	46.3	55.5	40.1	81.6	51.5	33.1	38.7	39.1	19.4	8.3
KATNB1	75.95	51.449999999999996	45.85	87.25	106.30000000000001	96.6	56.449999999999996	85.55	89.3	75.2	85.85000000000001	85.39999999999999	56.099999999999994	28.5	36.1
LRP4	12.5	14.6	11.4	11.6	9.2	4.5	15.0	9.2	9.6	13.0	7.7	13.7	7.4	11.6	7.3
LRP3	149.29999999999998	99.6	91.3	79.25	123.5	121.95	90.7	94.15	90.2	62.45	130.0	87.95	74.3	62.2	55.1
FURIN	109.6	134.2	93.4	96.7	191.6	66.5	96.7	29.6	63.8	77.5	89.3	87.3	65.1	89.1	75.8
LRP2	4.8	13.4	1.4	6.5	6.4	11.5	6.6	0.3	2.2	7.4	13.3	6.3	6.0	8.0	5.1
HSD17B10	259.6	259.0	173.2	231.8	322.1	250.0	207.0	226.2	241.2	252.8	185.0	254.2	201.7	182.9	171.4
LRP8	10.8	2.75	13.45	5.3	9.35	3.25	3.3000000000000003	6.85	6.25	8.0	12.8	8.1	4.699999999999999	10.0	5.8500000000000005
LRP6	20.5	23.5	19.6	23.5	20.4	30.2	6.2	21.6	25.1	18.9	35.1	18.3	17.0	10.9	11.2
PTPRZ1	1.3	0.2	1.0	5.1	1.3	1.4	0.9	1.8	6.9	6.2	8.6	1.1	1.2	1.3	0.5
KATNA1	14.2	10.149999999999999	16.150000000000002	11.3	9.75	22.25	7.65	11.45	11.8	11.399999999999999	13.35	13.0	9.9	13.700000000000001	22.3
CECR7	124.2	131.6	109.2	105.0	172.0	59.3	123.3	91.0	99.9	107.6	45.8	99.4	117.9	112.9	73.8
SLITRK3	3.0	8.1	1.6	2.4	1.7	16.3	1.8	1.5	1.8	3.3	4.0	3.1	4.5	3.8	2.0
SLITRK5	3.6	2.6	11.4	3.0	2.4	8.5	2.6	6.1	7.2	3.2	1.4	2.7	3.7	2.8	1.6
PCBD1	175.9	113.5	140.2	89.7	117.2	156.5	157.6	144.0	163.2	149.6	148.1	138.9	85.9	91.2	88.3
CNNM2	9.85	18.0	13.200000000000001	9.75	11.05	15.700000000000001	10.05	3.65	10.9	11.25	4.75	6.25	5.3500000000000005	16.85	9.55
AAMP	169.2	144.7	112.5	121.1	166.7	129.7	110.6	118.6	151.2	150.9	137.0	113.6	134.1	94.4	87.3
DUT	438.5	457.9	462.9	544.6	563.7	474.4	496.5	527.8	354.8	346.6	459.3	522.4	473.9	360.0	461.1
TIE1	56.8	48.2	52.8	85.9	67.1	43.2	52.7	45.6	55.5	51.7	56.5	23.4	64.0	64.2	30.4
BAIAP2	148.2	96.69999999999999	196.8	118.05000000000001	168.39999999999998	103.1	86.5	96.0	115.25	102.4	104.8	142.89999999999998	75.6	63.900000000000006	67.69999999999999
BAIAP3	23.3	20.6	13.6	16.0	15.7	18.8	40.8	16.7	19.6	46.5	18.2	60.9	19.1	30.2	14.8
LOC101928625 /// MED21	25.1	23.35	56.900000000000006	36.9	19.25	50.05	21.05	21.55	16.45	21.45	14.45	38.25	20.7	28.1	54.050000000000004
PC	75.2	88.0	86.1	49.7	159.3	31.6	28.2	56.8	69.0	48.2	22.8	37.1	30.1	35.0	6.9
CYP4A11 /// CYP4A22	25.5	16.45	25.0	18.3	15.35	9.1	38.0	22.450000000000003	35.4	23.1	26.5	27.15	27.4	35.75	26.15
CDR2L	49.8	57.599999999999994	35.15	59.650000000000006	54.550000000000004	59.0	72.85	45.0	75.9	51.400000000000006	65.15	73.1	93.0	90.15	49.5
SPG20	26.6	27.0	61.8	38.4	29.2	33.2	29.9	28.8	19.1	26.4	18.7	21.7	16.3	22.5	42.1
EPHB6	28.4	23.9	25.0	26.3	41.6	28.3	18.7	29.6	27.7	41.8	36.9	24.2	13.0	25.1	4.0
RTCA	21.8	18.4	32.3	28.5	14.5	35.4	31.6	38.4	21.3	28.4	17.6	33.7	40.8	42.6	72.6
RTCB	200.8	164.6	168.3	153.6	149.8	235.5	223.4	196.9	168.0	188.0	185.4	209.5	226.8	217.8	183.1
EIF4A3	280.4	295.2	260.7	206.3	292.3	213.0	241.9	240.6	244.4	225.1	219.1	254.7	263.3	298.2	256.9
TONSL	2.3	3.7	6.1	4.7	5.0	4.4	5.7	5.4	7.0	5.8	7.1	4.8	6.3	5.7	3.6
UBE2L6	225.4	210.1	214.8	176.6	153.9	177.1	254.2	322.5	348.5	269.6	293.1	311.9	608.1	294.5	412.5
ARR3	92.4	252.8	45.7	74.2	51.0	39.8	102.6	141.5	51.0	51.8	42.1	47.4	40.9	41.7	51.9
NUBP1	75.0	109.4	77.7	91.6	97.3	81.1	124.1	122.8	115.9	125.8	88.7	152.7	111.8	111.9	121.1
UBE2L3	270.3	264.15	263.0	253.39999999999998	242.85	287.4	298.25	288.8	280.1	285.25	321.2	312.65	346.95	304.05	343.05
TCL1B	45.2	52.4	38.0	43.2	56.7	22.7	50.2	54.2	28.1	47.6	19.3	75.7	40.5	27.8	23.3
AGO2 /// CASC7 /// CASC7 /// DQ574852	0.9	3.0	1.7	4.7	8.7	18.0	1.7	7.6	10.0	3.6	13.0	11.9	1.7	6.9	7.1
TCL1A	5.4	37.8	27.4	39.1	10.7	33.9	38.6	23.7	51.4	36.1	46.2	116.9	97.3	41.2	25.6
DHX57	4.0	3.5	7.8	5.9	3.6	10.2	10.7	11.0	5.6	14.3	13.2	2.8	6.4	11.6	13.9
BCAP29	17.96666666666667	26.666666666666668	34.13333333333333	33.26666666666667	15.200000000000001	27.333333333333332	28.599999999999998	22.833333333333332	18.099999999999998	24.566666666666663	19.866666666666664	33.666666666666664	34.333333333333336	38.833333333333336	21.5
RCC1	88.15	41.55	88.5	54.65	79.85	51.0	29.349999999999998	58.0	48.7	51.4	61.45	43.05	51.2	69.2	43.45
EPHB2	50.099999999999994	36.833333333333336	40.233333333333334	56.76666666666667	48.46666666666666	77.5	87.13333333333333	72.63333333333333	68.06666666666666	79.73333333333333	88.13333333333334	91.96666666666668	104.86666666666667	99.33333333333333	39.766666666666666
EPHB1	7.8	5.1	3.4	6.0	4.4	6.4	4.5	13.4	11.1	12.8	32.1	9.0	19.7	17.1	16.2
EPHB4	117.7	45.7	46.2	100.6	121.4	36.9	63.8	66.2	86.9	57.8	74.5	51.4	52.4	94.5	30.4
EPHB3	11.3	26.3	10.7	26.1	19.4	11.1	35.7	21.1	20.1	31.7	41.7	34.8	48.4	36.4	32.5
EPHA5	2.0666666666666664	1.9000000000000001	2.766666666666667	3.3000000000000003	2.0333333333333337	1.9000000000000001	2.0333333333333337	1.8333333333333333	2.3000000000000003	3.533333333333333	9.333333333333334	4.2	1.9333333333333336	1.7	4.366666666666666
ARSA	94.2	107.1	71.1	71.5	75.4	59.5	98.2	84.5	72.3	118.3	93.9	105.1	118.4	112.7	64.2
EPHA4	15.8	32.4	23.6	50.8	22.6	10.2	8.3	6.2	7.8	20.1	28.6	5.3	13.6	12.3	17.4
ENTPD1	49.6	33.3	37.6	74.2	18.0	101.8	52.6	43.4	38.8	59.4	40.8	82.6	86.0	105.6	203.2
EPHA7	1.0	1.4	1.1	1.5	0.2	0.2	0.1	0.5	0.4	0.4	0.5	0.2	0.2	0.2	0.4
COX17 /// POPDC2	184.2	146.6	151.1	107.6	97.7	102.1	111.2	190.8	119.7	109.0	138.6	111.6	123.4	92.8	151.9
ENTPD2	48.4	53.3	63.6	54.8	47.6	50.6	34.0	23.7	53.9	64.5	27.8	49.7	61.5	45.4	42.7
ENTPD3	14.8	4.7	0.9	1.8	7.0	10.4	7.3	3.3	13.7	1.2	10.3	2.0	0.9	1.1	1.0
MUSK	6.4	9.8	8.65	17.2	10.0	7.8	12.95	7.949999999999999	7.95	9.55	15.3	11.75	10.200000000000001	10.5	8.15
ENTPD4	24.2	33.8	49.4	59.5	45.7	38.6	54.0	47.8	44.5	45.9	34.5	37.2	50.8	46.4	57.5
ENTPD5	4.4	22.6	23.9	23.5	21.2	36.6	8.9	16.1	13.8	28.1	14.9	6.9	29.8	8.6	7.4
SLC34A1	5.3	14.0	5.6	24.1	8.5	12.0	6.5	12.3	15.7	18.7	8.4	18.8	4.7	8.0	11.0
ENTPD6	258.9	226.9	278.3	221.2	389.3	200.7	195.6	238.8	295.3	228.0	212.5	199.8	250.5	251.7	139.1
GCAT	141.1	87.9	91.0	69.1	117.5	81.3	79.1	76.4	96.8	60.6	109.4	57.7	44.5	76.7	62.3
MXRA8	837.4	928.3	679.7	911.0	1013.6	785.5	1205.9	645.5	849.0	1051.3	915.3	965.7	596.1	705.4	339.0
ULK2	16.2	24.9	6.45	21.049999999999997	19.45	15.05	12.899999999999999	15.299999999999999	16.9	18.0	12.4	24.45	19.4	18.65	12.350000000000001
LPPR4	7.4	13.0	11.6	17.7	9.0	3.5	15.8	8.0	5.7	12.4	24.4	16.8	12.3	13.3	27.6
DXO	104.4	83.5	62.3	49.0	41.4	64.8	48.3	63.2	67.9	55.5	59.5	76.2	56.4	48.9	37.0
ULK1	251.1	163.6	188.9	179.3	243.6	253.5	158.7	136.0	148.2	112.7	201.1	144.7	172.0	162.5	165.9
MXRA7	573.9	507.5	400.8	654.2	648.9	640.2	634.7	789.5	624.5	588.9	555.5	550.2	344.4	390.8	312.0
DGCR6 /// DGCR6L	284.9	403.3	299.7	331.2	443.4	342.2	433.8	485.8	387.5	444.8	446.1	478.0	402.2	333.1	249.1
EPHA1	2.7	3.2	5.8	3.0	2.3	4.2	4.5	3.1	4.2	5.9	4.4	3.3	3.3	2.5	3.2
DTX2 /// LOC102725292	34.0	42.7	65.0	42.7	62.9	49.6	51.2	33.3	35.9	46.6	50.3	34.0	30.5	40.6	54.0
C1orf216	59.9	61.8	51.5	62.4	86.2	66.1	59.4	90.0	94.1	92.6	56.5	68.4	61.1	72.7	44.7
MXRA5	186.1	89.1	97.3	631.1	256.8	620.6	821.3	659.8	727.3	716.3	1492.1	1027.5	1105.0	945.9	795.4
EPHA3	19.6	4.6	14.7	18.2	1.9	24.4	14.8	12.1	18.9	15.8	20.0	6.7	14.2	15.5	10.3
EPHA2	50.7	60.0	47.9	101.9	73.7	32.9	47.6	52.0	41.5	60.1	59.7	53.2	51.9	45.5	42.7
GCDH	50.349999999999994	51.85	65.05	49.7	87.5	46.1	54.0	40.2	56.6	44.15	41.05	46.25	49.599999999999994	43.25	42.8
PAXIP1	62.5	67.4	72.5	79.8	58.8	101.0	78.5	62.1	55.7	54.9	35.3	68.7	64.0	64.1	63.2
PEX11A	26.2	47.1	30.5	25.7	29.5	7.6	20.5	15.5	28.0	18.2	13.9	26.0	16.5	10.5	11.2
PEX11B	105.5	116.8	117.4	161.2	140.1	161.1	233.7	212.9	198.4	207.8	107.8	244.2	206.7	143.5	185.0
PIK3R4	3.7	24.2	16.6	17.5	6.9	37.9	24.5	17.1	17.5	20.0	30.0	28.0	19.9	14.5	35.3
SUPT4H1	227.4	173.2	154.6	137.0	146.2	192.4	163.9	148.1	176.8	174.7	211.8	161.0	132.7	163.9	151.9
PIK3R3	56.13333333333333	45.03333333333333	53.96666666666667	51.6	57.03333333333333	40.6	40.6	43.13333333333333	36.9	38.233333333333334	26.7	45.9	54.03333333333334	53.63333333333333	37.5
PIK3R2	65.05	86.80000000000001	77.5	64.15	71.2	103.19999999999999	90.45	67.15	94.8	98.80000000000001	107.15	86.45	94.69999999999999	87.75	51.75
MST1R	29.3	29.9	5.5	6.0	15.3	18.7	24.5	15.2	6.1	25.6	13.0	7.6	28.2	6.4	13.2
PTTG1IP	592.5	530.1	400.1	731.0	599.3	703.2	875.4	775.5	513.7	690.2	884.4	868.6	934.2	798.4	1150.1
RTF1	31.0	35.4	28.5	35.9	24.5	55.2	33.1	24.7	27.1	34.3	28.1	21.8	39.4	34.8	38.0
PIK3R1	21.4	34.4	50.3	22.95	21.700000000000003	23.1	17.9	21.45	17.8	24.8	14.100000000000001	18.35	15.5	18.65	20.5
MST1L	20.3	17.8	14.6	10.9	5.6	14.1	12.0	13.3	8.8	21.8	12.5	2.1	10.7	10.5	9.6
OSGEP	47.8	34.0	31.8	36.8	35.9	24.7	54.1	48.9	39.6	41.0	41.4	47.5	32.4	27.8	24.9
ART3	0.7	0.3	0.4	0.4	0.7	0.4	0.6	0.4	0.8	0.3	1.4	0.3	0.6	0.6	0.3
UBE2J1	54.5	59.8	59.35	76.3	41.25	90.15	54.05	59.3	58.849999999999994	57.199999999999996	53.7	73.15	111.65	130.5	107.1
ERC2-IT1	6.9	10.3	10.0	13.9	6.5	2.7	6.6	11.0	7.7	7.7	1.2	14.9	13.2	5.0	4.6
ART4	8.0	15.1	6.5	7.0	9.3	10.8	7.9	5.7	8.0	9.6	8.7	5.2	10.0	9.4	3.4
ART1	6.3	18.3	14.0	4.5	14.4	11.3	24.3	14.1	21.1	16.5	2.0	14.3	8.2	14.1	5.4
DHX30	220.6	179.5	167.4	176.4	336.9	198.3	143.9	172.2	210.6	148.6	225.0	133.5	105.6	124.7	138.1
PCBP3	258.5	350.7	259.4	321.9	288.9	246.2	516.8	221.8	381.5	410.1	324.4	456.5	492.4	351.0	283.3
PCBP4	45.75	26.05	30.35	23.450000000000003	57.0	42.9	31.05	36.25	20.7	33.349999999999994	45.5	30.349999999999998	33.2	26.900000000000002	15.0
DHX34	17.0	29.9	22.9	5.9	17.2	10.1	13.8	8.6	3.7	3.7	10.5	19.0	12.7	5.3	17.3
SI	1.4	6.0	6.9	2.0	0.4	7.5	3.7	4.8	4.0	0.8	0.7	3.9	1.4	7.2	0.8
PCBP1	783.9	797.3	571.0	705.2	710.2	682.9	544.2	721.9	634.4	698.8	673.4	551.3	607.1	675.5	780.2
PCBP2	876.5666666666666	924.9	860.5	852.2333333333332	998.9666666666666	705.1666666666666	843.0333333333333	744.6333333333333	751.0666666666667	838.2999999999998	679.7666666666668	753.7666666666665	722.2666666666668	578.0333333333333	397.43333333333334
DHX38	137.6	146.6	140.6	137.9	198.5	125.4	127.3	153.4	156.8	137.2	126.9	119.3	130.7	139.4	117.0
ZBED1	506.7	535.1	441.2	554.9	662.8	498.2	536.6	451.0	509.4	571.5	595.1	501.0	535.4	562.5	542.7
ARSF	4.6	3.1	2.5	2.4	3.0	3.8	4.6	7.5	11.4	2.1	11.2	4.1	4.3	4.1	4.2
RCE1	9.3	2.9	5.4	6.8	4.6	4.4	6.5	4.2	4.1	3.7	12.3	7.6	5.9	9.1	5.2
ARSD	23.1	14.0	6.0	7.2	10.0	5.3	24.0	17.4	28.6	16.1	19.6	17.7	39.7	38.6	22.7
N4BP3	13.2	4.1	30.9	12.8	3.5	5.0	1.9	5.6	4.2	4.2	35.0	9.9	3.1	5.2	12.5
RAB11FIP2	4.4	17.1	20.5	22.7	8.7	20.8	10.2	7.3	13.0	12.3	15.0	2.3	12.3	13.4	18.8
ARSE	63.1	77.1	84.0	80.1	88.0	81.0	109.4	72.1	76.6	92.1	103.3	96.0	73.9	43.1	50.3
RAB11FIP3	53.5	29.0	29.9	32.8	62.9	40.6	24.3	29.9	9.5	14.6	36.7	22.5	22.0	6.5	30.1
ARSB	32.2	12.6	14.7	10.4	13.5	32.3	16.8	26.7	28.2	48.6	36.9	20.6	34.1	32.0	44.4
N4BP1	27.8	43.7	35.0	32.8	20.6	33.7	38.7	36.4	32.4	30.8	40.2	36.3	64.0	55.6	85.9
ZBED4	14.5	21.4	21.5	20.8	22.7	34.8	45.6	21.9	20.1	21.8	26.9	34.8	33.1	39.6	27.3
RAB11FIP5	148.0	161.0	134.8	149.8	123.8	147.7	148.9	115.3	126.3	150.3	140.2	172.4	97.4	164.9	131.7
WWTR1	186.2	232.5	149.5	264.5	136.0	285.6	295.5	263.7	195.5	282.6	167.9	218.2	148.5	189.8	156.9
MICAL3	47.8	65.6	50.3	44.0	67.8	42.3	53.8	38.0	55.3	46.9	35.4	38.4	32.7	40.2	24.3
MICAL2	37.849999999999994	55.150000000000006	46.45	77.05	88.55000000000001	80.6	87.8	91.19999999999999	77.0	85.25	76.65	95.85	94.45	103.14999999999999	84.55000000000001
RNU86 /// RPL3 /// SNORD83B	3338.2	2263.5	3053.3	2827.0	3607.0	2737.4	1727.4	3457.8	2630.2	2600.4	3547.0	2339.7	2160.9	2101.9	2334.8
ANKRD36 /// ANKRD36B /// ANKRD36C	6.0	7.0	9.2	9.7	7.7	16.6	2.9	6.0	4.5	10.2	26.9	1.1	9.0	0.9	2.1
TF	71.4	184.3	114.3	85.5	60.3	19.7	19.8	23.3	17.2	11.1	15.3	18.8	7.4	16.5	51.9
TG	6.3	8.5	6.6	7.1	5.4	10.9	6.7	10.3	7.0	6.2	8.5	4.1	8.1	7.9	4.3
TH	13.4	20.8	25.1	22.3	12.1	17.5	20.0	21.5	30.3	29.7	16.3	20.7	27.2	28.0	20.1
ARTN	44.15	67.9	64.55	53.85	53.75	45.8	67.2	46.599999999999994	79.5	95.35	51.15	79.45	52.5	73.7	43.25
DHX29	13.6	7.9	15.9	20.0	0.9	23.3	25.6	17.9	19.3	21.6	8.1	6.3	24.8	24.8	29.1
LOC100509646 /// PRY /// PRY2	2.6	1.9	3.1	2.3	4.2	6.2	2.4	3.4	2.0	1.7	5.8	7.9	1.7	1.7	5.0
AARS	402.1	398.5	364.7	420.3	440.9	335.8	292.5	332.7	399.7	285.1	321.6	316.7	302.2	296.5	197.0
PCSK2	13.7	20.6	3.4	9.4	16.9	13.6	7.2	4.3	5.1	10.4	6.3	12.0	5.4	13.9	6.0
Il10	12.5	21.6	6.1	4.7	9.7	3.9	2.7	6.6	3.1	15.8	13.6	2.9	3.6	6.1	5.2
PCSK1	25.4	29.0	23.1	69.9	38.6	42.4	36.7	33.8	22.1	29.4	33.7	77.0	29.2	34.9	15.0
TNFRSF13B	76.9	95.6	68.9	86.2	85.8	87.5	103.6	93.4	101.7	98.9	76.9	140.3	122.8	114.1	57.5
CETN1	13.8	2.3	11.9	2.3	2.7	7.6	3.7	2.4	11.6	0.8	6.7	1.5	2.9	9.3	8.2
CETN2	109.2	79.5	104.6	106.8	41.4	232.7	173.0	251.7	189.7	118.2	100.2	145.0	134.2	98.4	142.9
CETN3	26.25	24.400000000000002	54.349999999999994	57.75	22.3	51.349999999999994	39.55	46.2	33.25	45.0	23.35	56.6	39.35	40.550000000000004	35.6
AATK	52.6	86.1	53.8	48.3	48.0	94.3	137.1	41.9	115.8	51.2	40.3	116.2	51.8	45.8	36.9
PCSK7	23.0	18.1	15.5	29.5	44.9	39.9	35.6	20.5	33.6	49.5	14.1	37.0	41.1	24.0	24.2
SLC7A11	30.4	65.5	44.4	63.0	38.4	40.6	71.7	35.1	44.8	54.9	66.6	40.7	56.3	48.1	46.6
WASL	14.75	6.8	5.800000000000001	3.2	2.5	7.5	3.8499999999999996	4.1	5.199999999999999	3.4000000000000004	3.75	5.75	3.3	5.05	4.1
IKBKAP	10.5	19.9	22.6	32.5	18.1	20.9	27.2	25.5	26.9	23.0	18.8	20.0	26.5	25.2	36.7
AATF	356.7	347.2	375.9	302.8	370.3	204.8	224.4	261.8	298.1	213.9	207.1	216.7	221.8	286.4	253.1
PCSK5	19.9	13.8	21.6	32.5	46.4	36.5	36.2	24.5	24.4	37.1	29.5	43.3	24.6	30.8	38.9
GNGT1	1.7	0.6	2.5	0.6	2.0	1.9	1.3	0.8	0.9	0.7	1.4	1.9	0.8	0.8	1.1
HYAL1	66.45	63.9	36.6	64.85	58.2	64.1	69.05	56.25	64.9	68.75	49.65	72.9	29.4	71.05	20.85
HYAL2	549.1	358.5	371.6	405.2	442.6	287.6	301.2	290.4	361.0	330.5	634.6	369.4	351.7	375.3	262.9
HYAL3	4.7	5.1	3.6	6.0	3.1	6.6	3.4	4.1	5.9	5.0	8.1	7.7	5.2	3.7	3.9
ENC1	54.1	77.8	71.7	117.0	88.5	163.1	121.9	126.7	111.1	154.2	207.6	98.8	91.5	126.2	72.7
DHX15	26.7	46.1	63.6	62.0	32.5	54.2	32.8	43.5	40.5	42.5	40.5	47.7	56.1	47.5	125.1
DHX16	104.2	80.6	59.6	35.3	84.6	80.5	56.6	60.0	57.7	51.9	84.5	76.7	48.7	77.8	74.7
SSSCA1	158.7	178.8	126.0	125.5	193.9	104.5	124.6	132.9	200.2	145.6	113.2	142.4	130.7	148.0	112.3
AASS	3.8	8.4	28.2	6.5	11.4	3.2	10.9	2.3	8.3	13.3	1.6	8.1	2.9	2.2	3.5
NCOA1	133.85	150.75	108.80000000000001	151.15	128.35	132.25	130.9	125.95	136.05	154.39999999999998	108.80000000000001	86.8	104.0	142.45	169.85
NCOA2	20.55	22.6	48.7	47.55	21.05	35.05	46.15	23.450000000000003	30.95	45.4	16.4	22.45	25.25	37.3	51.199999999999996
WARS	416.0	266.4	143.9	302.0	289.3	198.4	191.9	192.3	588.3	184.3	598.4	192.8	823.7	563.3	512.1
NCOA6	82.1	76.3	82.3	76.5	67.9	103.8	67.6	62.0	82.6	70.7	96.7	59.0	81.9	88.7	79.6
NCOA3	24.2	50.2	76.7	86.7	86.0	44.6	49.1	46.6	46.4	44.7	34.0	31.9	49.6	56.6	105.8
NCOA4	187.0	320.7	572.8	462.4	159.3	580.6	504.8	373.1	267.0	488.6	301.0	578.9	463.0	405.5	583.1
VSNL1	35.9	22.5	57.8	36.4	33.3	41.0	25.6	24.3	25.1	31.7	25.9	27.3	35.3	28.9	14.9
CRELD1	91.7	88.1	73.3	60.4	105.1	89.8	60.4	72.5	74.5	57.6	105.2	58.9	53.2	72.0	51.1
SFI1	251.60000000000002	66.56666666666666	746.6999999999999	663.8666666666667	998.8000000000001	257.9	74.73333333333333	799.1	579.0666666666667	609.7666666666667	473.90000000000003	69.86666666666666	453.8333333333333	358.76666666666665	883.2666666666665
IGHMBP2	162.0	214.7	139.7	151.3	164.3	191.9	242.3	138.5	198.3	196.3	160.8	219.8	211.8	181.9	142.2
NEDD9	39.7	29.5	35.5	35.3	24.3	25.5	25.8	8.5	17.1	25.4	11.6	21.9	34.1	23.2	66.4
CRIP2	1049.7	862.9	602.9	1191.1	1245.5	995.1	900.2	903.6	983.7	918.7	1108.1	812.6	670.8	845.7	876.3
NEDD8	717.8	591.1	698.6	553.8	639.7	562.0	596.3	889.8	734.5	589.7	596.6	614.2	573.1	549.3	642.8
CRIP1	1312.8	1019.8	906.3	2102.8	924.3	1945.3	1934.6	2265.3	2101.1	2082.8	2492.9	2468.0	2239.2	1968.8	3108.0
ARVCF	169.2	232.1	162.3	165.5	199.1	199.1	303.9	156.4	273.5	219.4	188.2	297.0	241.6	245.9	152.9
MAGEA3 /// MAGEA6	3.95	2.1	6.2	3.9	2.25	6.15	3.2	1.8	6.1499999999999995	4.05	5.3	2.3000000000000003	2.4	2.55	2.7
SAMM50	130.6	92.0	119.8	132.6	109.0	208.4	111.0	160.4	113.3	117.4	131.9	87.1	91.2	119.6	111.0
FAM172A	68.7	97.5	110.2	171.5	116.0	123.8	158.3	98.3	146.7	180.7	88.8	109.3	106.0	147.0	69.8
RPL21 /// RPL21P28 /// SNORA27 /// SNORD102	2517.3	1822.0	2015.9	1742.6	1445.9	1624.4	1591.4	2350.8	1559.7	1423.5	1605.7	1792.7	1698.4	1580.8	1542.6
BCAP31	1528.5	1580.1	1517.5	1280.2	1824.2	1602.1	1401.5	1556.2	1389.1	1513.9	1613.3	1530.2	1150.3	1300.4	1412.0
YIPF1	75.8	68.9	49.5	42.4	64.0	73.9	62.7	57.7	73.1	69.6	63.8	108.5	90.2	86.7	80.5
YIPF2	161.7	220.1	181.1	197.8	123.8	148.5	234.4	157.7	190.7	261.9	113.5	198.2	162.8	177.9	125.8
GCH1	29.7	45.0	24.1	47.6	42.5	29.3	31.2	19.9	22.6	17.2	37.0	40.4	76.3	57.6	170.9
YIPF3	100.5	90.4	80.9	90.7	114.5	85.1	87.5	94.4	126.8	137.9	88.0	102.9	69.1	103.0	74.6
YIPF4	8.0	5.3	7.05	8.45	7.35	11.55	11.8	18.75	9.55	7.65	22.7	7.55	4.85	15.8	14.05
GCGR	5.7	4.3	2.7	3.7	5.9	2.2	5.8	3.5	3.2	3.2	3.1	3.4	4.4	3.7	2.9
HUWE1	85.76666666666667	90.76666666666667	77.2	114.66666666666667	123.76666666666665	96.33333333333333	116.60000000000001	91.10000000000001	123.66666666666667	100.7	91.2	97.3	101.60000000000001	99.23333333333335	57.666666666666664
KLK13	28.450000000000003	61.400000000000006	50.900000000000006	48.7	31.299999999999997	41.3	50.65	28.7	40.45	46.400000000000006	46.0	44.55	50.2	53.9	36.6
UBE2G1	44.7	33.7	38.8	29.299999999999997	19.450000000000003	45.8	59.55	41.55	47.2	48.45	25.599999999999998	61.3	56.5	72.05	58.0
UBE2G2	248.9	192.8	243.4	254.3	456.9	272.8	194.9	196.9	193.1	176.0	266.4	147.8	180.2	192.9	196.5
KLK10	10.4	8.4	4.3	2.1	5.6	3.0	17.3	1.4	3.4	12.3	15.9	12.4	7.5	11.7	2.7
KLK11	1.3	1.6	3.2	3.4	2.4	4.5	1.5	1.4	1.5	6.8	2.2	2.1	1.7	2.5	4.2
XK	5.7	9.5	9.7	14.7	13.8	2.7	17.7	9.3	4.1	12.8	5.9	18.9	14.8	14.0	9.8
THEMIS2	210.6	137.3	135.9	105.2	117.8	145.7	134.5	158.8	136.8	244.1	212.7	177.2	217.7	279.6	598.2
CCNG2	59.400000000000006	65.55	110.05000000000001	71.65	36.0	75.3	56.0	52.449999999999996	43.75	52.3	44.05	74.85	52.9	64.8	65.4
NEDD4	8.9	8.4	18.9	8.8	9.8	17.2	16.8	4.3	2.9	11.1	8.9	9.0	11.6	18.4	12.8
CCNG1	37.6	32.7	79.6	31.5	9.0	72.0	50.3	28.4	33.3	36.2	45.8	46.5	43.3	36.8	69.4
YIPF6	21.1	33.8	42.7	49.5	41.0	57.5	44.0	33.8	42.9	53.0	35.0	34.3	33.2	35.8	50.9
TARDBP	197.8	271.5	273.7	274.3	171.8	281.2	239.4	201.1	208.0	240.7	176.9	191.9	230.6	185.8	337.8
MAD2L1	5.266666666666667	2.3333333333333335	4.066666666666667	4.366666666666666	2.4	6.333333333333332	1.5666666666666667	3.1	3.8000000000000003	5.3	4.066666666666666	2.466666666666667	6.633333333333333	6.433333333333334	6.466666666666668
LOC101928061 /// SERP1	126.2	181.6	203.9	269.6	132.2	254.1	310.1	185.8	192.5	246.7	134.7	303.7	270.6	258.1	378.9
SH3GL3	20.3	1.4	12.9	11.4	4.1	8.8	9.2	15.8	14.3	18.0	2.4	17.6	11.5	17.4	4.0
KLHL35	27.333333333333332	41.63333333333333	43.43333333333334	39.49999999999999	41.13333333333333	35.73333333333333	41.5	37.46666666666667	41.50000000000001	36.96666666666666	40.7	46.800000000000004	31.066666666666666	30.400000000000002	29.700000000000003
CCND3	162.5	205.85	204.75	252.4	277.95	103.94999999999999	202.45	121.85000000000001	276.55	189.6	117.60000000000001	188.8	236.5	228.6	196.39999999999998
CCND2	121.94999999999999	154.6	156.65	140.05	89.60000000000001	171.35	217.75	183.0	181.10000000000002	203.75	123.05	157.0	143.15	163.55	87.0
CCND1	353.1666666666667	301.76666666666665	449.3333333333333	509.8333333333333	296.2	489.0	433.90000000000003	490.3	423.8	373.8666666666666	354.5	279.7	359.23333333333335	324.3333333333333	310.40000000000003
BANF1	756.9	728.3	704.1	672.3	734.2	521.9	667.3	790.6	1048.1	801.7	655.8	738.3	706.4	696.4	456.9
PAMR1	43.1	9.8	7.4	76.2	4.1	7.0	30.9	6.1	29.3	17.8	64.2	11.3	22.7	22.4	22.6
SH3GL2	3.9	19.8	9.0	10.1	8.5	6.7	7.9	7.1	3.7	12.7	3.1	1.6	8.3	9.8	0.4
SH3GL1	191.4	209.3	125.3	136.4	147.1	110.8	146.6	131.4	154.2	142.9	160.9	150.8	123.7	121.9	61.8
PDGFRB	451.70000000000005	460.85	271.2	432.45000000000005	709.4	346.9	510.75	242.85	271.3	302.9	540.7	414.4	254.35000000000002	305.5	163.10000000000002
PDGFRA	87.9	123.025	91.9	130.3	57.725	184.17499999999998	156.85	105.0	100.0	142.375	136.575	101.975	76.175	110.3	79.45
CYBB	98.6	87.5	172.8	395.6	14.2	391.4	327.1	290.0	103.2	328.2	210.4	172.4	352.8	417.8	828.4
CYBA	1409.7	1010.6	1550.9	1277.6	1236.1	1463.1	1351.7	2567.2	2727.0	2440.4	2067.7	1899.0	2240.6	2195.4	1849.6
IGHG1 /// SKAP2	7.6499999999999995	9.15	21.9	18.05	14.2	107.80000000000001	79.75	122.15	509.65	47.150000000000006	464.1	472.5	413.1	266.05	113.1
PDGFRL	214.3	216.3	181.5	235.2	145.5	192.4	261.5	286.3	235.2	162.2	259.2	228.1	87.2	180.1	195.7
PROCR	515.7	282.1	259.0	342.1	729.4	319.1	358.2	632.1	227.1	312.3	387.4	292.4	223.6	235.9	182.5
CCNE2	3.4	0.8	2.1	0.4	0.6	5.6	4.4	3.3	1.0	2.3	3.0	0.4	3.7	0.8	5.7
CCNE1	9.25	7.05	17.85	7.699999999999999	5.95	12.95	8.2	9.9	7.550000000000001	20.5	10.2	10.05	16.4	17.7	15.15
C9orf114	68.2	13.9	17.6	12.5	72.0	15.5	13.1	20.2	28.0	17.1	35.3	19.8	18.2	13.9	17.4
JUP /// KRT17	317.9	450.1	415.8	422.9	352.6	325.3	464.7	315.9	437.1	440.4	312.1	469.8	563.8	405.5	375.9
UBE2V2	15.6	25.4	24.3	29.6	19.5	28.5	17.1	16.6	28.9	16.3	8.9	13.8	19.7	25.4	34.2
VCL	217.2	320.3	298.0	548.2	379.8	278.9	414.1	335.0	316.1	328.0	276.7	339.0	355.9	350.5	395.8
RTN2	117.2	139.2	113.8	104.2	131.5	162.9	136.3	138.8	147.2	188.6	127.2	104.0	69.8	142.3	98.0
KLHL18	62.4	48.6	35.8	50.7	60.7	90.0	57.8	55.9	49.1	41.3	59.5	66.7	56.3	59.8	67.9
GCM1	7.8	12.5	7.1	6.2	4.9	18.9	4.9	8.6	17.2	14.7	11.1	5.9	13.6	6.0	13.1
VCP	417.0	427.5	532.6	535.4	607.2	413.3	467.4	485.8	693.0	514.0	376.8	298.8	566.9	466.4	399.5
NDRG4	5.8	9.8	7.3	22.7	12.3	3.8	18.6	13.0	2.4	7.0	40.9	7.5	3.9	10.6	1.7
RTN1	19.8	12.1	11.7	24.5	18.6	35.3	34.8	16.7	25.0	35.9	15.1	42.2	47.6	48.7	94.2
NDRG2	33.9	35.7	29.1	37.9	25.9	37.3	43.0	29.8	46.1	33.5	10.5	17.5	27.6	41.9	25.8
NDRG1	733.6	752.8	479.4	601.7	729.6	549.7	534.6	517.7	539.6	492.4	619.3	689.9	759.7	650.7	607.2
TAF5L	29.5	21.6	31.3	38.9	34.5	20.0	31.6	23.6	32.1	23.1	28.0	38.1	36.2	38.4	28.7
RTN4	1086.5	1184.4	1020.1	984.3	900.0	1058.7	1188.7	755.9	815.2	1011.6	967.4	1052.8	990.2	1013.3	1238.9
HCAR3	7.7	13.3	40.1	14.0	12.1	14.3	11.4	12.7	18.7	12.6	12.3	14.4	15.4	25.6	35.4
CCNB2	3.0	2.4	4.2	3.5	9.3	18.2	3.8	17.0	7.0	7.5	28.1	4.5	13.7	5.7	19.6
BRINP2	58.1	13.1	21.0	38.0	33.9	28.5	10.6	30.0	27.3	31.3	27.2	45.9	25.9	36.0	13.3
EBP	137.4	157.6	102.7	117.0	119.3	117.2	100.6	132.5	134.5	128.8	130.0	132.9	127.4	126.9	95.5
CCNB1	3.75	8.45	8.9	7.800000000000001	6.25	12.299999999999999	17.15	21.25	9.05	11.65	25.65	15.4	21.25	18.299999999999997	25.85
BRINP1	7.4	8.1	4.0	1.1	4.3	16.2	10.5	21.5	19.2	6.9	18.2	15.7	1.6	3.1	5.1
CHAD	4.2	11.3	7.9	10.3	7.0	8.3	50.6	7.7	6.4	8.4	45.7	13.4	6.8	6.8	3.4
CYC1	357.5	333.35	291.45000000000005	211.39999999999998	380.1	255.25	282.05	353.1	452.3	369.9	319.6	311.35	232.05	276.05	254.5
PRODH	2.7	2.0	7.5	6.5	1.8	3.4	3.6	2.4	3.4	5.2	5.4	2.9	4.8	3.2	4.4
BRINP3	7.4	11.8	8.1	10.5	9.8	11.9	6.7	8.75	6.75	5.9	10.2	7.800000000000001	8.649999999999999	9.25	3.95
GCKR	2.9	12.5	2.6	4.4	4.3	3.4	2.4	3.4	3.2	4.1	8.3	3.4	5.3	4.9	3.0
KLHL25	39.6	56.9	25.9	49.9	60.9	43.6	11.4	57.3	18.6	9.0	97.6	84.1	34.0	14.6	30.1
VDR	21.099999999999998	14.100000000000001	17.400000000000002	23.13333333333333	11.433333333333332	23.133333333333336	33.333333333333336	25.333333333333332	24.233333333333334	33.76666666666666	39.86666666666667	27.13333333333333	42.63333333333333	39.6	29.7
ECD	66.0	46.4	39.4	47.4	21.2	56.8	59.3	44.4	37.7	33.8	45.6	78.5	45.5	54.5	68.2
KLHL21	110.4	115.7	110.6	132.8	252.6	122.4	102.2	97.6	114.1	87.9	95.5	117.2	53.4	94.2	59.5
IFNA5 /// IFNA6	35.7	28.8	9.1	10.6	24.5	21.0	16.1	15.5	8.6	5.6	21.0	9.4	26.1	9.9	19.6
PHOX2B	10.4	15.0	4.8	16.2	7.6	2.4	10.0	10.7	8.8	17.6	2.9	16.1	10.8	13.0	8.7
SPAG11A /// SPAG11B	5.7	11.6	8.5	6.5	15.1	14.7	14.3	19.0	14.3	15.5	15.0	8.4	4.7	6.0	7.2
KLHL20	18.1	20.4	18.1	32.3	17.9	27.0	33.2	16.5	15.8	19.8	20.8	22.7	19.4	20.8	42.6
GULP1	16.2	24.3	29.5	41.6	18.6	43.7	22.3	21.7	26.1	28.6	11.1	13.3	10.7	14.3	7.5
GCLC	41.2	44.8	96.0	62.3	35.9	64.9	41.1	65.0	34.0	76.7	33.1	46.9	44.2	56.3	58.1
FLRT2 /// LOC100506718	11.3	21.2	25.9	65.8	17.5	69.9	89.8	68.5	48.3	89.2	62.1	91.5	62.9	96.5	61.8
APPBP2	4.3999999999999995	12.4	14.75	20.799999999999997	15.700000000000001	22.15	21.5	13.3	11.35	21.450000000000003	4.85	14.799999999999999	9.45	15.85	18.15
FAM175B	14.4	21.7	44.0	55.7	4.6	31.1	35.4	25.7	27.9	28.2	4.4	22.0	40.6	41.9	84.3
STT3A	61.6	55.7	50.0	57.9	53.4	96.3	106.6	67.0	79.5	52.7	61.4	85.2	65.8	53.9	52.8
TAF4B	5.6	11.5	7.1	0.6	2.0	1.1	0.7	4.2	0.8	0.7	8.0	0.8	2.5	3.1	1.8
CYCS	144.5	163.3	305.5	294.9	176.1	143.5	149.6	173.6	191.5	156.8	149.3	234.1	353.7	279.1	554.0
GCLM	13.2	6.6	11.9	10.3	5.2	6.6	16.4	8.1	1.4	10.2	18.0	17.3	5.8	11.4	16.7
YWHAE	131.1	133.0	99.0	79.2	96.3	129.5	134.2	30.7	48.6	27.1	89.1	107.3	142.5	75.4	39.8
LGALS3BP	1104.2	692.3	609.1	793.8	1091.1	1608.1	971.1	1156.0	1663.2	1040.6	2026.4	1178.7	1047.1	656.3	865.2
EDA	72.0	69.95	74.35	65.9	73.3	75.5	79.45	67.45	63.900000000000006	75.5	70.8	73.65	72.1	75.5	55.2
YWHAB	685.1	731.0	813.2	989.3	692.7	1234.7	1009.0	979.8	759.0	974.4	1022.7	1104.0	1100.2	1051.9	1403.6
CHD9	28.7	39.8	62.0	65.4	49.2	40.0	69.5	51.4	39.9	58.7	46.1	37.0	38.0	36.8	30.2
CHD8	55.0	62.050000000000004	59.599999999999994	60.525	77.625	75.2	51.025	67.425	71.07499999999999	63.325	58.425	42.875	84.25	71.4	73.2
CHD5	7.0	7.6	3.3	3.7	2.1	5.6	5.5	4.4	5.8	3.4	4.6	6.2	2.3	5.1	4.7
CHD4	499.5	383.1	308.6	400.0	440.4	487.0	408.0	378.6	321.3	382.9	430.6	337.0	261.5	314.8	210.0
CHD3	124.8	164.9	150.3	153.0	216.6	185.0	154.3	180.1	194.6	155.4	171.8	159.8	249.7	193.1	96.0
MEA1	187.6	168.2	169.7	137.3	145.9	172.9	116.2	223.7	192.6	135.2	173.6	146.4	111.4	118.5	167.7
CHD2	1.1	4.0	2.5	2.3	1.6	3.8	1.6	0.6	2.2	2.0	1.0	1.0	1.1	2.3	1.2
CHD1	28.6	57.9	68.8	76.7	57.1	36.6	39.4	37.1	36.0	40.8	31.6	26.6	39.8	60.4	79.3
FAM178A	16.5	10.65	23.35	26.3	17.3	32.15	17.45	23.049999999999997	21.0	13.95	20.049999999999997	16.85	21.55	14.600000000000001	36.25
YWHAQ	653.55	602.45	696.1	796.6	541.7	824.55	775.5	720.5999999999999	571.05	693.95	575.7	656.1	597.55	661.6	883.0
GATAD1	38.95	47.25	39.0	54.5	40.5	62.85	63.2	42.95	41.5	39.35	50.15	33.35	40.75	42.75	45.05
YWHAH	1952.6	1672.6	1882.9	2640.8	1881.7	2306.2	2021.4	2264.1	2207.1	2067.2	2609.0	2008.9	2085.9	1982.5	2484.8
GLRX3	8.6	3.1	4.7	8.1	8.2	9.4	1.1	3.7	1.9	2.7	11.0	1.3	4.7	1.4	1.9
EED	43.0	28.6	55.6	52.7	21.5	56.7	61.0	58.4	45.2	30.8	31.0	64.4	60.3	29.1	108.3
RFPL1	4.8	9.8	8.2	6.8	7.1	7.3	27.7	4.4	22.5	30.2	2.7	4.7	6.7	6.2	6.1
TBC1D8	21.1	21.9	19.7	31.5	27.8	11.9	11.7	16.1	10.9	11.6	9.2	13.4	21.0	11.3	5.3
TBC1D9	69.4	124.2	165.8	252.1	103.6	163.6	148.4	121.9	163.7	181.6	85.6	201.7	273.3	246.1	136.7
ABHD14A	201.3	116.8	135.9	159.0	142.1	198.3	226.3	266.7	350.9	264.9	259.2	158.1	149.1	118.4	95.3
YWHAZ	449.53333333333336	440.5666666666666	601.0	571.3666666666667	241.0	538.7666666666667	435.4333333333334	485.90000000000003	430.3	501.0666666666666	406.8	414.5333333333333	687.8666666666667	708.6999999999999	869.5333333333333
CCNA2	19.35	15.15	25.299999999999997	13.25	15.75	28.35	29.900000000000002	35.25	20.0	24.65	26.9	33.35	36.05	32.65	44.099999999999994
CCNA1	0.8	12.5	8.9	12.2	8.4	11.6	5.2	11.1	17.5	6.8	3.5	9.3	12.2	10.8	1.4
TBC1D1	109.9	80.3	85.9	108.7	79.1	136.0	94.0	120.6	85.4	136.8	145.8	90.9	117.7	127.8	123.3
SFPQ	107.99999999999999	124.425	126.49999999999999	97.12500000000001	105.575	67.625	56.675000000000004	67.225	58.25	59.45	61.92499999999999	56.75	82.97500000000001	75.05000000000001	78.45
RCN2	11.399999999999999	13.65	16.25	25.6	9.399999999999999	18.65	20.3	15.6	19.1	17.7	27.599999999999998	22.9	22.2	24.7	20.049999999999997
TBC1D4	31.4	21.4	45.8	23.0	23.7	34.2	21.0	20.9	30.5	44.6	31.0	33.3	30.4	18.9	27.1
VGF	46.5	34.8	15.6	60.2	19.4	15.8	9.8	16.2	14.8	18.5	61.3	28.6	70.1	17.0	40.4
MMRN1	9.7	2.6	11.0	19.3	28.2	10.4	9.9	15.3	2.2	3.2	21.5	9.6	6.6	6.7	6.8
TBC1D5	51.9	56.6	65.8	36.7	39.4	64.7	47.5	51.7	64.2	62.7	74.8	35.5	51.2	46.9	72.4
SNRPN /// SNURF	519.7	421.8	357.0	272.0	235.0	534.5	730.7	556.6	455.0	554.3	434.7	650.6	436.4	358.8	298.7
LOC101930306 /// RRN3 /// RRN3P1 /// RRN3P2	18.3	41.7	40.1	28.6	32.3	46.7	24.9	26.2	24.3	20.7	35.6	40.1	15.8	23.4	27.8
TGFBRAP1	11.1	71.1	34.4	51.1	83.6	25.7	14.6	56.9	51.0	57.9	10.3	58.8	61.6	28.0	36.3
RRBP1	220.6	191.93333333333337	177.93333333333337	211.0	292.09999999999997	218.69999999999996	223.66666666666666	204.23333333333332	303.09999999999997	206.16666666666666	289.59999999999997	205.4	359.73333333333335	275.1666666666667	158.53333333333333
ACVR1B	59.79999999999999	63.26666666666666	62.85	72.38333333333333	78.85	56.70000000000001	59.78333333333333	42.46666666666667	56.599999999999994	51.93333333333333	45.900000000000006	50.81666666666667	69.45	51.76666666666666	46.01666666666667
EFS	108.3	82.8	68.9	50.8	101.1	62.9	53.9	71.5	69.8	42.0	78.6	40.3	21.2	26.2	20.2
TAF1B	1.0	1.7	2.0	0.9	1.4	11.5	5.0	1.3	0.7	8.2	15.9	1.4	1.3	7.2	1.0
TAF1C	54.7	54.2	41.3	55.0	95.1	52.1	45.7	62.7	41.6	42.6	52.2	49.9	46.1	48.5	28.6
TAF1A	8.5	0.6	6.9	4.0	5.6	7.8	0.3	5.6	1.8	7.9	0.3	5.1	3.2	3.8	9.5
VHL	43.300000000000004	38.4	46.25	38.8	34.15	55.75	48.65	53.849999999999994	62.4	55.05	44.0	32.15	83.7	53.65	58.099999999999994
CHGA	22.4	20.3	3.4	18.8	5.9	28.4	4.1	4.5	14.7	18.6	26.2	16.1	7.8	27.6	36.3
TAF15	163.3	134.9	195.9	174.0	215.2	146.7	125.3	203.2	185.8	123.3	88.6	100.5	248.3	100.6	131.7
TAF12	47.1	43.900000000000006	48.25	35.65	28.400000000000002	41.7	44.45	51.900000000000006	39.8	37.15	42.599999999999994	50.2	41.9	41.95	42.55
TAF13	0.85	5.85	6.0	0.85	0.8999999999999999	1.9000000000000001	0.85	1.75	4.35	1.2	7.199999999999999	1.75	2.2	2.45	11.600000000000001
EGF	24.2	47.2	38.1	25.5	26.8	51.0	53.0	38.3	41.4	49.1	47.2	38.5	49.0	37.4	33.1
TAF10	354.4	348.8	291.1	257.4	335.9	279.1	338.1	308.2	403.4	297.4	389.5	362.1	359.5	307.2	252.2
TAF11	70.75	63.15	64.65	78.05000000000001	57.1	73.05	49.8	70.0	46.35	30.200000000000003	57.900000000000006	52.2	64.25	64.7	86.2
GP1BB /// SEPT5 /// SEPT5-GP1BB	18.2	10.0	6.8	11.1	27.1	9.2	5.4	5.2	12.0	5.6	16.2	9.4	20.4	4.2	2.4
ACVR2B	12.7	11.8	7.8	7.1	26.3	10.5	7.1	7.9	8.5	6.6	10.5	11.3	7.9	6.8	7.9
ACVR2A	27.8	21.0	32.3	26.3	11.8	23.2	21.8	21.5	25.0	23.4	29.7	16.6	26.9	34.7	32.6
FAM179B	23.9	23.7	30.3	46.4	25.4	55.8	23.1	22.1	28.9	35.4	34.3	32.1	22.7	21.8	33.9
LEPREL2	53.9	67.0	34.8	50.6	57.7	56.0	57.7	31.0	77.0	73.6	85.5	51.7	45.3	55.5	20.4
LEPREL4	3.8	4.1	2.5	4.8	2.3	1.9	3.3	4.7	3.5	10.0	4.5	2.0	1.8	3.5	2.0
ASB9	13.9	12.0	10.3	21.3	14.1	11.7	20.5	12.3	10.7	13.1	16.1	7.4	14.6	15.5	26.0
ACIN1	178.4	180.0	187.4	161.2	183.1	165.2	146.2	115.0	139.9	137.9	80.9	171.7	217.4	120.8	147.2
QRICH1	20.4	27.6	13.5	24.7	22.2	36.0	32.7	27.2	13.8	23.0	47.4	25.6	21.3	22.3	27.6
ASB4	14.100000000000001	11.333333333333334	9.6	11.4	14.933333333333332	17.866666666666667	14.233333333333334	9.1	10.866666666666667	9.4	10.033333333333333	8.066666666666666	9.633333333333335	11.266666666666666	8.866666666666667
VIM	3664.3	2744.6	3265.3	3231.8	3553.1	3162.6	2464.5	3332.2	2696.6	2995.3	3988.0	3005.2	3063.9	2718.2	3379.9
VIP	8.85	16.15	16.95	7.25	9.9	7.949999999999999	9.75	5.35	5.85	10.850000000000001	7.85	4.35	10.0	10.05	5.45
ASB1	14.9	13.6	3.3	9.8	8.2	15.8	21.8	13.6	8.5	15.8	29.6	14.1	6.2	2.0	2.9
PNMT	137.4	131.4	142.0	98.8	132.5	103.2	130.4	67.4	81.3	89.9	61.7	97.1	61.9	78.4	64.9
RPL30	3306.4	2956.6	2846.2	2424.1	2657.6	2419.7	2335.1	2940.0	2176.3	2129.8	2928.3	2802.2	2098.9	1853.5	1844.3
RPL32	3083.3	2059.5	2955.3	2436.1	3119.4	2282.2	1494.7	2989.1	2596.2	2289.0	3095.1	1840.5	1969.1	1888.7	2118.7
MAML1	69.3	83.3	42.4	69.5	81.7	75.7	77.0	58.8	53.2	34.0	59.7	66.6	72.3	66.7	80.0
LOC101930052 /// LOC102724562 /// MST1 /// MST1L /// MST1P2	39.7	46.5	31.0	38.5	25.6	32.0	36.1	25.5	23.2	34.6	24.5	34.3	22.8	28.0	12.7
MYT1L	1.0	12.1	4.5	5.9	6.4	7.9	2.0	7.0	3.2	9.2	7.9	4.4	5.7	1.2	1.5
RPL31	2937.1	2450.4	3067.7	2561.8	2865.9	2393.8	2080.6	2448.9	2197.9	1824.9	2511.0	2412.0	2454.0	1748.4	2360.1
RPL34	2932.3	2144.3	2488.1	2294.7	1944.2	1815.9	1774.7	2607.7	1686.4	1459.9	1932.2	1967.5	1906.6	1310.3	1399.5
DPY19L2P2	7.4	7.0	2.3	4.1	6.0	2.4	1.9	8.0	2.3	5.5	0.5	2.9	7.7	4.3	3.6
ABAT	2.766666666666667	14.966666666666669	8.499999999999998	8.466666666666667	15.033333333333333	7.266666666666667	9.666666666666666	9.466666666666667	16.533333333333335	12.933333333333335	8.433333333333334	8.666666666666666	9.566666666666666	14.4	15.366666666666667
ENO1	1562.0	1470.9	1095.5	1416.2	2068.6	1245.3	1007.1	1484.3	1565.9	1450.5	1500.7	1291.8	1468.7	1449.5	1414.4
ENO2	199.4	108.7	100.3	75.1	119.8	87.0	64.2	90.7	88.2	72.7	111.6	79.9	82.5	93.2	107.6
ABCA12	10.9	1.8	1.5	0.8	0.8	1.7	1.0	0.7	1.4	1.8	6.2	1.8	1.6	1.8	1.0
ENO3	54.8	30.2	26.8	4.9	4.7	50.9	42.7	5.7	15.9	68.6	10.6	14.9	13.8	4.6	2.7
RPL23 /// SNORA21	1490.4	1248.2	1909.7	1602.6	1760.5	854.8	593.8	1909.0	1141.5	1003.4	1007.0	680.6	851.0	775.2	1067.6
RNF115	60.2	56.25	69.6	72.6	68.55	51.35	64.64999999999999	66.95	56.45	63.5	34.0	53.5	63.1	60.3	93.5
GPR176	1.7	4.6	1.6	4.0	3.4	3.8	15.3	4.0	3.3	2.9	9.4	4.8	5.4	13.1	6.0
RNF114	88.3	70.5	50.9	50.5	41.6	79.2	99.4	85.1	67.6	71.3	69.8	81.5	98.7	73.9	139.7
GPR171	4.8	8.3	11.7	7.8	7.4	15.0	5.7	1.4	4.9	6.6	6.7	15.8	10.5	9.7	11.0
CYP1B1	577.9	893.85	836.0	683.05	290.85	616.05	825.0	773.25	544.5	565.4	482.20000000000005	671.0	827.05	752.05	591.05
ADNP2	19.7	19.1	17.5	18.5	5.1	22.9	12.8	15.0	14.6	17.1	15.0	11.6	15.9	22.5	24.8
RPL35	2205.2	1741.4	1974.9	1765.3	2472.9	1195.2	1346.5	2430.8	2020.3	1727.9	1972.5	1488.2	1381.0	1321.8	1363.9
RPL38	3735.8	2150.4	4574.0	3460.2	4212.0	2836.5	1810.1	4048.3	3263.7	2850.7	3492.6	2504.6	3054.6	2394.7	3202.3
RPL37	2017.0	1859.6	2185.1	1759.0	2248.8	1503.3	1559.9	2304.6	1731.5	1859.1	2477.3	1929.9	1722.8	1435.1	1412.4
ANKS1A	72.5	74.6	65.7	67.4	104.7	70.0	83.6	98.2	88.6	73.8	90.6	84.6	65.1	87.4	82.5
RPL39	1.4	2.6	2.1	1.6	3.1	4.7	1.1	2.4	1.6	0.3	3.0	1.6	1.0	1.4	2.0
CHGB	1.5	1.3	0.9	1.2	1.0	2.9	4.3	0.9	0.8	2.4	5.0	1.5	0.6	0.6	7.2
MED1	33.6	76.4	79.8	80.2	47.7	107.8	60.8	54.0	54.4	51.8	51.0	54.0	79.2	62.2	92.8
WSB1	64.45	85.55	159.65	169.25	132.75	128.95	120.55000000000001	125.39999999999999	96.75	126.35000000000001	76.95	78.75	175.5	133.6	189.95000000000002
WSB2	62.2	59.6	82.1	110.5	59.6	107.7	196.2	130.6	89.0	109.8	107.3	149.8	152.9	139.1	166.4
RPL22	766.8	821.05	1126.35	1012.5	634.95	831.15	856.0	1054.1	852.85	905.0	628.25	837.25	724.25	731.1500000000001	856.75
MED8	80.2	52.9	69.3	55.1	69.3	76.4	32.6	61.1	68.1	59.5	97.7	75.3	57.1	85.5	74.8
DKK1	1.5	0.4	0.5	5.5	1.2	2.5	1.6	5.9	0.4	4.3	1.4	0.6	0.8	7.9	1.6
MED6	16.2	15.833333333333334	28.86666666666667	17.6	16.03333333333333	19.0	18.599999999999998	21.333333333333332	12.4	12.433333333333335	13.4	20.96666666666667	25.7	18.0	26.03333333333333
DKK3	11.6	15.9	16.6	12.4	6.9	15.5	10.0	13.2	13.4	4.2	20.9	5.6	2.2	15.5	1.9
MED7	27.2	26.3	49.3	44.7	27.0	41.6	37.3	27.2	21.7	23.3	21.0	35.9	27.2	26.5	53.3
DKK4	9.3	37.4	8.6	29.2	45.0	23.8	9.3	27.4	7.8	30.7	13.7	7.5	7.2	11.3	5.5
GPR162	6.3	8.2	6.0	6.0	5.5	6.2	6.7	4.2	5.4	5.6	10.1	6.4	5.4	10.1	8.8
IFT88	15.1	3.4	13.4	10.9	8.1	16.7	3.5	2.0	10.1	7.3	5.5	3.7	7.5	3.5	11.2
RNF126	86.0	75.9	69.6	36.7	99.6	54.3	54.1	74.9	85.8	66.5	63.8	60.3	63.6	48.3	50.5
GPR161	80.7	125.86666666666667	96.06666666666668	96.3	79.23333333333333	98.16666666666667	128.66666666666666	80.06666666666666	102.56666666666666	123.96666666666665	74.33333333333333	110.56666666666666	114.06666666666668	104.80000000000001	77.5
RPL24	2767.2	2285.3	2453.3	2092.2	2213.6	2317.2	1834.0	2625.4	1736.6	1486.2	2337.9	2286.8	1739.5	1429.6	1906.3
RPL27	2912.9	2039.9	2502.4	2161.0	2435.7	1946.9	1521.7	2844.8	2193.7	2084.8	2812.7	2116.2	1853.5	1660.9	1933.8
MAML3	5.3	4.8	2.7	1.8	2.1	4.5	1.5	3.6	2.2	1.1	6.3	16.0	3.1	3.5	7.3
RPL29	2359.2	1830.9	2527.3	1967.1	2631.8	1829.0	1718.8	2412.7	2357.6	2171.6	2366.5	2094.1	1942.9	1702.0	1558.5
GPLD1	13.299999999999999	12.4	13.833333333333334	16.066666666666666	11.866666666666665	13.6	17.066666666666666	15.466666666666667	16.099999999999998	13.333333333333334	9.666666666666668	14.166666666666664	15.733333333333334	16.166666666666668	12.633333333333333
MEG3	150.4	124.7	132.7	143.0	150.3	130.0	114.1	181.1	94.5	182.3	126.1	95.7	108.7	126.9	68.6
OSER1	48.2	46.9	72.7	48.2	49.3	47.3	54.9	49.7	44.1	33.4	22.3	58.6	57.4	40.7	55.1
PKI55	9.5	1.95	10.850000000000001	5.6	4.85	11.65	8.6	8.3	10.700000000000001	5.3999999999999995	5.4	5.800000000000001	4.2	7.3500000000000005	6.45
NEDD4L	8.7	12.0	1.3	9.7	11.9	16.7	9.3	18.4	15.4	14.0	2.9	9.1	5.6	5.8	11.7
ATXN7L3B	95.05	81.87500000000001	97.7	98.92499999999998	104.74999999999999	93.675	91.425	86.02499999999999	124.5	96.8	83.6	93.54999999999998	96.8	71.55	54.800000000000004
VPS26A	107.4	207.7	322.8	253.0	89.0	226.5	241.7	168.8	163.2	209.7	99.5	145.3	156.0	227.8	445.7
RPL41	3250.2	2118.1	4191.3	3738.6	4384.9	2774.5	1321.5	3989.2	3715.8	3417.9	3783.0	2284.9	2890.5	2830.7	3387.1
CHKB	111.8	93.7	81.4	76.5	65.5	57.2	102.3	79.6	81.5	78.9	91.8	87.2	86.9	41.5	56.7
CHKA	13.4	11.3	14.1	8.8	10.7	10.1	7.3	8.2	10.0	11.9	13.0	9.5	9.3	9.3	12.7
PNO1	37.8	38.2	58.8	29.1	27.9	47.1	37.5	27.6	38.3	23.8	34.9	40.9	37.2	40.6	58.0
PRRC2C	77.9	109.0	102.2	119.15	52.349999999999994	121.0	124.55	78.9	95.65	120.35	82.0	101.3	118.55000000000001	113.05	124.9
RPL3L	4.0	6.1	5.0	5.0	3.9	26.5	1.4	4.9	4.7	6.4	8.4	5.3	3.9	4.9	5.3
PRRC2B	87.3	93.8	88.8	131.1	147.6	140.1	127.5	118.3	135.2	125.5	132.6	118.1	95.2	82.4	53.2
GPR137B	54.3	51.2	60.1	62.7	29.7	113.5	93.0	82.3	50.4	111.5	27.6	94.2	79.8	99.7	137.5
PRRC2A	131.5	152.6	167.6	182.0	155.2	185.7	188.9	125.4	216.0	141.8	149.8	149.8	178.2	143.2	89.7
MIR943 /// NELFA	56.9	78.5	87.5	71.1	107.2	71.5	67.2	45.3	73.5	77.7	36.5	75.3	74.2	72.9	61.0
CYLD	23.9	28.7	62.5	60.9	56.0	120.0	59.7	57.0	48.4	47.3	53.4	51.5	46.1	60.0	90.3
RNF103	153.9	175.9	232.1	170.3	97.0	254.4	211.6	180.0	200.2	186.7	113.5	164.2	176.5	166.7	188.4
GPR183	56.1	86.1	130.9	54.6	34.3	56.2	29.6	82.1	53.4	58.7	69.3	52.1	167.4	197.1	144.4
PNOC	42.6	41.4	32.1	25.8	28.3	31.2	14.3	43.8	45.9	51.7	60.2	82.3	64.7	46.3	23.7
GPR182	12.2	7.8	33.8	6.4	19.3	19.6	20.0	38.1	7.1	14.2	38.4	31.8	19.4	35.1	42.4
CYP1A2	2.2	1.1	1.9	1.5	2.3	2.5	1.9	2.4	1.8	1.9	2.0	0.8	1.7	1.6	4.3
CYP1A1	10.0	46.53333333333333	15.066666666666668	14.566666666666668	11.566666666666668	19.36666666666667	16.5	8.5	16.066666666666666	7.8	16.900000000000002	18.633333333333336	19.86666666666667	15.433333333333332	6.133333333333334
KRT34 /// LOC100653049	12.2	13.2	10.6	9.5	5.9	13.3	6.4	10.0	15.5	6.3	9.3	6.0	12.3	7.2	8.8
CPEB3	20.1	18.5	33.8	28.8	19.4	26.1	28.7	21.6	25.8	22.6	17.2	24.8	29.0	40.1	37.6
SPEF1	52.0	86.3	70.2	81.2	58.4	56.1	92.2	65.6	80.5	76.5	61.9	86.4	96.6	80.2	63.0
ELL	64.9	89.8	58.6	71.4	60.9	44.8	60.0	62.1	46.4	37.1	52.5	47.4	40.3	76.0	45.3
ELN	37.45	64.4	38.7	25.65	65.05	34.5	33.95	23.35	62.849999999999994	55.9	70.2	32.95	30.15	51.099999999999994	21.5
TMEM186	28.3	21.3	28.0	16.4	27.5	13.8	19.6	41.7	35.1	23.8	9.0	16.7	21.7	21.9	24.6
TMEM187	135.5	117.6	71.6	71.5	87.8	93.6	98.4	118.7	102.3	173.0	96.9	107.2	88.8	87.1	60.0
CHL1	1.6	0.7	1.9	3.4	5.1	1.0	5.6	1.1	1.5	11.2	1.5	1.0	0.8	5.7	0.4
TMSB4X	3257.1	1869.0	4402.4	3870.6	3224.0	2541.3	1716.2	4389.2	3354.1	3337.0	4109.6	2188.4	3658.6	3216.9	4700.6
TMSB4Y	19.2	35.9	29.4	21.1	30.7	50.3	20.5	22.5	27.6	25.4	42.9	26.1	33.5	31.1	36.4
ENSA	277.56666666666666	302.56666666666666	292.4666666666667	247.43333333333337	289.8333333333333	209.0	266.9666666666667	267.4666666666667	291.36666666666673	276.0	227.0	277.0	274.90000000000003	268.2333333333333	244.9333333333333
GPRASP1	20.1	41.7	31.5	20.0	12.4	21.1	24.7	30.0	30.8	25.7	16.0	16.6	12.0	15.6	0.8
EMD	358.2	309.0	312.2	243.5	448.0	200.0	208.1	281.4	344.5	273.8	312.2	200.5	216.0	190.1	127.3
GPR135	4.5	10.9	20.1	5.3	4.0	5.7	31.9	9.4	8.6	5.5	5.2	5.1	6.0	20.7	3.3
EN2	21.55	7.75	19.0	7.85	5.65	16.5	6.2	7.05	7.800000000000001	10.649999999999999	17.55	4.25	9.75	6.9	11.5
TACR2	23.9	33.0	26.2	14.7	12.3	10.2	11.9	21.2	10.1	23.7	21.1	22.0	6.1	2.8	9.9
TACR3	2.9	1.1	1.5	4.2	0.6	1.2	3.6	2.3	1.6	1.4	7.7	3.1	1.6	1.9	0.8
TACR1	17.4	9.5	6.6	15.7	11.6	5.1	10.7	15.0	5.4	7.3	7.3	8.9	15.3	8.8	13.7
RNF167	181.5	236.1	177.7	181.3	268.1	172.9	177.7	215.5	273.1	195.2	211.5	199.0	226.1	179.5	111.8
GCFC2	21.3	27.0	27.6	29.6	15.8	34.9	22.7	25.6	21.1	36.2	20.0	24.5	24.8	26.6	29.6
GPR126	13.0	9.3	81.1	35.6	17.3	43.4	33.5	26.7	21.8	29.4	34.6	28.9	11.8	15.7	27.2
LOC101060363 /// PPIA	2857.5	1934.3	2570.7	2365.8	2725.2	2619.6	1813.3	2605.4	2521.0	2414.0	2737.1	2376.5	2252.6	2092.3	2548.9
GPR125	24.4	28.8	18.8	51.8	22.5	71.3	52.1	47.2	36.5	43.2	46.6	22.4	17.7	18.8	7.3
ENG	605.6	575.0	372.0	802.0	602.0	566.5	712.2	652.5	761.2	880.2	588.9	928.9	926.8	802.3	503.4
RPL12	2546.3	1291.4	2040.4	1583.9	1968.5	1549.0	1021.0	1851.9	1713.1	1477.5	1800.4	1273.3	1278.2	1196.6	1086.8
ASIP	5.4	17.3	5.5	5.7	17.1	21.4	17.1	19.3	18.0	24.6	6.9	26.9	18.4	15.1	8.2
RPL11	3413.3	2029.3	3101.5	2517.0	2952.0	2574.2	1683.5	3174.2	2185.8	2055.9	3199.8	2239.7	1967.6	1947.9	2389.9
CEP170 /// CEP170P1	23.9	39.9	31.9	66.0	23.8	26.7	47.2	50.2	29.8	47.3	26.6	30.2	48.8	51.1	76.7
HOXD13	32.1	48.0	27.1	34.8	33.2	34.6	38.5	33.4	38.6	43.2	38.4	48.2	48.1	42.1	38.4
HOXD10	23.9	21.9	33.2	37.6	19.7	12.3	26.5	21.9	6.5	23.6	28.4	32.8	31.5	24.6	15.1
RNF139	15.2	30.2	32.8	43.4	27.3	25.3	33.4	21.4	31.1	25.4	39.9	18.4	25.1	34.0	23.6
CHN2	23.0	14.4	53.7	42.5	24.5	34.5	30.2	21.8	16.2	38.3	30.1	32.5	24.3	32.6	38.6
CHN1	28.8	17.2	22.6	28.3	22.0	17.9	38.1	29.0	18.2	36.1	34.8	23.4	52.3	43.2	28.8
RPL14	1964.5	1580.0	2052.1	1600.2	1442.9	1512.3	1186.5	1893.9	1395.4	1091.1	1662.9	1486.9	1345.3	1158.3	1363.4
RPL13	2909.9	2332.3	2804.3	2000.6	3399.4	1876.0	1566.8	2614.4	2274.3	2176.3	2634.6	1833.5	1564.6	1466.2	1188.5
CHML	2.5	6.5	9.7	4.0	2.2	1.6	4.4	8.7	1.6	1.1	2.4	1.1	1.7	8.6	0.9
RPL15	1283.4	852.35	1088.55	885.5	1022.1	1155.75	795.6	1442.3	1127.05	1054.8	1164.65	990.0	757.4000000000001	859.3	997.75
NSUN5P1 /// NSUN5P2	212.6	142.0	136.6	103.3	120.8	126.2	110.1	175.0	123.5	104.4	147.3	126.3	159.7	93.2	84.9
RPL18	2089.4	1642.5	1727.3	1343.5	1999.5	1399.2	1245.1	1971.7	1673.1	1693.7	1669.1	1470.8	1276.2	1177.2	1049.7
RPL19	2987.2	2055.1	2822.2	2164.4	2750.9	2604.1	1612.4	2654.9	2394.7	2119.0	2529.7	2153.7	2042.0	1717.1	1772.4
F10	41.5	6.1	31.5	18.8	12.2	22.6	18.8	6.5	10.0	27.6	12.5	17.2	7.1	20.5	16.8
F12	5.1	35.3	12.4	40.8	34.7	37.8	12.6	7.0	46.1	53.0	10.4	48.7	17.8	10.2	30.1
F11	17.4	21.8	15.9	2.6	11.2	17.9	2.3	11.5	16.7	13.1	32.9	3.7	3.3	17.6	6.7
MYBPH	10.0	26.1	8.3	7.0	6.1	5.0	8.3	4.2	6.6	6.3	9.2	7.7	10.8	7.8	3.1
LOC1720	9.6	11.3	12.0	2.0	5.5	12.8	1.4	11.2	11.2	9.1	17.2	5.9	8.3	9.3	5.1
NMNAT2	4.0	5.3	5.3	18.2	2.5	18.6	2.6	3.1	2.2	4.6	6.0	2.5	3.8	10.6	4.0
ERP44	1.3	2.1	8.2	3.4	2.8	1.7	0.4	1.2	1.2	6.5	3.3	1.3	1.3	1.2	0.8
GPR143	4.5	9.3	4.9	3.2	3.9	4.4	6.6	3.9	2.6	5.8	4.7	3.8	3.4	7.7	2.4
TMEM158	4.2	22.8	6.4	17.3	13.9	14.5	16.0	22.7	21.5	21.8	20.7	18.2	40.9	41.5	52.8
ABI2	16.225	16.3	18.525000000000002	13.150000000000002	3.6	15.975000000000001	16.175	15.3	18.174999999999997	15.424999999999999	10.25	9.9	10.775	17.575	10.149999999999999
TMEM159	44.6	65.8	37.7	43.0	28.1	38.9	40.1	51.7	24.6	55.8	29.9	26.8	23.3	37.7	26.4
ARL17A /// ARL17B /// LOC100294341	63.6	73.5	108.5	114.2	45.0	103.5	112.0	79.4	90.1	100.7	76.0	80.2	72.4	63.1	58.3
CCDC144B /// USP32 /// USP32P1 /// USP32P2 /// USP6	25.5	58.56666666666667	75.5	87.16666666666667	45.96666666666667	51.06666666666666	44.56666666666667	37.300000000000004	21.5	39.7	30.133333333333336	39.900000000000006	40.0	48.26666666666667	68.63333333333333
ABI1	67.7	55.349999999999994	100.55	106.44999999999999	37.7	103.05000000000001	98.6	77.2	81.94999999999999	100.55	60.550000000000004	100.35000000000001	128.79999999999998	154.45	200.0
LOC102724528 /// PIGC	9.9	14.6	14.9	7.6	2.8	17.2	9.7	4.5	4.4	11.9	12.8	5.1	6.1	7.5	9.2
COL16A1	107.65	71.94999999999999	54.35	58.3	160.9	112.0	113.35	121.0	107.4	91.9	119.45	103.9	77.35	77.3	34.9
CHPF	166.7	121.8	80.2	71.7	179.3	222.6	150.7	113.4	206.6	131.2	227.0	163.0	118.0	125.2	17.1
EPO	9.0	5.2	5.9	3.2	2.7	4.9	4.7	5.3	4.7	6.3	9.8	3.7	3.9	5.0	6.5
RNF19B	65.3	158.8	114.9	158.4	108.0	67.6	123.8	87.6	102.6	104.5	67.5	107.9	233.8	179.6	85.4
EPX	5.6	17.0	9.8	2.8	2.0	5.2	4.8	13.6	10.8	4.5	5.3	6.0	6.5	10.1	1.7
ZFP36	3204.8	2484.5	3032.9	2393.8	3609.0	2145.4	1620.1	1516.0	2314.7	1969.8	3006.7	1487.3	1866.8	1919.3	1123.3
DACH1	0.6	5.7	6.6	3.8	3.0	0.7	9.2	4.2	8.5	1.2	7.4	6.1	1.4	5.5	2.7
GRB14	4.4	1.9	5.9	4.4	1.9	2.7	2.7	2.1	2.0	7.2	3.4	1.9	2.0	2.3	3.8
NAGLU	180.7	171.5	149.7	127.0	235.9	155.5	124.0	186.8	127.3	181.2	145.8	127.6	108.9	119.8	107.8
[truncated: 7,204 more rows]
