# Supplementary material for: Taurine is a potential therapy for rheumatoid arthritis via targeting FOXO3 through cellular senescence and autophagy
Source: PLoS One. 2025 Apr 16;20(4):e0318311. doi: 10.1371/journal.pone.0318311 (PMC12002484; doi:10.1371/journal.pone.0318311)
Supplement: S1 Data — The analytical data and experimental raw data of this study. (zip) [file pone.0318311.s001.zip › Attachment/GSE55235_GPL96_1_11_1_XML.matrix.txt]

Tag	GSM1332201	GSM1332202	GSM1332203	GSM1332204	GSM1332205	GSM1332206	GSM1332207	GSM1332208	GSM1332209	GSM1332210	GSM1332211	GSM1332212	GSM1332213	GSM1332214	GSM1332215	GSM1332216	GSM1332217	GSM1332218	GSM1332219	GSM1332220	GSM1332221	GSM1332222	GSM1332223	GSM1332224	GSM1332225	GSM1332226	GSM1332227	GSM1332228	GSM1332229	GSM1332230
HTR4	23.066666666666663	17.866666666666664	20.933333333333334	19.866666666666667	53.06666666666667	41.7	73.8	58.633333333333326	28.866666666666664	68.73333333333333	39.733333333333334	17.066666666666666	22.733333333333334	17.666666666666668	31.833333333333332	25.3	34.53333333333333	18.466666666666665	27.2	92.46666666666665	34.0	49.73333333333333	22.766666666666666	57.76666666666666	23.233333333333334	20.466666666666665	27.633333333333336	41.766666666666666	29.233333333333334	31.7
CRHBP	52.7	27.6	21.9	15.1	22.9	25.6	3.7	38.7	18.9	46.0	37.3	22.9	40.8	38.7	34.3	22.7	56.1	41.0	38.4	48.3	21.8	25.1	23.4	13.2	28.7	47.9	23.7	21.5	34.3	19.2
HTR6	74.0	70.9	61.4	54.3	74.8	46.7	104.9	84.2	51.0	107.6	91.8	45.1	53.2	26.1	42.5	45.8	26.4	48.8	63.2	64.9	76.9	111.3	64.8	82.2	83.3	70.1	48.0	49.5	99.0	44.5
HTR7	4.9	1.85	10.25	9.45	2.8	2.4	2.5	6.4	2.4	2.6999999999999997	3.6999999999999997	2.9	3.45	5.1000000000000005	8.45	21.05	3.3000000000000003	2.4499999999999997	2.45	2.9	21.45	2.8499999999999996	3.65	8.8	3.4	3.3	4.05	3.3499999999999996	2.15	2.8000000000000003
APITD1 /// APITD1-CORT	44.3	35.7	73.7	32.4	12.6	42.2	33.8	47.8	52.2	68.1	97.8	60.2	91.2	60.8	72.8	64.6	45.8	45.1	52.7	92.3	88.4	80.7	51.2	65.1	43.9	66.2	18.6	50.6	63.0	35.2
BBX	253.65	193.4	422.5	440.25	295.65	324.75	144.65	302.7	253.5	269.45	250.3	261.8	219.9	340.15	471.8	147.75	134.0	152.3	215.89999999999998	227.9	209.95	363.8	195.5	335.85	293.25	283.95000000000005	211.8	212.7	186.25	220.60000000000002
GSTK1	339.5	269.2	342.5	404.0	320.8	236.1	399.5	432.4	510.0	451.5	337.6	331.6	513.0	487.0	380.3	320.5	447.7	479.5	457.2	382.9	604.1	367.2	334.1	451.4	572.9	392.2	557.8	609.4	404.7	582.5
WDR83OS	698.3	734.6	588.1	550.6	532.7	349.8	609.3	537.2	718.1	794.4	425.8	737.0	817.2	665.4	620.0	667.6	960.7	858.1	872.8	841.6	662.6	439.6	576.7	550.0	556.4	407.7	538.4	520.6	561.0	730.9
SAA2-SAA4 /// SAA4	51.9	50.0	57.7	37.0	58.4	58.0	85.3	69.7	40.7	64.5	50.6	46.3	33.8	44.2	35.2	46.5	60.0	46.9	51.7	96.9	50.6	41.4	64.8	20.4	58.4	31.6	60.8	47.1	43.8	32.5
BCR	94.95	127.39999999999999	146.5	132.95000000000002	276.65	77.6	283.9	300.1	150.05	141.3	74.80000000000001	123.25	144.05	102.45	130.7	117.19999999999999	146.5	93.80000000000001	210.25	199.6	99.5	88.9	75.25	121.85	105.25	86.8	96.2	148.7	121.60000000000001	109.9
ORAI3	201.0	533.0	505.0	362.9	361.3	410.9	306.8	330.2	526.9	389.0	271.6	456.2	318.8	441.7	426.3	495.2	370.1	376.1	430.4	441.1	278.9	308.1	380.3	229.4	375.3	370.9	302.5	420.1	344.8	327.6
AGTR1	375.70000000000005	555.5500000000001	966.6500000000001	306.25	331.95	708.3	171.35	251.3	666.6999999999999	530.5	159.5	150.6	274.55	339.65000000000003	221.0	247.35	145.85	133.9	197.4	200.89999999999998	126.65	57.599999999999994	131.35	45.75	73.8	127.5	129.2	80.15	134.25	78.69999999999999
ORAI2	25.46666666666667	26.766666666666666	46.03333333333334	46.76666666666667	41.53333333333333	32.23333333333334	47.46666666666666	67.73333333333333	39.166666666666664	42.4	60.53333333333334	38.43333333333333	49.76666666666667	33.900000000000006	29.700000000000003	35.699999999999996	50.46666666666667	51.333333333333336	53.6	72.56666666666668	61.26666666666667	62.166666666666664	47.333333333333336	76.10000000000001	90.7	56.56666666666666	96.66666666666667	111.2666666666667	70.86666666666666	94.60000000000001
VOPP1	413.2	394.0	379.0	472.7	263.3	269.8	223.8	281.0	444.3	450.6	818.9	552.7	507.9	718.4	558.1	705.3	653.5	657.9	559.8	539.2	980.5	1497.1	1046.3	1576.1	1491.0	1032.3	772.3	1380.4	1180.1	1066.6
AGTR2	16.46666666666667	14.699999999999998	14.866666666666665	5.866666666666666	14.766666666666666	18.533333333333335	14.133333333333333	10.066666666666665	17.13333333333333	10.200000000000001	36.6	26.26666666666667	11.033333333333333	33.733333333333334	5.266666666666667	17.266666666666666	6.233333333333333	4.166666666666667	18.6	29.533333333333335	16.366666666666667	15.266666666666667	27.466666666666665	21.066666666666666	17.2	13.833333333333334	8.733333333333333	3.9000000000000004	17.266666666666666	5.866666666666666
COL13A1	34.93333333333334	22.399999999999995	30.2	20.333333333333332	16.633333333333333	15.6	9.633333333333333	28.266666666666666	7.233333333333333	28.599999999999998	42.26666666666667	37.4	46.23333333333333	29.46666666666667	15.9	33.800000000000004	29.833333333333332	19.033333333333335	38.03333333333333	20.233333333333334	37.03333333333333	36.9	44.26666666666667	50.46666666666667	30.133333333333336	7.533333333333334	36.53333333333333	35.5	30.96666666666667	29.433333333333337
SHMT2	143.76666666666668	166.20000000000002	182.79999999999998	344.1666666666667	197.5	117.80000000000001	331.3333333333333	262.8333333333333	203.53333333333333	188.03333333333333	207.76666666666665	179.4333333333333	194.9333333333333	168.4	182.03333333333333	162.5666666666667	182.03333333333333	208.4333333333333	201.33333333333334	201.03333333333333	153.33333333333334	111.96666666666665	146.70000000000002	131.16666666666666	196.96666666666667	146.86666666666665	174.13333333333333	228.39999999999998	155.06666666666666	165.96666666666667
SHMT1	27.9	34.3	28.4	20.6	35.5	34.9	16.2	39.9	27.1	32.3	42.7	18.0	36.5	15.6	8.4	21.0	34.9	29.4	28.4	46.3	18.7	28.3	48.1	35.4	34.5	43.2	48.7	37.8	51.0	23.0
ORM1 /// ORM2	10.950000000000001	4.8	11.4	13.45	9.5	8.899999999999999	13.450000000000001	8.35	4.55	14.3	4.75	3.6999999999999997	8.95	4.949999999999999	10.4	4.45	6.1	12.399999999999999	8.05	8.9	3.5	4.85	19.6	6.55	8.7	6.9	7.45	7.7	32.65	3.55
T	45.2	30.9	10.6	16.3	20.4	14.7	15.4	15.4	14.0	19.9	22.8	19.2	15.7	9.0	13.8	9.1	12.7	12.8	12.6	24.4	19.2	12.9	14.5	15.3	18.9	11.5	24.4	13.8	17.8	16.3
RDH11	159.63333333333333	176.5666666666667	130.13333333333335	192.16666666666666	120.3	134.4	134.23333333333332	95.5	121.0	113.3	239.33333333333334	162.16666666666666	131.03333333333333	172.03333333333333	274.26666666666665	283.93333333333334	94.10000000000001	189.70000000000002	143.66666666666666	130.16666666666666	135.3	152.36666666666667	190.46666666666667	249.13333333333335	150.73333333333335	181.9333333333333	131.8	179.16666666666666	131.23333333333335	144.16666666666666
KRT8P17 /// KRT8P17	2.4	1.7	2.9	3.3	1.2	1.9	4.3	4.5	1.2	2.2	5.5	2.7	2.2	2.0	2.2	2.4	1.8	1.2	1.1	1.7	3.7	2.0	2.2	1.9	1.3	3.8	1.4	1.3	3.5	1.2
RDH16	13.8	5.7	14.6	4.4	11.5	14.1	16.5	14.8	9.9	10.8	5.5	7.5	18.2	9.3	13.9	3.8	18.0	14.1	9.5	16.5	17.1	4.6	4.3	6.9	15.9	13.3	14.4	16.5	12.5	12.1
GTF2IRD2B	77.8	48.1	44.2	36.9	86.8	34.0	35.6	52.5	43.9	70.6	29.6	51.5	72.9	52.0	82.8	54.2	57.2	58.4	58.7	70.3	75.3	38.5	42.8	46.3	52.2	31.7	45.2	20.4	55.1	34.7
GSTM4	71.9	86.05	109.94999999999999	67.5	106.9	80.95	62.35	101.05	88.1	112.3	73.8	89.05	102.65	72.95	78.45	52.5	141.55	110.14999999999999	130.25	93.7	58.1	77.7	77.05	44.45	91.7	100.55	77.55	105.0	86.10000000000001	80.10000000000001
GSTM3	420.9	257.1	135.6	136.5	313.5	245.1	172.4	290.8	154.0	567.5	251.9	264.5	102.8	445.8	242.1	341.2	390.4	156.3	433.9	278.2	124.2	227.2	197.3	206.7	207.0	325.2	250.9	159.3	160.1	117.3
GSTM2	264.0	352.9	287.5	211.1	264.4	368.4	138.9	492.1	222.5	551.5	259.1	511.6	333.0	326.2	271.4	349.2	485.2	208.0	737.6	437.6	253.1	194.8	295.6	174.3	164.6	309.1	161.1	181.9	419.6	159.6
GSTM1	200.2	266.65	216.60000000000002	151.05	217.3	233.2	129.39999999999998	341.1	180.0	391.95000000000005	185.4	387.15	214.3	206.95	180.35	201.95	319.4	152.45	484.7	276.45	144.55	146.64999999999998	241.6	118.3	141.2	224.95	147.7	162.6	294.0	131.2
NEBL	42.64	53.52	61.739999999999995	73.4	43.04	64.9	41.480000000000004	43.3	42.92	73.66	36.42	58.46	40.71999999999999	51.12	59.02	56.279999999999994	51.54	35.5	90.22	78.63999999999999	40.7	47.1	46.4	29.940000000000005	37.82	39.739999999999995	35.720000000000006	37.900000000000006	40.3	37.94
DHFR	43.625	34.225	41.8	36.325	29.825	74.25	33.175	39.725	73.375	50.425	60.525000000000006	49.575	103.55	61.275	62.199999999999996	65.4	40.175	45.625	54.5	44.400000000000006	70.925	63.175	55.5	59.974999999999994	47.175	63.225	44.875	41.325	53.675	50.625
PKIA	26.8	32.7	7.4	21.0	7.8	11.3	41.4	47.3	10.7	12.6	77.1	77.5	27.1	46.5	64.9	43.7	20.2	47.8	59.1	74.4	31.9	77.9	245.1	36.9	51.0	35.6	61.8	37.9	51.0	58.3
L1TD1	29.9	40.4	94.7	39.3	34.8	34.4	29.0	32.6	50.0	57.3	99.1	181.4	79.5	65.6	114.1	68.8	68.3	135.2	122.9	112.7	58.0	84.9	30.7	77.6	7.0	140.4	72.8	88.7	90.8	72.3
STRN	33.2	52.3	28.9	57.25	59.650000000000006	44.2	43.95	40.05	38.45	59.099999999999994	82.15	35.95	27.9	47.8	50.2	45.7	30.1	42.650000000000006	40.55	80.0	32.1	40.75	39.3	43.15	51.25	58.65	44.7	24.299999999999997	58.75	27.9
PKIG	423.1	472.8	351.6	306.6	535.6	692.5	475.7	735.8	693.7	286.1	360.5	366.8	798.4	362.5	453.8	337.5	354.4	358.3	355.9	380.7	390.3	331.6	282.2	281.4	294.0	358.4	320.4	322.1	220.6	281.1
GSTM5	90.5	209.4	181.8	107.3	162.2	164.6	186.1	257.4	162.4	315.3	118.2	98.3	62.3	264.7	62.8	272.3	127.2	161.8	301.2	212.3	135.2	82.9	109.9	71.0	101.9	202.8	118.1	151.3	189.6	134.5
KCNC1	27.0	32.4	9.7	33.0	7.5	9.5	9.9	15.7	5.8	64.5	38.1	8.2	19.4	25.0	9.3	32.9	8.1	12.2	33.4	40.4	30.7	29.6	36.5	67.2	9.1	59.6	11.6	6.3	24.5	8.3
KCNC2	14.5	4.1	4.0	12.9	14.0	3.3	6.4	8.2	16.5	7.1	8.2	8.5	5.2	18.3	13.1	5.9	6.4	2.9	17.0	9.6	10.6	5.0	10.9	8.9	4.5	6.6	3.3	3.9	21.7	4.7
KCNC3	78.7	73.6	37.1	79.2	40.0	33.4	26.3	46.5	22.9	76.4	150.8	48.4	73.5	41.9	46.4	78.9	29.9	31.4	59.1	82.5	54.2	72.0	94.8	52.1	47.3	35.5	16.2	33.2	62.2	34.4
KCNC4	48.3	26.1	49.4	38.0	15.7	8.6	21.5	20.1	14.5	16.4	18.5	58.6	22.4	8.3	7.1	14.3	16.8	12.6	13.1	19.8	14.4	11.8	15.1	37.7	17.4	16.7	17.8	12.2	25.5	12.9
LOC79999	29.3	24.5	3.6	8.7	7.6	11.0	20.3	57.5	10.1	9.7	10.0	9.4	31.1	24.8	9.9	21.0	6.4	10.9	8.5	16.3	35.5	33.7	12.9	12.1	13.8	13.6	13.0	9.9	13.4	24.8
LOC643733	1.0	4.6	7.0	7.6	4.6	4.5	6.2	12.5	2.6	6.4	7.1	1.9	11.7	16.5	4.2	6.2	5.2	3.0	6.8	12.6	15.2	11.6	8.8	10.0	2.0	2.6	4.2	7.2	17.3	2.7
NPAP1	60.2	76.9	100.6	51.8	61.6	52.1	55.4	103.8	51.8	101.8	108.7	77.9	107.5	96.9	94.0	75.6	96.7	61.3	81.9	124.9	122.4	97.0	102.7	51.0	79.4	65.7	61.6	38.7	76.9	39.8
NEFL	22.899999999999995	26.966666666666665	21.566666666666666	38.26666666666667	13.766666666666667	11.666666666666666	12.133333333333333	16.233333333333334	10.233333333333333	34.36666666666667	25.833333333333332	21.433333333333334	20.166666666666668	16.633333333333333	19.966666666666665	28.900000000000002	12.233333333333333	9.866666666666667	15.166666666666666	27.733333333333338	23.899999999999995	25.5	28.766666666666666	27.8	14.933333333333335	4.266666666666667	13.733333333333333	4.433333333333333	24.03333333333333	8.933333333333334
NEFM	23.3	32.7	17.1	24.0	2.4	7.0	8.3	15.0	1.7	4.4	4.6	4.5	15.4	19.8	21.6	48.9	4.2	4.2	5.4	2.2	7.0	33.0	2.6	1.7	5.7	7.0	4.2	5.0	1.5	3.3
NEFH	43.45	15.15	19.9	41.900000000000006	5.65	7.85	10.0	8.3	21.05	21.9	38.650000000000006	30.55	12.0	26.4	28.65	25.25	7.6	17.75	21.55	33.15	46.75	53.55	25.2	16.6	17.8	11.95	20.0	25.15	26.4	26.4
MYBPC3	29.9	62.0	71.9	33.4	53.3	38.6	36.8	35.2	50.2	25.2	15.3	48.4	40.6	39.6	40.9	46.6	51.9	43.6	35.5	58.7	36.8	10.7	26.9	33.2	79.3	33.8	42.9	45.3	44.4	45.7
MYBPC1	23.5	23.0	27.9	13.5	18.8	18.6	25.0	30.6	10.7	32.4	40.8	28.8	24.0	21.0	13.9	23.4	33.2	22.6	25.1	58.6	27.6	37.0	1617.9	31.8	31.8	4.9	20.0	18.5	23.3	15.7
KCND1	2.3	5.0	8.5	13.6	4.6	6.2	5.2	5.5	5.1	6.9	15.3	22.5	4.2	10.6	7.8	16.0	4.4	5.9	9.9	9.0	8.9	4.4	7.8	11.8	5.4	5.4	4.8	7.6	5.8	5.3
MYBPC2	1.4	1.4	2.3	2.9	2.0	1.8	3.4	5.2	1.8	3.3	3.2	2.0	1.8	1.9	4.9	5.0	2.6	2.7	1.8	3.1	1.8	1.9	487.4	2.5	3.3	3.5	2.6	4.0	2.0	2.2
KCND2	9.2	9.9	3.1	8.1	13.5	3.8	8.3	1.0	13.4	17.5	23.3	11.5	9.5	16.7	2.5	21.0	11.8	0.4	6.7	14.2	19.9	16.2	31.0	1.6	19.2	20.2	18.3	3.7	10.9	6.5
KCND3	72.825	19.650000000000002	37.6	57.625	91.50000000000001	49.324999999999996	75.52499999999999	74.225	41.35	71.47500000000001	96.19999999999999	55.8	38.699999999999996	82.825	72.80000000000001	60.775	91.575	40.25	59.400000000000006	73.275	51.05	44.375	29.65	57.675000000000004	67.125	74.425	39.75	77.55	46.625	67.875
GSTO1	1353.7	1528.8	785.3	963.0	781.9	888.3	1255.4	980.0	1005.0	757.0	1013.7	1222.9	1510.5	1115.2	1115.0	1605.6	1111.9	1224.0	862.9	676.8	1881.9	1359.8	1205.0	1556.8	1058.4	1496.3	1000.5	1332.1	1100.8	1781.1
BGN	1077.2333333333333	298.2333333333333	184.5	353.73333333333335	264.40000000000003	278.2333333333333	417.36666666666673	589.2	475.6333333333334	238.5	1960.4333333333332	761.1	713.0333333333333	1992.6333333333332	1237.8333333333333	1246.7	1692.9333333333334	1180.4666666666667	1097.3666666666666	646.2	788.3666666666668	333.3666666666666	749.8000000000001	637.5333333333333	837.3666666666668	384.5666666666666	1894.3666666666668	860.3666666666667	757.2999999999998	519.1666666666666
LINC00921 /// ZNF263	147.6	220.6	187.2	157.9	199.2	137.8	165.8	161.7	171.2	195.0	164.9	187.3	138.8	142.0	146.6	139.3	172.1	177.9	179.0	203.4	119.7	130.0	161.9	150.3	140.6	193.0	168.4	123.4	151.7	161.5
GTF2H2B	16.0	20.5	38.1	9.2	17.0	29.3	18.9	14.6	13.6	29.2	37.0	5.4	9.8	32.5	15.3	34.8	29.1	24.2	32.7	53.3	9.4	22.1	43.8	23.4	24.6	22.3	27.2	24.5	36.8	16.2
LEFTY1 /// LEFTY2	57.8	57.7	73.9	49.5	54.5	51.4	81.7	72.7	22.1	103.7	100.1	140.3	85.9	32.5	30.2	58.3	41.0	31.2	69.0	74.6	78.0	46.6	54.3	30.9	59.3	23.7	75.2	15.1	56.5	31.7
KCNA1	43.3	40.3	30.9	14.0	8.4	11.1	11.2	12.9	8.5	45.2	48.9	41.6	56.6	56.3	35.5	29.9	40.0	37.1	26.9	69.7	50.7	34.0	47.3	47.7	63.3	11.1	43.9	26.8	46.7	38.0
GSTP1	317.8	616.8	486.6	570.6	593.7	334.5	576.5	531.7	651.4	506.8	748.0	464.6	501.8	556.7	478.8	652.9	651.8	567.9	463.6	530.1	406.7	411.0	624.6	537.7	661.4	402.1	525.0	674.7	494.2	676.5
PTAFR	43.1	73.65	77.85	80.3	108.1	93.4	121.5	114.85000000000001	111.75	119.7	119.1	232.2	163.35	96.4	118.5	143.60000000000002	154.95	256.2	187.65	159.9	116.19999999999999	138.0	173.7	104.6	207.05	128.85	187.95	157.0	224.10000000000002	195.5
KCNA2	3.0	2.3	3.9	12.7	6.3	3.9	4.2	7.3	2.7	4.7	16.2	3.8	2.5	4.2	3.9	4.4	4.7	4.0	3.4	5.7	18.0	6.1	11.2	3.3	2.3	4.2	3.6	2.4	3.3	2.0
ADAM22	21.766666666666666	22.149999999999995	36.28333333333334	22.266666666666662	13.100000000000001	21.95	18.633333333333336	14.449999999999998	9.716666666666667	30.683333333333334	28.349999999999998	24.433333333333334	26.849999999999998	37.35	33.516666666666666	31.5	18.583333333333332	13.9	30.399999999999995	42.51666666666666	27.633333333333336	24.333333333333332	15.433333333333335	11.166666666666666	7.533333333333334	13.550000000000002	6.933333333333334	6.733333333333332	20.3	7.533333333333334
KCNA3	37.4	4.4	9.4	39.0	6.1	7.5	3.4	11.7	6.7	14.0	3.6	12.2	8.7	16.2	10.4	12.1	6.6	6.2	8.2	11.7	10.4	57.8	13.2	12.2	2.6	4.3	7.2	5.2	10.0	3.7
ADAM21	29.7	49.4	72.4	58.2	55.9	60.5	80.5	75.9	57.1	130.3	62.4	85.3	64.6	61.1	78.9	58.2	92.3	92.9	88.0	155.7	59.5	61.5	65.9	46.2	103.1	65.4	65.0	71.0	92.3	48.1
KCNA4	12.1	11.6	7.7	18.5	11.6	17.0	7.5	10.7	8.1	12.8	3.8	23.2	18.0	6.9	18.3	8.4	4.2	9.1	6.4	17.0	27.8	21.6	34.5	8.4	22.0	9.6	8.2	8.6	7.4	7.9
KCNA5	7.2	8.3	11.2	6.1	6.7	10.0	10.0	49.1	12.4	10.3	9.9	3.2	6.2	25.3	6.5	10.4	11.1	4.7	5.8	5.6	7.6	3.4	4.4	4.8	6.9	13.0	3.9	6.6	4.1	4.1
ADAM20	6.85	33.9	21.7	28.05	33.4	13.6	28.2	21.0	22.65	29.55	45.7	10.4	40.0	20.049999999999997	39.1	32.15	21.85	8.8	29.200000000000003	44.4	20.1	17.75	32.25	37.2	26.15	20.150000000000002	39.2	16.4	28.25	17.05
SDAD1	230.9	215.7	241.2	232.1	167.9	216.1	351.3	175.7	265.5	370.3	180.6	210.3	168.7	196.3	198.7	214.5	320.3	296.7	232.2	216.0	159.2	202.9	191.8	226.9	287.4	271.5	376.7	293.7	257.6	318.8
ADAM28	7.2	5.533333333333334	16.96666666666667	24.366666666666664	14.9	4.8	11.166666666666666	15.0	6.966666666666668	20.833333333333332	19.833333333333332	42.43333333333333	12.533333333333333	19.666666666666668	30.166666666666668	19.933333333333334	18.466666666666665	16.433333333333334	20.566666666666666	18.26666666666667	42.833333333333336	112.86666666666667	54.79999999999999	118.53333333333335	96.09999999999998	31.53333333333333	19.366666666666667	35.0	75.33333333333333	25.400000000000002
INO80B /// INO80B-WBP1	14.25	29.950000000000003	26.5	24.700000000000003	28.45	12.399999999999999	27.700000000000003	27.200000000000003	40.15	31.299999999999997	25.099999999999998	21.35	19.200000000000003	14.850000000000001	21.900000000000002	30.85	20.05	17.95	20.75	26.45	12.5	15.45	23.9	26.25	27.55	9.5	22.55	30.6	23.5	33.5
ADAM23	29.650000000000002	38.3	19.150000000000002	37.2	40.85	57.6	41.45	60.9	33.949999999999996	63.25	60.650000000000006	68.95	39.8	77.3	27.549999999999997	46.25	41.35	35.9	62.0	65.25	26.8	34.1	46.95	15.1	27.5	46.0	38.5	23.0	36.35	26.1
STX6	103.33333333333333	90.7	80.93333333333334	77.6	87.23333333333333	80.43333333333334	114.19999999999999	74.5	59.400000000000006	100.46666666666665	117.33333333333333	116.13333333333333	81.6	103.7	109.96666666666665	98.43333333333334	114.60000000000001	150.83333333333334	123.86666666666667	108.86666666666667	112.43333333333332	137.0	128.43333333333334	136.13333333333335	147.0	149.0	135.70000000000002	147.29999999999998	163.5	104.39999999999999
FLJ21369	7.3	7.4	6.6	23.6	18.9	13.9	4.1	3.6	13.4	13.0	32.4	10.1	13.7	10.5	7.7	21.2	10.8	8.9	10.9	26.5	30.2	18.7	17.0	13.8	12.3	2.5	1.5	4.1	12.0	6.9
STX5	119.3	88.9	111.8	123.6	99.0	42.8	59.6	124.5	88.3	115.5	90.7	66.7	91.5	103.4	96.2	77.9	54.0	73.6	103.5	117.9	145.9	76.6	63.5	83.9	89.6	48.2	78.9	79.8	75.3	78.2
STX4	316.3	220.6	236.0	277.0	465.0	212.9	454.5	511.5	428.8	269.5	323.2	346.2	506.3	330.5	245.0	322.4	301.7	377.2	306.9	278.9	302.9	343.0	278.5	289.2	334.7	296.5	339.7	484.2	309.9	425.3
STX3	59.400000000000006	79.39999999999999	71.95	58.4	98.0	89.39999999999999	81.8	53.400000000000006	85.85	115.44999999999999	83.05	96.85000000000001	58.550000000000004	86.6	89.85	89.05	119.85000000000001	119.65	107.5	98.45	51.349999999999994	90.55000000000001	84.69999999999999	80.3	97.35000000000001	88.15	143.2	110.95	149.4	99.14999999999999
STX2	94.45	114.05	112.35	101.05	73.1	122.7	120.30000000000001	70.85000000000001	71.6	116.6	124.85	141.54999999999998	90.15	108.64999999999999	79.4	119.0	105.2	89.5	133.5	158.39999999999998	108.15	113.35000000000001	89.9	70.2	104.0	113.2	64.45	97.1	191.15	80.64999999999999
BID	139.75	91.0	57.349999999999994	108.65	136.65	99.05000000000001	129.55	98.8	66.95	86.85	99.10000000000001	142.35	220.4	89.3	109.25	138.2	136.4	117.19999999999999	117.8	131.2	174.55	148.75	160.8	156.35	152.8	134.3	129.0	138.2	109.85	132.5
SPDEF	58.1	30.580000000000002	52.1	73.5	25.52	41.160000000000004	46.92	38.52	38.22	33.64	65.52000000000001	36.839999999999996	24.98	34.52	47.15999999999999	40.14	36.36	26.5	34.78	31.860000000000003	40.56	36.580000000000005	43.940000000000005	32.54	37.739999999999995	19.6	43.94	36.32	40.14	29.68
MBD3	63.4	75.93333333333334	74.06666666666668	120.56666666666665	153.26666666666668	49.06666666666666	101.46666666666668	126.33333333333331	102.0	123.09999999999998	111.66666666666667	83.2	76.89999999999999	86.73333333333333	69.73333333333333	58.46666666666666	103.86666666666667	87.73333333333333	86.13333333333333	124.16666666666667	62.9	61.03333333333334	88.86666666666667	91.36666666666666	101.99999999999999	52.5	106.03333333333335	128.53333333333333	90.43333333333334	125.0
MBD4	191.0	152.32500000000002	184.475	154.87500000000003	110.0	174.5	129.9	90.1	174.3	152.85	146.0	145.025	247.75	148.95	210.125	125.55000000000001	147.575	160.125	145.95	145.29999999999998	218.1	219.225	149.85000000000002	252.1	163.75	192.67499999999998	149.17499999999998	153.825	190.975	119.1
MBD5	75.7	81.4	105.6	79.2	124.6	114.4	103.7	109.1	72.3	126.1	114.2	75.9	72.3	77.2	108.8	105.6	146.1	117.5	110.8	151.1	98.3	89.1	117.3	70.1	106.2	109.1	108.3	74.5	80.7	98.9
PKLR	9.933333333333334	6.033333333333334	7.3	6.133333333333333	8.299999999999999	6.3	8.200000000000001	7.466666666666666	5.766666666666667	7.666666666666667	6.533333333333334	6.166666666666667	7.766666666666666	8.733333333333334	7.366666666666667	12.166666666666666	9.700000000000001	5.666666666666667	3.6	10.699999999999998	10.533333333333333	11.766666666666666	7.466666666666666	10.233333333333333	8.200000000000001	8.4	7.966666666666668	6.966666666666666	6.1000000000000005	5.166666666666667
BIK	15.5	6.6	14.6	8.2	14.9	7.0	11.7	23.7	13.7	20.0	18.1	6.3	12.4	20.7	15.8	9.7	17.1	21.7	11.0	17.4	6.5	5.6	11.3	9.6	12.2	16.8	19.7	22.5	13.0	11.9
KCNB1	52.5	50.05	65.5	66.3	78.80000000000001	73.85	77.75	68.35	66.5	119.4	70.15	48.2	45.75	50.55	45.7	53.7	47.699999999999996	60.0	62.150000000000006	126.9	57.800000000000004	52.85	66.9	44.6	84.7	72.2	74.0	45.800000000000004	64.75	51.85
KCNB2	22.95	30.599999999999998	54.25	18.349999999999998	21.0	26.8	43.449999999999996	13.55	8.6	43.699999999999996	38.75	36.35	31.2	32.75	15.65	18.3	28.35	8.8	33.25	50.75	37.349999999999994	42.45	46.3	40.95	29.4	23.95	22.45	19.75	45.650000000000006	14.9
MBD1	154.3	146.4	119.7	158.89999999999998	172.85	124.2	117.95	81.80000000000001	130.9	109.64999999999999	153.3	106.05	156.85	126.35	126.25	114.05	133.8	135.2	95.85000000000001	116.05	147.89999999999998	122.45	123.94999999999999	141.6	105.85	145.29999999999998	127.55	132.75	119.45	108.6
MBD2	137.225	206.8	170.7	158.0	201.125	243.47500000000002	153.825	106.92500000000001	234.89999999999998	195.65000000000003	132.325	136.70000000000002	157.15	148.95000000000002	125.92500000000001	212.3	142.125	170.125	130.225	140.65	178.825	250.45	186.47500000000002	173.9	197.275	205.375	152.3	126.39999999999999	164.85	175.5
ADAM30	27.8	41.0	16.8	48.9	22.8	36.0	51.2	10.1	17.7	53.7	18.2	29.3	11.2	27.4	11.5	51.5	12.0	36.9	35.2	69.5	33.4	35.0	8.5	40.4	62.6	12.2	17.3	21.9	41.9	7.2
HNRNPA1P3 /// HNRNPA1P3	615.9	338.9	388.2	389.1	264.6	352.9	442.1	317.9	260.7	190.3	311.1	312.0	153.1	289.9	315.2	436.6	270.2	272.9	321.7	212.3	519.4	596.3	305.5	321.5	293.5	308.0	283.4	319.9	300.3	241.4
PRKRIR	340.8	392.3	298.9	390.8	418.2	643.3	264.8	260.8	395.0	340.0	471.5	433.9	476.7	412.7	393.4	385.5	317.3	384.5	325.9	332.0	354.4	434.4	471.0	447.1	284.4	462.6	335.1	317.7	297.5	334.2
PKN2	49.20000000000001	102.06666666666668	178.4	132.9	114.43333333333334	140.0666666666667	73.4	105.23333333333333	116.76666666666667	127.13333333333333	104.0	98.2	53.13333333333333	100.73333333333333	140.06666666666663	96.06666666666666	68.53333333333333	86.23333333333333	108.06666666666666	94.96666666666665	67.03333333333333	75.43333333333332	99.2	95.06666666666666	97.89999999999999	118.86666666666666	97.2	78.6	123.7	80.89999999999999
ADAM3A	1.7	6.8	3.7	14.6	1.1	2.0	2.3	3.9	3.1	11.9	19.7	1.1	13.2	14.0	16.0	3.6	1.9	2.0	2.7	2.3	20.2	8.5	3.2	5.9	1.9	1.4	3.4	0.9	14.8	1.9
PKN1	51.8	90.3	116.9	86.0	107.4	44.8	79.9	104.2	194.9	108.8	177.2	104.5	87.9	83.0	83.2	62.9	200.8	153.5	100.7	82.4	45.2	50.0	106.0	64.6	78.0	16.4	170.1	113.8	88.2	149.9
FAM45A /// FAM45B	282.0	230.8	360.3	347.8	313.0	611.4	256.8	178.7	390.1	262.7	389.7	424.9	383.7	494.9	460.2	391.7	389.4	369.0	385.9	332.0	395.9	394.6	336.2	387.1	366.9	552.0	491.3	427.2	358.7	394.0
KCNG1	2.5	2.85	5.65	5.949999999999999	2.8	2.45	2.95	4.550000000000001	2.3	5.4	8.5	5.2	4.5	2.9	7.25	10.65	2.8	2.55	2.9000000000000004	3.65	4.4	6.300000000000001	5.550000000000001	4.449999999999999	2.6500000000000004	4.85	2.4	3.15	2.6500000000000004	2.4000000000000004
MED24 /// MIR6884	81.5	91.7	124.8	172.7	188.4	122.5	348.1	214.9	151.3	154.4	162.0	78.3	112.7	141.7	95.5	146.1	110.1	153.9	147.6	143.1	84.4	94.9	106.2	97.4	142.0	106.8	148.0	117.0	185.0	142.6
KCNG2	1.4	7.0	7.3	2.9	6.9	2.9	8.0	5.2	6.1	7.0	4.6	4.9	5.2	5.3	2.7	3.1	8.0	7.2	5.2	3.7	6.4	5.9	6.6	2.4	6.6	5.6	4.6	6.9	4.5	7.7
RASL11B	47.4	113.1	62.4	47.9	43.9	65.7	17.6	38.9	42.5	77.0	81.7	65.2	54.8	72.0	79.9	89.2	121.6	31.7	44.2	92.1	102.1	92.1	160.6	72.1	51.2	36.4	77.2	17.6	94.0	46.6
FBXO28	173.05	228.14999999999998	197.2	126.0	205.25	259.95	139.8	150.5	196.8	159.75	133.10000000000002	153.39999999999998	130.4	168.9	194.95	149.2	187.75	186.3	198.35000000000002	144.5	96.4	182.35000000000002	115.4	121.69999999999999	166.7	231.45	179.64999999999998	170.75	167.05	166.1
GOLIM4	18.0	30.9	60.3	57.05	28.2	46.9	30.85	67.45	34.5	59.699999999999996	61.7	25.3	48.9	39.65	52.45	20.950000000000003	13.950000000000001	8.25	27.099999999999998	41.55	60.6	36.85	33.75	33.1	42.449999999999996	53.65	38.1	32.449999999999996	28.0	27.6
LOC100289473	41.9	31.4	39.2	65.3	38.3	52.3	71.4	95.5	39.1	75.9	37.3	77.3	23.6	20.8	31.4	52.7	59.7	57.5	61.1	76.5	39.4	41.5	55.5	58.3	62.5	72.6	60.4	53.6	53.8	52.9
FBXO24	18.7	15.2	10.3	7.1	6.3	8.1	2.7	5.6	3.6	8.3	6.5	25.3	41.7	18.4	5.5	41.4	8.8	4.5	3.7	8.0	38.6	14.2	22.0	8.4	5.5	3.4	4.5	3.4	12.0	5.6
FBXO21	190.5	269.66666666666663	253.80000000000004	220.63333333333335	246.4	235.63333333333333	145.33333333333334	160.13333333333335	231.4	183.23333333333335	170.93333333333337	141.56666666666666	178.53333333333333	155.2	195.1666666666667	165.96666666666667	155.86666666666667	142.16666666666666	186.26666666666665	186.70000000000002	146.23333333333332	160.5666666666667	140.6	158.66666666666666	148.26666666666668	162.96666666666667	152.3	121.89999999999999	165.33333333333334	113.5
FBXO22	3.9	3.3	7.3	2.7	8.4	14.0	6.0	19.8	6.0	7.0	4.3	8.5	17.7	4.3	6.0	9.4	7.5	4.6	6.2	15.4	17.3	5.1	5.5	13.3	12.0	5.4	16.0	7.0	13.1	5.1
FADS3	104.0	141.35	150.6	308.3	482.65	107.94999999999999	341.4	329.4	198.4	196.2	81.45	96.55	136.45	88.9	90.5	93.7	179.9	88.75	155.89999999999998	131.95	60.650000000000006	59.650000000000006	80.95	69.2	115.4	59.6	136.45	119.1	101.1	121.80000000000001
FADS2	41.3	32.4	62.4	148.0	99.8	36.8	102.4	61.6	53.5	109.1	52.9	25.7	66.0	52.4	47.0	53.0	70.7	48.8	30.3	18.2	40.8	35.2	60.7	51.1	61.8	60.1	65.2	49.6	34.4	40.9
POFUT2	51.03333333333333	40.166666666666664	58.833333333333336	66.93333333333332	70.53333333333333	43.666666666666664	46.76666666666667	83.60000000000001	65.8	59.46666666666666	59.73333333333334	55.23333333333334	58.56666666666666	45.5	58.73333333333333	60.96666666666666	61.599999999999994	59.23333333333333	48.4	74.2	47.46666666666667	50.56666666666666	41.5	57.5	61.26666666666666	51.63333333333333	77.33333333333333	65.2	67.16666666666667	56.833333333333336
FNTA	440.05	420.6	662.0	469.2	402.70000000000005	675.15	406.95	341.84999999999997	420.25	391.0	448.35	489.55	517.65	477.84999999999997	570.5	618.85	441.04999999999995	482.75	501.15	455.5	404.09999999999997	480.4	421.35	390.0	438.75	658.95	424.55	483.7	469.65	431.7
POFUT1	28.0	16.35	33.949999999999996	33.05	22.0	13.9	6.55	19.95	16.400000000000002	9.35	23.549999999999997	19.5	27.95	37.800000000000004	17.15	21.55	24.9	10.85	18.85	9.1	19.25	8.15	22.299999999999997	35.75	6.050000000000001	7.949999999999999	7.949999999999999	5.0	4.45	4.95
NEK1	32.824999999999996	49.425	66.025	60.699999999999996	30.925	65.125	61.47500000000001	71.5	51.3	81.525	66.95	58.275000000000006	59.05	56.825	72.125	53.125	58.8	44.2	62.35	87.725	48.375	40.65	64.625	47.650000000000006	58.675	68.75	53.775	47.55	59.27499999999999	42.475
TNFRSF8	40.4	80.0	46.0	49.0	49.9	36.7	48.5	68.2	56.6	60.7	81.4	58.1	57.2	70.5	58.3	70.5	26.3	45.2	76.2	109.5	65.4	70.3	91.9	66.9	41.8	50.1	49.2	43.2	71.7	51.6
NEK2	13.649999999999999	17.6	12.8	20.15	4.949999999999999	9.15	12.65	3.75	3.5	23.15	21.55	3.0999999999999996	15.15	17.65	13.15	11.049999999999999	15.85	9.5	9.75	28.650000000000002	7.699999999999999	11.75	15.950000000000001	23.15	13.0	12.75	11.75	4.6	23.400000000000002	1.8
RPL36A /// RPL36A-HNRNPH2	3979.6	3418.3	4326.1	3521.0	4063.1	3996.2	6388.8	4339.6	3214.5	2826.0	2569.6	3155.1	2550.9	4906.6	4440.8	4569.8	4424.5	3739.4	3443.7	2850.9	1626.3	5422.1	2916.2	3909.6	3336.7	3477.3	3562.7	4376.9	2783.6	3045.9
NEK3	81.4	65.75	59.05	60.75	57.0	79.85	61.1	68.6	73.0	68.1	100.65	72.35	42.25	65.05	54.8	47.0	61.7	55.55	64.7	82.5	64.2	57.0	73.5	68.55	74.9	89.95	79.1	72.9	106.5	61.849999999999994
TNFRSF4	16.75	8.4	18.1	13.0	5.8999999999999995	4.6	9.05	13.8	5.800000000000001	9.7	11.8	14.0	16.2	5.6	4.5	14.55	19.1	3.45	6.8999999999999995	12.0	12.1	23.95	18.6	35.35	29.349999999999998	6.949999999999999	19.5	26.299999999999997	10.149999999999999	22.400000000000002
KCNH1	5.8	12.3	7.9	18.5	3.2	2.6	2.7	5.5	2.7	3.9	21.3	4.4	10.4	5.1	6.4	4.7	6.1	5.6	7.4	7.0	8.9	15.9	3.9	28.9	4.4	7.5	3.6	3.1	4.1	4.3
PIAS4	27.75	34.0	33.0	31.05	27.95	24.1	29.2	24.0	26.9	36.9	46.5	25.7	32.25	39.95	35.05	35.050000000000004	26.05	24.75	42.949999999999996	38.9	30.1	36.699999999999996	25.55	42.65	23.700000000000003	25.75	27.65	25.6	36.6	23.5
KCNH2	27.0	35.75	30.0	40.75	11.149999999999999	36.25	48.15	26.55	15.25	63.449999999999996	49.45	32.0	54.550000000000004	33.550000000000004	45.0	52.949999999999996	54.9	37.349999999999994	51.4	76.69999999999999	60.349999999999994	38.35	50.6	38.85	36.5	41.65	33.45	16.099999999999998	40.199999999999996	23.099999999999998
PIAS3	76.9	90.7	89.7	162.0	142.2	137.9	61.4	72.0	92.9	154.8	156.2	118.9	115.5	87.7	84.1	112.5	70.7	82.8	110.5	140.4	73.1	97.8	88.8	104.7	121.2	100.3	103.3	82.2	107.3	86.8
KCNH4	48.0	38.7	38.7	27.7	47.8	37.7	72.9	104.5	40.5	59.4	42.0	42.3	41.8	18.5	45.3	25.5	55.4	44.4	49.2	57.2	37.1	51.3	25.5	50.4	74.7	42.8	42.0	47.9	54.6	37.5
KCNH6	5.400000000000001	1.7	6.566666666666666	3.7999999999999994	5.666666666666667	3.0	14.6	9.966666666666667	5.7	5.966666666666668	5.400000000000001	11.366666666666665	2.4	5.866666666666667	9.133333333333333	6.433333333333334	14.5	4.966666666666666	7.3999999999999995	6.8	12.799999999999999	7.6000000000000005	7.066666666666667	15.233333333333333	6.666666666666667	12.933333333333332	8.166666666666666	10.766666666666667	12.733333333333333	3.0
DGAT1	8.7	13.6	27.5	39.0	96.8	28.6	59.4	56.1	98.4	110.2	20.9	28.8	66.2	53.7	12.4	35.1	95.0	86.5	59.9	50.4	14.7	11.4	23.1	9.3	45.5	10.1	98.4	76.0	44.8	53.1
STX8	441.9	291.0	319.4	373.7	239.4	264.2	245.1	249.9	267.3	274.9	345.9	311.1	114.8	409.3	325.1	418.7	303.0	263.1	321.0	292.5	114.6	336.6	276.2	390.1	233.4	428.6	229.3	267.1	261.2	371.1
FBXO17	4.4	7.9	4.3	4.0	11.8	10.6	8.0	8.0	18.0	7.9	6.6	5.9	6.7	5.6	6.0	4.4	9.9	9.3	7.9	8.6	3.5	4.2	3.9	6.7	7.7	5.8	7.8	7.7	5.7	5.0
STX7	252.5666666666667	184.33333333333334	153.8	119.23333333333335	86.39999999999999	137.1	117.69999999999999	116.8	136.16666666666666	162.73333333333335	190.66666666666666	275.06666666666666	90.93333333333332	241.30000000000004	199.23333333333332	242.9333333333333	158.79999999999998	185.29999999999998	195.33333333333334	155.63333333333333	138.43333333333334	320.96666666666664	238.13333333333335	180.03333333333333	200.26666666666665	219.13333333333333	220.4333333333333	153.36666666666667	282.43333333333334	193.0333333333333
FBXO11	88.86666666666666	86.73333333333333	90.43333333333332	117.93333333333334	133.5	193.63333333333335	73.1	134.4	90.63333333333334	82.5	124.5	82.36666666666666	106.86666666666667	78.43333333333334	87.0	88.26666666666667	56.73333333333334	86.30000000000001	97.36666666666666	84.06666666666666	94.39999999999999	86.86666666666667	86.13333333333333	92.16666666666667	82.66666666666667	102.49999999999999	110.03333333333332	67.83333333333333	89.13333333333333	73.96666666666668
PIAS2	40.300000000000004	54.73333333333333	50.96666666666667	42.333333333333336	38.03333333333333	52.03333333333333	39.73333333333333	62.73333333333333	39.13333333333333	51.1	42.46666666666667	45.96666666666667	45.5	42.03333333333334	44.46666666666667	41.96666666666667	46.5	52.13333333333333	49.5	59.73333333333334	52.833333333333336	46.699999999999996	44.26666666666666	37.300000000000004	39.36666666666667	37.699999999999996	54.73333333333333	36.3	41.833333333333336	26.200000000000003
PIAS1	143.16666666666669	230.39999999999998	302.46666666666664	207.4333333333333	261.93333333333334	273.6666666666667	154.23333333333335	216.9	230.16666666666666	234.6	177.73333333333335	150.23333333333332	139.83333333333334	154.23333333333335	206.86666666666667	136.26666666666665	171.5666666666667	182.4333333333333	156.79999999999998	178.76666666666665	117.5	146.6	157.0	158.5	212.80000000000004	283.0333333333333	183.4666666666667	152.33333333333334	176.36666666666667	146.96666666666667
LENEP	8.8	18.1	79.6	5.1	13.0	48.7	66.5	58.0	26.3	32.2	37.1	27.7	10.6	5.8	7.2	12.0	41.8	46.5	2.2	25.0	37.7	71.4	9.7	32.8	51.6	87.3	27.7	34.8	40.6	62.3
MINPP1	100.2	118.0	77.4	52.9	40.2	83.6	21.1	52.7	86.8	64.0	97.5	116.7	110.0	111.2	115.3	64.7	58.7	105.1	68.9	71.5	103.3	105.0	128.5	180.7	95.8	139.0	71.5	137.8	75.3	113.7
DMTF1	189.3	163.2	237.1	200.6	140.8	198.9	164.7	135.0	168.3	162.5	305.2	201.2	233.9	214.7	209.3	184.7	181.4	251.1	205.2	172.7	173.9	247.6	277.0	288.9	159.4	322.0	279.9	214.9	306.9	199.9
PKP2	5.8	16.7	25.0	13.100000000000001	9.75	9.65	8.0	7.949999999999999	18.1	21.05	9.55	23.049999999999997	6.4	8.5	8.45	13.200000000000001	12.0	6.2	8.55	9.25	14.95	17.55	7.25	8.0	9.8	5.0	6.5	3.45	14.0	5.9
PKP1	18.849999999999998	14.100000000000001	41.75	25.900000000000002	22.0	23.099999999999998	28.599999999999998	18.2	13.5	28.3	24.1	29.349999999999998	13.95	40.25	16.25	19.2	25.7	13.799999999999999	19.4	21.700000000000003	19.55	26.85	28.65	20.2	27.6	19.65	24.1	34.4	30.65	22.799999999999997
PKP4	66.325	56.050000000000004	70.75	62.599999999999994	140.70000000000002	75.80000000000001	122.87499999999999	60.6	77.2	78.975	90.575	45.425	63.425	76.875	34.725	75.05000000000001	62.89999999999999	49.400000000000006	67.625	85.77499999999999	62.675000000000004	66.825	66.875	65.67500000000001	47.5	64.025	63.224999999999994	60.625	78.1	57.62499999999999
PKP3	56.650000000000006	47.65	57.349999999999994	32.4	77.35	50.65	70.35	83.1	56.45	83.8	55.9	47.65	58.400000000000006	40.5	59.5	84.55	80.30000000000001	63.45	67.55	78.55	76.75	68.1	64.15	50.7	82.7	67.15	72.5	58.7	46.75	93.6
BLK	25.25	36.35	19.0	22.2	25.65	15.299999999999999	31.25	36.7	17.15	43.0	21.3	46.35	20.15	33.4	11.75	27.45	24.95	18.599999999999998	36.45	49.300000000000004	17.8	38.75	19.6	37.05	21.05	22.45	22.7	18.650000000000002	43.8	26.150000000000002
KCNE1	4.1	41.9	41.4	15.2	26.6	42.2	59.0	47.2	40.8	46.5	53.2	27.7	29.4	4.3	54.2	37.4	9.1	24.6	19.4	48.6	45.7	6.1	38.7	31.6	28.5	62.3	39.9	37.3	30.5	9.2
BLM	115.8	78.7	145.6	141.9	82.5	106.2	147.7	108.5	103.9	144.9	116.5	109.3	74.6	92.3	89.5	91.9	111.8	88.5	92.7	142.3	104.4	116.2	108.7	133.3	142.5	126.6	98.8	117.9	162.8	103.1
KCNE2	8.4	8.0	12.3	12.5	8.2	11.9	12.4	9.5	6.3	11.8	17.4	6.8	23.6	8.3	22.1	6.9	12.1	8.2	8.5	16.0	9.2	11.4	15.3	14.3	7.4	16.9	11.4	8.4	8.9	8.0
KCNE4	217.2	129.6	152.0	124.3	159.1	199.6	263.7	229.7	211.3	149.3	105.7	45.6	208.1	126.9	113.0	130.9	64.5	61.6	77.8	35.2	165.8	61.2	115.7	103.9	81.0	62.7	109.7	50.2	93.1	40.2
ZC4H2	48.2	19.9	26.4	42.9	113.1	117.8	33.1	71.3	91.7	94.3	77.9	89.6	21.3	18.6	24.9	59.5	108.9	97.5	82.2	131.7	55.1	61.0	53.2	74.0	107.5	86.5	124.6	74.9	65.4	109.6
IREB2	47.9	15.7	19.5	35.2	17.6	10.9	13.8	18.3	24.7	16.9	25.3	31.0	46.5	13.2	30.7	35.7	44.8	25.9	30.9	2.8	64.8	40.7	20.2	21.5	36.1	15.6	25.6	13.1	14.2	17.3
GSTT2	33.9	71.7	17.6	73.3	6.5	26.0	11.1	9.4	96.5	30.0	10.0	19.8	46.3	58.6	5.0	12.2	90.1	6.9	26.7	70.7	12.7	40.8	25.6	4.4	6.7	30.8	46.9	4.4	16.6	19.7
GSTT1	57.0	4.7	79.3	61.4	108.7	83.5	63.2	10.4	6.2	128.4	47.0	116.6	116.1	60.8	141.1	135.2	45.9	71.5	183.2	62.1	6.8	6.4	20.7	9.2	24.9	23.2	6.5	32.2	6.6	114.3
C6orf25	28.9	25.0	2.9	19.3	18.7	12.4	15.7	8.7	18.0	32.9	10.2	31.6	31.7	27.7	15.1	23.7	34.6	25.9	29.0	44.3	24.7	31.7	15.9	17.6	5.9	10.6	9.2	3.1	11.8	7.2
FBXO46	56.5	89.5	113.5	107.6	99.5	136.3	153.0	84.9	143.3	166.2	142.6	108.0	70.2	77.7	82.8	83.7	97.4	113.0	183.1	145.5	93.8	125.7	105.5	100.4	116.9	90.2	139.3	146.1	135.6	114.6
NPAS1	3.3	2.65	31.0	6.95	27.65	10.0	23.45	18.6	7.1	7.5	21.5	8.799999999999999	7.2	6.25	3.15	4.8	14.05	14.15	6.75	3.0	3.75	1.8	8.4	5.2	20.85	9.55	16.5	28.95	6.6	7.2
NPAS2	58.92	81.98	66.91999999999999	103.32000000000001	52.58	49.18	94.58	62.52	84.46	37.1	17.439999999999998	22.119999999999997	33.24	25.580000000000002	14.719999999999999	21.080000000000002	13.76	19.04	22.040000000000003	20.439999999999998	43.67999999999999	16.38	37.4	17.4	19.479999999999997	19.46	31.119999999999997	14.260000000000002	32.08	20.3
CCDC144A	24.2	2.0	0.9	10.4	2.4	3.7	3.8	3.3	2.1	9.1	4.4	11.0	11.5	3.2	8.0	2.9	9.2	2.4	7.3	6.5	4.1	20.4	14.5	6.3	0.7	2.7	1.9	2.2	8.0	7.1
FBXO42	90.83333333333333	75.16666666666667	160.9	74.73333333333333	105.43333333333334	97.86666666666667	87.33333333333333	96.39999999999999	109.53333333333335	111.60000000000001	90.2	80.3	93.86666666666667	65.89999999999999	68.83333333333333	61.76666666666667	52.93333333333333	73.73333333333333	73.89999999999999	86.5	76.26666666666667	84.36666666666667	79.46666666666667	84.3	63.46666666666666	98.2	75.93333333333334	69.43333333333334	99.23333333333335	63.46666666666667
NPAS3	4.15	27.2	44.05	25.75	27.25	15.5	11.45	12.8	24.15	56.75	37.05	29.400000000000002	34.099999999999994	10.45	16.0	25.95	17.95	32.2	40.2	59.849999999999994	31.2	27.1	17.650000000000002	26.3	9.45	10.149999999999999	18.65	4.85	43.85	9.25
FBXO40	4.9	16.2	11.5	9.4	10.5	8.7	15.6	14.7	8.8	44.1	10.6	8.6	10.5	2.6	5.3	10.8	20.1	29.9	15.7	14.6	12.3	8.8	15.9	8.0	13.1	13.2	11.0	12.2	16.5	11.5
MBIP	86.4	74.5	73.7	58.3	95.3	145.4	72.8	20.7	83.9	111.4	92.1	48.2	40.7	57.0	41.5	52.5	65.8	78.7	88.8	67.4	45.0	79.2	48.5	54.1	66.2	89.8	64.6	36.3	58.0	59.2
KIR2DL5A	24.8	21.6	24.8	19.5	67.0	29.0	19.2	48.4	17.1	40.5	32.2	32.1	24.4	16.9	16.6	19.9	35.0	35.9	29.1	47.9	23.7	134.3	22.6	59.6	64.0	34.3	28.9	18.9	87.9	49.2
NEK9	228.39999999999998	173.85000000000002	212.25	159.70000000000002	88.5	126.35	66.7	71.64999999999999	112.85000000000001	131.35	181.60000000000002	240.5	113.1	222.35	232.64999999999998	247.35	146.35	116.80000000000001	195.10000000000002	116.2	157.2	130.6	120.6	123.5	131.4	116.64999999999999	103.14999999999999	93.6	138.70000000000002	84.55
KCNF1	5.9	11.7	3.5	17.4	4.5	3.6	7.8	5.2	8.3	7.5	14.3	6.1	25.8	2.6	7.3	6.9	27.1	24.5	9.1	20.7	10.7	4.5	13.0	5.3	5.0	11.0	3.7	4.7	5.0	3.1
SDF2L1	286.0	158.2	88.2	187.2	204.7	72.5	301.1	228.5	116.6	156.7	93.9	124.5	140.8	120.4	140.5	91.0	139.1	156.6	169.9	134.7	263.7	142.0	155.6	275.9	389.4	108.4	158.1	282.7	231.2	295.8
HTR1E	17.9	13.1	18.3	35.1	7.7	6.6	4.8	3.2	4.4	31.3	4.8	31.3	30.7	10.6	11.8	48.0	7.0	2.8	29.6	33.6	4.0	19.7	26.2	11.1	7.8	2.7	6.3	2.7	15.5	1.8
NEK4	49.9	47.3	75.1	46.9	69.5	105.4	56.7	31.8	67.7	86.6	65.1	57.7	48.6	38.0	84.1	79.3	73.9	70.8	55.4	58.8	93.1	83.5	64.0	68.0	53.6	111.3	60.4	51.4	74.2	69.1
RASL10A	53.7	49.0	24.0	36.0	91.7	66.8	93.5	69.3	68.9	78.8	126.8	114.1	102.4	65.4	72.2	97.6	149.8	160.6	122.5	145.6	55.5	66.0	32.2	63.9	57.7	106.2	57.4	76.4	108.7	57.0
HTR1F	45.3	70.0	69.8	64.9	33.8	29.7	32.6	35.7	34.7	64.7	62.9	39.0	72.3	34.2	48.4	61.4	38.1	2.5	49.7	94.3	70.7	56.2	56.0	36.4	13.5	15.2	2.3	2.7	48.0	8.4
TNFRSF9	26.75	18.45	29.45	25.7	30.55	28.549999999999997	45.15	40.699999999999996	22.6	37.35	52.6	39.7	34.4	41.150000000000006	22.85	22.5	34.65	23.049999999999997	29.4	60.1	56.05	53.25	30.1	55.5	30.8	24.3	24.450000000000003	39.95	34.95	24.049999999999997
FBXO38	202.14999999999998	74.25	90.05000000000001	72.10000000000001	79.6	122.15	59.9	53.5	141.0	90.9	94.4	101.55	138.95	79.55	96.9	107.6	82.95	108.15	108.05	90.2	147.25	127.1	109.9	133.75	89.75	170.0	115.45	89.9	90.8	130.35
NEK7	379.3	481.0	501.9	311.3	328.7	638.6	260.6	208.8	415.9	294.8	451.3	433.3	425.8	533.7	520.7	653.1	266.8	403.6	387.8	329.4	502.2	345.1	388.1	390.3	564.4	594.6	368.8	393.9	351.8	375.5
DCTN1 /// SLC4A5	91.4	170.0	258.8	256.1	122.8	66.1	110.3	190.2	167.2	154.9	180.1	104.7	134.3	208.7	116.9	184.8	163.9	116.2	136.9	152.2	86.3	63.3	137.3	144.6	129.8	76.3	156.3	158.2	151.6	128.0
HTR1D	3.0	3.0	3.6	15.8	3.5	3.8	6.3	7.9	2.4	4.8	5.0	3.8	4.9	3.2	12.7	5.9	2.8	3.2	4.3	5.0	19.9	3.5	3.6	3.1	12.7	3.4	3.2	4.2	4.0	3.2
ACTG1P4 /// AMY1A /// AMY1B /// AMY1C /// AMY2A /// AMY2B	37.9	45.5	73.9	47.2	55.1	91.5	21.6	52.0	50.8	49.2	63.9	29.7	44.6	22.6	40.9	35.6	52.7	32.9	40.6	44.9	27.0	46.7	34.8	36.9	19.2	44.8	18.7	16.2	48.6	16.0
HTR1A	6.9	20.6	22.3	4.4	6.9	7.9	9.6	10.6	9.3	10.5	14.1	7.0	4.3	4.2	9.6	8.2	26.9	9.9	23.6	14.6	5.5	8.5	10.5	9.0	8.5	11.8	11.3	5.8	12.0	6.5
HTR1B	20.2	32.7	69.5	49.0	64.9	7.8	77.1	90.0	24.9	40.2	79.1	7.8	34.3	12.6	14.6	31.5	3.8	17.1	50.8	52.7	64.5	47.1	9.9	46.2	63.8	13.0	26.9	8.2	25.4	9.7
FBXO34	315.6	328.2	406.0	221.3	179.9	358.7	204.6	211.4	406.0	297.7	292.7	317.6	358.1	301.3	265.6	380.7	189.0	261.2	250.7	237.5	313.5	393.4	326.3	279.3	244.7	393.3	261.5	280.1	240.9	276.1
IGH /// IGHA1 /// IGHG1 /// IGHG2 /// IGHG3 /// IGHM /// LOC102725526	13.0	6.3	19.6	19.0	0.8	1.6	0.7	3.9	0.7	13.4	20.0	0.9	8.3	3.1	6.4	1.3	10.9	2.0	7.6	23.4	30.0	15.8	16.0	23.8	21.6	5.1	6.9	10.8	11.9	5.9
BMX	14.2	7.2	11.1	13.8	39.3	16.6	19.0	61.9	14.1	14.2	8.1	35.7	21.7	28.9	9.8	11.5	10.5	11.5	11.1	17.8	7.5	22.2	84.4	18.2	11.3	19.8	9.4	8.8	13.9	10.1
C6orf15	13.3	13.8	17.2	13.8	16.8	16.0	25.4	25.3	13.7	20.5	10.0	15.6	5.3	6.5	11.9	18.4	7.4	8.4	19.0	28.0	15.9	17.3	18.2	12.9	9.6	8.1	20.3	18.7	19.0	15.3
SMR3A /// SMR3B	7.6	3.1	12.0	6.8	3.3	3.0	4.6	8.6	1.8	5.0	10.5	4.6	2.6	5.4	3.2	6.0	4.3	2.8	4.0	7.6	4.8	5.3	6.5	5.7	5.1	3.8	2.4	4.0	5.7	4.1
FAM90A1	5.2	4.3	6.5	9.5	6.9	4.8	11.1	10.1	5.5	8.5	9.9	6.7	7.0	5.1	7.5	10.0	8.1	7.3	6.0	8.7	5.7	8.2	6.2	11.6	7.4	7.7	10.2	8.7	9.3	4.9
FBXO31	20.6	93.3	70.7	59.7	67.0	35.7	46.0	79.6	82.1	54.5	60.2	46.3	59.8	38.6	16.4	41.6	75.1	40.6	62.0	87.6	36.4	26.8	60.9	45.9	39.3	47.0	48.5	74.7	60.6	60.6
DRAP1	62.5	74.6	134.5	117.7	150.8	65.2	189.4	112.8	115.8	152.3	157.8	171.8	134.5	134.0	158.8	152.9	211.5	173.1	138.1	141.9	118.5	186.8	137.8	190.3	122.7	94.5	142.6	153.6	124.6	155.2
GLULP4 /// GLULP4	180.0	131.5	26.6	52.0	2.8	3.0	2.4	5.6	8.8	24.1	17.7	6.3	21.7	31.6	34.3	27.7	2.6	14.3	27.7	21.0	69.1	36.9	36.4	34.5	5.5	7.7	2.3	2.5	9.4	1.6
C6orf10	2.3	3.6	15.0	7.5	3.5	3.5	4.1	18.4	2.8	28.0	5.7	6.9	2.7	19.5	11.0	4.4	3.9	6.2	3.5	13.3	7.0	12.7	21.2	5.9	7.0	7.9	4.3	3.3	4.5	8.5
LOC220077	6.35	11.7	21.7	13.3	13.6	10.950000000000001	16.65	16.849999999999998	18.65	15.850000000000001	12.700000000000001	14.049999999999999	12.15	20.2	7.449999999999999	16.6	17.0	20.950000000000003	14.55	23.799999999999997	21.7	13.75	8.5	20.15	21.6	12.200000000000001	21.3	11.45	15.6	17.200000000000003
CELP	3.1	3.7	5.5	4.0	8.9	10.3	15.7	33.3	8.6	18.1	9.3	7.5	6.5	6.6	12.3	17.3	8.7	9.0	6.8	10.3	5.1	4.9	7.5	4.7	14.3	22.0	14.8	11.8	14.6	11.4
MNAT1	47.4	43.2	5.3	14.2	44.4	50.7	19.1	13.6	39.7	35.4	62.4	12.0	5.6	7.3	40.9	11.3	8.1	10.0	21.9	13.7	7.2	26.1	18.8	10.0	6.3	10.3	6.4	3.8	13.3	13.7
PIWIL2	13.25	31.45	33.8	33.3	33.4	27.349999999999998	39.550000000000004	41.050000000000004	21.349999999999998	41.699999999999996	52.85	31.75	33.15	33.3	26.2	46.45	35.0	29.9	28.1	40.6	29.4	24.95	34.9	24.55	34.65	46.45	25.650000000000002	18.2	42.5	22.849999999999998
BCAR3	23.6	21.9	30.9	15.2	22.8	42.7	22.8	23.4	35.4	44.8	27.6	41.9	54.1	44.7	35.3	30.0	23.2	32.3	34.3	28.5	38.3	57.6	37.5	37.8	40.4	45.0	30.4	58.0	28.0	29.4
KCNK5	98.4	55.9	63.7	44.8	95.4	150.4	77.0	129.2	84.8	69.1	87.0	45.7	45.3	73.6	8.9	54.2	62.3	39.9	60.8	55.3	94.7	97.9	50.4	77.1	65.4	64.9	41.8	75.9	45.7	48.9
PIWIL1	1.1	14.9	10.9	7.1	11.2	8.9	17.1	1.1	5.5	18.6	43.5	11.9	11.3	7.8	8.5	14.9	3.4	3.9	12.9	15.1	14.8	15.3	9.8	35.5	9.0	2.0	3.8	6.0	2.6	5.6
ALAS2	5.9	4.0	11.7	6.1	6.1	4.0	11.9	8.2	4.0	6.1	5.4	4.3	5.3	5.2	8.4	9.3	3.5	7.2	6.3	5.8	5.3	4.9	6.3	4.1	10.8	8.8	7.8	10.5	7.4	5.1
KCNK7	10.7	8.9	8.7	7.5	4.1	6.7	4.2	15.7	3.7	6.4	11.5	17.6	9.8	9.6	5.0	9.8	7.2	6.5	6.7	5.1	5.7	4.5	6.7	5.0	8.4	5.0	15.0	3.3	4.3	5.1
ALAS1	103.5	125.4	115.3	149.2	149.6	155.4	184.4	210.4	122.9	155.9	146.9	127.5	161.3	103.4	160.0	115.9	120.2	165.7	151.4	92.8	184.0	161.0	190.9	160.0	156.9	156.4	143.8	132.5	102.7	154.9
ONECUT2	23.3	43.4	29.3	18.9	27.3	42.7	14.5	45.3	15.9	44.1	63.8	10.9	31.1	34.1	22.0	17.4	8.9	21.4	39.1	8.9	26.9	42.7	37.4	12.0	8.4	14.3	34.0	19.0	47.3	3.5
LRRC37BP1	5.6	6.6	25.5	13.1	7.1	9.7	11.3	9.0	6.0	12.6	7.0	8.1	9.5	31.1	3.7	8.3	7.1	5.9	5.4	26.5	5.3	6.3	8.1	23.9	9.1	7.6	6.9	3.4	19.7	2.6
ONECUT1	19.9	22.5	8.8	8.0	5.6	5.2	5.4	8.0	4.0	33.6	12.2	2.5	12.9	2.7	8.5	33.8	8.9	4.8	17.9	27.2	20.8	25.4	10.8	16.9	11.8	8.6	5.3	4.5	16.1	2.2
HTR2B	23.8	24.4	52.4	19.6	1.4	35.0	4.3	2.7	37.7	30.8	70.9	170.7	53.1	88.9	78.0	62.7	49.3	78.5	42.1	59.5	31.5	61.0	38.3	40.1	54.7	59.0	22.7	25.7	119.1	43.2
HTR2C	15.7	6.9	13.7	12.85	6.199999999999999	9.649999999999999	14.55	20.3	10.05	22.35	19.6	16.15	12.0	17.8	14.5	13.8	26.700000000000003	5.1	12.2	26.099999999999998	11.05	14.75	8.1	12.85	11.3	17.549999999999997	11.65	7.85	13.6	3.9000000000000004
PPWD1	161.5	102.1	148.6	83.1	76.5	104.0	39.4	62.9	72.3	88.2	135.2	80.4	84.0	114.7	147.8	89.4	56.9	72.0	108.1	130.8	95.2	171.6	101.0	93.4	82.9	127.6	53.4	51.3	108.9	51.4
NENF	94.73333333333335	114.16666666666667	113.23333333333335	89.06666666666666	115.05	101.93333333333332	108.89999999999999	134.85	108.83333333333333	142.45000000000002	146.66666666666666	131.9	130.88333333333333	152.04999999999998	135.98333333333332	149.83333333333334	99.95	146.26666666666668	143.65	156.36666666666667	101.71666666666665	108.95	119.61666666666667	99.75	98.39999999999999	118.38333333333333	88.43333333333332	102.13333333333333	121.86666666666667	113.7
HTR2A	113.85	80.05000000000001	150.75	128.15	61.45	88.9	233.35000000000002	65.55	74.45	138.55	113.25	210.9	150.8	77.0	107.75	67.95	92.5	83.9	114.25	151.55	87.75	56.35	49.15	89.1	84.94999999999999	97.25	63.8	68.94999999999999	88.55	77.0
SPDL1	11.5	9.4	4.7	2.8	5.3	3.7	5.2	5.3	4.5	28.5	10.2	56.4	27.3	40.5	35.6	61.5	3.3	6.7	40.7	27.2	30.0	48.3	50.5	23.0	2.2	7.9	7.3	5.3	42.5	4.2
NEO1	75.2	106.4	122.9	147.2	113.5	67.9	36.8	69.9	99.7	125.4	186.1	142.2	126.7	162.4	125.7	112.9	93.8	81.2	160.3	167.7	84.5	118.9	89.8	133.5	119.9	128.7	121.6	102.4	90.2	41.8
RP3-497J21.1	3.7	8.1	4.2	9.7	11.3	4.6	5.6	13.6	2.4	17.4	7.2	20.1	1.9	7.9	1.8	7.3	25.8	4.1	3.9	25.6	19.7	4.4	4.3	11.8	5.0	6.1	5.5	3.0	5.5	4.9
BCAS2	207.8	426.2	367.3	295.6	334.9	613.3	189.6	321.1	252.8	264.4	194.2	261.6	181.8	198.9	232.6	204.7	196.8	220.5	162.2	159.7	196.1	190.2	186.7	222.1	114.1	244.0	152.6	206.4	154.6	224.7
BCAS1	30.9	21.1	56.4	29.4	5.3	5.1	13.9	5.9	1.7	25.7	30.3	33.1	19.9	22.1	14.9	29.9	7.2	4.9	25.1	42.6	27.8	5.6	25.9	13.7	21.5	8.9	9.9	19.4	31.2	4.3
MBL2	1.7	1.9	1.6	5.2	0.6	3.3	2.2	1.7	0.8	9.7	6.1	3.8	10.7	3.2	14.6	4.2	4.2	0.6	7.6	6.1	8.9	0.9	18.6	5.0	1.5	0.7	1.3	0.7	2.4	0.6
SLC36A1	218.8	112.7	78.0	122.8	79.8	147.0	47.7	97.5	102.5	107.8	237.0	201.7	232.2	52.9	116.1	71.5	180.0	217.8	158.5	107.1	206.9	215.6	198.8	170.3	223.1	233.8	256.5	184.4	251.4	196.3
BCAS4	8.5	4.7	12.5	19.4	12.7	6.7	16.7	22.6	12.4	15.9	11.7	9.4	6.0	4.7	7.3	12.8	15.7	11.3	13.0	20.4	7.2	33.3	14.4	10.1	37.8	16.0	17.9	29.0	13.1	12.9
BCAS3	83.9	104.6	121.5	83.4	87.5	88.9	108.6	94.9	103.9	124.6	115.7	108.7	102.6	100.0	97.8	94.7	92.0	112.6	100.5	135.8	92.7	108.3	126.2	69.7	149.3	55.2	86.5	95.1	136.1	101.6
VPS13C	254.45	170.70000000000002	194.2	150.6	189.10000000000002	232.5	168.4	122.65	172.79999999999998	164.35	234.3	254.45000000000002	173.55	191.6	259.35	210.05	188.2	232.65	192.45000000000002	158.75	287.85	294.7	236.0	207.8	314.7	296.90000000000003	276.2	302.85	296.4	207.4
VPS13D	97.925	86.92500000000001	76.80000000000001	89.875	95.82499999999999	65.19999999999999	85.175	59.35000000000001	93.15	90.575	83.525	81.55	99.975	72.575	38.875	86.925	76.35000000000001	68.85	104.925	116.975	74.6	64.67500000000001	68.05	102.1	71.5	57.50000000000001	67.6	75.875	126.325	53.05
DHPS	70.43333333333334	97.43333333333332	73.5	71.56666666666666	49.46666666666667	29.76666666666667	67.0	60.03333333333333	88.0	56.0	39.43333333333334	55.06666666666666	66.76666666666667	69.46666666666665	47.833333333333336	64.39999999999999	85.23333333333333	61.56666666666666	81.06666666666666	29.733333333333334	63.199999999999996	38.0	43.9	43.26666666666667	84.63333333333334	45.13333333333333	53.06666666666666	103.59999999999998	57.800000000000004	71.5
VPS13A	29.333333333333332	29.5	56.5	59.36666666666667	89.7	64.10000000000001	63.56666666666666	57.199999999999996	57.23333333333333	67.3	69.10000000000001	52.333333333333336	54.20000000000001	31.866666666666664	43.1	48.23333333333334	72.43333333333334	65.60000000000001	94.76666666666667	84.30000000000001	39.199999999999996	42.699999999999996	42.73333333333333	52.03333333333333	85.86666666666667	88.03333333333335	68.96666666666667	57.29999999999999	76.3	65.89999999999999
VPS13B	113.8	96.6	110.89999999999999	93.85000000000001	85.15	91.89999999999999	65.75	56.65	100.89999999999999	69.35	110.19999999999999	109.15	94.8	126.89999999999999	100.6	132.35	105.75	108.15	125.65	114.3	74.4	81.15	81.89999999999999	99.14999999999999	113.60000000000001	138.89999999999998	112.2	91.6	114.2	104.75
HTR3A	48.05	38.2	61.3	49.0	57.1	43.3	73.4	87.69999999999999	59.6	71.2	74.4	47.4	45.550000000000004	48.05	63.2	69.85	70.19999999999999	59.300000000000004	52.6	88.14999999999999	49.599999999999994	60.2	44.65	35.6	41.85	65.5	45.800000000000004	39.050000000000004	47.1	36.55
HTR3B	31.4	31.0	23.7	42.0	31.8	30.4	18.9	23.3	15.7	67.7	47.6	41.2	21.2	27.7	24.4	48.4	14.3	12.5	42.2	65.6	49.2	42.4	60.4	44.7	15.6	20.9	12.5	11.7	52.0	10.8
RABGGTB	124.6	229.2	143.4	161.3	143.3	135.6	346.0	86.1	128.4	177.3	91.8	128.9	68.4	106.5	107.4	108.2	112.9	90.8	164.1	97.4	61.2	206.3	139.0	114.2	140.4	140.4	101.2	90.9	154.0	105.6
RABGGTA	58.8	46.8	63.0	42.2	62.6	49.4	71.6	80.0	62.0	61.7	83.7	62.6	74.2	38.9	32.6	33.9	67.1	73.9	71.7	52.9	34.6	27.4	63.4	30.7	79.5	27.7	57.3	89.9	78.4	57.6
NEMF	275.8	245.9	301.4	212.4	285.7	348.7	178.8	150.1	382.2	251.6	207.2	154.7	227.8	126.9	216.7	166.6	251.8	341.1	254.7	162.7	253.6	193.3	186.8	222.8	267.8	472.1	327.5	318.0	174.5	277.2
C1D	150.1	194.2	100.3	110.2	120.2	261.1	114.7	133.5	158.2	146.7	123.0	96.6	157.8	91.3	109.5	123.6	136.7	149.0	125.7	127.3	125.4	107.4	134.6	120.8	119.8	196.7	121.2	129.6	102.7	216.6
BCAT1	417.25	694.7	399.2	128.45	194.45	213.05	85.25	102.6	260.45	137.25	60.65	426.0	248.5	114.65	235.55	232.4	82.25	279.5	191.9	180.5	125.55000000000001	124.80000000000001	151.85	93.85	159.64999999999998	96.85	137.4	74.19999999999999	190.55	136.2
BCAT2	125.2	117.45	166.75	99.95	65.85	46.3	59.35	56.550000000000004	100.10000000000001	57.449999999999996	74.8	89.64999999999999	105.05	84.15	95.5	91.44999999999999	90.2	77.0	93.6	52.65	66.95	69.15	85.8	57.55	35.9	52.5	54.35	70.8	64.5	68.25
IGH /// IGHA1 /// IGHA2 /// IGHD /// IGHG1 /// IGHG3 /// IGHG4 /// IGHM /// IGHV3-23 /// IGHV4-31	3.0	4.1	5.6	5.5	4.0	3.2	2.4	6.4	1.8	12.9	15.2	8.1	163.4	30.9	199.0	8.5	250.9	25.7	184.0	480.8	726.9	525.0	423.3	1562.0	2031.8	701.4	371.1	1884.5	2122.9	1436.3
C1S	5252.3	3618.0	5369.6	3787.9	2375.0	3821.1	4250.9	3593.5	3538.3	2850.5	3586.5	3720.1	2864.6	5324.1	4994.9	5238.5	4302.3	3375.1	3214.6	3727.1	4292.0	3815.7	3259.9	4888.6	3871.6	3987.2	3263.5	4262.1	3141.1	3401.4
C1R	3832.1	2750.6	4405.9	3367.3	2662.7	2268.3	3982.5	3685.1	3349.0	2706.0	2763.5	2683.6	2532.3	3906.0	2676.0	2088.9	3275.6	2471.5	2778.2	3181.9	3350.6	1753.3	1838.1	2679.8	3098.3	3160.0	2139.3	3758.3	2551.2	3038.5
LRTM1	46.3	35.65	38.3	30.900000000000002	36.35	44.45	58.35	29.45	35.9	58.400000000000006	32.05	39.949999999999996	48.599999999999994	36.5	34.9	50.300000000000004	18.4	33.9	50.050000000000004	76.35	42.95	65.2	54.55	46.25	34.85	31.7	49.2	32.7	48.65	25.1
U2AF1	1514.6	583.1	481.4	649.0	1086.0	365.1	680.1	701.9	730.3	823.4	414.5	480.4	1526.9	850.9	387.3	582.6	326.6	564.3	365.8	529.6	858.8	692.5	297.9	490.3	333.9	746.1	320.5	538.7	732.5	347.6
IL2RG	38.5	72.1	72.4	56.5	107.1	98.4	141.4	186.6	17.5	189.3	163.1	133.8	107.5	96.4	128.0	128.2	130.6	154.8	168.0	217.4	243.5	348.6	252.2	293.3	697.5	157.0	398.1	477.0	287.8	246.9
DRAM1	281.5	353.4	237.1	310.2	392.9	222.1	490.4	252.9	414.4	321.9	329.3	249.5	170.4	301.1	252.5	331.1	375.4	519.1	340.0	288.9	375.8	405.7	593.9	690.7	881.9	556.0	728.0	510.5	459.3	751.9
AKAP2 /// PALM2-AKAP2	297.65	241.55	399.0	408.85	514.95	407.20000000000005	1038.05	1028.0	382.65	453.90000000000003	399.4	259.7	146.35000000000002	351.05	320.15	308.34999999999997	208.75	218.85	306.4	350.35	379.0	323.5	418.15	502.4	439.45	282.1	587.45	399.25	404.15000000000003	268.7
U2AF2	95.23333333333333	107.2	70.33333333333333	102.36666666666667	172.29999999999998	117.36666666666666	124.93333333333334	104.8	126.10000000000001	146.6	87.3	100.0	108.7	76.0	69.5	68.03333333333333	123.10000000000001	124.96666666666665	118.36666666666667	138.13333333333335	88.89999999999999	103.86666666666667	99.46666666666665	92.19999999999999	120.43333333333334	67.80000000000001	134.5	120.63333333333333	138.4	112.86666666666666
KCNJ1	18.0	5.4	8.899999999999999	4.55	7.75	7.4	8.4	7.45	5.800000000000001	11.2	8.55	7.4	16.650000000000002	8.35	12.65	13.6	7.55	6.8999999999999995	7.8	11.6	4.5	8.35	7.3	12.6	10.5	9.4	8.75	8.049999999999999	8.2	8.25
KCNJ2	44.0	67.3	69.3	60.6	116.0	108.1	126.5	67.2	74.1	120.8	83.1	88.1	66.3	87.6	101.1	65.3	84.1	79.9	105.9	133.5	100.1	56.3	176.7	219.1	242.5	79.7	199.5	153.8	179.4	130.8
KCNJ3	22.85	21.650000000000002	23.65	14.7	29.8	38.150000000000006	27.900000000000002	42.75	17.55	27.1	34.05	25.1	22.05	24.8	24.3	6.7	9.200000000000001	26.0	26.25	33.85	24.150000000000002	26.799999999999997	21.75	35.15	20.849999999999998	25.400000000000002	25.599999999999998	26.349999999999998	27.150000000000002	18.7
KCNJ4	9.75	11.45	21.95	17.35	7.9	12.200000000000001	6.699999999999999	9.7	17.5	22.400000000000002	5.6	16.25	15.1	6.1	7.15	18.05	12.1	11.350000000000001	8.25	18.950000000000003	11.0	6.85	4.7	10.2	5.4	8.5	12.450000000000001	8.8	12.1	6.1
KCNJ5	35.45	33.825	28.900000000000002	25.674999999999997	35.3	27.575	41.325	43.95	38.324999999999996	52.6	32.824999999999996	76.8	48.525	43.525	46.675	41.199999999999996	70.12500000000001	57.675	43.825	68.65	39.775	37.175000000000004	34.849999999999994	36.275	30.875	37.525	43.55	49.5	60.50000000000001	34.425
KCNJ6	5.8	5.2	13.8	8.1	12.3	11.7	32.6	10.7	21.9	9.6	38.4	5.9	10.5	18.8	5.6	10.7	42.4	15.5	7.8	9.8	25.0	17.5	11.4	54.9	39.7	18.9	55.1	111.1	24.0	30.4
KCNJ8	127.60000000000001	74.8	161.35	101.05000000000001	54.75	132.4	130.3	131.9	108.2	92.8	100.0	45.9	42.3	126.45	62.6	43.3	26.15	53.800000000000004	106.5	91.9	136.89999999999998	68.35	187.75	131.9	79.85000000000001	86.4	152.7	132.0	106.05	57.7
GPKOW	101.2	123.5	143.4	114.9	145.4	100.9	138.2	129.8	127.1	176.5	105.9	127.6	167.5	140.4	134.9	132.8	132.5	76.1	137.1	149.8	184.4	153.8	159.6	125.5	89.1	113.2	118.8	102.0	130.9	96.2
KCNJ9	18.3	23.5	42.7	28.4	62.6	49.2	44.9	69.0	26.8	36.8	68.1	41.8	38.6	25.8	56.9	38.8	53.4	48.7	47.2	54.9	27.9	46.7	20.9	35.6	57.7	48.2	50.7	35.1	45.5	20.9
HTR5A	1.3	1.4	4.1	2.4	4.7	2.4	4.6	6.0	3.2	4.1	3.4	4.0	1.7	3.7	3.6	3.1	3.3	3.7	2.6	3.5	1.9	2.0	3.2	2.9	4.0	3.6	4.7	3.0	3.1	2.8
GSTZ1	3.7	3.8	13.2	5.1	11.0	20.3	7.1	5.9	41.8	6.7	9.4	18.7	58.1	15.2	13.1	54.7	41.2	17.3	13.0	21.7	13.6	39.1	9.7	9.3	15.3	4.5	6.8	13.5	9.6	11.8
BRE	229.46666666666667	151.36666666666667	214.13333333333333	327.03333333333336	142.36666666666667	147.46666666666667	119.16666666666667	181.6	157.06666666666666	167.43333333333334	159.86666666666667	181.79999999999998	243.63333333333335	169.06666666666666	180.03333333333333	193.36666666666665	162.20000000000002	189.63333333333333	191.4666666666667	223.69999999999996	222.4666666666667	186.16666666666666	184.9	168.53333333333333	155.1	126.43333333333332	141.29999999999998	147.06666666666666	185.63333333333333	123.76666666666667
LOC644172 /// MAPK8IP1	65.7	41.2	61.5	61.0	68.7	41.1	28.7	80.8	41.7	23.5	42.2	52.9	73.2	68.2	45.4	43.1	50.9	23.5	33.4	51.8	51.9	29.7	50.1	29.6	47.2	24.0	39.1	46.3	25.5	45.6
IL2RA	27.5	29.3	56.2	31.95	20.900000000000002	32.35	25.9	24.5	28.5	60.900000000000006	42.95	33.75	31.55	44.15	42.6	34.0	40.4	63.349999999999994	39.85	58.85	58.85	62.6	55.2	43.7	96.25	44.15	71.95	29.65	55.75	48.05
IL2RB	122.6	119.3	109.9	113.9	156.0	157.0	171.1	187.3	135.8	153.4	221.2	145.2	134.6	110.6	152.2	137.8	144.6	127.7	213.3	254.6	140.9	214.3	192.0	160.7	279.6	192.9	227.9	228.5	231.1	166.0
KCNK1	100.3	182.8	129.65	76.85000000000001	106.7	137.39999999999998	95.05	177.75	139.45	38.199999999999996	75.1	63.8	64.55	49.3	79.75	57.0	116.85000000000001	49.300000000000004	33.75	56.199999999999996	107.65	27.849999999999998	51.1	79.30000000000001	56.95	56.25	47.95	66.15	48.15	67.45
KCNK2	54.1	46.8	48.9	28.2	46.7	7.1	33.6	27.8	65.6	30.7	44.9	164.9	23.8	66.8	71.3	65.0	95.5	48.5	40.3	11.3	63.5	15.3	5.3	53.5	70.2	39.9	66.6	37.3	75.6	55.6
KCNK3	46.2	137.2	104.2	307.9	302.9	180.0	114.7	272.0	376.2	193.1	20.4	79.7	104.1	59.2	104.9	28.9	64.4	182.1	135.5	116.7	34.9	33.2	34.6	36.2	31.8	87.2	32.0	37.4	43.2	59.3
SLC23A2	31.233333333333334	39.9	39.0	27.5	45.76666666666667	33.233333333333334	56.699999999999996	54.56666666666667	42.43333333333333	65.10000000000001	90.26666666666667	112.3	152.4	77.0	76.3	74.0	117.13333333333333	79.46666666666668	101.5	92.7	78.8	47.133333333333326	64.86666666666666	65.39999999999999	51.333333333333336	63.36666666666667	60.833333333333336	41.766666666666666	92.66666666666667	53.46666666666667
CERK	124.8	134.2	79.9	135.2	162.5	153.8	88.5	181.9	189.8	105.0	191.3	191.8	309.5	228.7	136.4	175.6	217.1	175.3	262.1	222.3	196.7	220.3	222.3	285.0	151.1	166.5	185.1	280.3	333.8	133.0
LGALSL	6.3	31.5	28.3	15.1	37.4	53.7	10.3	17.9	6.4	13.4	5.7	23.0	5.3	5.3	10.0	8.8	6.9	4.5	8.9	14.0	8.2	20.2	5.6	5.4	7.5	4.1	4.1	5.7	9.2	6.3
CCP110	134.1	96.5	65.4	67.4	82.0	138.5	62.1	65.6	79.3	30.9	55.6	61.2	134.6	112.2	72.2	80.0	70.8	101.6	66.2	102.6	168.4	83.5	49.0	106.2	43.9	138.2	79.2	65.5	66.3	78.6
PEX26	56.8	91.3	142.8	67.7	91.7	121.7	109.7	144.1	101.5	164.3	80.4	90.8	53.1	71.5	71.3	62.0	115.7	107.4	115.0	129.4	105.3	77.4	90.6	76.6	78.2	100.1	94.9	81.0	111.2	91.4
LGALS4	31.9	49.9	48.3	45.4	70.0	50.5	85.6	86.8	30.0	81.2	68.0	45.8	59.7	38.9	71.7	51.1	61.5	75.8	67.4	90.2	39.8	71.7	61.4	32.4	61.2	57.1	59.4	55.1	60.1	31.6
LGALS3	3258.5	3464.5	4273.3	2933.2	2269.9	4795.2	3221.3	3584.1	3376.3	2091.8	3313.0	4328.2	6628.2	4064.2	5583.1	4523.8	3480.1	3376.7	2736.6	2863.7	3910.4	3322.5	2952.5	2487.5	2639.3	3509.6	2713.9	2641.0	2132.6	2882.3
LGALS2	2.5	5.6	2.2	3.4	2.3	3.9	5.5	3.4	2.6	8.4	7.0	15.4	20.8	3.1	3.2	3.9	3.9	6.2	5.9	12.8	39.2	257.9	121.6	42.2	52.7	18.6	16.0	168.8	7.5	54.6
LGALS1	1846.8	1638.6	2365.0	1128.5	1383.7	927.9	1837.0	2737.2	1828.4	1622.3	4094.5	2959.5	4662.5	4494.6	2898.7	3824.9	3153.0	3467.4	2739.1	3014.5	4246.2	1739.7	3473.4	1792.4	3093.6	1845.8	3045.2	2936.4	3059.2	3252.6
IL36A	21.3	40.6	16.7	43.8	42.4	51.2	46.4	89.9	26.0	77.1	51.9	42.3	27.0	45.1	32.3	40.2	63.9	37.7	33.9	117.4	41.4	57.1	55.8	56.9	45.1	49.5	8.9	39.9	46.3	30.0
BSG	238.0	314.5	288.6	225.6	361.7	132.7	478.4	253.1	382.1	283.5	339.8	430.2	313.7	402.7	344.6	399.6	363.0	460.0	300.6	286.2	260.2	209.3	339.3	275.5	318.8	254.5	361.8	436.7	307.1	300.3
ATXN7L1	29.7	7.15	8.85	10.3	3.5	5.550000000000001	6.800000000000001	4.2	3.7	7.05	10.149999999999999	10.25	4.9	7.199999999999999	13.35	16.7	7.949999999999999	4.8	4.7	8.65	9.649999999999999	15.1	12.5	9.5	7.15	5.75	6.4	4.800000000000001	7.35	4.4
LGALS9	148.5	73.9	101.9	69.7	61.8	67.2	93.9	125.5	97.1	198.3	92.9	133.5	117.0	112.2	169.2	118.7	159.4	183.9	147.6	177.7	126.4	140.4	310.9	113.2	165.0	94.3	178.0	126.9	229.1	174.7
BSN	7.3	9.2	9.7	8.3	12.3	14.0	17.2	20.0	10.6	18.0	10.2	3.4	8.2	12.2	6.4	12.4	15.1	14.1	12.2	17.6	10.4	8.7	10.1	10.1	9.9	17.5	14.5	9.6	12.2	7.4
LGALS8	146.46666666666667	101.58333333333333	92.73333333333333	121.51666666666667	160.53333333333333	129.08333333333334	164.13333333333333	126.39999999999998	128.86666666666665	79.39999999999999	111.01666666666667	121.43333333333332	75.61666666666666	110.91666666666664	122.13333333333333	120.98333333333335	122.43333333333332	111.25	107.05000000000001	93.44999999999999	123.93333333333332	149.0	129.58333333333331	112.18333333333332	97.31666666666668	143.9	108.15000000000002	88.58333333333333	112.96666666666665	97.39999999999999
CER1	41.1	62.0	67.4	70.2	100.4	88.7	138.5	132.5	73.1	149.1	96.5	74.1	82.2	72.6	52.9	100.4	109.3	100.9	89.5	148.0	77.8	89.3	90.4	92.7	132.3	113.9	124.6	96.5	133.1	95.4
LIMCH1	66.23333333333333	79.23333333333333	114.2	85.73333333333333	164.36666666666667	135.76666666666668	83.2	87.13333333333333	109.86666666666667	82.16666666666667	200.66666666666666	206.53333333333333	113.40000000000002	206.06666666666663	194.0	261.6333333333334	128.6	159.66666666666666	160.33333333333334	156.70000000000002	70.86666666666667	99.60000000000001	172.79999999999998	88.10000000000001	81.43333333333334	163.73333333333332	95.8	64.73333333333333	61.800000000000004	89.89999999999999
TTTY9A /// TTTY9B	23.5	41.4	66.9	49.0	53.7	61.4	66.3	83.4	30.2	98.4	58.8	40.6	47.4	53.2	27.1	56.2	71.0	64.1	40.4	96.7	54.1	36.8	64.6	50.1	58.8	93.7	72.2	54.0	77.7	39.8
GOLPH3L	304.0	149.6	276.7	100.8	74.3	297.2	24.5	12.9	178.3	122.4	188.2	221.1	156.3	234.9	284.4	247.8	196.7	164.8	221.2	40.1	171.9	285.9	115.8	205.1	222.1	274.0	123.7	184.8	130.6	184.6
BTC	38.1	25.7	17.8	26.8	15.2	4.3	2.2	3.0	3.7	22.2	14.7	76.5	41.7	42.9	127.6	60.2	74.4	61.2	64.3	29.5	12.9	13.0	1.8	10.0	2.7	17.5	0.7	1.3	1.7	1.5
CFDP1	114.75	121.2	140.05	150.05	86.45	154.6	108.2	137.85	71.7	140.4	136.1	124.35	111.85000000000001	142.1	128.2	65.5	70.5	75.55	114.5	121.25	73.39999999999999	88.35000000000001	93.85000000000001	107.4	88.60000000000001	132.7	101.2	72.45	64.9	63.699999999999996
BTD	90.8	96.56666666666666	88.2	67.96666666666665	34.0	55.5	51.93333333333334	52.833333333333336	84.10000000000001	83.60000000000001	62.29999999999999	97.96666666666665	46.56666666666666	91.0	84.73333333333333	88.93333333333334	73.06666666666666	88.83333333333333	85.33333333333333	79.76666666666667	119.0	73.56666666666666	51.199999999999996	35.16666666666667	96.2	50.23333333333333	63.03333333333333	69.03333333333333	59.03333333333333	82.76666666666667
SOAT1	121.5	75.4	88.4	86.3	104.0	141.4	77.5	44.3	124.4	117.6	36.6	86.8	76.6	36.5	41.9	58.2	54.5	154.1	70.3	42.8	100.1	105.2	87.1	77.5	129.7	104.5	151.7	65.6	53.4	125.9
CRISPLD2	816.3	1686.1	576.2	647.3	1017.4	831.2	3059.3	3258.7	746.1	880.7	444.3	234.1	120.3	584.4	96.9	404.4	296.3	223.8	178.3	311.9	905.4	412.2	958.7	1165.2	475.6	263.2	777.4	950.4	385.9	692.4
SOAT2	4.4	7.1	6.9	13.7	8.6	6.3	12.2	11.2	6.3	20.4	9.4	4.9	24.6	9.4	5.6	6.8	15.1	7.8	13.9	35.4	3.3	18.6	25.6	13.2	15.3	10.6	13.4	11.3	23.7	15.9
SUB1	511.8999999999999	492.0333333333333	279.43333333333334	363.56666666666666	414.5	608.9666666666667	481.9333333333334	401.73333333333335	412.1666666666667	414.23333333333335	497.9333333333334	434.23333333333335	569.6666666666666	383.9666666666667	391.6666666666667	459.7	380.1333333333334	496.36666666666673	419.7666666666667	403.7	842.9666666666666	648.6333333333333	531.8666666666667	732.6	447.0333333333333	632.8333333333334	556.0	523.1333333333333	486.56666666666666	666.3000000000001
KCNQ1	57.65	32.05	22.05	44.8	15.45	10.25	11.299999999999999	12.15	58.25	12.35	14.7	52.300000000000004	156.25	38.25	77.65	101.14999999999999	63.449999999999996	68.15	56.3	51.85	82.25	68.85	54.45	42.099999999999994	52.0	72.1	59.75	64.65	49.0	77.5
NINJ2	131.3	66.1	25.5	135.0	114.4	169.9	93.4	23.0	84.0	108.5	147.3	110.2	219.3	156.2	144.7	126.5	111.1	158.6	85.6	85.4	155.0	97.3	234.3	111.0	107.2	193.1	97.3	149.3	135.3	126.8
NINJ1	72.5	376.9	157.5	363.7	225.3	107.0	315.1	433.5	222.1	231.5	178.6	244.1	249.1	148.3	332.9	281.9	306.6	391.9	314.4	324.3	167.1	128.8	437.9	212.4	315.2	236.9	179.8	254.0	527.5	446.4
KCNQ2	6.433333333333334	12.733333333333334	15.633333333333333	13.1	9.166666666666666	7.0	13.366666666666667	17.63333333333333	7.266666666666666	24.36666666666667	24.133333333333336	14.633333333333335	7.766666666666667	7.066666666666666	8.700000000000001	16.133333333333333	9.666666666666666	13.200000000000001	17.633333333333333	24.266666666666666	18.666666666666668	6.666666666666667	8.933333333333334	20.966666666666665	6.933333333333334	7.766666666666667	12.866666666666667	6.833333333333333	12.299999999999999	4.666666666666667
KCNQ3	13.4	44.8	38.0	16.2	26.1	29.1	12.7	35.3	19.7	26.1	46.6	51.8	30.4	42.1	33.3	16.3	24.4	16.4	38.0	51.4	43.1	52.5	40.0	24.3	13.0	44.3	6.0	12.8	54.7	12.5
BTK	90.8	74.6	65.0	49.6	39.8	66.1	56.1	52.2	56.2	61.3	109.1	78.0	68.2	72.3	139.9	104.9	142.4	155.2	101.2	108.4	82.6	208.5	89.1	178.9	176.5	173.4	108.9	101.2	186.6	155.7
KCNQ4	4.1	27.6	37.6	77.1	10.3	10.9	44.2	9.7	26.0	16.9	48.6	9.7	27.1	56.1	9.0	47.5	6.9	7.8	6.2	36.6	31.6	8.6	55.6	10.1	37.2	7.8	13.2	25.9	16.0	8.7
CES3	80.3	107.3	142.6	73.7	108.1	86.4	31.7	87.8	116.8	139.7	93.2	161.0	117.4	100.6	142.1	126.4	257.3	179.4	154.8	203.9	101.9	154.5	90.4	88.1	95.6	136.0	100.3	114.8	155.0	101.3
CES2	141.23333333333335	195.0	240.63333333333335	199.29999999999998	232.63333333333333	224.46666666666667	263.3666666666667	239.5333333333333	256.43333333333334	228.69999999999996	258.9	234.70000000000002	206.86666666666667	193.86666666666667	242.0	229.13333333333335	260.23333333333335	303.1	282.40000000000003	317.26666666666665	155.16666666666666	162.26666666666668	169.73333333333335	172.26666666666665	250.83333333333334	256.23333333333335	266.43333333333334	258.26666666666665	211.13333333333335	219.9
GRB7	32.7	32.9	88.3	33.0	108.1	57.8	86.6	55.2	84.4	86.9	63.0	26.9	72.3	71.9	39.0	68.9	111.8	102.1	101.9	111.7	79.4	68.6	63.5	76.4	97.6	67.0	103.5	63.0	99.1	61.2
CETP	4.6	2.9	4.5	4.6	5.9	6.1	4.7	11.4	3.2	5.5	6.2	10.7	2.4	2.9	4.8	5.0	3.5	3.9	2.9	8.6	4.5	3.8	4.1	4.0	5.3	6.6	4.8	3.9	5.2	2.9
DHX8	69.7	67.0	44.4	106.7	51.0	5.9	14.5	6.8	71.7	15.6	12.7	70.7	47.2	60.9	67.2	21.6	16.6	15.4	15.3	5.6	40.8	8.9	17.0	95.7	65.1	6.9	6.0	16.7	40.2	30.1
RRAD	25.35	46.1	89.25	72.9	180.85	62.900000000000006	121.95	216.25	216.55	90.85	23.6	5.35	22.15	49.35	5.25	3.3499999999999996	13.899999999999999	11.5	25.650000000000002	16.25	8.25	18.700000000000003	69.5	5.65	19.85	14.600000000000001	10.399999999999999	11.35	22.799999999999997	6.949999999999999
DHX9	258.5	128.29999999999998	95.26666666666665	116.56666666666666	113.53333333333332	59.6	96.06666666666668	87.13333333333334	72.23333333333333	108.60000000000001	43.63333333333333	116.53333333333332	52.76666666666666	102.19999999999999	114.7	125.36666666666666	74.56666666666666	74.83333333333333	96.19999999999999	108.53333333333335	126.13333333333333	149.6	81.60000000000001	93.46666666666665	58.36666666666667	60.23333333333333	73.0	58.366666666666674	98.5	72.16666666666667
ZBTB1	88.75	105.95	122.7	110.4	80.65	147.35	88.7	91.9	141.95	140.5	75.0	142.1	102.95	127.4	150.5	104.2	119.3	120.10000000000001	154.95	101.6	75.9	122.2	91.75	113.55	93.1	129.95000000000002	127.14999999999999	87.3	141.04999999999998	96.5
LOC102723620	69.4	90.9	124.8	66.4	111.1	121.2	101.5	110.9	69.5	121.9	140.0	87.0	91.2	96.2	90.7	102.4	103.2	33.9	101.7	171.7	112.9	84.2	88.3	43.9	52.8	120.9	66.7	75.4	100.7	40.4
ZBTB5	128.7	196.2	206.3	188.6	266.0	235.6	95.0	120.5	165.0	164.4	145.4	209.5	154.0	155.1	143.1	149.3	164.1	151.9	168.6	186.1	162.7	147.4	142.0	171.9	126.9	156.9	147.3	153.6	164.1	117.1
ZBTB3	19.3	18.9	25.7	3.6	1.7	6.2	17.4	11.5	21.8	4.4	31.8	28.9	38.8	29.5	21.7	10.5	15.2	9.8	15.5	30.6	28.9	33.4	15.7	22.5	3.2	27.8	9.9	14.5	17.5	14.4
NEU2	1.6	5.5	4.5	7.0	3.9	3.2	2.4	8.3	5.2	7.9	23.5	7.2	5.2	29.3	7.7	4.6	5.6	4.5	2.4	8.7	8.0	7.7	3.9	8.4	5.2	4.3	5.2	4.6	3.5	3.8
NEU3	18.133333333333333	39.13333333333333	18.066666666666666	23.833333333333332	44.199999999999996	48.866666666666674	60.5	43.4	39.16666666666667	25.599999999999998	34.06666666666667	34.666666666666664	26.433333333333334	26.866666666666664	27.366666666666664	37.36666666666667	22.466666666666665	46.43333333333333	39.96666666666666	46.4	27.399999999999995	25.166666666666668	18.666666666666668	31.933333333333334	32.666666666666664	20.333333333333332	57.300000000000004	32.93333333333333	49.0	38.56666666666666
NKAIN1	56.9	28.7	5.4	56.6	44.3	42.3	63.4	35.8	26.2	13.9	44.9	54.4	42.2	36.9	41.7	14.1	16.8	55.1	41.9	79.0	28.4	41.8	37.7	35.2	39.8	31.7	24.6	27.5	70.8	24.8
MC2R	25.766666666666666	27.566666666666666	48.300000000000004	52.300000000000004	41.766666666666666	39.43333333333333	36.43333333333333	47.73333333333333	26.3	43.63333333333333	50.333333333333336	50.199999999999996	30.13333333333333	25.566666666666666	41.199999999999996	37.266666666666666	31.966666666666665	23.933333333333337	43.26666666666667	48.0	34.96666666666667	43.333333333333336	29.833333333333332	34.03333333333333	41.7	37.6	29.399999999999995	18.46666666666667	25.700000000000003	34.833333333333336
RACGAP1	59.4	48.2	40.3	60.8	27.6	58.5	34.9	28.6	63.8	78.3	57.9	78.7	53.9	75.2	55.5	57.7	54.7	57.3	70.4	63.4	86.3	77.3	105.6	83.5	69.1	85.7	93.6	78.6	114.0	86.4
RRAS	68.7	181.7	374.8	196.2	72.9	67.7	67.8	101.2	215.8	98.3	158.2	127.5	259.8	392.7	219.5	575.7	266.6	202.3	231.3	273.1	186.0	152.1	219.1	175.5	224.4	216.4	137.1	265.9	128.1	463.0
NEU1	236.7	216.6	320.9	246.3	272.5	117.2	250.6	218.2	294.6	223.5	162.7	170.1	147.9	197.1	192.5	204.2	257.7	326.1	231.9	178.2	198.7	221.8	165.5	206.0	319.5	185.2	279.4	239.0	257.3	305.7
KCNN1	34.1	14.2	73.0	33.9	19.6	7.3	38.6	26.6	10.2	16.9	50.7	11.5	61.8	60.2	36.5	89.7	28.8	70.6	48.1	24.0	52.8	27.5	36.9	28.3	63.4	54.5	95.9	21.5	19.9	52.0
KCNN2	1.6	12.9	5.6	32.9	5.7	4.3	3.8	3.1	1.8	3.5	7.2	4.3	18.2	13.2	2.6	6.1	1.9	1.7	24.1	9.5	23.1	16.1	21.6	6.0	4.8	2.2	6.5	3.1	3.3	1.7
FAM192A	127.4	72.6	135.6	125.1	92.1	88.2	98.7	85.0	136.0	165.9	140.2	149.8	94.2	144.1	160.9	134.1	170.3	91.5	190.6	138.1	87.0	107.3	68.9	78.6	121.9	147.3	128.7	120.7	149.6	135.1
KCNN3	4.3	4.3	4.5	4.15	3.45	2.75	3.25	5.65	3.35	5.5	6.3	3.95	3.6999999999999997	5.2	2.9000000000000004	4.0	4.9	3.75	4.5	6.5	6.3999999999999995	6.3999999999999995	7.35	7.550000000000001	6.7	6.8999999999999995	6.75	4.45	6.1	5.9
OR7E47P	21.9	11.5	72.8	27.6	6.5	6.0	7.1	7.9	6.4	7.9	9.5	6.7	18.0	16.7	8.8	12.3	8.2	6.0	8.3	7.7	27.3	31.3	5.1	15.7	7.6	8.6	9.3	18.4	8.7	9.3
KCNN4	58.7	51.8	60.4	52.0	13.1	29.7	9.3	74.5	58.9	25.6	95.4	119.7	96.2	123.3	103.8	156.3	201.4	94.1	110.9	54.8	137.2	114.3	100.9	177.0	112.6	63.7	92.7	126.5	81.3	105.1
NTNG1	54.3	68.2	51.2	28.8	52.0	48.6	101.3	71.0	74.6	109.1	88.2	95.8	66.6	60.3	62.5	93.4	82.3	79.8	100.5	138.1	113.0	80.0	64.3	35.4	89.8	102.4	76.0	71.2	100.2	70.9
BBS1	240.6	350.0	353.3	253.4	239.9	388.7	268.0	216.2	274.3	336.6	254.1	279.0	314.9	222.5	277.8	324.7	275.4	226.2	307.2	324.5	134.5	185.3	177.8	149.0	163.3	340.5	213.8	185.2	155.1	171.0
XBP1	428.7	951.3	425.0	874.5	846.6	793.4	790.2	823.9	484.6	422.9	426.9	513.2	672.4	534.3	572.3	497.2	455.4	540.9	359.6	708.0	961.6	940.2	1016.5	2158.6	1479.4	1259.4	893.5	1256.8	1193.5	1505.7
YES1	195.0	155.26666666666665	97.39999999999999	142.36666666666667	244.0666666666667	207.46666666666667	199.66666666666666	193.0	157.86666666666667	113.53333333333332	283.5	82.5	193.5333333333333	124.33333333333333	108.86666666666667	118.93333333333334	101.96666666666665	95.63333333333334	98.26666666666667	64.76666666666667	211.26666666666665	106.89999999999999	103.26666666666667	90.33333333333333	92.26666666666667	120.06666666666668	123.46666666666665	72.0	62.333333333333336	79.06666666666666
TRDV3	14.3	3.1	41.0	27.7	4.5	19.1	4.1	9.8	24.2	48.1	50.5	42.6	27.0	47.0	35.8	55.3	22.6	3.6	20.9	54.6	30.1	128.1	69.7	88.9	52.2	29.7	34.0	37.4	38.0	27.6
SLC10A1	40.4	43.0	74.3	56.2	92.8	113.0	114.0	113.7	80.1	131.0	24.6	70.4	41.0	21.1	23.7	85.8	25.9	125.8	102.8	191.3	87.8	93.0	34.3	42.6	69.2	56.6	25.6	65.0	132.5	20.3
SLC10A2	23.8	32.3	53.8	58.3	21.6	24.1	74.9	44.4	27.1	41.7	39.0	24.6	26.7	47.8	40.4	73.9	33.6	34.7	42.9	84.9	47.1	55.0	33.1	68.9	27.1	52.6	35.3	26.0	49.0	33.4
SLC10A3	78.1	157.8	87.5	157.1	77.8	83.4	81.2	98.1	160.9	75.0	120.0	147.2	142.4	124.5	103.6	96.5	115.0	118.9	122.8	70.1	74.0	93.1	98.6	56.8	62.7	72.1	74.6	88.7	53.2	95.5
SUCO	81.9	80.5	170.2	182.6	163.7	266.3	91.0	150.8	120.2	115.7	135.0	149.3	161.9	116.9	172.3	138.8	116.0	169.5	157.6	129.9	99.3	146.7	124.2	166.8	182.3	209.2	159.7	119.4	148.3	148.5
IL36G	23.9	15.8	1.9	29.8	9.5	6.5	20.5	3.1	15.2	29.5	12.3	12.1	20.2	1.3	37.9	43.2	5.3	31.4	17.1	34.4	3.1	28.6	30.1	30.2	29.2	16.7	21.6	33.0	31.6	6.8
NET1	375.1	534.3499999999999	685.0	468.0	348.6	488.95	131.3	239.95	412.6	443.0	495.3	301.0	333.55	291.65	362.5	277.35	288.55	193.25	244.7	268.45	316.25	169.1	191.9	210.85	158.2	217.05	188.65	177.39999999999998	240.60000000000002	126.95
PEX5L	12.4	0.9	5.4	7.2	4.8	9.2	4.4	4.4	2.7	5.6	2.8	6.6	1.8	4.1	5.1	4.3	9.1	1.7	5.7	6.9	3.8	10.4	3.7	7.6	3.3	4.6	5.8	3.6	10.6	2.7
MC1R	42.0	50.8	62.0	73.8	69.6	54.8	75.1	73.9	51.5	99.0	100.5	44.3	43.5	83.7	75.6	78.1	74.6	59.8	78.5	117.5	64.4	73.9	88.8	77.9	49.5	78.5	69.1	106.9	74.7	79.6
ZBTB6	1.6	15.1	0.9	16.5	2.2	19.0	6.2	0.8	12.7	17.5	6.0	17.4	9.1	3.2	9.9	15.4	22.6	22.8	23.1	20.1	13.7	13.8	19.2	13.2	8.7	1.9	13.4	8.6	14.7	5.3
GRB2	180.5	154.9	193.3	191.5	160.0	137.4	262.1	142.8	183.2	222.3	242.5	303.9	356.6	231.7	330.0	166.1	191.6	327.2	282.9	303.8	352.3	289.6	276.8	347.6	380.2	250.9	366.2	234.5	341.6	393.3
GRAP	9.2	14.9	3.2	5.3	2.4	2.6	5.6	5.6	6.5	13.0	7.8	5.8	3.4	40.7	3.3	7.5	2.7	2.5	21.5	18.4	3.5	17.4	10.1	33.2	4.1	2.9	3.8	14.6	33.0	2.5
LOC100506403 /// LOC101928269 /// RUNX1	59.74545454545454	54.881818181818176	45.85454545454545	64.64545454545454	74.49999999999999	25.05454545454546	120.9	142.74545454545455	28.12727272727273	23.718181818181822	84.67272727272727	72.7909090909091	79.20909090909092	60.88181818181818	51.00909090909091	51.1	67.20909090909092	45.21818181818182	46.56363636363637	40.68181818181818	75.75454545454545	47.54545454545453	63.89090909090908	92.00909090909092	37.57272727272727	54.718181818181826	52.26363636363636	52.93636363636363	65.23636363636363	62.372727272727275
TFB1M	73.5	58.7	63.9	99.8	47.3	52.7	44.5	36.7	72.2	89.0	97.7	83.3	130.1	74.6	91.4	104.6	90.7	74.3	87.3	111.1	81.3	92.2	93.0	73.6	78.5	95.4	84.7	82.2	106.6	81.1
C8B	32.8	62.5	83.8	69.2	17.3	24.7	24.5	26.0	45.6	60.9	71.2	25.3	43.7	34.0	40.8	43.3	24.4	41.6	65.3	69.9	48.9	45.0	26.6	27.3	27.7	46.2	23.3	7.1	41.8	40.1
C8A	6.2	8.7	4.3	11.8	6.7	8.0	3.6	11.8	6.0	13.4	13.3	7.7	5.9	19.0	5.6	11.6	7.4	5.5	7.8	10.4	12.2	6.4	13.1	14.4	3.6	8.5	3.9	4.1	7.9	3.9
MC4R	28.1	38.9	38.1	26.0	30.8	41.6	54.2	32.3	32.1	58.1	40.8	49.6	48.6	38.7	61.2	37.9	44.3	50.3	30.3	64.0	25.9	55.6	31.2	30.3	33.9	65.2	67.3	17.0	59.6	42.8
C8G	3.7	3.6	2.2	4.4	1.7	1.6	2.0	3.6	1.4	5.6	2.8	1.8	1.9	2.4	1.8	3.7	3.0	2.0	1.2	2.6	3.7	1.3	2.2	2.3	1.6	2.2	2.0	1.8	1.4	1.7
BBS9	61.075	33.8	44.3	20.85	12.825	20.875	20.85	25.3	23.625	31.575	38.35	28.3	21.9	25.725	19.775000000000002	41.8	38.95	22.1	48.550000000000004	37.625	29.875000000000004	23.175	28.999999999999996	22.325000000000003	21.025000000000002	33.525000000000006	30.675000000000004	21.999999999999996	35.625	19.650000000000002
FCER1A	31.8	23.0	25.7	17.3	22.9	36.6	15.6	25.2	16.8	39.6	74.5	179.2	65.1	163.0	149.0	180.4	62.7	52.9	103.4	133.8	51.4	283.8	32.0	39.3	40.6	111.8	71.0	53.8	29.5	68.0
BBS7	22.1	19.4	2.6	30.3	27.1	42.4	3.7	8.8	15.7	32.7	8.4	21.9	14.1	13.2	19.1	27.4	3.2	2.5	25.4	27.3	16.5	22.6	2.8	15.6	2.2	6.9	15.2	2.0	14.6	7.3
BBS4	47.45	50.15	64.05	40.3	45.05	51.7	45.3	24.3	51.45	31.5	76.1	67.95	33.8	53.25	59.8	58.55	45.1	51.75	69.4	47.25	35.0	73.55	49.8	46.8	42.4	55.55	39.95	39.2	45.849999999999994	41.349999999999994
PCYT1B	3.85	17.3	8.950000000000001	5.0	6.55	11.25	8.45	26.549999999999997	6.2	12.149999999999999	36.25	17.25	24.6	25.1	39.55	32.3	10.450000000000001	16.85	27.1	38.45	33.7	28.55	16.7	17.05	38.599999999999994	13.3	7.85	13.1	16.7	33.15
ZHX2	185.5	469.9	334.8	291.8	283.5	296.4	226.6	244.1	398.9	174.0	201.8	146.8	179.9	197.6	175.1	200.6	189.5	150.3	225.1	188.7	132.2	130.1	137.0	200.2	130.0	198.0	130.3	190.5	133.1	133.5
PCYT1A	97.05	94.25	71.65	65.3	86.7	81.75	91.75	79.15	85.45	105.75	93.7	124.64999999999999	118.60000000000001	72.95	79.19999999999999	126.55	63.25	83.5	82.64999999999999	111.39999999999999	90.5	89.8	105.55	69.8	90.7	66.45	96.75	65.35	108.35000000000001	82.55
ZHX3	51.65	58.85	81.3	87.85000000000001	70.55	32.7	20.9	25.45	56.8	63.800000000000004	67.25	49.15	38.65	56.0	45.699999999999996	60.9	57.85	56.400000000000006	66.05	55.25	59.6	51.9	66.15	30.15	27.900000000000002	27.95	54.800000000000004	37.75	53.2	33.4
FCER1G	542.0	744.5	509.4	888.7	484.8	565.2	965.5	498.7	991.6	781.1	692.5	1181.4	272.4	797.1	1127.5	1205.4	1250.0	2198.7	1163.0	798.0	226.4	1178.1	1400.2	1159.8	1720.5	1422.9	1965.4	1456.5	1901.3	1915.6
CACYBP	204.39999999999998	139.15	139.875	145.8	109.94999999999999	184.15	141.625	123.3	138.275	183.575	178.72500000000002	167.0	257.375	175.55	160.8	181.175	151.5	208.12499999999997	175.6	170.70000000000002	242.025	212.70000000000002	167.3	173.3	172.225	248.125	180.62500000000003	186.14999999999998	166.57500000000002	173.20000000000002
TFB2M	122.9	144.9	129.8	100.8	151.2	158.0	119.6	92.8	118.6	126.8	105.1	148.0	165.4	95.0	94.4	110.5	96.1	126.1	86.9	114.8	164.5	172.9	148.6	95.9	75.7	133.7	126.5	76.9	87.0	138.5
RNF144A	100.4	67.8	93.4	51.5	98.4	128.6	73.9	149.4	91.3	121.4	230.6	75.5	90.9	117.0	76.4	140.1	82.6	63.3	131.7	56.5	128.5	119.5	214.1	161.9	89.6	89.3	262.9	144.5	206.1	52.2
MC3R	4.1	3.9	24.8	25.1	20.3	35.8	15.5	22.8	31.5	26.5	49.2	23.6	27.0	16.6	16.5	13.1	46.9	25.8	23.4	32.8	49.1	14.0	51.9	42.0	69.5	50.0	55.5	92.2	24.1	51.9
AC007292.3	7.6	18.5	68.6	66.1	52.7	23.0	18.0	80.0	32.3	45.2	38.1	31.3	3.6	35.7	6.2	30.1	3.3	25.1	17.4	17.2	22.1	25.2	10.9	65.6	43.3	29.1	38.0	33.1	10.1	9.5
PITPNM1	69.2	33.2	68.2	38.6	19.1	13.3	12.6	68.7	47.7	60.9	88.9	45.3	42.9	57.8	69.0	41.0	78.6	17.6	88.9	96.3	32.4	73.9	74.3	74.8	16.2	38.2	17.1	18.2	27.6	16.1
PITPNM3	2.2	2.5	3.1	2.6	3.4	2.2	2.7	6.0	2.7	3.7	4.6	3.1	3.0	2.5	3.7	3.9	2.5	2.9	2.3	3.6	3.4	2.8	3.6	2.7	3.2	3.5	2.9	2.0	2.8	2.8
TAX1BP1	385.2666666666667	496.2	362.4666666666667	261.06666666666666	290.6	335.99999999999994	329.4	337.9	307.6333333333333	343.56666666666666	390.1333333333334	360.73333333333335	262.8333333333333	370.1333333333334	354.2	349.79999999999995	347.2	288.6333333333333	319.3333333333333	310.2	235.1	471.8	414.5	403.3333333333333	323.3333333333333	339.1333333333333	272.8	269.4666666666667	333.6333333333334	258.2666666666667
FAM32A	418.2	366.5	350.8	270.4	312.9	240.1	298.7	250.2	277.6	290.0	309.3	378.6	551.0	393.2	290.3	433.0	256.0	262.5	286.7	308.2	507.3	406.9	337.9	329.6	308.1	228.4	303.8	290.1	297.3	292.4
FAM193B	138.3	201.7	530.2	308.3	418.5	221.7	228.4	502.5	447.4	341.6	432.5	264.4	298.8	218.7	211.3	258.6	307.0	262.6	289.5	368.9	213.3	244.1	296.0	301.1	260.3	195.2	345.5	325.4	278.2	282.4
FAM193A	197.3	186.4	323.6	174.8	239.7	158.0	215.7	215.0	262.7	245.6	205.8	178.5	163.5	211.7	184.1	188.8	212.6	178.6	183.5	270.9	172.1	144.3	170.7	196.8	195.6	128.1	182.8	180.7	192.5	153.2
LOC102724905	3.6	3.6	6.3	32.3	7.9	2.9	4.4	34.0	7.2	3.8	7.7	9.5	18.5	27.7	10.7	16.7	8.2	2.4	1.7	4.3	8.1	4.0	3.7	6.2	16.5	4.1	2.0	2.4	12.1	1.9
RPS17P5 /// RPS17P5	482.6	277.4	333.5	243.3	506.1	370.6	602.0	321.3	383.1	95.3	270.6	147.6	308.6	283.5	193.4	628.9	228.8	296.4	231.9	232.6	340.6	420.1	270.5	326.9	255.5	389.4	394.3	378.2	190.5	337.9
SSNA1	130.7	87.0	72.4	80.1	132.5	72.2	105.6	141.0	110.7	161.0	107.7	151.0	161.9	111.6	73.3	122.6	172.1	163.4	132.2	172.9	127.3	107.1	134.7	139.2	176.7	49.8	114.4	137.7	119.7	178.7
FAM35A	533.7	386.9	388.9	568.8	419.5	636.2	253.3	317.2	415.6	436.6	554.5	423.2	558.8	397.2	389.7	508.3	420.5	419.8	429.9	301.2	471.2	551.4	383.2	387.5	375.7	582.8	445.1	480.5	324.3	471.3
PEX16	183.1	208.5	187.1	167.1	223.16666666666666	109.93333333333332	170.73333333333335	188.76666666666665	203.03333333333333	185.66666666666666	131.3	143.73333333333335	210.29999999999998	114.46666666666665	154.83333333333334	130.33333333333334	172.4666666666667	148.16666666666666	156.13333333333333	186.16666666666666	157.33333333333334	160.1	140.96666666666667	144.26666666666665	146.36666666666667	115.73333333333333	152.83333333333334	157.26666666666668	145.66666666666666	166.73333333333332
PEX19	134.95	168.45	123.05	109.15	127.94999999999999	99.19999999999999	86.5	65.3	134.05	71.9	106.4	117.6	77.4	129.55	150.05	120.19999999999999	98.8	110.85	152.8	73.15	65.95	92.25	92.9	54.45	104.75	96.25	70.80000000000001	66.95	51.05	79.2
KLHL1	26.1	37.8	31.7	60.2	23.7	28.1	19.9	11.2	35.5	31.4	69.4	51.4	52.1	44.9	34.4	83.0	14.6	16.3	30.1	35.3	43.2	58.4	31.2	31.8	8.4	16.9	12.0	36.8	29.6	7.5
KLHL2	225.7	168.7	107.9	86.9	89.7	146.1	119.0	102.8	135.4	112.6	72.6	68.8	87.0	75.7	102.7	103.0	97.6	112.3	109.1	52.8	145.1	131.5	128.5	168.4	82.1	111.9	106.2	92.6	99.8	71.4
PEX10	43.599999999999994	43.349999999999994	41.5	65.5	43.95	19.3	51.4	30.25	55.599999999999994	58.5	34.449999999999996	73.7	87.85	28.299999999999997	38.15	45.8	47.35	59.3	58.1	52.949999999999996	31.95	47.1	31.799999999999997	30.3	40.55	21.95	49.0	78.1	36.55	61.849999999999994
KLHL3	57.4	19.3	11.7	67.5	102.6	96.7	64.9	114.5	61.6	71.6	57.4	75.0	61.2	103.0	40.3	76.8	81.8	85.3	98.7	102.0	83.5	113.9	98.1	70.4	67.3	117.1	138.4	70.4	134.9	78.5
KLHL4	0.9	25.9	9.3	10.5	3.3	4.8	7.3	6.9	1.4	36.0	24.8	18.2	28.0	21.4	25.9	28.3	5.3	6.0	47.1	72.0	29.4	18.4	32.6	34.1	27.6	6.6	24.8	24.4	48.8	2.1
PEX12	172.2	79.2	150.7	78.5	185.9	324.7	219.3	242.9	145.9	194.3	131.8	107.1	148.6	121.1	133.0	109.3	159.2	180.6	209.9	278.9	118.7	136.7	102.5	91.4	220.6	309.4	285.3	138.7	144.4	176.0
PEX13	81.7	91.3	96.3	54.7	58.2	82.0	66.5	32.7	62.1	44.6	35.1	109.7	69.6	59.8	83.6	102.6	39.3	51.5	30.1	18.3	94.1	79.5	67.4	63.0	47.8	70.9	41.1	33.2	44.3	37.6
PEX14	114.69999999999999	106.75	66.15	131.3	136.75	55.0	85.4	97.2	115.85	102.9	65.9	59.400000000000006	131.95	73.80000000000001	56.15	96.1	89.35	93.15	82.05000000000001	97.4	121.64999999999999	103.6	92.4	99.30000000000001	91.05000000000001	58.65	94.3	86.65	89.65	95.25
KLHL9	202.55	187.25	277.1	181.45000000000002	179.65	203.45	210.1	237.05	235.35	248.10000000000002	244.29999999999998	272.4	162.45	280.20000000000005	223.25	217.95	299.2	223.3	218.0	278.4	191.65	165.8	144.9	161.39999999999998	287.55	286.15	320.5	198.95	252.7	195.55
ETAA1	32.9	19.7	20.0	34.6	12.1	17.9	16.8	1.5	36.9	39.1	48.4	15.6	46.9	22.4	26.7	27.5	23.0	15.6	30.3	31.5	53.9	21.8	19.8	19.8	16.0	44.2	15.5	4.5	16.0	26.6
TFAP4	59.0	54.1	74.0	40.7	83.6	103.3	64.3	58.1	58.8	49.0	33.5	62.5	73.7	44.2	41.1	13.6	45.5	71.7	71.6	64.7	61.6	32.7	22.3	23.8	27.5	22.8	68.7	64.3	64.3	63.3
KCNS1	93.7	108.9	93.2	36.0	103.6	84.5	195.5	157.3	57.0	140.3	105.4	104.1	66.3	106.5	120.9	128.8	91.3	77.3	108.1	187.8	121.2	164.5	133.8	87.3	120.3	49.4	87.7	80.1	166.8	32.4
KCNS3	45.5	45.9	75.0	44.3	31.0	54.8	12.9	11.2	25.4	48.8	93.3	68.2	94.5	77.6	51.4	88.5	5.8	6.4	78.4	83.2	61.5	74.9	106.9	60.2	50.2	66.3	48.2	8.2	66.6	2.0
KLHL7	36.35	23.650000000000002	10.95	21.0	23.7	26.549999999999997	31.45	24.099999999999998	25.75	28.65	25.95	24.25	36.5	32.25	30.85	35.95	12.55	18.4	24.5	27.0	42.85	36.65	29.85	19.05	40.6	21.150000000000002	26.65	22.349999999999998	31.700000000000003	20.65
MC5R	5.7	25.3	5.8	7.9	13.5	14.2	9.9	25.0	20.3	21.4	6.1	11.1	16.0	12.9	6.7	13.8	18.6	9.2	23.5	66.3	31.5	30.8	50.2	34.0	14.8	33.9	10.2	6.5	31.2	6.5
GK-AS1 /// GK-AS1	54.2	66.1	60.0	61.4	31.8	39.9	12.6	26.1	53.8	75.1	48.0	53.2	101.9	39.2	19.5	39.0	33.5	45.0	62.8	119.9	71.0	64.0	35.7	55.3	18.4	8.1	34.5	15.9	60.6	9.9
INPPL1	102.4	198.0	222.6	174.8	284.2	152.6	103.1	264.7	205.3	222.8	214.7	223.2	205.2	146.0	195.3	197.3	243.0	207.4	228.8	212.2	157.0	176.3	196.2	172.2	130.9	94.8	155.4	187.1	237.2	180.0
PLAT	141.9	108.9	189.4	109.1	200.3	370.2	183.8	511.7	183.4	191.9	144.1	143.3	210.3	109.6	95.7	137.2	132.6	149.6	153.1	267.1	139.8	111.6	171.4	94.9	171.7	158.4	176.8	67.3	96.4	131.0
IGF1R	41.03333333333334	102.23333333333333	222.79999999999998	107.89999999999999	162.56666666666666	112.59999999999998	55.36666666666665	142.36666666666667	188.49999999999997	75.16666666666666	106.33333333333333	58.06666666666666	61.800000000000004	82.8	77.63333333333334	32.63333333333333	42.96666666666667	38.166666666666664	58.76666666666667	121.3	56.70000000000001	49.699999999999996	67.36666666666666	32.733333333333334	74.26666666666667	44.833333333333336	78.73333333333333	56.699999999999996	86.36666666666667	67.33333333333333
TXN2	131.2	179.55	124.6	154.1	142.7	170.25	171.95	192.2	196.5	210.7	203.65	237.05	219.25	156.6	167.8	127.65	204.05	221.4	237.85	266.85	181.2	129.25	149.7	184.2	202.85000000000002	161.5	202.9	221.89999999999998	192.7	205.35000000000002
PPIP5K1	5.6	5.9	17.6	9.8	9.4	6.0	11.8	9.7	7.2	12.7	5.0	21.4	16.4	12.3	3.4	18.8	13.1	8.7	12.6	12.6	3.6	23.5	7.1	5.2	9.8	24.0	7.9	8.0	11.2	8.1
PLAU	352.9	90.94999999999999	121.4	152.2	334.5	142.79999999999998	856.3499999999999	1514.8	109.65	156.2	421.45	349.45000000000005	273.1	296.15	267.05	208.45	509.15	566.45	658.2	462.75	372.7	305.55	558.1500000000001	314.4	335.75	326.85	513.75	226.9	284.8	616.95
PPIP5K2	129.9	76.5	116.8	155.1	122.8	181.9	52.3	56.1	78.2	87.1	116.6	132.0	96.1	120.1	127.0	118.9	107.1	155.9	110.3	119.3	74.3	106.3	116.1	143.1	83.9	189.1	115.1	97.1	117.1	150.1
LINC00599 /// MIR124-1	14.4	27.7	40.4	21.6	9.2	5.9	13.9	23.3	6.3	32.1	17.4	19.2	31.0	5.4	10.1	18.1	9.4	8.2	18.9	39.9	38.2	15.0	21.3	31.7	8.5	19.9	4.3	6.2	41.2	3.4
FAM198B	310.3	50.0	47.9	10.3	21.6	12.9	79.2	4.2	2.9	23.4	61.7	314.0	270.0	46.7	170.5	93.9	120.6	224.7	126.1	73.7	183.9	206.9	122.2	105.8	89.6	49.2	126.6	27.6	106.3	78.4
ENPP2	597.45	226.55	208.85	486.65000000000003	553.1	531.95	797.9000000000001	654.35	460.25	337.5	309.1	705.55	465.4	712.3	992.95	441.85	484.04999999999995	581.5	764.15	705.1500000000001	398.9	578.45	792.2	591.85	577.65	473.95	719.7	596.45	223.35	576.15
ENPP1	94.5	234.3	409.65	151.45	65.05	164.85	28.55	90.39999999999999	170.35	154.04999999999998	268.15000000000003	223.4	154.4	210.0	397.15000000000003	89.1	73.5	67.25	86.5	111.15	59.849999999999994	61.8	68.75	40.7	31.8	114.35	22.95	41.55	31.900000000000002	56.550000000000004
ENPP4	189.14999999999998	289.0	125.85	401.4	239.75	336.25	146.25	164.29999999999998	343.85	192.15	100.89999999999999	295.75	243.5	120.75	234.1	131.15	174.15	207.45	157.85	142.55	90.55	84.05	105.25	82.05	151.29999999999998	198.1	80.19999999999999	62.35	79.7	139.75
CARD10	33.166666666666664	27.03333333333333	37.800000000000004	33.56666666666667	67.0	37.53333333333333	29.7	47.0	31.53333333333333	53.73333333333333	75.83333333333333	21.933333333333334	42.56666666666667	43.333333333333336	20.0	30.900000000000002	36.03333333333333	15.833333333333334	43.23333333333333	47.96666666666667	56.4	39.166666666666664	67.26666666666667	43.300000000000004	24.533333333333335	25.16666666666667	29.833333333333332	29.399999999999995	29.033333333333335	26.8
ADAM11	6.8	5.7	7.2	5.6	11.2	14.1	14.2	36.4	9.1	20.7	9.3	13.5	11.7	14.4	10.0	7.2	12.0	14.2	12.8	21.5	5.7	11.3	10.5	9.1	9.5	24.9	15.0	14.7	19.8	11.3
ADAM10	282.3666666666667	160.4	241.79999999999998	173.56666666666663	216.70000000000002	307.8	229.13333333333333	256.9	208.66666666666666	154.0	209.36666666666667	359.6666666666667	357.73333333333335	258.93333333333334	378.0333333333333	240.66666666666666	331.7	289.3666666666666	398.40000000000003	263.06666666666666	322.3333333333333	294.1666666666667	306.90000000000003	330.5	221.5666666666667	392.4666666666667	274.1	294.1666666666667	327.6333333333334	253.4333333333333
DHDDS	108.3	89.2	104.1	139.4	99.8	75.0	28.6	68.6	96.6	146.0	91.4	158.0	151.6	136.9	112.2	103.0	76.6	97.1	147.6	111.4	112.3	154.2	98.3	117.5	117.0	64.0	109.4	88.4	151.9	85.0
ADAM19	46.25	62.5	47.0	50.75	76.95	50.25	92.1	105.1	29.65	80.94999999999999	73.0	66.94999999999999	49.55	82.0	61.9	76.85	58.7	41.349999999999994	53.900000000000006	97.45	76.5	142.39999999999998	79.3	84.3	71.6	46.75	95.55	90.4	82.25	72.5
ADAM18	33.1	11.8	27.6	36.3	35.5	18.1	21.3	26.3	16.7	53.9	55.6	31.4	36.8	5.5	32.0	4.0	29.6	28.6	39.5	66.6	40.3	13.5	21.6	18.9	14.2	20.9	8.0	19.0	33.4	21.6
ADAM17	126.13333333333333	83.66666666666667	117.06666666666666	149.06666666666666	184.76666666666665	164.53333333333333	125.7	215.4	126.56666666666668	119.0	142.66666666666666	107.86666666666667	78.8	97.43333333333334	112.8	89.03333333333335	122.63333333333333	110.03333333333335	121.89999999999999	118.2	96.03333333333335	125.60000000000001	125.10000000000001	142.29999999999998	124.7	140.43333333333334	172.23333333333335	150.36666666666665	182.66666666666666	101.16666666666667
BRMS1	191.7	196.1	184.7	240.0	237.7	91.7	137.6	165.2	193.1	203.9	187.7	157.1	172.2	181.8	158.8	156.1	186.2	126.0	153.6	159.0	143.8	119.2	132.1	213.8	148.7	85.5	184.2	292.5	209.6	226.1
ADAM15	28.7	43.6	36.7	38.3	82.2	7.3	62.2	33.0	88.7	83.0	82.4	81.8	33.7	103.5	62.8	76.1	10.1	48.0	119.7	31.2	54.7	52.9	166.8	13.6	40.0	5.9	88.4	86.7	65.7	34.8
ADAM12	35.35	28.075000000000003	39.125	38.2	29.9	23.624999999999996	38.8	29.75	23.9	42.375	83.27499999999999	23.75	49.025000000000006	50.24999999999999	47.175	33.75	36.800000000000004	26.449999999999996	46.199999999999996	32.8	60.42499999999999	35.45	123.55	69.775	30.775000000000002	27.775000000000002	100.925	44.849999999999994	88.65	26.950000000000003
PLAA	31.8	46.25	58.45	69.0	64.44999999999999	65.25	65.15	44.550000000000004	44.2	46.550000000000004	50.25	72.75	46.3	59.349999999999994	35.9	58.75	52.55	48.9	59.45	67.5	56.35	47.1	48.849999999999994	49.199999999999996	46.6	62.5	49.35	41.35	56.35	45.65
COX6CP1 /// COX6CP1	87.2	43.0	49.1	13.4	48.3	49.1	50.5	48.3	31.2	26.1	62.0	48.2	61.6	59.2	20.3	56.1	34.4	51.2	40.5	24.3	46.2	61.3	66.2	55.6	25.3	56.1	52.1	52.1	41.4	28.1
CARD14	21.05	31.85	20.15	18.2	39.35	35.85	25.0	19.65	26.9	26.2	13.7	43.900000000000006	50.45	7.8500000000000005	20.8	8.2	40.7	42.85	30.900000000000002	42.9	47.650000000000006	39.5	38.2	21.0	21.55	35.3	20.9	25.849999999999998	35.95	31.0
HTRA1	4775.5	3218.2	4045.2	4168.4	2904.7	3571.9	3414.2	4566.2	3039.3	2624.0	5115.7	5293.6	4930.7	7115.0	8468.5	7322.0	10417.3	5837.0	4618.0	4291.6	2768.2	1841.4	1292.8	2142.2	3173.2	4580.3	2952.9	3974.9	2626.9	4335.6
HTRA2	71.65	102.15	90.6	119.95	109.19999999999999	62.45	132.95	77.65	116.35	140.65	89.85	96.55	102.1	122.9	88.15	92.94999999999999	84.9	86.35	113.6	96.25	89.4	87.85	101.0	85.3	69.35	43.5	90.15	113.05	105.6	91.5
DAPP1	104.4	81.1	138.4	146.8	71.7	29.5	78.5	44.9	71.3	81.4	115.7	84.8	81.6	84.3	73.1	75.0	55.5	88.9	82.4	176.7	314.8	316.5	113.1	229.6	153.4	116.5	124.7	199.2	113.9	123.6
PLD1	59.325	46.025	73.675	48.225	20.974999999999998	39.49999999999999	36.975	46.25	39.150000000000006	38.1	75.925	75.175	75.925	61.175000000000004	106.775	79.15	65.2	66.725	82.075	91.0	59.75000000000001	67.0	60.475	38.474999999999994	30.6	41.50000000000001	26.4	23.975	57.8	24.15
PLD3	386.8	670.7	577.1	741.1	344.9	137.3	312.9	322.4	1448.9	522.2	594.9	1075.3	561.1	462.4	558.7	469.6	1193.8	1408.3	690.5	659.8	288.0	260.6	774.0	361.3	538.7	82.0	601.8	811.3	959.9	937.8
PLD2	50.5	92.2	157.4	98.9	196.7	163.7	173.6	172.9	215.8	184.7	140.6	143.5	131.8	160.9	110.3	94.4	223.3	207.1	164.0	244.0	80.5	97.1	138.6	123.3	191.0	145.5	202.7	191.0	232.7	160.7
GRK1	32.6	35.6	17.4	32.6	23.2	32.2	22.4	41.1	19.4	26.6	35.8	47.8	44.4	23.1	34.5	7.2	25.7	8.6	17.7	31.3	20.2	38.2	31.2	15.4	16.2	17.6	20.3	28.6	21.0	10.4
KCNV1	11.25	15.2	2.2	3.8499999999999996	1.75	4.15	2.1	1.95	1.7000000000000002	7.7	15.399999999999999	6.35	11.8	13.15	6.4	9.2	6.75	3.5999999999999996	10.95	5.3	9.05	16.25	15.55	11.0	1.9500000000000002	2.1	7.0	4.8500000000000005	18.5	6.0
KCNV2	1.6	19.7	15.4	16.7	6.8	5.9	16.2	9.3	6.5	11.4	27.7	12.3	19.5	15.4	6.7	34.8	22.4	9.6	10.6	19.9	17.6	3.8	16.3	18.6	4.9	17.8	22.1	2.8	12.5	1.9
RBBP4P4 /// RBBP4P4	9.6	2.1	6.3	2.0	2.4	2.0	2.9	3.9	2.2	4.5	15.0	3.1	2.9	3.0	2.1	27.2	4.2	1.1	2.2	6.3	19.8	3.3	6.5	4.5	2.5	2.2	3.0	3.5	2.0	1.4
GRK5	276.1	448.3	389.4	321.9	544.8	528.15	206.95	443.35	471.9	314.55	227.5	381.85	684.4000000000001	332.05	405.0	463.55	237.3	312.9	548.25	536.95	320.15	240.45	285.65	202.55	222.55	340.15000000000003	179.65	190.85	173.0	293.54999999999995
GRK4	12.75	11.1	30.55	15.5	6.949999999999999	13.049999999999999	10.6	8.45	16.900000000000002	22.25	12.600000000000001	20.599999999999998	42.5	21.35	15.799999999999999	41.05	3.1	13.1	31.549999999999997	19.05	22.2	30.5	23.799999999999997	4.9	4.8	14.45	8.9	3.3499999999999996	13.1	4.05
GRK6	44.55	38.849999999999994	46.125	33.375	58.525	38.35	59.475	51.849999999999994	51.9	58.25	37.224999999999994	33.275000000000006	55.675	38.725	51.2	45.425	90.0	69.125	57.275	39.175	54.475	90.65	55.175	104.9	93.80000000000001	45.425	85.07499999999999	122.10000000000001	76.62500000000001	73.375
PIBF1	71.5	66.2	62.9	65.3	48.9	86.8	89.6	40.0	58.2	47.5	53.9	68.9	63.2	68.3	72.7	81.7	80.4	50.2	61.5	60.4	60.1	59.3	70.6	73.7	35.6	91.7	50.6	57.6	43.6	57.2
IGF2R	283.65	238.04999999999998	259.1	231.35000000000002	202.7	91.45	177.25	157.55	265.35	211.8	319.9	279.05	384.0	241.45	209.3	156.3	273.0	307.2	250.5	215.65	397.5	338.0	352.8	329.35	458.2	230.20000000000002	350.45000000000005	233.5	333.05	239.95
BSPRY	33.0	23.1	39.6	47.7	9.6	4.3	18.8	10.0	8.7	22.3	65.0	30.3	33.3	51.4	11.0	44.4	5.1	3.6	48.8	14.1	54.1	68.6	39.8	54.1	19.6	14.4	16.8	17.1	60.7	11.8
NUDT4 /// NUDT4P1	155.3	146.0	204.2	184.5	111.4	124.9	19.5	13.3	148.2	84.0	71.9	65.7	46.7	37.3	52.8	66.4	64.6	19.4	55.7	44.0	9.3	33.2	93.8	79.3	47.3	79.0	90.0	49.0	90.9	9.8
DIAPH2-AS1	18.0	19.55	43.6	22.700000000000003	18.35	36.05	30.400000000000002	22.65	21.5	45.5	32.45	31.75	22.55	40.1	36.7	21.95	26.45	23.099999999999998	38.7	49.650000000000006	32.0	34.8	31.0	26.85	23.2	16.15	28.5	16.3	28.099999999999998	7.45
PLEK	136.45	168.64999999999998	176.89999999999998	134.35	151.25	120.25	97.75	73.2	116.4	122.95	189.95	244.95	190.85	172.4	243.7	179.15	131.1	387.7	216.8	163.1	338.75	468.45000000000005	458.2	245.0	428.5	183.75	223.35	334.3	403.6	379.2
PITPNC1	153.6	106.6	105.9	143.9	164.1	130.6	275.8	267.5	130.4	155.2	186.4	119.0	153.6	184.0	161.7	137.8	138.9	87.9	121.4	137.4	175.2	164.0	206.1	209.2	111.2	147.6	153.3	164.1	192.3	114.3
GRM1	7.066666666666666	19.133333333333336	9.299999999999999	19.233333333333334	15.5	19.033333333333335	8.033333333333333	13.066666666666668	16.099999999999998	20.366666666666667	25.666666666666668	18.666666666666668	36.300000000000004	5.933333333333333	20.566666666666666	23.133333333333336	25.7	16.333333333333332	26.46666666666667	24.5	27.2	25.2	16.8	11.933333333333332	19.466666666666665	11.533333333333333	5.3	7.866666666666666	16.900000000000002	8.700000000000001
GRM3	11.2	19.2	17.0	15.1	4.6	2.1	7.6	12.8	4.6	37.5	32.4	17.4	36.5	32.7	3.7	32.4	7.4	5.9	21.3	47.5	10.9	26.7	8.2	4.8	4.0	24.6	4.9	3.3	36.0	4.2
GRM2	4.8	2.8	18.1	8.4	10.4	6.7	8.5	14.0	7.9	13.4	13.2	5.3	7.7	11.9	20.1	13.3	8.7	11.3	37.3	14.5	32.9	5.3	26.3	21.5	17.2	12.2	7.6	40.8	10.4	6.3
GRM5	22.65	2.35	37.199999999999996	4.75	14.700000000000001	5.8	4.05	11.2	11.399999999999999	15.700000000000001	18.8	10.0	13.0	3.8	6.550000000000001	20.05	6.8	4.7	17.1	27.5	22.0	15.8	10.149999999999999	12.8	16.45	12.25	5.25	6.35	18.65	14.6
CA1	35.2	42.6	39.400000000000006	49.7	72.0	56.0	71.25	68.4	67.4	109.45	62.150000000000006	59.95	50.75	44.6	55.25	52.4	54.25	57.4	63.55	99.15	44.849999999999994	53.55	41.75	42.3	65.35	80.15	56.5	28.049999999999997	79.55	57.400000000000006
GRM4	61.5	60.2	132.9	95.5	77.5	76.3	105.8	76.5	50.0	79.8	106.1	78.5	94.3	55.6	118.6	118.2	84.0	52.2	92.3	81.2	133.9	104.7	88.4	110.9	84.1	52.5	87.5	94.6	107.4	50.4
CA3	6.7	1.2	12.9	13.0	0.6	0.5	9.4	7.4	1.7	4.5	0.6	5.3	4.9	17.5	1.4	15.5	14.3	5.4	1.4	10.1	6.9	3.8	480.4	24.4	4.6	1.2	0.8	5.1	5.0	1.1
CA2	33.5	6.5	37.5	22.4	3.8	7.6	25.1	3.9	3.5	14.2	34.7	50.6	6.6	38.3	15.5	36.5	39.3	64.1	19.6	4.4	38.2	46.9	173.6	56.2	130.2	33.7	35.3	39.8	50.9	47.4
GRM6	69.9	99.6	85.2	112.6	120.7	97.5	116.3	133.0	89.3	131.9	124.9	125.5	46.0	84.2	49.4	96.5	129.5	107.6	93.9	162.2	78.0	120.2	122.0	80.7	114.1	124.6	119.7	53.8	116.4	96.4
ZIC3	21.5	2.4	11.1	5.2	6.8	7.9	6.5	6.2	5.1	8.8	46.1	16.1	12.8	15.7	26.0	17.1	9.8	3.0	6.2	51.0	23.9	16.0	39.5	6.4	4.9	10.4	3.0	3.8	17.1	3.8
GRM8	12.799999999999999	10.366666666666665	16.333333333333332	10.833333333333334	12.966666666666669	11.5	13.266666666666666	22.166666666666668	9.666666666666666	13.466666666666669	15.466666666666667	9.466666666666667	13.866666666666667	12.033333333333333	18.400000000000002	11.566666666666665	23.33333333333334	14.4	6.3999999999999995	18.0	20.0	18.8	14.633333333333333	13.699999999999998	26.333333333333332	8.600000000000001	18.666666666666668	17.033333333333335	9.633333333333335	10.700000000000001
ZIC1	1129.1	247.8	1729.6	1404.7	710.5	2791.8	44.4	205.6	516.6	507.2	1106.1	1412.5	1383.4	1278.9	2594.7	637.9	1912.6	1202.1	1479.1	1013.3	255.7	2.3	7.3	77.8	80.2	1755.8	100.7	171.6	199.0	409.1
CA4	26.65	32.85	45.65	46.65	43.85	30.8	37.5	37.5	41.6	64.8	41.25	29.650000000000002	28.35	25.05	26.299999999999997	26.7	41.4	31.400000000000002	38.15	49.7	29.349999999999998	22.1	45.5	37.1	38.1	29.55	34.6	22.65	39.0	26.3
CA7	82.9	84.8	113.6	49.5	41.4	100.6	152.7	135.9	94.5	139.1	89.6	171.3	95.3	71.1	100.0	93.7	100.7	101.8	118.2	171.2	108.7	151.2	135.7	116.4	66.2	68.1	64.1	57.2	87.5	57.1
SPATA31C2	0.9	0.6	3.4	1.2	2.7	1.6	2.1	3.3	1.6	2.6	2.1	0.4	0.6	1.2	1.2	0.9	3.1	1.2	1.6	1.8	1.0	0.9	0.8	2.3	2.3	1.4	1.1	2.1	1.4	1.2
CA6	8.0	20.3	13.2	26.9	16.1	17.3	11.0	20.9	15.4	16.9	17.7	24.8	43.2	30.2	10.1	14.9	16.0	17.9	16.0	100.6	58.2	50.7	12.8	56.5	12.2	17.1	10.3	55.4	24.1	7.0
MYBL2	41.5	8.7	18.4	5.4	18.0	42.0	6.9	13.5	16.8	13.2	67.1	37.4	14.7	39.5	13.0	8.1	20.8	6.7	26.7	16.5	14.4	34.6	21.4	25.0	8.9	13.1	18.4	9.3	59.0	25.5
CA9	28.8	43.7	27.9	22.1	59.3	47.5	64.3	53.2	35.1	61.0	35.5	34.9	37.3	14.5	42.6	42.1	27.9	33.6	36.8	82.1	40.8	39.8	47.3	35.0	37.1	51.2	35.6	39.5	45.1	30.4
CA8	4.5	7.2	24.5	9.2	22.5	4.0	48.0	39.2	5.7	54.6	27.7	5.6	14.8	12.8	20.6	22.3	8.6	3.7	19.6	42.5	5.4	3.3	33.5	32.3	7.6	5.8	7.2	5.0	10.9	2.9
MYBL1	1.3	10.2	24.4	20.1	2.1	2.7	7.0	2.7	8.7	29.3	14.8	8.7	19.8	24.1	9.3	4.5	12.0	10.0	34.2	32.5	20.6	13.5	24.1	36.8	23.0	12.8	20.6	15.5	32.9	18.9
SUN2	334.9	594.4	558.9	583.5	459.0	323.4	311.0	364.3	677.5	445.2	309.5	230.5	309.0	256.8	232.4	275.7	362.9	282.1	337.1	278.6	245.4	254.7	284.7	240.5	360.4	228.1	292.1	258.4	239.3	281.4
SUN1	167.6	129.13333333333333	158.76666666666668	151.23333333333335	201.63333333333333	222.1	99.96666666666665	181.5666666666667	165.6	107.06666666666668	174.1	128.36666666666667	266.23333333333335	136.43333333333334	114.93333333333334	126.53333333333335	145.23333333333332	104.33333333333333	161.0	119.69999999999999	142.6	148.93333333333334	134.73333333333332	111.3	103.76666666666667	146.2	138.79999999999998	124.53333333333335	95.36666666666667	81.5
ATP6AP1	713.8	558.7	518.9	615.8	515.5	249.3	384.5	396.2	968.5	619.0	400.3	621.8	662.2	478.7	595.0	440.3	915.5	946.7	688.1	676.5	539.2	381.7	515.5	614.7	851.1	633.5	882.8	886.7	920.7	894.0
ATP6AP2	571.1	500.73333333333335	407.6333333333334	431.3	467.1666666666667	592.4666666666666	502.7333333333333	288.3666666666667	542.9333333333334	373.4666666666667	494.46666666666664	691.1333333333333	717.0666666666666	548.5333333333333	710.3666666666667	582.2333333333332	788.2666666666668	920.6333333333333	569.7666666666667	430.1666666666667	692.4333333333334	685.5666666666666	616.3	560.1	633.7666666666667	670.2666666666667	657.2666666666668	461.8	594.0666666666667	621.3333333333334
CAD	37.3	70.3	104.5	93.9	90.9	45.1	134.8	102.5	80.5	103.6	115.8	84.2	86.0	100.2	87.1	94.6	123.8	85.0	81.7	85.7	63.0	51.2	79.6	95.9	191.6	80.1	108.1	150.7	157.6	112.3
HUNK	37.7	46.0	43.3	37.2	55.5	47.3	36.4	37.9	40.2	89.8	57.8	41.1	28.3	56.1	46.7	44.7	68.3	50.3	55.3	68.0	56.4	41.4	34.1	55.0	41.4	37.6	45.6	40.8	69.0	31.7
ELF1	364.35	361.15	361.85	373.1	226.64999999999998	413.2	193.3	235.2	457.15	323.35	177.10000000000002	255.95	123.05000000000001	169.1	242.75	149.9	147.89999999999998	134.5	197.60000000000002	179.3	154.0	303.55	200.4	224.2	233.8	256.70000000000005	224.10000000000002	224.5	290.2	169.45
ELF2	140.05	203.65	229.95000000000002	180.35000000000002	187.7	192.05	150.45	231.85000000000002	228.4	189.6	152.60000000000002	133.85	100.55	179.95	136.05	152.75	155.05	147.95	160.75	162.1	150.2	166.85	137.5	174.89999999999998	194.75	195.45000000000002	203.15	148.85	146.15	168.7
ELF3	35.15	47.35	45.5	34.05	58.35	47.95	56.3	56.3	30.8	89.7	51.9	50.35	28.3	29.2	37.75	57.099999999999994	56.0	45.45	65.0	84.1	49.8	57.7	42.85	55.3	50.150000000000006	44.5	42.650000000000006	43.7	69.55	38.35
GFOD1	91.0	183.1	181.4	173.7	178.4	212.1	118.6	244.3	192.0	261.4	169.4	86.8	83.9	136.4	85.6	89.1	154.6	101.2	118.2	186.0	94.8	83.9	177.1	123.9	149.4	119.5	141.4	163.7	201.5	104.1
ELF4	46.349999999999994	71.25	51.75	89.64999999999999	113.25	80.6	50.05	135.75	68.9	55.05	71.9	54.35	111.35	61.55	66.8	79.5	50.949999999999996	45.75	83.89999999999999	53.5	96.55	98.1	125.15	83.1	67.55	78.45	66.25	97.30000000000001	68.10000000000001	85.94999999999999
ELF5	9.9	9.45	17.8	5.0	7.55	19.05	9.8	5.4	15.549999999999999	12.55	12.8	9.1	7.55	3.85	6.75	3.05	10.05	6.0	12.3	7.6	17.35	6.55	7.2	13.25	8.549999999999999	8.15	14.700000000000001	3.8499999999999996	8.55	7.6
CAT	406.3666666666666	341.59999999999997	456.59999999999997	190.23333333333332	206.96666666666667	635.2666666666667	217.43333333333337	260.53333333333336	488.70000000000005	338.6333333333334	210.49999999999997	560.3333333333333	594.1	390.06666666666666	562.0333333333334	459.29999999999995	415.70000000000005	403.90000000000003	534.3	431.6333333333334	348.13333333333327	357.40000000000003	258.3666666666667	190.56666666666663	306.8333333333333	392.86666666666673	316.96666666666664	303.5333333333333	390.7666666666667	326.23333333333335
GFOD2	22.549999999999997	18.3	41.349999999999994	27.75	32.4	44.2	50.5	39.7	42.45	66.6	43.15	34.7	26.950000000000003	34.05	14.25	21.95	45.3	32.7	74.9	66.45	16.0	36.75	33.7	32.45	44.15	51.6	39.7	49.0	56.45	42.550000000000004
ZMYND10	20.8	23.45	32.300000000000004	21.55	21.6	23.65	31.55	32.9	19.650000000000002	28.8	23.599999999999998	31.150000000000002	27.25	20.1	37.449999999999996	32.35	37.7	32.45	24.35	28.549999999999997	32.3	22.950000000000003	29.299999999999997	20.2	47.75	35.7	17.099999999999998	29.299999999999997	20.400000000000002	16.599999999999998
ZMYND11	375.3	408.90000000000003	486.5	373.8	402.70000000000005	564.7	371.4	388.3	421.55	425.35	388.40000000000003	399.35	416.3	404.75	393.3	381.70000000000005	362.25	293.45	320.84999999999997	395.40000000000003	284.3	250.79999999999998	304.25	323.79999999999995	336.84999999999997	404.9	333.1	314.8	341.4	252.95
SHANK2	23.433333333333334	35.4	57.133333333333326	55.699999999999996	46.79999999999999	107.33333333333333	36.63333333333333	80.0	37.333333333333336	68.23333333333333	64.96666666666667	78.0	107.93333333333334	49.699999999999996	61.03333333333334	64.13333333333333	67.5	48.73333333333334	124.66666666666667	123.73333333333333	42.93333333333334	49.300000000000004	40.4	33.266666666666666	43.666666666666664	94.7	35.0	26.766666666666666	42.13333333333333	47.666666666666664
PLEC	29.200000000000003	75.25	54.8	142.65	91.3	17.2	62.2	80.0	179.1	111.85	295.3	193.25	60.5	211.89999999999998	117.25	216.75	208.75	97.6	171.3	179.5	25.5	48.2	132.3	88.1	104.85	18.3	100.89999999999999	141.25	125.5	128.75
SHANK1	23.6	20.9	42.8	9.2	18.3	5.5	16.2	6.9	19.1	38.8	9.6	6.3	5.9	7.9	6.0	16.1	5.8	7.4	20.9	41.3	30.4	32.1	10.3	20.7	18.1	8.6	5.4	25.4	20.5	39.2
RRN3	261.6	218.1	118.1	293.4	177.4	106.5	107.1	94.4	135.9	105.5	71.7	77.3	155.2	72.8	100.1	63.1	102.4	99.5	110.7	54.6	133.5	129.9	59.0	85.7	101.1	108.9	72.0	55.9	51.6	60.3
PLSCR3 /// TMEM256-PLSCR3	617.55	399.65	420.55	423.35	525.65	479.25	613.1	483.6	659.6	453.15000000000003	626.75	503.1	611.55	556.6	538.45	614.4	591.0	572.0	508.04999999999995	576.8	764.75	526.15	551.1	516.25	615.15	587.9000000000001	726.3	593.95	505.7	635.75
CBL	27.6	15.2	18.0	22.4	26.5	17.0	42.8	13.3	22.4	36.7	26.6	21.7	19.1	21.7	22.3	24.6	18.0	26.5	28.1	40.1	20.2	20.7	31.9	17.4	28.3	26.7	25.3	43.7	31.1	13.8
SV2C	14.8	13.1	27.4	33.1	17.4	35.7	39.6	42.3	14.2	39.0	39.1	16.7	11.6	21.4	12.1	25.8	19.9	21.8	22.7	49.9	16.2	21.6	15.3	8.3	19.2	21.1	25.1	14.7	30.1	11.2
SV2B	180.0	152.3	268.9	199.6	367.0	205.9	122.5	319.7	165.4	221.2	305.8	546.8	384.3	488.9	588.9	429.7	521.6	268.4	655.0	478.5	152.8	198.9	102.1	131.6	120.4	464.9	92.7	135.7	10.5	249.4
CBS	69.3	110.3	131.2	128.4	84.3	114.4	102.3	109.3	129.9	134.2	115.3	72.1	72.3	55.3	51.6	52.1	88.3	96.0	87.7	115.7	11.2	31.2	43.7	28.5	78.2	84.2	26.5	39.3	59.9	55.5
SV2A	3.7	3.8	30.5	14.0	6.9	7.0	7.2	9.3	4.0	8.6	7.7	6.7	4.9	13.4	8.9	14.9	7.8	5.5	5.1	9.8	4.6	5.0	16.2	6.3	26.0	15.9	7.9	22.1	5.3	4.2
TBX21	33.7	65.1	59.3	72.2	113.3	79.3	147.1	98.2	73.1	112.6	46.9	73.7	78.6	64.0	45.9	43.0	108.2	81.5	81.7	106.2	53.6	80.1	72.6	78.1	128.1	62.9	110.7	109.5	97.2	92.1
RRM1	178.5	183.85	160.2	169.65	163.4	156.65	127.65	215.10000000000002	171.95	168.25	147.8	187.55	108.15	180.1	181.85000000000002	181.3	144.6	142.9	174.9	166.05	160.3	169.7	156.1	185.5	114.9	158.65	145.15	120.80000000000001	154.55	145.65
RRM2	30.9	32.5	33.4	40.55	23.599999999999998	29.1	24.2	44.35	25.400000000000002	41.5	57.15	65.4	49.6	62.900000000000006	65.25	36.9	58.05	52.849999999999994	63.550000000000004	61.9	126.94999999999999	112.0	118.8	79.15	73.95	80.55	90.1	83.95	140.3	68.1
LOC101929910 /// LOC613037 /// NPIPA5 /// NPIPB3 /// NPIPB4 /// NPIPB5	76.1	62.2	32.0	103.7	92.3	66.9	18.7	108.6	50.6	53.2	230.8	59.2	81.0	91.3	19.3	20.7	6.7	61.4	17.8	74.4	102.1	67.5	126.7	197.2	14.0	69.3	34.4	121.8	125.7	16.4
CCK	37.8	21.3	40.7	6.9	3.5	6.3	17.8	7.3	4.4	11.2	14.1	19.6	11.8	8.2	16.1	34.9	2.0	5.1	7.4	16.5	8.5	6.4	20.9	6.1	11.7	4.8	6.3	2.4	10.3	4.7
ZIC4	10.7	4.1	19.7	5.7	8.0	23.1	7.3	4.3	1.6	7.3	8.6	5.6	27.4	14.4	26.4	17.2	27.3	22.2	7.1	30.3	8.4	22.6	5.4	10.3	7.6	3.3	7.4	6.5	12.7	5.4
SUOX	120.3	103.1	121.5	104.2	162.9	199.3	88.0	85.6	169.0	178.8	172.3	166.7	243.9	149.4	141.5	131.4	194.8	179.1	228.3	230.0	120.2	117.9	119.4	115.8	272.0	262.6	234.2	207.3	204.0	200.9
TBX19	3.8	60.1	42.7	49.7	25.3	28.2	11.9	68.1	32.7	41.4	24.9	6.3	19.0	34.0	13.0	14.2	19.4	30.9	38.1	29.3	38.5	37.5	29.8	30.2	25.7	39.7	41.7	31.5	83.4	29.9
HS3ST1	25.46666666666667	8.5	17.566666666666666	13.266666666666666	5.266666666666667	7.966666666666666	4.666666666666667	21.333333333333332	8.833333333333334	15.699999999999998	21.333333333333332	18.733333333333334	21.400000000000002	15.700000000000001	19.133333333333336	19.466666666666665	8.6	18.96666666666667	16.23333333333333	16.3	33.93333333333333	17.433333333333334	16.433333333333334	14.666666666666666	5.533333333333334	7.333333333333333	9.366666666666667	13.533333333333333	11.133333333333333	7.266666666666667
HS3ST2	288.6	175.5	124.8	400.0	85.8	150.7	552.6	141.8	669.2	383.3	123.9	123.4	116.0	91.9	100.2	71.6	93.8	126.4	79.3	149.5	93.7	87.8	146.4	38.2	60.3	91.0	161.3	67.7	243.6	29.3
CD2	50.3	29.0	42.0	29.1	43.1	42.7	61.2	32.7	39.7	154.9	168.0	121.6	204.0	79.4	122.1	114.8	103.6	103.3	165.2	145.0	455.2	710.7	275.2	310.6	302.1	170.7	225.9	349.5	374.7	198.2
CD4	65.5	123.85	114.60000000000001	84.45	59.0	106.15	70.9	56.0	88.9	89.14999999999999	151.25	298.7	152.5	136.7	152.2	201.05	226.85	298.55	197.35	166.10000000000002	196.35000000000002	203.45	223.89999999999998	186.85	251.14999999999998	140.0	409.75	224.2	208.25	231.5
CCS	67.8	112.7	110.5	58.6	48.3	48.6	60.3	118.8	189.8	126.4	62.5	95.0	100.5	85.4	87.9	42.4	120.2	100.8	153.3	159.5	71.7	70.5	76.5	108.0	131.3	79.7	125.8	236.0	147.0	134.2
CD6	24.075	31.075	43.8	28.675000000000004	32.375	36.2	39.7	42.4	23.55	75.125	35.875	46.949999999999996	39.025000000000006	40.375	44.375	34.775	57.925	55.35	45.425	65.45	71.725	100.475	83.07499999999999	97.9	126.5	67.5	117.07499999999999	105.4	87.875	53.0
CD5	9.6	17.7	61.6	43.3	32.3	49.7	33.4	24.8	24.8	73.7	61.7	18.5	94.3	20.4	23.4	80.8	19.3	26.8	113.5	39.8	32.8	69.1	24.7	22.1	18.4	32.6	52.9	17.2	55.6	14.5
TBX10	28.1	46.349999999999994	52.15	43.150000000000006	38.0	41.6	39.45	57.849999999999994	36.05	62.95	64.6	46.5	38.7	42.75	54.45	41.45	49.599999999999994	36.35	43.25	75.15	42.45	41.4	40.1	50.45	53.5	53.75	47.25	40.85	46.8	35.15
CD7	4.2	11.05	7.65	4.75	6.800000000000001	6.75	4.75	9.2	6.800000000000001	6.5	7.7	5.8	5.949999999999999	4.65	12.65	17.15	7.050000000000001	3.5999999999999996	5.55	5.95	10.65	26.05	5.9	33.05	14.149999999999999	5.8	33.6	30.35	12.100000000000001	11.75
CD9	1321.5	1100.6	1787.6	936.8	1671.5	2368.5	1062.3	1887.3	2239.5	1571.4	818.6	1369.7	2339.4	2688.0	1680.0	2649.4	2509.3	1418.5	1721.1	1365.7	1342.3	1464.1	585.9	794.0	1129.3	1597.7	1378.5	1553.7	744.8	2000.2
ZNF259P1	19.8	7.9	6.4	8.0	7.2	3.7	10.4	28.1	5.1	6.8	9.5	10.2	2.0	5.0	2.5	36.1	4.9	4.0	2.5	5.2	27.4	10.1	4.0	3.7	5.3	3.8	4.2	3.1	4.9	2.5
CDA	18.8	80.4	65.1	39.6	8.7	7.6	17.6	18.1	59.0	19.3	25.7	6.2	10.5	11.2	14.8	40.2	4.9	6.9	7.5	6.3	33.6	6.5	40.1	17.0	5.8	7.8	4.5	3.2	8.3	3.1
FRMPD4	4.3	6.6	10.3	8.8	11.7	8.2	8.6	12.6	5.6	13.9	6.8	7.5	6.8	37.1	4.6	7.6	8.8	6.2	35.1	59.2	36.9	5.8	29.3	7.6	7.7	9.0	7.0	6.5	2.4	6.4
FRMPD1	25.5	21.9	23.5	10.5	15.6	24.2	16.0	65.0	18.3	21.9	22.2	26.8	16.0	30.3	25.5	48.4	13.4	26.2	26.3	19.8	15.1	14.6	11.1	35.4	19.3	13.2	15.0	31.2	13.3	21.1
CLEC10A	76.3	48.2	58.5	68.8	62.3	44.3	49.1	48.1	42.6	70.7	51.9	72.6	109.1	72.9	39.4	83.1	52.8	57.4	54.8	49.2	251.3	270.7	218.9	194.2	144.1	114.6	78.5	110.6	104.2	172.7
RRP1	60.4	69.0	55.7	60.8	47.5	25.4	32.1	22.8	44.4	18.5	55.5	23.5	34.5	14.5	22.2	51.1	61.7	15.5	11.6	15.4	27.2	23.3	48.8	34.4	10.8	11.5	27.5	41.9	12.4	10.7
GRPR	51.6	95.6	97.8	78.4	64.7	92.3	25.3	33.8	38.5	150.5	88.5	105.5	69.9	71.7	93.3	97.2	53.4	70.3	117.0	228.1	106.7	83.1	68.4	63.0	33.4	77.3	55.6	57.9	137.7	60.0
ELK1	74.86666666666667	78.03333333333333	94.03333333333335	88.63333333333333	117.03333333333335	84.3	69.2	72.53333333333333	78.0	125.43333333333334	64.13333333333334	69.33333333333333	51.300000000000004	58.13333333333333	74.86666666666667	75.69999999999999	80.3	85.56666666666668	119.93333333333334	152.36666666666667	75.13333333333334	75.5	77.83333333333333	48.199999999999996	70.10000000000001	89.7	94.2	44.699999999999996	130.6	83.96666666666665
RRP8	87.14999999999999	67.85000000000001	89.6	68.8	68.2	60.25	91.6	58.95	66.5	105.0	86.35	45.55	85.45	87.35	67.8	73.85000000000001	75.95	63.45	74.25	57.449999999999996	82.94999999999999	86.1	92.39999999999999	69.1	81.0	43.0	63.1	72.35000000000001	86.3	107.4
ELK3	561.25	336.85	281.8	369.7	364.15	700.4499999999999	403.75	366.1	427.75	274.6	621.6999999999999	335.09999999999997	442.70000000000005	481.8	274.65	522.05	419.75	363.40000000000003	372.8	289.9	535.25	496.5	349.35	391.09999999999997	357.6	457.84999999999997	559.4499999999999	424.2	295.09999999999997	415.3
RRP9	51.8	66.9	16.8	68.1	17.0	14.0	43.9	12.8	6.4	12.1	24.4	8.1	26.8	5.2	9.6	13.9	25.2	12.8	14.1	14.7	9.4	5.2	5.2	18.9	7.5	5.7	5.5	21.6	27.7	27.5
ELK4	36.666666666666664	24.0	17.2	12.166666666666666	18.2	11.1	16.633333333333333	10.799999999999999	12.200000000000001	18.133333333333333	12.733333333333334	27.3	6.233333333333333	14.466666666666669	14.033333333333333	27.599999999999998	13.366666666666667	3.9	11.833333333333334	16.033333333333335	11.333333333333334	32.166666666666664	14.166666666666666	25.03333333333333	15.833333333333334	9.433333333333334	13.433333333333332	6.666666666666667	12.666666666666666	12.566666666666665
ALCAM	113.1	139.55	153.9	113.6	102.8	97.75	85.14999999999999	105.75	98.65	103.19999999999999	126.65	156.85	135.7	132.29999999999998	168.15	112.75	141.9	152.95	131.25	118.6	161.45	142.25	144.45	187.5	153.85	187.14999999999998	192.15	181.9	203.15	152.55
SCN11A	33.2	22.049999999999997	22.6	14.850000000000001	30.55	24.85	34.7	33.4	25.700000000000003	43.85	37.55	31.8	14.7	22.950000000000003	27.299999999999997	34.15	33.25	19.25	31.0	46.7	32.45	36.65	17.0	21.85	25.5	24.15	33.35	32.95	26.9	21.1
VPS35	572.5	466.3	405.6	255.7	278.7	548.8	409.1	286.2	392.5	470.1	523.2	580.3	402.5	597.0	509.0	414.8	454.3	363.9	443.1	583.4	231.4	525.5	528.6	602.1	612.8	794.3	604.9	444.6	687.7	629.3
VPS39	84.0	117.9	102.6	104.1	105.1	53.5	55.5	39.5	132.4	72.2	84.4	117.6	187.3	91.0	100.7	77.5	92.3	118.7	101.2	108.4	95.4	106.0	61.5	156.1	259.6	32.4	181.0	271.4	164.4	208.8
CLEC11A	55.23333333333334	48.46666666666667	57.73333333333333	54.03333333333333	17.066666666666666	25.533333333333335	34.8	38.733333333333334	48.833333333333336	26.633333333333336	80.0	61.333333333333336	46.5	81.86666666666666	53.13333333333333	38.46666666666666	132.5666666666667	66.86666666666666	105.90000000000002	87.30000000000001	74.06666666666668	31.433333333333337	83.5	53.666666666666664	35.699999999999996	32.5	57.56666666666666	55.70000000000001	96.46666666666665	51.699999999999996
HUS1	46.43333333333333	31.266666666666666	49.86666666666667	22.2	27.03333333333333	64.43333333333334	36.36666666666667	34.4	33.166666666666664	38.93333333333333	29.53333333333333	41.333333333333336	33.76666666666667	24.066666666666666	55.9	26.133333333333336	43.800000000000004	52.43333333333334	49.43333333333334	35.199999999999996	43.63333333333333	47.76666666666667	25.066666666666666	30.86666666666667	45.300000000000004	29.7	30.266666666666666	43.53333333333333	54.333333333333336	50.5
CEL	2.4	6.1	3.9	2.7	2.5	2.4	4.7	2.8	3.0	3.9	7.6	3.6	2.9	5.9	4.0	3.0	6.9	2.9	3.0	4.6	2.5	1.8	8.5	3.5	3.5	7.7	2.9	3.7	3.6	3.0
NUP93	89.7	9.0	16.9	55.3	9.7	10.6	70.5	12.8	13.2	23.9	21.9	45.6	50.7	103.2	27.7	69.7	23.5	8.2	13.1	10.7	82.7	59.2	71.9	94.1	11.7	15.4	21.2	26.5	7.3	69.3
BCAN	40.199999999999996	63.866666666666674	84.63333333333334	53.1	59.866666666666674	47.26666666666667	79.8	81.10000000000001	44.666666666666664	80.03333333333335	86.5	61.36666666666667	63.36666666666667	44.36666666666667	71.76666666666667	69.60000000000001	47.366666666666674	46.23333333333333	52.5	94.40000000000002	49.23333333333333	51.699999999999996	54.1	57.1	68.23333333333333	67.03333333333333	68.43333333333332	64.39999999999999	63.333333333333336	51.166666666666664
SCN10A	35.2	67.7	106.0	67.1	112.8	57.8	149.3	141.2	47.3	133.7	57.7	64.8	73.5	78.6	61.6	116.5	89.3	116.4	78.7	135.9	60.7	78.6	79.9	73.6	87.7	128.2	111.9	78.7	93.4	46.1
BCAM	53.7	57.35	88.55	65.6	141.1	122.0	156.0	254.25	137.1	98.5	103.6	53.2	63.55	88.05000000000001	23.849999999999998	54.25	83.5	58.2	73.80000000000001	98.6	57.25	60.449999999999996	82.2	68.95	69.7	68.85	120.75	95.5	74.75	54.849999999999994
HECW1	56.45	67.15	118.85	82.7	107.65	97.3	85.2	137.35	98.64999999999999	127.8	83.55	78.0	83.94999999999999	67.55	79.5	55.05	138.25	73.25	139.45000000000002	185.35000000000002	86.25	79.1	71.8	86.6	109.94999999999999	135.85	82.6	96.30000000000001	99.35	67.05
NUP98	123.76666666666667	126.16666666666667	68.63333333333333	95.2	136.23333333333332	67.3	131.86666666666667	131.26666666666668	87.8	108.63333333333333	64.63333333333333	81.96666666666667	64.06666666666666	63.833333333333336	58.03333333333334	67.13333333333334	98.40000000000002	90.73333333333333	92.63333333333333	78.26666666666667	68.53333333333333	94.13333333333333	78.13333333333334	94.53333333333335	96.33333333333333	55.53333333333334	106.86666666666667	110.5	99.46666666666665	91.76666666666665
CFB	423.05	123.65	185.35	303.45	111.8	103.75	704.1	249.2	186.85	170.7	194.15	164.4	172.35	218.65	135.79999999999998	174.75	342.9	213.3	187.65	169.05	478.3	233.0	135.75	528.85	568.2	232.9	250.85	534.3	291.84999999999997	516.5
VPS28	346.3	344.6	381.3	401.5	343.6	160.6	452.6	396.8	455.7	361.8	345.8	333.0	418.8	417.0	431.4	433.0	466.5	584.9	566.7	424.2	343.4	218.8	272.0	262.7	306.3	248.3	254.0	511.7	319.5	338.0
AK055981	41.3	38.8	53.0	65.5	64.2	45.9	71.5	42.1	49.8	70.4	68.5	63.4	54.3	74.9	78.6	64.6	84.1	48.5	70.8	100.7	62.3	61.0	96.3	65.7	53.0	60.6	81.6	49.9	86.9	39.6
CFD	3083.5	5054.2	6893.7	3108.4	3182.4	2936.9	3189.4	4441.7	3599.2	3825.0	1196.7	2943.5	4259.5	3315.5	2284.7	6446.0	2448.5	2590.6	2388.0	4020.6	976.9	1183.5	1313.6	623.4	1479.4	1526.3	1060.1	1527.9	1319.1	2700.0
PLEKHA8P1	27.8	26.8	74.6	7.5	9.0	3.5	5.9	18.4	4.4	40.1	29.8	53.3	5.4	48.5	54.8	42.2	7.1	8.4	26.5	50.8	44.5	69.6	46.0	32.4	25.9	6.7	8.4	9.3	36.1	6.6
CFH	830.5	1268.0	1740.9	854.8	701.4	627.7	503.6	847.5	704.6	814.9	598.9	971.8	576.0	1062.7	1615.1	1344.3	668.1	545.7	1248.8	695.6	292.2	384.1	382.6	588.9	291.4	588.1	352.4	318.3	246.5	425.1
DISC1 /// TSNAX-DISC1	47.6	49.1	57.55	50.75	73.8	58.0	91.55	67.85	44.45	68.85	73.4	67.35	48.55	47.2	54.55	62.35	56.85	47.3	52.8	76.2	49.0	66.55	78.25	34.0	70.0	65.05	59.599999999999994	41.1	84.15	59.550000000000004
CFI	860.1	650.8	575.9	722.6	437.3	677.1	396.0	434.7	391.5	519.7	1341.2	1712.5	538.3	1345.5	1817.0	858.8	1525.0	1825.1	1657.4	1446.9	310.8	1410.2	281.2	925.2	855.5	1635.7	501.9	733.7	376.4	912.2
CFP	2.8	3.7	4.5	2.1	6.1	4.9	4.3	5.1	5.7	4.6	3.6	2.2	8.6	4.2	4.7	9.4	2.9	5.3	2.2	3.5	5.7	5.4	55.3	75.0	9.4	4.8	9.6	25.5	39.0	26.6
RRP7A	196.35	118.45	42.25	67.2	107.94999999999999	24.599999999999998	84.85	28.65	59.05	72.85	31.75	96.7	126.25	61.1	47.599999999999994	56.3	88.35	76.55	34.1	43.099999999999994	28.05	84.19999999999999	86.35	96.65	88.05	30.2	63.099999999999994	31.2	47.45	132.2
NUP85	244.8	151.5	177.8	210.9	224.0	113.9	222.2	183.2	200.2	208.7	163.2	161.6	164.2	159.1	156.6	167.8	221.8	223.4	193.8	168.3	165.5	153.9	189.6	185.9	207.1	166.9	212.1	207.8	212.4	185.3
RRS1	251.8	171.5	110.9	183.6	119.5	100.3	213.7	166.2	108.2	159.1	91.7	34.2	72.6	51.0	75.5	127.7	142.5	52.1	64.7	41.4	129.3	108.0	84.6	124.2	37.3	95.8	39.1	97.8	75.0	74.6
VPS11	220.0	234.5	166.3	187.2	191.1	228.2	195.6	178.5	179.1	217.1	153.5	181.2	241.0	199.9	186.2	241.6	208.2	221.5	189.4	223.4	196.8	163.8	191.7	149.1	233.0	244.3	188.9	204.3	185.0	178.5
ST3GAL4	11.65	13.1	8.049999999999999	15.1	34.2	26.599999999999998	19.25	41.85	27.2	25.599999999999998	25.1	3.9499999999999997	22.8	18.0	8.9	14.85	39.15	27.349999999999998	12.35	30.599999999999998	23.55	22.7	15.05	19.65	34.65	26.45	21.25	21.6	22.25	19.95
ST3GAL5	214.0	431.6	225.3	211.3	163.2	476.6	113.0	234.8	348.6	211.3	130.7	142.8	238.3	200.2	252.0	178.3	147.1	234.6	199.0	197.4	277.8	324.5	258.5	250.5	194.4	184.4	224.0	165.7	220.6	170.1
ST3GAL6	27.550000000000004	32.45	26.75	41.275	31.375	41.25	21.9	29.975	22.2	44.475	52.074999999999996	52.800000000000004	55.474999999999994	29.674999999999997	39.975	32.2	39.475	61.175	47.675	50.975	39.175000000000004	39.775	42.8	43.775000000000006	36.2	51.0	48.175	34.474999999999994	44.425	24.45
LOC101929864 /// SLX1A /// SLX1B	74.9	120.0	125.8	151.2	134.9	158.8	156.6	37.1	209.6	121.5	113.3	135.8	128.7	113.3	82.0	147.7	171.7	118.0	143.1	155.2	38.5	100.5	164.1	218.5	35.0	150.3	155.2	219.9	193.8	204.6
NUP88	64.2	60.15	42.5	36.75	59.2	52.9	79.39999999999999	53.5	46.550000000000004	72.1	35.5	36.95	39.0	41.95	32.25	42.95	39.35	58.199999999999996	37.050000000000004	53.75	47.5	65.45	36.4	57.0	48.75	71.44999999999999	45.5	58.0	43.5	44.75
CGA	23.2	24.0	36.4	20.3	9.7	8.8	14.6	12.9	7.1	43.7	14.1	6.8	8.4	5.0	5.8	13.2	12.7	9.9	12.6	43.8	8.9	20.4	3.9	6.7	8.5	15.3	13.8	9.5	18.3	8.8
ST3GAL1	2.5	84.9	25.0	46.9	39.9	17.4	31.1	71.4	70.4	8.7	10.8	29.9	67.9	6.4	26.1	2.6	23.1	64.2	24.0	21.8	18.6	9.5	66.3	64.6	50.5	4.7	36.0	40.0	22.7	116.4
ST3GAL2	31.95	24.65	12.0	18.8	35.9	16.7	9.75	42.6	23.5	27.7	41.15	25.549999999999997	17.9	37.449999999999996	27.55	25.700000000000003	28.7	8.2	18.5	43.4	27.05	24.700000000000003	64.75	58.55	31.3	17.950000000000003	27.099999999999998	26.6	62.2	36.0
VPS16	60.15	37.400000000000006	53.699999999999996	82.10000000000001	79.5	35.75	78.4	79.10000000000001	70.45	53.25	84.2	49.6	62.7	76.55	45.849999999999994	57.25	52.4	66.95	51.95	63.1	61.449999999999996	60.45	84.7	91.39999999999999	60.199999999999996	75.95	64.75	90.7	64.1	88.15
PLK4	5.2	9.933333333333334	5.566666666666666	7.166666666666667	2.5	3.9333333333333336	3.6333333333333333	10.1	2.433333333333333	10.233333333333334	7.566666666666667	4.666666666666667	12.233333333333334	14.033333333333333	14.933333333333335	8.833333333333334	4.266666666666667	3.933333333333333	4.6	10.166666666666666	3.3666666666666667	17.166666666666668	7.1000000000000005	7.666666666666667	4.0	3.4	5.2	2.5	7.2	2.9666666666666663
LRRC37A3	15.6	34.2	40.8	64.2	50.3	51.6	32.5	46.8	39.3	75.8	48.0	64.0	49.5	53.9	41.5	30.4	43.3	32.1	40.9	78.0	34.2	60.3	65.6	69.6	24.9	42.2	65.3	32.0	64.0	50.8
C3orf18	27.6	45.7	28.3	44.0	19.2	33.4	40.3	10.4	31.9	23.5	67.5	28.1	18.9	50.8	50.0	64.2	59.4	46.9	56.4	25.5	19.7	24.8	14.3	32.4	30.2	14.0	11.0	33.4	13.9	29.1
PLK3	70.5	72.55	157.95	93.65	270.65	82.3	263.2	281.85	117.45	88.3	89.25	86.0	59.4	51.35	37.45	58.4	78.05	82.1	74.75	76.4	58.15	61.95	82.4	84.75	83.3	65.39999999999999	106.3	66.1	96.39999999999999	50.900000000000006
NFE2	14.8	4.9	14.5	19.2	1.7	1.4	1.8	6.6	1.5	8.1	9.2	16.3	2.9	3.9	6.3	17.6	20.1	13.8	2.9	5.7	5.1	4.9	16.0	9.1	1.8	3.9	1.5	2.3	3.8	3.7
APOOL	75.43333333333332	60.333333333333336	66.36666666666666	72.23333333333333	51.833333333333336	73.93333333333332	86.86666666666667	54.56666666666666	66.2	79.39999999999999	52.0	74.46666666666665	62.43333333333334	63.833333333333336	89.06666666666666	70.43333333333334	71.7	83.39999999999999	79.13333333333334	84.86666666666666	66.63333333333334	69.0	68.66666666666667	81.60000000000001	68.86666666666667	83.56666666666666	72.53333333333335	55.333333333333336	55.9	66.93333333333334
MCAM	198.4	216.5	235.6	356.7	651.3	599.1	404.7	815.2	508.9	786.3	366.0	136.3	308.8	356.4	147.8	197.5	391.9	249.1	412.2	266.6	193.8	134.8	391.0	263.5	412.0	336.4	689.4	423.3	338.6	246.1
PLK2	152.8	54.0	114.9	75.2	130.8	221.1	150.0	227.8	115.9	97.5	108.9	47.2	32.2	118.3	24.2	37.4	64.0	23.7	61.9	62.2	92.0	144.8	213.6	197.7	85.9	49.5	122.4	64.2	75.8	65.6
PLK1	33.2	14.3	57.4	12.1	53.2	35.5	68.4	28.0	20.3	33.5	57.8	34.7	25.7	43.4	52.7	34.3	43.5	10.6	29.3	39.8	44.9	37.6	23.2	33.8	45.9	15.9	45.1	37.1	44.3	50.6
KLF3-AS1	32.1	13.7	23.6	8.9	1.9	21.1	3.1	4.4	2.9	14.5	70.0	27.8	12.3	29.1	52.8	22.3	8.7	20.8	46.7	47.5	9.2	20.1	19.3	3.7	0.9	42.6	20.0	17.6	25.4	11.9
C3orf14	146.0	180.1	178.3	220.2	110.5	171.1	211.3	102.7	119.1	159.7	193.4	159.6	217.7	212.2	162.2	245.8	115.2	153.8	151.1	131.1	238.3	125.1	208.3	170.3	117.8	248.2	103.8	167.1	91.7	207.0
ELL2	318.05	236.6	130.5	84.35	94.4	23.9	121.8	134.05	80.35	59.95	30.35	56.2	61.699999999999996	15.25	50.5	28.65	43.75	23.45	23.35	30.35	78.35	36.1	40.65	49.85	34.7	21.0	17.55	13.450000000000001	52.150000000000006	16.3
MCAT	54.8	57.0	71.1	42.1	107.2	46.1	72.9	55.4	72.0	80.3	72.1	64.2	64.3	52.7	76.7	74.3	89.8	85.3	70.2	79.3	70.7	83.0	85.6	54.2	84.8	87.6	88.0	115.8	66.5	77.6
ELL3	63.55	64.65	73.0	50.4	42.1	72.15	27.6	39.75	74.7	50.35	55.95	66.15	79.4	65.1	46.0	76.55	41.2	42.5	73.6	89.15	77.25	81.9	63.699999999999996	46.15	61.349999999999994	69.75	62.65	70.65	77.44999999999999	59.45
KIR2DL1 /// KIR2DL2 /// KIR2DL3 /// KIR2DS1 /// KIR2DS2 /// KIR2DS4	15.5	5.1	5.2	29.5	5.5	17.0	29.5	23.2	22.5	28.8	10.5	3.2	11.1	8.0	4.2	6.2	9.7	4.0	8.1	32.4	2.9	5.4	25.9	20.0	14.1	25.9	12.7	24.6	12.2	7.6
AMIGO3 /// GMPPB	108.1	51.9	105.4	120.0	29.2	64.1	66.7	110.2	27.8	89.9	86.9	64.3	85.5	78.3	65.1	26.6	49.3	58.2	59.4	80.0	79.9	64.3	101.0	141.7	118.3	97.0	24.3	113.4	119.0	108.3
GTF2IRD1	269.0	418.0	350.8	467.0	324.3	345.4	165.6	333.0	476.6	260.6	229.2	301.7	248.4	216.1	215.1	267.7	328.5	205.6	232.8	196.3	176.5	184.6	255.2	164.1	207.0	298.5	170.1	171.4	134.6	192.6
MOCS2	53.1	78.0	94.5	57.4	62.3	128.6	82.1	53.1	101.2	99.0	118.2	87.8	32.6	123.6	103.0	123.6	112.9	169.3	108.7	72.7	32.7	118.1	69.2	75.9	85.9	125.0	119.7	69.7	93.3	78.3
MOCS3	51.7	31.8	75.4	28.4	49.9	52.6	38.3	41.5	48.5	51.4	72.1	53.9	74.6	40.5	39.7	50.0	57.6	51.1	58.4	41.2	62.2	36.4	35.5	59.5	43.2	70.4	39.5	59.1	56.2	37.6
STON1	171.7	100.5	136.9	101.1	134.9	146.5	170.6	101.2	149.9	129.7	102.1	64.7	55.0	166.3	67.2	92.8	72.9	62.0	91.1	86.5	59.9	43.3	65.1	50.1	68.9	103.1	77.6	75.6	76.9	23.5
CHM	31.2	7.9	8.8	7.8	4.9	7.8	5.4	7.4	4.8	8.6	5.8	36.7	4.8	9.5	17.6	6.9	6.3	6.6	6.5	8.3	2.7	6.3	10.0	4.9	5.1	6.5	7.1	2.8	8.5	2.3
RRP12	22.233333333333334	31.2	12.466666666666667	31.633333333333336	43.599999999999994	12.533333333333333	37.53333333333333	55.93333333333333	31.733333333333334	31.133333333333336	26.333333333333332	20.7	23.7	22.933333333333334	8.700000000000001	30.599999999999998	37.46666666666667	31.8	32.36666666666667	40.733333333333334	31.366666666666664	18.566666666666666	16.2	24.966666666666665	47.333333333333336	41.03333333333334	33.36666666666667	33.166666666666664	39.46666666666667	31.53333333333333
CIC	94.8	126.9	161.6	151.3	379.1	138.3	332.4	353.6	247.6	222.1	195.9	109.4	128.5	166.5	117.1	135.5	376.2	254.4	225.2	205.5	104.8	105.2	136.1	125.5	308.3	124.2	339.0	200.4	179.2	268.9
RRP15	128.95	73.95	26.45	97.2	64.2	73.75	67.35	39.6	35.05	73.95	38.55	41.15	122.55	47.349999999999994	53.099999999999994	64.95	51.7	29.400000000000002	43.8	34.0	67.8	72.25	39.349999999999994	50.900000000000006	32.550000000000004	49.45	34.0	50.05	28.7	46.25
EXOC7	47.98	66.17999999999999	77.34	72.88	59.44	62.879999999999995	38.46	76.96	84.0	84.67999999999999	86.5	110.9	109.2	101.32000000000001	99.28	81.91999999999999	74.64000000000001	87.88	123.82000000000001	97.72	69.94000000000001	88.44	76.02	83.6	55.04	73.74	78.3	87.28	100.32	85.5
PLLP	43.7	41.6	90.4	48.3	129.0	85.7	58.5	78.8	116.3	113.0	97.6	49.0	47.4	61.8	56.9	111.5	53.1	71.7	77.7	116.6	46.1	54.4	49.3	64.8	63.0	12.3	74.9	54.9	71.2	51.3
PLIN3	233.7	482.3	213.5	426.6	439.7	295.6	424.2	400.0	591.6	369.4	392.4	592.4	536.1	351.5	326.2	219.3	347.0	663.7	465.4	409.3	314.3	280.2	411.1	330.1	598.0	530.2	534.7	683.0	333.0	661.3
EXOC3	52.3	95.9	65.4	92.9	41.0	4.1	8.2	7.6	34.2	38.2	30.1	31.5	76.1	37.7	76.4	45.7	37.2	35.6	60.6	59.7	24.4	29.6	74.2	52.0	11.1	6.3	12.6	77.1	61.4	49.5
PLIN2	718.4499999999999	885.9	533.6	360.05	625.5500000000001	509.4	2077.45	1854.65	474.65000000000003	740.65	144.75	156.9	218.8	174.25	156.25	137.64999999999998	73.8	126.6	71.85	98.5	329.25	198.95000000000002	480.0	227.15	161.20000000000002	118.10000000000001	121.35	187.3	593.85	85.94999999999999
EXOC5	57.3	72.3	65.1	58.3	68.2	6.6	84.5	7.6	16.1	48.6	64.2	112.7	53.2	66.0	79.1	101.8	74.0	78.6	84.5	72.6	55.0	72.3	105.8	34.9	124.4	8.3	70.1	5.5	105.7	37.0
PLIN1	197.9	196.8	240.5	281.4	625.2	110.7	151.1	101.8	324.2	848.4	53.1	198.1	1263.2	649.5	635.9	686.8	283.7	27.9	115.8	305.8	5.4	28.3	49.5	8.1	7.5	41.9	7.5	16.3	8.9	25.8
PRO2012	29.6	20.2	40.6	40.0	35.5	30.0	33.8	35.2	23.9	60.1	30.8	14.6	24.5	26.3	15.4	37.8	25.7	35.2	36.8	69.5	35.1	33.4	18.2	13.4	34.6	33.1	23.5	26.1	30.1	38.0
MOCS1	75.35	48.45	77.85	51.6	80.15	75.35	99.2	91.95	87.0	87.0	30.049999999999997	34.9	49.599999999999994	58.349999999999994	22.75	45.2	72.85	38.3	27.799999999999997	52.349999999999994	51.0	24.8	42.35	41.8	65.25	49.1	71.3	49.5	54.25	44.2
EXOC2	49.5	24.5	32.1	35.3	30.3	19.2	19.3	7.8	8.2	51.9	81.4	34.3	76.8	69.0	57.3	75.2	36.5	45.3	48.2	47.2	70.3	82.2	59.5	61.8	27.4	30.2	49.5	43.3	70.0	51.7
EXOC1	310.2	341.7	444.5	326.1	222.4	443.8	317.3	326.6	390.4	364.6	370.2	422.2	305.0	343.8	379.9	322.0	351.6	451.8	378.4	393.1	287.1	321.8	375.0	287.1	421.0	420.5	468.0	355.4	436.7	325.0
NFIX	14.7	11.4	36.2	18.0	37.5	28.6	7.0	58.1	37.8	44.1	6.4	47.8	46.2	6.9	31.4	11.9	35.5	36.2	26.2	38.3	10.6	29.1	6.4	8.4	42.8	9.3	12.9	7.4	23.6	13.6
PRUNE2	115.05	131.05	249.45	106.5	93.65	184.05	132.6	129.9	158.25	179.29999999999998	234.1	348.5	178.85000000000002	256.7	419.55	315.15	208.45	369.05	311.59999999999997	239.15	111.55000000000001	132.25	203.5	142.05	166.35	297.34999999999997	147.85	139.6	200.3	149.4
METTL21B	102.5	119.9	127.2	156.6	181.7	188.3	257.8	144.3	131.7	186.2	153.7	171.5	124.3	157.7	139.1	134.2	154.8	168.1	203.2	210.4	99.8	97.4	192.4	132.4	131.6	158.3	160.1	147.5	165.1	130.5
EPPIN /// EPPIN-WFDC6	23.65	30.200000000000003	28.45	21.599999999999998	44.15	56.3	33.15	36.15	23.95	62.45	33.25	27.0	21.549999999999997	35.9	24.65	37.8	59.15	29.85	32.55	56.35	17.25	29.75	28.5	26.05	34.95	33.85	35.1	18.8	38.9	17.95
APOL5	9.5	8.9	12.2	6.8	7.2	9.8	9.5	11.8	10.2	10.5	15.7	12.0	9.7	11.8	17.0	11.4	12.4	9.8	8.7	12.1	15.0	5.8	10.7	8.4	10.0	8.4	9.7	5.1	15.0	9.1
APOL6	18.4	50.3	98.9	39.7	83.9	167.1	127.7	113.3	63.6	137.0	78.8	87.0	77.5	95.8	132.0	127.9	22.8	124.9	135.5	134.1	75.4	95.0	57.0	169.3	247.2	155.6	150.2	153.0	124.6	149.0
CKB	37.5	86.8	85.3	93.5	138.1	49.9	54.9	102.1	162.4	127.6	139.2	60.4	131.6	99.3	90.9	81.4	166.4	95.0	115.0	120.5	38.3	35.9	53.9	48.5	80.7	63.9	101.4	81.5	67.8	98.7
APOL1	106.0	74.6	76.5	87.6	65.7	36.6	108.9	88.6	58.8	144.1	201.1	149.1	38.2	170.0	112.7	192.5	191.9	120.6	135.4	82.7	645.4	205.1	147.7	352.1	518.3	223.7	158.3	259.5	91.8	399.3
SLC6A10P /// SLC6A10PB /// SLC6A8	14.9	36.0	81.6	53.3	65.7	17.7	42.0	53.9	58.1	37.0	20.3	12.2	47.4	49.4	19.3	35.7	34.7	14.1	33.6	16.8	17.5	15.4	17.8	13.4	19.6	15.3	21.5	17.2	15.5	21.1
APOL3	162.8	221.5	178.2	235.5	238.4	202.0	315.8	207.6	266.1	290.6	339.2	265.7	174.0	321.2	213.4	402.3	314.4	195.1	265.4	246.6	428.8	381.7	304.7	598.7	432.9	342.4	242.8	221.4	280.5	425.9
PAIP1	211.61999999999998	185.66	161.7	202.92000000000002	189.06	276.96000000000004	192.77999999999997	143.02	208.95999999999998	181.14000000000001	145.54000000000002	169.8	226.7	162.04000000000002	157.38	169.78	199.11999999999998	169.07999999999998	155.62	155.82	163.95999999999998	179.86	137.14000000000001	149.74	160.78	201.24	156.74	147.74	126.08	171.18
APOL2	55.099999999999994	33.5	39.65	51.0	16.700000000000003	17.15	23.5	47.95	46.7	43.9	103.7	46.8	53.6	87.2	38.15	62.25	80.9	29.8	46.85	62.0	141.45	60.2	64.95	136.15	82.3	57.2	38.5	72.8	62.0	87.05
BCHE	1.0	13.3	12.6	14.7	15.0	8.7	30.9	19.6	16.0	27.5	32.5	15.2	18.3	3.5	35.5	3.1	21.5	15.3	14.6	15.5	15.4	13.2	23.5	23.5	21.7	10.1	14.4	5.7	25.0	15.1
CKM	5.1	6.6	14.1	11.1	6.1	6.5	4.9	7.0	5.3	12.3	5.7	6.7	5.0	4.3	6.8	6.0	5.5	9.8	6.1	8.6	7.0	8.0	2383.3	5.3	4.6	5.8	4.6	8.2	6.4	4.2
MCF2	6.766666666666666	16.433333333333334	18.466666666666665	17.166666666666668	10.166666666666666	8.4	5.733333333333334	14.766666666666667	7.7	18.0	24.633333333333336	10.766666666666666	11.4	7.233333333333333	18.96666666666667	13.866666666666667	21.2	12.766666666666666	5.833333333333333	21.833333333333332	10.966666666666667	8.366666666666667	13.800000000000002	19.0	5.933333333333334	8.666666666666666	8.933333333333332	6.633333333333333	11.6	12.6
MOCOS	57.2	36.4	69.2	106.5	78.6	67.9	94.0	74.2	84.1	46.6	41.4	45.3	50.8	42.7	39.9	37.8	39.8	37.9	42.8	49.1	55.0	77.0	48.7	41.2	50.2	79.3	43.6	69.2	47.6	29.1
G0S2	112.6	206.0	204.3	470.6	799.0	240.4	4050.2	622.4	268.4	656.7	231.2	394.4	1227.0	540.2	525.8	464.0	344.5	298.0	588.3	628.0	201.9	220.7	388.8	186.7	255.8	348.3	171.8	313.6	151.0	326.2
ELP3	164.6	83.7	123.9	113.4	67.9	54.5	99.2	22.7	57.7	98.1	95.5	144.3	179.7	133.9	108.2	105.0	55.1	100.6	74.8	105.1	137.0	145.9	76.3	107.2	51.1	23.7	57.7	29.2	113.7	60.3
RRP1B	162.8	147.29999999999998	171.25	190.29999999999998	140.25	125.6	121.94999999999999	129.10000000000002	129.65	124.1	164.6	130.95	180.2	127.0	154.4	142.2	149.79999999999998	102.44999999999999	130.6	79.6	182.1	156.75	133.9	168.25	124.19999999999999	171.55	102.85	174.5	135.4	119.5
ELP4	187.5	69.5	68.5	111.9	100.9	71.2	136.9	104.2	110.5	122.6	100.0	97.0	203.8	142.1	113.7	123.6	136.8	120.6	128.7	140.9	180.7	91.9	114.6	91.5	110.6	129.9	93.1	127.2	130.8	105.2
HIPK1	136.95	168.9	221.3	216.89999999999998	237.85000000000002	191.4	109.95	244.7	161.05	235.25	199.2	133.05	144.2	127.55	158.3	188.1	111.65	116.89999999999999	132.1	156.3	152.75	195.85	174.55	177.3	190.05	213.6	185.55	152.10000000000002	178.0	138.7
ELP5	152.1	144.2	152.8	91.5	26.3	6.2	3.8	64.8	100.2	168.1	73.5	226.0	139.9	194.2	115.0	130.0	75.1	64.7	123.3	138.9	127.4	146.4	113.8	115.3	67.1	4.4	47.5	34.8	106.4	142.7
ELP6	20.2	46.0	63.7	28.2	12.0	37.9	32.5	17.3	10.2	50.1	39.9	31.8	48.3	37.6	40.1	50.9	16.9	41.7	43.9	82.4	40.1	43.5	31.2	31.1	32.5	38.8	43.4	35.1	77.6	48.7
HIPK3	90.5	86.03333333333335	52.199999999999996	49.300000000000004	77.36666666666667	41.03333333333333	113.59999999999998	47.73333333333333	32.1	51.06666666666666	40.13333333333333	86.09999999999998	34.166666666666664	46.43333333333334	55.9	73.39999999999999	50.93333333333334	33.666666666666664	56.06666666666666	59.633333333333326	43.93333333333334	62.133333333333326	53.96666666666667	48.76666666666666	40.56666666666666	21.233333333333334	47.5	18.2	40.03333333333333	24.866666666666664
HIPK2	72.6	63.25	143.2	77.75	82.35	73.8	48.65	75.4	96.4	74.80000000000001	64.65	44.900000000000006	71.25	50.7	53.5	56.95	55.2	41.8	68.55	104.19999999999999	65.7	58.25	45.099999999999994	60.0	64.4	48.35	47.15	68.8	90.15	45.05
NFIB	198.55714285714288	218.25714285714284	260.07142857142856	341.08571428571435	362.35714285714283	474.9428571428571	243.88571428571433	412.8428571428571	321.52857142857147	327.71428571428567	358.15714285714284	262.20000000000005	154.18571428571428	343.0142857142857	232.55714285714288	291.18571428571425	301.6857142857143	269.2142857142857	336.42857142857144	329.8142857142857	101.44285714285714	112.42857142857143	263.5857142857143	173.38571428571427	187.9857142857143	349.5142857142857	239.57142857142858	208.17142857142858	171.08571428571432	190.91428571428574
NFIC	78.05000000000001	163.35000000000002	101.85	113.5	157.35	158.05	114.94999999999999	191.85	233.14999999999998	216.70000000000002	194.25	183.85000000000002	138.35	83.69999999999999	100.7	95.9	17.55	102.80000000000001	105.75	166.25	82.55	42.35	161.45	62.150000000000006	82.3	119.3	81.45	111.19999999999999	72.6	99.30000000000001
PLP1	38.4	41.9	36.6	50.2	44.3	34.9	46.0	48.0	23.1	87.1	85.3	19.8	43.2	68.3	30.5	60.0	45.2	19.9	51.4	73.3	59.2	21.6	69.7	12.0	27.4	17.3	38.7	18.5	23.3	19.1
FOSB	1341.1	1461.2	4393.3	3155.2	5773.0	5924.1	5232.7	5912.8	2074.6	1861.0	765.6	262.5	104.6	740.9	182.2	21.6	19.7	93.3	18.8	19.5	166.8	360.8	611.6	266.8	22.6	18.3	28.0	214.5	17.8	19.6
CLC	21.3	14.6	4.6	23.9	9.1	9.5	7.7	20.8	3.7	26.2	11.1	21.9	32.5	7.4	18.8	49.8	12.3	8.0	35.9	68.9	38.3	30.7	28.1	36.3	5.4	22.1	9.8	8.3	28.1	7.5
PLP2	253.7	730.1	1032.3	633.2	676.1	424.9	515.7	747.1	892.8	504.2	427.8	453.3	596.9	712.1	500.7	973.9	596.6	561.7	630.1	393.1	688.2	507.7	571.4	459.9	942.4	455.1	562.4	1056.3	551.7	833.0
FAM49A	218.15	352.0	238.95	230.10000000000002	418.1	286.55	151.45	271.0	155.85	129.75	259.95	303.95000000000005	143.85	204.75	298.05	270.4	249.15	379.54999999999995	282.05	242.55	160.7	241.75	173.05	193.15	149.45	319.85	157.45	205.1	142.2	243.6
FAM49B	169.5	199.75	141.95000000000002	130.0	117.9	128.05	92.75	64.6	179.15	183.3	131.65	164.04999999999998	277.8	138.0	228.45000000000002	190.5	252.45	284.55	161.70000000000002	115.39999999999999	238.35000000000002	303.55	197.9	214.75	259.6	351.55	371.2	375.05	294.45	346.25
C1orf174	204.5	100.6	144.4	95.9	174.8	154.1	96.0	80.1	147.4	154.0	158.6	142.6	303.1	150.0	120.1	129.2	127.6	132.9	179.3	187.5	324.5	225.1	189.6	152.5	165.4	293.9	202.5	206.5	178.8	192.6
CLU	7501.366666666666	2427.733333333333	4656.366666666667	2529.2333333333336	1796.4666666666665	2150.933333333333	1540.8333333333333	2979.5	1945.7666666666667	2002.3999999999999	4600.633333333333	5800.899999999999	7201.833333333333	5179.133333333333	7477.266666666667	4995.8	7951.566666666667	4636.2	3605.2333333333336	3183.8333333333335	3403.5333333333333	1371.2666666666667	309.8	1487.1333333333334	2681.1	3333.7666666666664	521.7333333333333	2043.6333333333332	784.2666666666668	2593.7000000000003
THG1L	144.2	125.5	108.5	61.9	91.7	60.7	121.8	79.4	53.3	87.7	67.0	96.4	101.7	94.9	83.3	86.9	55.8	67.6	82.9	91.4	139.6	117.0	80.4	91.0	65.1	97.7	76.6	63.7	63.6	67.7
PODNL1	5.6	22.9	15.7	94.0	55.0	41.3	15.5	90.8	8.3	12.1	89.4	28.8	31.1	28.0	11.0	34.1	11.4	10.2	7.8	61.9	32.7	40.3	43.5	49.1	7.5	10.0	7.2	10.3	8.6	8.1
CFL1	5170.5	4348.1	7431.4	7083.0	4339.9	4937.1	5693.4	4923.2	4064.3	4496.6	6527.2	6330.0	5598.4	7578.4	6652.3	3133.6	5319.5	4838.8	4175.0	6088.6	6080.7	5597.1	6164.8	7709.8	5504.9	5024.6	4938.8	6139.7	5586.9	4570.3
PLS3	1050.4	1174.3	1636.2	859.3	1416.6	2226.0	1094.3	1272.2	1611.4	991.8	1619.7	1253.6	944.1	1794.7	1915.9	1536.4	1235.0	1117.0	1125.9	962.6	810.3	848.4	1114.2	976.1	924.9	1698.0	1242.5	920.9	821.4	923.5
OIP5	35.6	31.3	42.5	42.3	25.5	30.6	25.5	23.1	30.1	53.2	40.7	43.2	34.9	35.5	43.7	17.4	33.6	18.2	36.4	79.6	54.6	47.9	41.9	44.9	22.0	24.0	37.4	5.9	31.9	24.8
IL13RA2	28.7	8.0	69.3	28.6	75.1	246.8	86.1	202.8	57.5	104.4	190.8	26.9	41.3	151.2	106.2	92.1	65.2	73.1	92.0	74.3	76.6	43.9	29.2	74.9	47.3	89.3	107.2	121.8	109.5	43.8
IL13RA1	316.575	230.97500000000002	143.55	172.85	267.275	160.65	239.02499999999998	146.0	197.125	223.12499999999997	217.175	246.52499999999998	154.97500000000002	232.04999999999998	196.47500000000002	355.95	242.625	227.475	210.275	196.925	266.85	274.0	288.72499999999997	288.325	257.075	219.29999999999995	242.24999999999997	244.62499999999997	309.6	216.625
PLS1	88.9	95.9	49.7	70.8	65.2	50.1	48.1	14.5	79.9	115.0	49.4	7.1	64.0	6.4	36.9	47.4	9.3	66.1	31.7	12.1	20.4	47.5	12.8	34.5	9.1	29.7	9.1	30.2	8.2	9.4
KCMF1	527.4	414.4	400.7	391.6	614.2	567.4	394.8	616.7	483.9	360.2	419.2	392.0	779.9	408.0	454.9	461.2	436.8	469.5	339.4	369.6	695.8	683.1	456.0	549.7	460.7	666.4	564.2	643.4	373.3	534.3
FKBPL	31.7	13.8	42.9	27.9	30.1	35.1	17.0	22.9	38.7	69.9	23.8	23.2	49.1	45.5	54.0	19.2	34.3	17.2	25.6	22.8	36.3	26.3	18.6	60.7	21.6	49.3	29.8	44.6	37.8	40.6
DIO1	15.0	18.1	2.1	25.9	12.5	21.5	16.6	23.3	16.4	36.5	29.7	17.8	14.2	23.8	15.8	32.9	28.8	27.6	24.7	21.7	26.1	29.9	24.5	40.3	28.6	33.6	20.9	23.2	18.8	19.1
DIO2	59.125	62.650000000000006	62.6	60.775	65.02499999999999	64.075	59.724999999999994	74.65	63.025	68.10000000000001	136.975	43.89999999999999	56.12499999999999	118.07500000000002	106.67500000000001	83.775	77.47500000000001	51.525000000000006	88.17499999999998	108.0	56.8	46.925	67.49999999999999	62.05	44.324999999999996	91.15	71.44999999999999	39.35	60.55	58.449999999999996
DIO3	91.9	28.2	85.5	46.2	18.8	35.5	50.5	43.8	72.2	65.1	65.4	106.8	43.5	56.5	59.0	50.1	62.8	31.3	78.0	65.6	38.4	52.1	36.6	23.6	3.9	20.6	5.3	9.1	11.6	8.7
APBB3 /// MIR6831	87.1	125.7	199.8	164.9	158.1	156.1	204.4	255.4	194.4	236.4	192.3	175.8	153.0	126.9	167.7	147.2	181.1	171.3	248.4	257.6	145.3	132.3	168.5	108.7	198.9	169.1	206.6	237.2	269.4	156.8
LEMD3	109.3	102.0	175.1	142.0	187.9	183.3	112.4	137.3	163.6	221.2	190.3	135.1	205.1	213.3	154.0	238.6	189.8	224.8	170.2	211.2	230.8	206.8	242.4	238.0	137.0	210.3	193.5	94.4	264.1	156.3
TOM1L1	76.8	152.8	114.4	100.5	83.7	216.6	52.7	41.7	124.5	58.6	64.2	64.4	83.2	60.1	50.8	72.4	54.6	50.6	53.2	57.5	34.8	30.0	39.0	36.7	21.6	67.0	26.7	36.0	42.3	42.6
TOM1L2	5.1	23.0	12.8	16.4	12.5	15.9	13.9	21.1	19.5	13.7	47.8	43.7	82.4	23.2	23.2	18.0	6.7	10.7	17.6	15.3	21.8	15.4	28.7	10.4	17.8	17.5	18.6	11.2	15.8	6.8
MTNR1A	26.7	21.9	25.3	2.4	33.6	9.5	10.2	12.0	8.5	7.6	11.6	8.1	32.9	2.8	8.8	45.4	6.6	10.5	13.1	19.2	19.7	12.4	6.8	7.9	9.3	12.4	10.6	10.6	5.2	6.5
OBSCN	5.2	8.9	11.8	7.8	11.5	7.6	11.0	14.8	9.2	7.0	14.2	7.8	8.9	6.2	7.9	8.6	15.7	10.3	7.4	8.9	6.4	5.6	6.6	7.2	15.9	10.7	11.9	14.8	8.1	11.1
MTNR1B	3.7	5.4	9.8	13.6	5.5	6.2	5.3	4.7	11.8	8.0	8.6	5.1	4.9	24.4	10.9	70.1	16.6	7.5	6.4	9.0	33.6	2.9	6.4	4.3	8.4	9.5	10.6	7.8	7.5	7.3
FKBP8	20.900000000000002	27.3	31.366666666666664	56.633333333333326	50.833333333333336	33.56666666666667	67.16666666666667	86.8	85.0	63.23333333333333	57.36666666666667	54.76666666666666	40.6	44.06666666666666	43.93333333333334	44.96666666666666	82.53333333333333	58.300000000000004	34.36666666666667	45.800000000000004	24.76666666666667	30.833333333333332	44.9	38.56666666666667	54.833333333333336	33.53333333333333	77.10000000000001	72.7	41.6	63.63333333333333
FKBP9	345.0	373.9	332.4	307.5	641.4	429.6	342.9	630.3	639.5	562.1	556.1	434.6	457.7	392.3	281.1	495.7	492.4	443.9	615.8	657.4	394.1	228.9	465.4	389.1	481.0	453.0	743.7	566.1	425.3	517.2
FKBP4	147.6	170.75	164.0	165.9	129.9	113.64999999999999	300.7	139.9	124.4	299.25	110.35000000000001	113.5	119.45	176.95	105.69999999999999	125.3	167.85	143.1	195.3	204.85	146.3	97.3	102.2	97.0	147.35000000000002	151.1	142.95	169.25	158.10000000000002	151.0
FKBP3	227.2	176.6	226.3	194.0	133.9	224.0	131.4	122.3	176.6	189.8	201.0	146.9	308.0	186.9	203.8	172.6	190.4	194.6	179.2	150.5	303.8	217.3	233.0	222.8	163.2	293.5	154.9	205.8	159.6	184.8
FKBP6	37.9	43.2	47.3	38.6	49.0	12.6	79.0	23.5	42.0	65.3	57.8	32.4	62.2	44.8	41.3	64.1	113.5	64.8	72.7	63.8	74.1	54.8	46.8	62.9	99.2	60.0	59.6	40.7	89.5	38.2
FKBP5	1570.5	661.5	352.3	336.2	60.7	61.4	57.9	6.1	314.3	545.4	4.7	66.5	37.6	4.5	11.7	18.9	54.3	54.2	4.6	4.5	76.9	35.3	6.7	3.9	4.2	3.6	3.2	7.1	204.1	2.8
FKBP2	214.5	137.3	192.2	275.8	154.9	51.0	218.7	229.5	177.9	164.1	190.4	267.2	320.4	249.6	169.4	243.1	166.6	245.6	237.8	243.8	329.5	165.2	194.4	350.1	356.8	170.3	178.6	324.9	352.9	363.9
CNP	191.5	152.8	161.0	222.6	39.4	195.1	109.6	189.0	195.8	292.3	244.9	246.1	269.8	221.5	243.6	199.4	264.5	259.0	271.1	289.5	239.1	229.2	242.6	219.8	249.6	252.9	321.8	207.7	261.1	240.1
RBMY1A1 /// RBMY1B /// RBMY1D /// RBMY1E /// RBMY1F /// RBMY1J	10.5	5.2	7.0	12.0	13.8	4.7	22.7	6.9	4.9	53.6	13.6	11.3	2.8	7.9	17.3	23.5	8.7	5.0	24.3	23.4	5.6	5.4	11.1	4.9	9.6	10.9	7.5	5.0	23.6	4.6
PLTP	940.3	2218.0	1738.3	1275.5	1687.0	1351.5	1801.8	2902.5	2594.9	1531.6	2273.1	2087.2	1686.5	1469.0	1652.3	1474.9	3830.8	3924.8	1966.1	1973.2	1499.8	1017.9	3065.6	1960.3	3531.9	1694.4	3802.5	3751.0	3975.9	3205.5
MCL1	970.9	739.6200000000001	1121.76	1109.7199999999998	1156.4	802.92	1068.34	960.2	631.1400000000001	556.8399999999999	365.1	424.2	360.43999999999994	455.66	400.32	304.71999999999997	304.9	406.9	419.0400000000001	243.48000000000002	476.71999999999997	646.4799999999999	713.4999999999999	716.66	525.0600000000001	362.82000000000005	410.66	350.9	574.82	463.14
BCL9	79.3	31.7	67.3	60.9	83.9	94.1	82.7	38.0	43.9	85.2	94.6	40.1	70.5	69.4	63.8	51.8	16.2	88.7	59.1	95.9	69.7	31.1	65.9	20.6	97.5	18.6	117.0	108.6	85.5	68.1
UBOX5	77.30000000000001	77.6	80.3	64.9	104.6	71.25	120.19999999999999	64.9	100.4	91.15	66.65	87.7	108.05000000000001	48.699999999999996	65.8	64.4	79.6	59.05	57.949999999999996	139.95	66.2	57.55	49.6	70.75	57.8	47.7	48.55	83.5	92.7	56.75
BCL6	1008.25	1628.1	1690.6000000000001	1565.05	1869.1999999999998	1886.3000000000002	1486.35	1486.65	1607.0	1184.8500000000001	339.75	347.25	412.65	340.29999999999995	434.29999999999995	340.3	445.4	460.65	461.85	303.5	321.35	234.7	374.85	362.5	323.65	615.0999999999999	338.15	380.4	405.55	422.4
CPD	79.80000000000001	81.75	74.07499999999999	74.7	95.3	93.4	124.92500000000001	49.7	58.95	63.275	87.575	116.6	51.525	147.7	112.625	107.42500000000001	111.55000000000001	89.85	102.375	117.0	72.975	94.275	155.60000000000002	135.025	120.975	130.875	111.225	97.4	114.275	86.9
BCL2	31.875	19.9	41.775	30.375	42.099999999999994	36.475	32.325	34.050000000000004	28.725	51.62499999999999	46.025	36.775	32.5	55.05	35.85	41.37500000000001	31.85	30.099999999999998	40.724999999999994	44.650000000000006	45.325	49.575	38.8	66.925	45.94999999999999	48.2	43.64999999999999	26.45	45.375	25.950000000000003
CPE	202.7	107.7	149.75	162.5	209.35	296.1	242.75	170.9	234.95000000000002	162.95	186.75	114.95	240.7	318.75	222.6	169.85000000000002	492.04999999999995	143.8	364.15	155.95	188.55	114.05	227.65	73.6	68.05	55.35	151.10000000000002	73.45	129.25	114.6
C1orf159	34.2	37.7	42.3	55.6	98.6	52.4	107.1	153.1	79.7	77.1	52.1	49.8	44.5	56.1	41.8	11.7	86.3	48.3	65.0	86.3	55.7	41.7	33.2	57.9	84.6	59.9	61.4	66.8	77.8	62.3
SLC48A1	74.23333333333333	82.7	101.2	77.83333333333333	93.93333333333334	82.13333333333334	94.93333333333334	136.36666666666667	121.7	124.83333333333333	108.03333333333335	117.96666666666665	92.73333333333333	102.66666666666667	88.93333333333334	106.66666666666667	120.06666666666668	131.86666666666667	132.03333333333333	137.6	61.96666666666667	65.06666666666666	88.03333333333335	58.46666666666667	108.96666666666665	103.36666666666667	109.0	104.66666666666667	105.5	104.46666666666665
CPM	186.8	441.55	118.0	103.25	54.400000000000006	156.4	40.800000000000004	19.099999999999998	325.20000000000005	286.15	91.1	185.45	45.5	48.9	106.60000000000001	92.05	90.55	247.65	247.1	137.8	46.25	150.6	163.75	92.65	201.55	132.25	123.5	126.8	403.65	107.85000000000001
MCM7	130.65	190.55	178.45	93.6	166.3	73.25	99.55000000000001	70.2	167.60000000000002	149.05	92.25	126.15	156.1	143.55	129.9	141.15	194.3	114.1	179.75	232.60000000000002	71.0	119.9	104.8	81.5	94.80000000000001	87.5	155.89999999999998	140.15	167.85	68.15
ZC3H4	151.4	262.5	353.4	236.8	174.0	336.6	112.7	143.7	218.6	195.1	349.2	218.9	181.4	306.5	268.1	190.4	171.5	219.1	239.9	208.2	164.3	153.3	233.9	281.8	230.3	364.4	273.5	321.9	212.8	217.7
CPQ	467.2	295.75	267.1	208.05	122.5	271.45	119.80000000000001	168.7	211.45	276.15	438.5	385.25	382.20000000000005	400.15	444.35	392.3	385.45	338.04999999999995	335.0	344.54999999999995	397.8	366.6	256.55	307.5	273.85	273.9	284.1	277.0	226.9	297.05
COL14A1	467.6666666666667	202.9	156.16666666666666	135.73333333333332	135.79999999999998	160.56666666666666	79.93333333333334	110.8	139.4	101.46666666666665	511.3	457.5333333333333	707.5	564.7333333333332	604.5	451.73333333333335	381.8	446.0	367.59999999999997	391.6666666666667	389.9666666666667	384.4666666666667	287.0333333333333	219.5	169.56666666666666	269.5333333333333	250.23333333333335	222.60000000000002	134.76666666666668	192.73333333333332
MCM9	71.55	83.25	77.15	67.85	73.1	87.0	75.95	60.5	59.65	87.8	58.15	61.05	75.75	54.150000000000006	51.05	61.1	62.7	46.4	64.6	80.55	66.35	87.35	59.0	51.7	88.1	73.85	57.35	29.35	77.25	52.900000000000006
ZC3H3	49.8	103.3	44.5	94.7	123.5	44.2	76.5	49.1	131.6	141.2	24.1	84.4	62.3	102.2	66.5	100.2	77.4	58.5	78.8	71.6	63.7	98.7	100.9	20.8	81.3	34.1	95.2	57.9	84.8	79.0
LOC101928747 /// RBMX /// SNORD61	576.2	535.7	621.8	446.5	409.2	615.8	553.2	476.3	495.5	348.5	390.2	447.7	592.8	460.3	414.1	452.0	374.4	423.8	458.1	410.2	459.8	352.9	377.1	453.3	431.7	511.1	457.8	431.9	362.6	407.0
VPS72	262.7	250.9	242.2	252.9	262.1	222.5	275.0	272.9	346.3	331.4	264.7	273.5	458.8	279.7	277.9	309.9	296.3	330.1	303.5	271.9	229.8	245.0	261.4	240.4	330.4	217.9	325.2	280.3	283.2	289.2
CEP170B	139.6	164.0	229.5	209.6	233.4	177.9	168.8	254.0	189.8	256.8	259.4	231.5	231.2	176.7	121.4	152.2	239.9	174.7	242.2	294.3	209.5	184.3	196.4	193.6	157.1	144.3	214.4	154.3	230.0	188.6
RP11-255C15.3	63.1	48.1	65.4	51.4	68.7	76.5	83.4	52.8	61.4	107.0	35.5	47.0	50.4	56.1	57.4	42.1	51.1	53.0	63.1	74.6	68.3	74.2	30.4	67.3	56.0	63.7	53.9	41.7	61.0	60.9
TCEB3B	20.8	16.8	48.9	38.5	10.1	14.7	3.0	39.8	1.9	6.0	28.4	14.2	23.0	1.5	20.0	9.3	6.6	12.6	4.5	24.5	29.4	7.6	8.5	20.4	11.6	22.3	4.2	4.6	19.7	10.2
ELL2P3 /// ELL2P3	2.7	4.3	4.3	10.0	5.6	9.1	10.6	5.4	3.2	10.8	5.3	6.7	4.7	7.8	16.3	10.2	8.5	5.6	6.0	14.7	6.2	8.8	10.1	2.6	10.1	6.2	7.5	8.0	11.7	4.2
CR2	4.8	4.3	7.3	17.0	5.6	7.6	6.0	11.0	3.4	5.6	11.1	3.9	6.7	4.5	21.0	8.2	4.2	9.8	4.2	37.9	6.3	96.6	5.7	18.9	7.1	22.5	5.0	6.5	7.8	4.4
CR1	45.625	20.4	25.974999999999998	28.549999999999997	36.400000000000006	30.925	29.55	19.725	23.049999999999997	43.699999999999996	25.45	18.35	19.950000000000003	29.0	24.775	22.85	27.25	33.85	28.575000000000003	41.525	70.35	55.575	105.32500000000002	45.325	59.0	36.075	76.675	45.375	72.80000000000001	54.425
GGPS1	122.55000000000001	181.65	213.5	149.85	99.6	186.2	121.25	76.35	141.9	159.9	151.65	163.55	118.8	183.4	173.45	164.25	183.6	121.1	146.1	126.44999999999999	111.1	134.9	118.15	163.2	123.25	192.4	98.80000000000001	148.39999999999998	126.0	124.35000000000001
TSPY1 /// TSPY10 /// TSPY3 /// TSPY4 /// TSPY8	2.2	3.7	2.9	1.2	3.4	4.3	2.4	2.4	2.4	3.4	4.9	1.9	1.5	1.5	2.6	1.7	2.7	1.8	2.2	1.6	2.6	3.0	2.3	5.5	2.8	5.7	2.4	2.1	3.4	1.4
DIS3	90.75	67.5	97.75	95.3	94.55	90.7	66.10000000000001	79.2	90.80000000000001	87.19999999999999	74.85	64.15	73.25	71.6	68.19999999999999	88.10000000000001	75.1	77.35	78.6	113.35	67.3	65.80000000000001	62.900000000000006	62.599999999999994	63.5	73.9	63.75	52.75	92.80000000000001	42.349999999999994
APOA2	9.05	16.15	15.35	10.899999999999999	4.699999999999999	4.550000000000001	3.45	12.25	12.6	15.799999999999999	15.85	14.7	12.7	14.5	10.85	17.0	3.15	6.2	10.3	30.55	5.95	23.2	2.75	15.6	4.7	2.8	6.3	4.7	19.5	4.15
APOA1	6.5	5.95	32.8	7.1	4.2	15.149999999999999	7.4	39.8	5.85	10.75	20.35	12.75	4.75	31.85	8.4	18.55	3.4	4.7	9.5	20.5	7.15	9.45	8.4	5.050000000000001	11.5	13.95	12.05	7.75	21.950000000000003	6.949999999999999
APOA4	2.4	13.7	2.9	2.7	5.6	5.9	3.9	4.4	6.6	5.4	8.0	5.0	5.8	3.5	3.3	11.8	7.4	2.8	5.9	26.8	2.5	2.5	3.4	6.0	8.2	11.6	3.3	10.2	4.3	12.7
CRH	14.7	1.95	6.5	12.35	4.65	15.15	12.2	15.65	4.0	26.7	4.7	17.35	4.4	21.95	16.05	20.25	4.8	4.05	9.25	9.75	17.65	9.5	13.8	12.1	4.45	5.75	3.55	3.35	16.55	3.2
MCM3	221.9	204.5	265.3	229.2	217.4	204.3	310.4	172.8	209.1	293.9	245.3	244.4	210.6	253.5	195.2	187.4	230.4	169.9	244.6	234.8	195.1	230.2	183.4	231.4	206.4	192.8	182.7	176.1	238.5	172.8
XCL1	8.75	3.25	8.3	12.149999999999999	14.65	6.2	20.55	17.15	5.05	17.35	28.0	8.35	16.7	19.35	15.8	17.75	11.75	5.949999999999999	12.9	26.7	15.05	56.25	61.6	59.35	20.0	14.0	14.0	17.4	44.1	14.7
MCM4	28.075000000000003	22.525000000000002	36.625	25.0	19.25	17.875	22.275	22.5	35.050000000000004	31.2	36.300000000000004	44.05	24.224999999999998	30.725	28.7	24.65	18.8	27.375	25.45	35.75	51.025	37.275000000000006	25.575	35.375	32.45	24.924999999999997	26.174999999999997	35.425	30.9	23.7
MCM5	52.9	51.15	74.69999999999999	56.949999999999996	19.3	37.949999999999996	19.8	33.75	82.7	35.0	39.35	67.45	78.69999999999999	43.55	56.95	74.45	84.1	60.25	79.14999999999999	53.1	68.1	112.25	62.5	103.15	88.44999999999999	35.55	67.35	120.35000000000001	75.0	93.85
MCM6	315.1	183.2	193.0	206.2	180.1	230.7	256.4	248.5	212.4	145.1	313.7	217.4	234.1	289.3	322.6	235.5	288.2	204.8	210.8	173.1	299.8	358.7	214.3	279.9	219.8	318.6	221.4	276.8	202.3	208.9
CRK	173.86666666666667	181.83333333333334	174.76666666666665	142.5	222.46666666666667	120.5	193.63333333333335	99.90000000000002	179.9333333333333	211.13333333333333	221.86666666666665	262.3333333333333	255.96666666666667	210.70000000000002	159.53333333333333	227.69999999999996	212.20000000000002	207.86666666666665	245.33333333333334	263.8666666666666	255.73333333333335	178.0	235.1	155.20000000000002	171.03333333333333	131.9	211.9333333333333	146.9	191.46666666666667	196.30000000000004
MCM2	68.1	41.5	67.9	67.3	68.0	53.0	33.5	92.7	83.7	134.5	85.9	83.0	82.9	63.0	70.2	87.4	101.2	92.9	133.2	144.4	113.8	131.5	125.7	89.4	102.0	93.5	125.4	90.0	127.2	101.7
HDAC4	45.0	62.4	57.2	75.1	82.8	79.9	50.2	80.5	76.5	45.9	108.4	65.2	117.4	104.8	97.6	125.6	91.7	66.4	86.6	111.0	101.9	77.5	50.5	78.7	65.0	137.6	52.7	75.2	49.7	88.9
CRP	8.55	9.5	24.35	11.75	9.75	6.15	6.85	7.65	7.75	26.7	17.349999999999998	15.95	8.7	9.25	11.6	25.400000000000002	3.9499999999999997	4.4	18.55	23.95	5.1	17.95	11.0	17.7	6.4	7.65	5.35	16.3	16.7	4.5
HDAC5	56.1	133.0	156.2	102.8	194.9	80.4	60.5	278.4	267.9	118.8	142.9	127.6	118.6	164.2	68.9	93.3	119.2	176.6	171.3	151.9	24.1	71.5	68.9	64.6	131.4	27.4	169.1	141.3	148.9	108.5
CEBPA	55.6	76.9	100.3	103.8	248.1	127.8	78.9	80.3	124.2	448.0	329.5	587.3	441.1	183.8	319.3	177.5	659.4	698.4	679.9	435.1	53.9	160.9	133.9	117.1	257.7	169.4	304.8	320.0	167.0	220.6
CEBPB	5538.2	5378.5	5041.9	5040.6	4845.2	6453.2	5254.5	6010.3	4860.0	3608.7	1782.6	2546.4	3565.9	1354.7	1910.1	1747.1	2746.3	3651.0	2002.1	1416.6	3644.2	2072.8	2659.2	2586.1	3162.8	2659.5	2714.2	2118.2	2557.3	4234.3
HDAC2	228.6	281.2	171.2	216.4	284.3	446.3	231.9	145.8	226.4	181.5	219.0	304.3	355.8	239.1	343.8	232.8	232.2	338.8	211.0	127.2	246.0	231.6	254.3	165.5	194.6	403.8	263.9	339.4	150.6	370.2
C1orf112	50.7	74.0	45.1	42.6	3.6	6.8	3.2	8.9	16.7	48.3	26.0	22.3	22.5	7.9	12.3	18.3	5.6	3.5	26.1	8.1	34.0	38.8	18.3	25.8	3.1	5.0	3.1	2.5	28.7	7.6
HDAC3	141.2	152.9	232.3	229.9	243.0	175.9	119.0	225.3	190.1	211.9	184.0	264.0	171.2	128.9	193.5	211.9	163.2	201.4	195.4	310.0	123.1	203.0	196.0	204.6	279.5	212.1	173.7	183.9	227.4	251.5
CEBPD	1987.1	2846.7999999999997	4046.4500000000003	2155.8	2444.7999999999997	3436.8999999999996	3825.7	2738.55	2822.7000000000003	1935.55	434.3	451.34999999999997	625.3000000000001	430.2	483.59999999999997	355.5	904.2	1057.4	398.25	301.59999999999997	947.0	388.5	449.5	578.0	900.5	340.65	1353.95	554.15	1172.35	703.25
CEBPE	6.4	54.9	20.0	28.7	47.1	9.3	34.0	9.9	21.4	32.0	45.9	51.4	47.0	5.9	39.3	10.2	41.8	26.2	34.2	26.5	51.1	37.5	43.2	13.5	29.8	7.2	18.0	24.6	46.8	39.1
HDAC1	276.2	118.9	163.6	219.9	125.4	61.2	84.6	67.8	178.3	85.7	186.5	128.1	100.8	159.7	145.0	184.8	166.5	122.7	160.4	105.9	212.9	372.5	219.2	338.0	156.7	107.1	186.8	140.8	198.9	205.9
VPS4B	591.2	338.1	454.2	405.6	403.2	671.7	358.6	291.6	463.5	427.7	347.9	396.6	569.2	369.4	385.5	357.7	462.4	606.6	430.6	322.2	627.8	485.6	387.1	339.1	412.6	639.2	305.3	483.9	410.5	415.6
VPS4A	185.1	243.3	225.8	198.8	361.7	165.6	239.2	325.2	300.2	302.3	219.1	186.5	261.3	124.2	174.0	177.7	328.5	277.9	240.7	201.1	188.9	186.7	162.1	183.7	280.0	158.1	300.9	268.4	220.2	295.2
CEBPG	66.0	100.2	52.9	76.4	116.0	120.6	76.8	80.2	67.7	83.3	75.1	85.7	100.0	66.1	66.4	83.9	60.7	68.3	75.1	67.8	73.1	109.1	94.2	68.0	58.7	48.7	45.7	34.4	57.5	55.2
CRX	14.5	4.7	4.4	17.3	2.5	4.7	4.7	7.2	2.6	8.0	11.0	6.9	15.7	8.0	4.7	3.7	5.4	5.4	2.8	21.9	23.5	4.7	8.0	22.5	5.7	4.9	6.0	4.9	8.3	4.4
TULP4	188.2	138.7	153.3	161.5	146.6	129.7	94.3	96.3	100.5	179.0	215.9	184.8	161.6	149.0	140.5	252.7	198.1	168.6	175.4	215.4	157.5	208.6	163.4	215.9	179.2	210.8	144.1	150.5	176.6	177.4
TULP3	99.7	200.15	213.65	126.35	192.35	197.05	45.900000000000006	173.95	190.95	113.05000000000001	161.55	111.1	107.3	156.85	100.69999999999999	122.2	115.35000000000001	84.85	104.0	107.25	98.7	81.15	111.2	88.94999999999999	55.900000000000006	94.25	88.1	76.19999999999999	75.3	71.45
TULP2	48.5	41.4	71.8	53.2	68.9	94.1	106.5	57.0	39.8	87.9	54.8	61.8	48.9	46.8	71.5	58.7	58.8	33.9	87.7	85.8	108.6	86.6	72.9	61.8	70.1	42.2	53.0	44.8	60.9	37.5
TULP1	17.3	2.3	24.0	5.2	31.5	26.1	52.2	14.7	15.3	30.3	34.2	5.9	9.6	8.1	6.0	3.7	32.3	17.2	14.0	60.1	18.2	6.4	7.9	15.9	27.7	25.8	16.2	21.7	24.2	26.9
HDAC9	28.5	23.8	73.5	37.0	54.4	67.4	8.0	40.0	22.2	73.2	75.4	59.1	67.8	63.8	38.8	76.2	30.2	56.6	92.0	60.1	33.0	61.1	41.5	57.2	36.7	72.5	34.6	88.5	64.9	41.4
HDAC6	55.800000000000004	105.46666666666665	131.7	108.96666666666668	100.33333333333333	62.633333333333326	110.7	118.03333333333335	111.16666666666667	140.16666666666666	131.43333333333334	123.03333333333335	85.96666666666665	97.33333333333333	98.7	101.76666666666667	107.06666666666666	79.66666666666666	119.60000000000001	160.5	104.5	94.3	124.56666666666668	71.03333333333333	98.93333333333334	64.7	110.36666666666667	133.29999999999998	145.23333333333332	86.3
HDAC7	94.8	103.6	61.2	69.9	162.6	86.0	154.7	163.6	88.8	88.1	132.8	93.5	114.0	109.7	33.6	70.5	36.7	87.2	80.8	26.9	84.6	95.4	60.7	78.2	67.7	56.6	102.9	71.0	87.9	47.3
NFS1	127.9	93.6	140.8	106.1	146.4	143.6	172.3	138.1	144.7	205.2	114.6	161.9	160.5	128.1	94.6	89.4	139.3	164.2	147.8	213.9	102.2	129.2	111.0	105.3	163.0	139.4	152.0	146.5	156.6	110.5
VPS51	215.5	617.2	469.0	504.7	666.8	290.9	294.1	332.8	641.7	307.6	465.0	387.2	405.6	521.4	297.3	392.0	483.0	272.7	492.8	508.7	304.5	191.4	306.0	329.0	274.1	184.4	302.9	406.7	332.6	358.3
HECTD3	99.7	106.2	152.5	86.8	116.5	87.4	143.2	112.3	199.9	169.7	190.3	162.6	124.7	178.5	135.9	175.0	158.5	205.7	199.3	175.4	125.4	155.9	127.7	133.5	299.1	160.7	302.0	280.0	233.3	240.3
VPS53	28.6	33.0	32.6	26.450000000000003	5.15	8.4	24.85	27.5	20.799999999999997	28.35	49.75	23.5	29.85	13.9	10.65	23.35	15.2	5.699999999999999	22.55	47.4	31.8	38.599999999999994	35.0	26.599999999999998	14.0	31.3	13.05	12.7	44.95	11.399999999999999
HECTD4	109.0	141.0	136.1	88.3	190.2	170.7	92.7	127.6	159.2	151.3	142.7	121.1	118.3	140.9	70.6	93.3	135.0	128.6	132.0	157.2	116.4	111.5	120.4	123.8	98.5	200.4	138.9	129.5	128.4	99.2
VPS52	254.7	376.9	426.4	393.2	244.1	373.3	336.4	338.2	340.9	449.0	429.3	286.5	323.5	313.4	321.6	385.6	311.3	282.7	392.0	367.1	357.0	236.8	408.9	297.5	373.2	539.1	402.5	412.8	411.2	404.0
IL21R	23.7	13.55	30.15	20.75	7.7	8.6	10.1	13.55	9.65	10.55	27.4	8.6	27.9	13.7	24.0	22.05	22.15	23.15	17.1	10.25	56.349999999999994	60.7	45.0	80.6	138.25	30.2	69.9	83.9	37.45	127.85
VPS54	96.9	177.0	152.9	175.9	211.2	181.2	174.1	143.8	145.5	149.2	139.3	100.8	110.6	113.2	121.2	151.8	110.6	122.7	135.4	151.3	91.0	105.3	128.6	122.1	119.5	145.8	128.0	139.8	182.4	125.8
C1orf109	70.6	37.0	44.4	9.3	57.2	66.4	37.4	30.6	40.8	52.0	35.0	49.6	46.9	21.1	35.0	54.3	45.7	76.4	36.5	59.3	37.1	52.9	27.7	8.0	43.8	78.7	60.3	62.6	53.3	40.9
CSK	86.5	111.4	86.0	147.6	94.2	86.2	63.7	88.2	144.1	132.1	243.3	281.4	353.5	154.3	207.4	236.5	296.9	412.5	401.4	300.4	325.4	462.1	339.1	369.5	469.8	271.0	444.5	509.2	518.8	557.2
C1orf106	7.5	31.2	24.5	55.9	82.7	41.6	74.4	44.0	42.8	68.4	54.2	33.4	36.0	20.9	31.9	42.8	29.5	56.6	57.9	65.1	29.8	74.0	58.2	51.1	65.7	65.3	78.3	35.3	42.9	65.3
C1orf105	51.2	51.3	79.6	48.7	83.4	88.9	108.7	139.7	51.7	143.2	104.7	47.6	51.2	56.0	36.0	44.1	48.8	51.2	72.6	138.1	56.7	59.7	75.2	57.4	59.0	74.4	84.4	50.3	101.3	36.2
SLC35A2	57.56666666666666	66.89999999999999	64.3	78.89999999999999	71.73333333333333	55.53333333333333	77.53333333333332	77.60000000000001	69.46666666666665	83.33333333333333	82.63333333333333	73.93333333333332	62.633333333333326	59.666666666666664	61.36666666666667	66.96666666666667	94.33333333333333	76.76666666666667	75.13333333333334	91.46666666666668	72.13333333333333	69.33333333333333	74.73333333333333	57.533333333333324	74.3	79.83333333333333	86.60000000000001	78.9	89.5	89.40000000000002
SLC35A1	176.3	313.2	243.3	200.1	111.6	271.5	137.9	103.9	269.7	233.3	156.0	238.0	137.2	203.4	238.7	217.0	174.1	216.0	249.8	238.6	118.7	154.2	181.5	151.3	170.2	217.6	195.2	237.0	196.6	206.2
C1orf123	267.1	206.2	263.7	281.6	186.3	201.1	232.3	167.7	227.5	225.5	250.5	356.0	216.9	438.3	363.8	363.2	305.9	217.3	304.9	286.9	250.5	242.3	255.2	272.8	191.9	209.0	302.5	202.5	315.9	244.1
SLC35A3	45.2	57.05	47.5	68.55	74.05000000000001	75.75	33.85	15.0	67.15	50.45	55.5	66.05	66.15	42.599999999999994	59.349999999999994	38.15	28.0	66.75	55.7	61.300000000000004	56.0	89.05000000000001	72.75	63.2	69.75	56.15	84.6	57.800000000000004	60.4	61.7
APOBR	36.1	48.4	47.0	43.3	16.4	19.1	19.7	15.9	51.5	19.9	29.2	14.2	23.7	8.9	7.6	40.8	40.9	27.2	36.9	11.3	8.6	14.1	26.1	21.9	33.5	11.2	54.0	29.7	30.2	38.6
APOC3	3.0	1.8	12.6	4.1	5.2	9.9	9.5	13.5	8.3	7.2	7.6	4.1	7.5	7.2	6.8	7.2	8.5	13.1	5.7	7.5	28.9	2.8	3.2	6.2	6.3	10.0	9.6	10.4	4.2	13.2
CPPED1	38.8	20.4	22.1	24.2	26.5	45.0	15.8	21.4	32.7	19.2	26.0	39.9	52.7	45.0	32.5	19.1	37.5	28.5	33.1	43.3	57.7	51.5	35.9	42.4	28.0	35.1	55.3	58.4	23.9	30.6
KBTBD11	25.8	1.8	2.9	66.9	11.4	5.1	17.1	16.0	1.8	36.8	52.3	38.8	30.4	50.8	7.8	15.7	3.3	1.9	9.7	24.4	29.3	45.0	2.5	4.3	4.8	3.1	6.3	2.4	26.3	9.1
GALNT8 /// KCNA6	61.0	43.5	51.5	35.0	41.4	24.9	6.1	36.8	7.7	21.8	72.6	56.8	47.5	45.3	48.0	44.9	52.2	26.1	49.2	51.2	52.4	41.7	54.2	86.3	13.1	40.9	6.7	6.0	48.8	6.3
ASXL1	179.36666666666667	199.0666666666667	170.9	170.83333333333334	244.80000000000004	170.76666666666665	231.10000000000002	191.79999999999998	206.96666666666667	206.96666666666667	209.0666666666667	150.76666666666668	187.29999999999998	145.33333333333334	129.13333333333333	132.6	196.73333333333335	140.0666666666667	189.0	197.16666666666666	140.66666666666669	138.56666666666666	164.76666666666668	162.1	141.79999999999998	141.8	184.96666666666667	140.36666666666667	185.43333333333337	140.96666666666667
EVI2A	221.9	340.6	285.9	172.8	87.0	185.7	73.8	68.7	248.2	241.8	308.1	395.1	185.5	241.9	265.8	461.4	222.7	260.5	205.0	166.6	341.0	792.2	521.6	531.5	386.1	324.5	461.0	294.3	429.3	461.0
ASXL3	3.2	4.0	25.9	4.7	3.0	3.8	1.8	7.8	9.1	6.1	42.9	19.2	5.3	34.6	4.2	7.9	3.4	2.2	9.9	3.7	23.1	16.9	23.1	7.0	3.0	2.9	3.0	2.7	3.1	3.8
CTH	50.4	112.5	86.0	52.650000000000006	26.7	58.150000000000006	21.65	27.4	64.4	30.5	25.1	20.65	29.700000000000003	22.95	22.7	28.9	19.45	17.35	22.6	24.65	34.3	25.0	21.6	22.4	20.1	17.25	21.25	18.85	25.2	10.55
VPS41	151.0	165.29999999999998	152.2	110.15	92.85	126.85	119.5	128.55	121.55	136.6	163.0	183.8	155.75	198.85	167.75	214.95000000000002	175.25	184.5	212.35000000000002	224.9	205.85	236.35000000000002	182.35	173.5	160.04999999999998	201.85	152.04999999999998	127.3	194.75	133.5
MAB21L2	96.3	209.45	301.25	141.14999999999998	77.75	365.85	87.69999999999999	164.79999999999998	204.8	124.15	184.6	189.8	138.15	156.1	224.79999999999998	193.45	153.75	163.9	175.4	185.20000000000002	34.9	27.75	31.45	28.549999999999997	30.7	171.1	46.65	62.45	121.05000000000001	73.55
APOC1	466.79999999999995	487.35	685.45	447.8	873.8499999999999	451.70000000000005	376.3	398.55	225.7	213.7	1146.8000000000002	1211.0	950.6500000000001	299.15	1133.85	136.85000000000002	1151.25	1178.9499999999998	543.25	254.89999999999998	345.6	221.7	532.45	168.60000000000002	117.05000000000001	474.3	125.1	437.1	1129.95	438.95000000000005
ASXL2	424.1	288.9	496.4	417.2	348.2	377.8	206.9	196.7	257.9	312.2	410.0	399.8	331.8	732.5	651.9	676.0	461.9	414.0	455.9	339.5	409.4	731.3	363.9	659.4	404.7	532.4	474.9	418.0	546.6	325.1
CEBPZ	130.7	256.0	203.9	201.0	205.0	287.5	195.6	195.1	166.1	159.9	169.5	115.8	72.7	85.5	124.0	163.5	116.4	74.4	99.8	79.7	48.8	104.1	105.7	121.1	88.9	133.7	82.9	142.2	84.3	102.9
BCOR	39.2	38.2	38.6	70.1	50.3	52.2	98.8	69.5	46.5	20.2	26.7	40.1	31.0	27.4	23.3	18.6	29.4	23.8	26.5	29.5	35.6	45.2	35.4	42.7	21.9	42.6	17.3	34.7	18.4	22.5
VPS45	112.55	71.5	97.15	75.65	48.0	60.85	59.55	70.4	86.45	81.4	97.65	73.25	50.550000000000004	85.85	89.5	92.05	99.75	97.35	90.95	95.7	67.85000000000001	118.1	84.14999999999999	103.55000000000001	82.95	89.05	94.64999999999999	72.75	87.35	96.7
EVI2B	195.3	333.6	262.8	233.7	223.4	303.0	101.4	42.8	386.1	363.6	180.0	365.5	253.9	204.8	439.6	401.4	348.6	487.4	414.4	305.0	339.5	919.1	506.1	482.0	590.4	543.3	529.3	511.3	706.9	410.0
C1orf116	3.7	3.9	4.05	4.75	4.5	4.2	5.800000000000001	9.25	3.45	5.85	5.449999999999999	4.75	3.95	4.15	3.65	4.6	6.25	4.2	4.75	6.699999999999999	6.7	3.8	4.25	2.45	5.1	5.199999999999999	3.85	4.25	4.85	3.8499999999999996
C1orf115	107.9	118.0	73.7	95.9	190.3	183.2	154.1	127.0	178.0	137.0	125.2	84.4	131.3	175.3	61.5	171.1	83.0	59.8	192.4	176.2	127.1	138.3	135.6	108.9	36.5	142.0	155.6	136.2	137.0	135.9
IL1RN	39.58	29.04	53.04	45.62	50.019999999999996	36.49999999999999	50.24	51.120000000000005	29.560000000000002	62.239999999999995	52.54	48.66	54.58	49.099999999999994	57.48	49.980000000000004	47.5	51.720000000000006	35.46	59.71999999999999	97.72	61.5	213.72000000000003	74.06	53.32000000000001	30.939999999999998	42.28	68.42	81.7	50.260000000000005
SLC35B1	218.5	129.5	136.0	262.7	268.8	137.5	306.9	226.5	224.4	207.4	190.8	254.4	226.9	208.3	179.5	194.1	340.5	289.1	242.4	174.8	202.2	234.0	198.2	289.0	339.9	189.9	306.7	356.5	314.6	361.4
NPIPA5 /// NPIPB3 /// NPIPB6 /// NPIPB8	40.7	11.0	22.2	47.7	35.2	7.3	14.8	25.9	30.1	19.3	54.2	35.6	31.9	17.0	21.4	41.7	8.8	26.7	9.9	35.2	29.1	28.1	10.5	53.3	6.5	8.4	13.0	6.4	20.3	2.6
SUMO1P2 /// SUMO1P2	19.6	18.9	25.4	20.9	19.3	18.1	12.6	2.6	11.4	22.0	2.9	21.7	19.1	24.4	10.3	33.4	7.2	10.8	12.1	28.6	33.8	21.7	12.4	6.8	15.8	3.2	3.6	21.1	11.8	13.4
RPS6KA4	118.1	91.3	180.1	189.7	387.0	245.8	305.4	238.4	435.4	256.5	168.0	226.7	163.7	211.2	168.9	224.2	340.9	383.8	362.8	295.6	125.0	144.7	146.3	175.2	528.7	239.2	548.1	595.8	263.0	450.5
NFU1	125.3	123.5	129.1	95.9	130.9	303.4	127.5	148.0	208.0	155.0	106.1	116.2	209.1	133.6	148.2	104.4	173.2	162.2	154.4	137.4	135.1	132.6	116.7	123.2	139.2	233.6	146.0	148.6	103.6	196.9
RPS6KA3	198.1	199.2	122.1	110.2	176.2	208.2	207.0	135.5	137.6	168.3	179.3	213.7	90.6	210.6	181.6	200.8	135.3	199.7	178.6	228.9	186.1	235.1	219.0	191.0	215.1	176.0	247.9	104.8	148.1	182.1
RPS6KA6	17.85	30.3	28.05	26.099999999999998	37.05	27.9	53.35	57.85	27.2	43.75	54.85	29.950000000000003	32.65	27.2	30.2	15.799999999999999	52.9	28.65	23.6	47.800000000000004	37.0	31.55	44.55	23.8	43.9	31.5	48.300000000000004	38.55	42.75	28.15
RPS6KA5	75.9	119.9	139.95	118.8	140.85000000000002	197.25	73.94999999999999	121.45	128.55	114.05	93.1	90.0	78.25	81.95	83.80000000000001	133.3	88.25	103.45	128.45	117.45	92.55	126.3	86.4	90.05	86.8	120.5	85.85	88.69999999999999	112.15	71.05000000000001
RPS6KA2	194.85000000000002	268.25	239.35000000000002	269.8	252.79999999999998	182.05	212.75	206.55	454.29999999999995	237.25	231.9	152.5	221.70000000000002	156.3	115.55	163.14999999999998	267.4	294.5	235.7	190.45	156.6	167.35	221.25	179.05	199.8	184.5	307.5	214.15	278.0	210.39999999999998
NIPAL2	99.7	59.7	115.8	86.6	107.6	112.8	145.4	81.4	81.3	122.5	127.6	122.7	119.4	61.0	93.5	77.0	135.4	82.3	102.5	197.3	136.0	110.2	74.1	76.8	159.1	144.7	111.6	111.3	164.6	67.4
NIPAL3	10.700000000000001	12.600000000000001	9.15	24.75	7.550000000000001	5.95	12.1	7.65	16.05	9.05	14.2	20.15	7.95	13.299999999999999	9.3	16.1	9.45	4.95	23.3	11.1	12.2	5.9	9.85	6.0	6.75	5.35	4.15	5.3	8.45	12.95
RPS6KA1	47.9	73.4	64.0	69.0	31.7	40.8	45.4	66.4	29.6	92.0	100.5	101.8	38.7	76.1	70.5	45.1	89.9	100.5	58.1	77.2	104.9	126.6	100.6	140.6	124.7	94.8	97.7	120.1	105.1	115.3
ARFIP2	118.0	219.1	200.3	271.2	401.3	177.9	289.1	361.2	260.3	317.0	308.1	164.0	189.8	199.6	144.3	183.9	177.8	216.9	229.7	233.4	104.9	151.3	226.8	206.7	268.8	158.6	283.4	255.2	209.0	267.8
ARFIP1	159.7	99.69999999999999	103.15	84.0	74.3	92.3	106.55	39.75	107.8	80.15	113.05	172.95	143.0	112.25	150.2	129.5	123.85	116.39999999999999	116.05000000000001	106.80000000000001	129.3	134.3	103.75	103.6	74.75	103.45	101.75	90.7	100.30000000000001	109.19999999999999
GSC2	7.0	11.9	21.2	10.5	1.9	2.4	10.0	1.4	7.8	1.3	13.4	0.7	10.1	3.1	2.9	2.6	0.8	3.0	8.4	3.3	4.5	21.5	1.4	22.1	9.5	7.6	2.8	3.9	19.0	2.8
SLC35A5	92.4	139.3	163.8	108.8	91.2	167.7	97.6	40.6	108.2	82.7	102.1	188.1	91.9	163.6	225.0	168.8	111.2	162.8	202.4	171.2	64.8	122.4	112.5	143.9	161.6	192.7	147.7	160.8	120.5	142.2
LOC100505534	3.0	1.8	2.5	2.1	1.7	1.9	1.8	2.6	2.6	4.1	4.1	2.7	2.8	21.3	1.9	4.4	1.8	1.8	1.6	3.7	1.7	3.7	1.5	1.9	3.5	3.3	2.1	2.9	3.7	1.8
IL1R1	1430.1499999999999	2109.65	1181.4499999999998	1096.15	663.6500000000001	797.15	625.0500000000001	1011.9	1119.0500000000002	798.95	616.4499999999999	399.6	373.4	560.75	421.59999999999997	424.35	389.45	290.55	348.9	173.55	563.25	334.95	318.75	382.5	187.45	364.65000000000003	283.15	251.0	232.64999999999998	184.8
IL1R2	61.8	27.4	56.6	147.7	6.550000000000001	26.200000000000003	10.15	9.8	145.95	53.8	19.4	4.449999999999999	27.549999999999997	6.4	9.85	15.5	12.85	6.75	8.95	11.100000000000001	54.5	49.7	97.19999999999999	23.549999999999997	7.449999999999999	9.9	13.1	7.699999999999999	61.849999999999994	6.15
SLC35C2	83.7	126.9	59.8	120.5	95.9	42.4	83.2	146.7	104.1	122.2	111.2	97.7	86.9	96.4	73.8	61.5	122.8	93.6	96.4	175.6	106.0	106.1	99.0	102.5	95.0	69.8	84.6	85.2	109.0	79.0
SLC35C1	82.9	89.5	51.9	96.1	103.6	63.9	92.6	89.3	109.7	132.4	138.4	87.5	79.3	100.6	85.2	141.5	103.3	93.5	96.9	123.1	105.3	106.7	100.4	97.5	105.3	83.7	107.4	95.0	89.1	107.9
SUZ12 /// SUZ12P1	117.8	76.0	74.6	10.6	45.2	81.5	50.8	62.3	37.5	135.5	100.8	48.8	87.1	67.1	57.4	49.4	39.5	99.7	79.8	90.6	75.3	60.7	36.9	125.3	70.0	55.5	73.9	104.0	115.9	71.3
TWSG1	117.4	82.9	16.5	28.7	36.0	4.8	17.3	6.2	25.4	6.3	29.5	66.1	10.1	86.7	62.7	66.0	31.5	76.7	46.2	17.5	8.3	36.3	25.9	15.7	38.2	35.6	53.1	9.6	7.4	30.8
IL23A	74.6	56.1	46.5	68.1	48.8	50.8	53.9	50.8	51.0	17.9	18.2	57.1	56.4	63.4	61.4	53.3	35.1	10.3	52.8	19.9	94.9	94.7	89.1	53.4	61.0	57.7	59.4	45.0	48.7	44.1
GSAP	104.80000000000001	125.94999999999999	127.44999999999999	128.75	124.65	184.2	101.85	79.4	125.4	161.35000000000002	216.85	283.0	217.95	167.3	238.64999999999998	170.0	271.0	268.6	215.39999999999998	230.7	239.6	488.35	214.7	505.0	339.45	397.70000000000005	228.25	267.04999999999995	379.1	317.45000000000005
OBSL1	29.375	60.724999999999994	75.2	86.14999999999999	49.150000000000006	63.0	55.599999999999994	74.6	110.32499999999999	77.65	77.77499999999999	58.349999999999994	57.175	72.225	57.900000000000006	37.3	85.04999999999998	61.949999999999996	85.75	98.275	21.650000000000002	31.475	59.95	43.975	65.375	51.675	60.975	63.375	69.05	40.775
CFTR	5.825	10.6	15.975	17.875	21.625	11.424999999999999	16.525	25.250000000000004	14.724999999999998	23.95	19.875	5.9	10.450000000000001	17.575000000000003	19.974999999999998	19.825	15.75	14.375	16.5	24.4	21.8	17.825	10.4	8.75	14.7	14.8	17.475	11.924999999999999	21.925	12.474999999999998
SLC22A4	70.5	61.0	68.2	74.7	76.0	79.2	108.6	164.3	57.0	87.9	68.7	73.0	79.3	84.8	70.2	88.2	81.0	74.8	75.2	110.0	83.4	69.9	73.1	82.7	63.8	79.2	45.6	55.5	68.3	59.3
SLC22A3	8.1	1.1	8.3	13.4	0.5	9.2	0.7	0.8	0.4	8.7	5.3	11.9	9.6	17.8	10.4	12.4	14.4	0.7	3.1	4.7	10.5	18.5	17.3	30.0	4.4	1.4	5.5	1.1	5.3	2.5
SLC22A6	7.5	4.55	24.849999999999998	6.0	6.45	5.949999999999999	7.35	16.25	5.6	11.85	4.6	9.55	12.200000000000001	7.0	3.8499999999999996	4.75	6.15	13.200000000000001	5.1	16.2	4.45	13.1	5.75	4.95	16.7	8.45	16.25	8.95	10.8	7.5
SLC22A5	73.0	77.3	101.4	82.0	74.6	100.1	57.4	79.7	73.1	158.1	94.2	93.3	75.7	107.9	107.5	75.6	97.6	80.9	108.2	135.0	72.5	77.0	83.2	72.7	82.9	89.7	75.7	100.2	90.1	68.1
SLC35D1	59.333333333333336	86.43333333333334	79.06666666666666	58.4	56.46666666666666	69.83333333333333	40.63333333333333	55.666666666666664	57.36666666666667	63.76666666666667	68.7	64.60000000000001	53.36666666666667	74.56666666666666	70.86666666666666	47.699999999999996	56.9	72.53333333333335	75.46666666666665	85.60000000000001	53.366666666666674	75.23333333333333	64.73333333333333	72.43333333333332	86.60000000000001	68.76666666666667	83.7	67.13333333333334	88.10000000000001	60.53333333333333
SH2D2A	62.3	43.8	58.0	105.6	71.1	86.6	68.0	84.6	52.3	146.0	82.4	78.0	96.9	66.6	37.9	46.9	93.3	88.9	93.2	154.9	91.1	124.3	78.7	135.6	98.8	83.8	132.8	103.1	161.5	156.9
SLC22A2	2.1	12.1	5.2	13.6	10.2	30.7	23.8	15.6	7.7	24.9	8.2	12.0	28.2	7.5	9.8	18.4	15.1	10.8	20.7	50.3	40.3	9.4	9.9	5.7	13.8	34.2	20.2	7.6	10.9	7.7
SLC35D2	87.85	98.55	117.05000000000001	79.35	114.15	138.35	60.75	78.85	178.85	94.5	49.9	49.35	62.25	87.35000000000001	69.7	77.65	84.65	103.5	91.35000000000001	67.1	45.9	102.95	88.44999999999999	76.85	93.25	118.75	105.9	115.4	93.6	93.6
SLC22A1	21.8	16.2	6.5	13.5	1.9	4.7	5.1	9.7	9.8	26.3	12.3	7.1	7.2	2.8	8.5	7.3	32.9	2.5	5.4	32.5	23.4	7.3	4.2	5.1	2.9	11.8	2.6	2.5	5.2	3.0
CRHR1	15.1	22.566666666666666	25.46666666666667	23.933333333333334	30.599999999999998	21.866666666666664	30.03333333333333	24.266666666666666	18.5	43.699999999999996	31.833333333333332	25.066666666666666	34.733333333333334	25.733333333333334	13.366666666666667	32.06666666666666	22.400000000000002	22.099999999999998	29.03333333333333	49.76666666666666	44.79999999999999	39.1	32.93333333333333	20.03333333333333	23.36666666666667	20.23333333333333	14.433333333333335	24.766666666666662	40.06666666666667	14.866666666666667
CRHR2	40.7	33.7	39.75	31.1	28.1	31.299999999999997	38.15	47.7	27.9	40.699999999999996	50.55	38.6	51.5	27.0	35.1	43.900000000000006	24.35	28.049999999999997	35.099999999999994	55.05	38.300000000000004	50.95	37.3	48.9	38.15	40.800000000000004	42.4	29.55	38.15	30.3
GSE1	142.5	204.7	352.95	408.35	397.5	415.04999999999995	175.89999999999998	246.8	267.45000000000005	261.35	234.0	223.1	271.6	226.55	209.10000000000002	173.75	141.6	206.05	251.45	270.75	143.5	206.3	186.95	206.9	154.05	221.14999999999998	192.10000000000002	105.8	190.45	136.55
SPRR2B	5.1	8.2	8.4	5.1	8.2	3.6	4.9	9.4	42.8	10.8	11.7	3.9	20.6	20.5	4.9	10.8	5.1	5.8	8.1	6.1	5.2	5.9	10.9	5.9	7.2	8.6	6.2	6.8	9.0	4.6
ARGLU1	202.0	309.2	314.2	354.7	783.0	476.5	418.1	459.8	499.7	390.0	364.3	203.0	280.0	286.8	254.4	177.1	496.3	436.6	373.7	308.6	198.4	398.7	274.6	354.6	348.5	379.1	502.7	249.5	379.6	280.2
SPRR2C	5.4	9.2	6.5	13.7	2.1	2.6	2.8	4.9	2.0	4.5	6.1	1.7	6.6	16.2	3.3	1.9	3.2	2.5	2.7	1.9	10.1	7.3	5.4	4.1	3.2	6.4	2.1	2.6	3.6	2.8
SMARCE1P2 /// SMARCE1P2	6.8	2.6	2.5	21.9	3.4	13.8	12.8	5.4	2.7	15.0	24.7	9.4	3.8	9.4	2.6	18.9	11.8	15.4	12.6	18.7	10.2	26.9	8.8	18.5	3.2	4.6	19.6	8.2	7.1	7.9
XCR1	2.4	4.2	10.4	3.2	12.6	8.3	11.1	15.4	10.0	19.6	11.7	2.3	14.9	4.2	26.2	15.8	14.4	11.5	10.4	6.6	3.7	8.0	8.1	8.9	6.9	10.4	16.4	5.0	8.4	12.1
SLC35E1	186.33333333333334	182.86666666666667	205.03333333333333	282.73333333333335	289.3666666666666	263.2	328.23333333333335	399.40000000000003	259.1333333333334	238.66666666666666	348.23333333333335	187.89999999999998	246.5666666666667	175.4	145.79999999999998	131.36666666666667	288.06666666666666	200.9333333333333	180.33333333333334	474.5	236.53333333333333	234.46666666666667	226.4	342.6333333333334	193.36666666666665	218.70000000000002	234.70000000000002	233.63333333333333	270.96666666666664	198.03333333333333
SH2D1A	28.35	18.95	13.000000000000002	26.3	18.150000000000002	15.35	14.9	14.924999999999999	7.824999999999999	29.400000000000002	24.75	26.65	34.825	30.374999999999996	9.325000000000001	19.874999999999996	18.599999999999998	13.400000000000002	23.4	44.849999999999994	66.80000000000001	79.325	47.65	49.699999999999996	22.5	10.5	19.025000000000002	21.150000000000002	49.650000000000006	11.95
SLC35E3	85.14999999999999	68.3	40.150000000000006	59.2	9.85	29.7	12.9	49.0	49.0	39.45	46.9	41.599999999999994	54.4	45.7	27.150000000000002	44.300000000000004	35.85	34.9	49.800000000000004	46.05	91.25	60.15	52.349999999999994	41.85	54.599999999999994	46.55	29.799999999999997	25.099999999999998	52.85	56.699999999999996
ACSM2A /// ACSM2B	13.3	10.8	25.7	31.6	18.8	21.9	13.2	39.9	12.9	13.9	24.8	22.6	14.5	7.2	21.0	9.1	6.1	34.6	13.9	22.2	7.6	33.0	8.1	3.9	37.9	23.7	7.8	15.3	23.5	7.7
MPHOSPH10	106.2	116.7	177.9	84.7	132.5	137.4	139.4	129.2	113.6	148.9	168.1	102.0	146.4	171.3	135.3	198.1	92.6	121.1	108.7	75.6	90.9	132.8	141.1	168.3	102.4	133.6	70.9	107.8	122.5	119.3
SLC22A8	10.4	5.2	26.3	15.4	5.4	3.8	13.3	19.7	5.0	19.1	11.3	13.4	7.4	10.5	14.0	12.8	9.3	9.2	5.3	11.5	9.8	8.3	10.7	27.3	8.5	13.9	13.3	5.1	7.6	5.4
TECPR2	67.6	57.8	57.9	60.1	72.3	58.0	42.550000000000004	46.95	62.2	54.949999999999996	78.89999999999999	72.3	65.25	61.4	50.8	49.099999999999994	51.1	39.849999999999994	49.95	69.1	54.5	57.599999999999994	59.9	52.65	45.7	45.5	50.599999999999994	47.6	59.8	45.8
SPRR1A	38.650000000000006	39.900000000000006	17.8	22.65	34.8	27.099999999999998	19.6	38.35	22.4	40.050000000000004	38.15	38.9	36.05	30.2	39.5	59.2	44.050000000000004	26.45	20.55	37.65	53.3	49.2	31.4	38.75	54.45	37.800000000000004	35.55	17.7	23.35	53.349999999999994
SLC22A7	9.733333333333334	15.0	18.133333333333336	17.566666666666666	20.0	7.866666666666667	13.566666666666668	19.5	10.566666666666666	17.73333333333333	12.866666666666665	23.266666666666666	14.433333333333332	5.066666666666666	17.7	9.633333333333333	10.466666666666667	10.866666666666667	20.900000000000002	27.900000000000002	26.23333333333333	20.766666666666666	16.53333333333333	15.933333333333332	7.1000000000000005	11.200000000000001	16.599999999999998	10.533333333333333	26.299999999999997	13.5
SPRR1B	32.5	8.1	26.5	13.2	18.5	43.6	57.2	44.9	16.4	49.1	61.6	22.1	15.5	47.3	24.4	15.4	43.6	26.0	29.3	59.8	53.4	18.0	26.2	21.3	27.2	39.7	13.2	27.2	40.9	18.8
SLC35F6	88.8	98.2	98.2	107.3	146.9	108.9	157.2	163.4	109.4	132.2	92.4	111.0	91.2	69.1	109.5	79.5	107.0	109.9	105.6	107.9	96.2	95.2	74.6	61.6	121.4	96.2	128.6	118.8	128.0	89.6
PPAN /// PPAN-P2RY11	95.4	75.2	71.2	109.3	129.8	60.6	154.8	187.8	72.7	122.7	86.0	61.5	48.1	48.6	86.6	92.9	126.2	80.9	58.1	110.3	63.8	40.4	78.8	103.9	87.7	89.3	93.8	94.6	88.0	56.0
CAB39L	48.5	43.9	58.0	9.0	4.5	6.5	5.6	5.3	7.8	4.0	5.3	27.7	40.5	31.3	26.6	63.1	12.1	4.0	4.4	5.3	6.8	9.7	5.1	4.1	4.9	3.6	5.0	4.7	4.5	3.5
SLC35F2	95.8	90.9	80.1	117.4	181.4	97.8	173.6	139.9	93.5	154.7	95.6	108.3	81.0	96.8	68.6	75.0	110.2	81.6	109.4	135.3	141.8	180.0	110.5	126.6	122.5	106.0	179.0	102.8	143.1	91.6
SLC35F5	19.4	1.4	12.6	13.7	5.4	12.4	4.0	3.2	11.9	9.5	0.7	10.4	16.8	13.3	10.6	18.1	1.8	0.5	1.1	0.9	2.6	1.0	2.4	0.7	0.5	1.3	0.6	1.2	6.1	0.9
RSF1	71.9	51.8	49.2	32.9	66.2	69.0	38.1	52.2	60.2	61.7	44.3	36.1	39.7	39.7	42.5	35.7	32.7	41.9	59.6	63.0	35.7	71.1	20.2	43.7	52.7	55.2	55.6	57.6	45.7	35.5
C6orf47	56.0	63.6	126.6	132.4	76.9	149.8	125.0	158.5	102.1	109.0	72.7	130.4	85.5	81.4	119.9	90.5	133.1	90.3	86.2	184.0	136.7	93.3	88.1	71.6	135.8	61.7	195.8	144.9	95.7	88.8
C6orf48	2229.2	1245.0	1062.7	714.4	687.4	441.9	829.0	548.1	597.4	585.1	1088.9	896.3	1837.4	1132.2	865.3	1754.0	842.9	695.1	767.2	760.5	912.8	1119.6	631.7	608.2	563.9	481.8	539.3	447.8	582.6	437.4
SIPA1L3	31.65	63.599999999999994	87.45	70.35	61.9	63.849999999999994	36.35	77.65	55.5	88.65	43.25	65.1	56.9	47.95	62.150000000000006	30.049999999999997	80.6	42.0	52.65	68.35	57.85	59.2	63.1	130.55	71.5	84.45	59.0	105.1	86.65	70.65
SIPA1L1	42.15	35.75	161.39999999999998	138.14999999999998	86.55	144.10000000000002	15.55	43.7	95.55	39.8	122.95	147.1	175.25	94.5	114.4	54.3	125.85	142.15	204.05	114.30000000000001	49.75	61.85	23.799999999999997	110.8	47.150000000000006	121.3	43.45	102.7	46.5	62.099999999999994
GSG1	17.7	19.9	15.4	24.2	22.8	9.6	32.3	11.2	5.5	44.2	19.8	33.1	6.9	22.0	34.9	9.1	10.3	9.1	27.7	27.2	3.1	30.0	18.8	20.9	19.3	8.1	7.1	20.7	26.5	11.5
SLC35G2	131.0	184.4	163.7	151.9	274.9	263.6	192.6	267.2	246.8	147.3	133.3	149.5	111.2	137.8	150.7	133.6	170.4	131.9	159.1	153.7	96.1	82.2	103.9	93.6	112.8	150.8	135.7	140.7	100.9	135.5
TYK2	58.7	79.3	92.6	215.9	225.2	117.0	115.7	181.0	171.2	263.4	167.9	141.6	143.3	108.0	107.7	116.0	193.0	197.2	157.4	203.4	134.3	158.0	112.3	171.6	176.9	110.2	245.0	167.5	211.6	165.1
MTSS1	293.05	510.65	317.84999999999997	217.85	320.425	495.3	201.825	226.82500000000002	402.875	220.32500000000002	140.0	162.0	184.45000000000002	148.0	138.475	119.30000000000001	115.825	159.775	146.375	151.225	99.55	221.475	216.775	211.125	173.97499999999997	281.375	194.725	234.425	366.09999999999997	188.525
GLTSCR1	86.5	126.3	75.9	54.1	115.6	57.0	94.4	103.9	91.7	37.1	59.6	61.1	78.7	67.7	50.3	71.0	90.9	84.7	53.7	60.7	55.6	51.9	66.2	56.8	93.7	19.5	53.6	79.8	93.8	92.7
NFX1	74.66666666666667	98.39999999999999	88.96666666666668	80.13333333333333	80.06666666666668	58.93333333333334	66.36666666666666	48.666666666666664	75.06666666666666	84.86666666666667	70.26666666666667	88.16666666666667	79.3	63.333333333333336	79.16666666666667	68.86666666666666	70.7	68.89999999999999	64.89999999999999	73.3	59.9	76.4	66.2	68.93333333333334	66.83333333333333	65.86666666666666	56.03333333333334	60.900000000000006	90.53333333333332	52.599999999999994
BCL2L2-PABPN1 /// PABPN1	143.6	149.3	207.2	266.9	200.9	195.9	180.1	295.0	203.5	281.8	182.9	142.1	200.5	125.3	125.6	172.1	244.3	181.2	205.6	246.9	148.5	135.4	141.4	196.6	151.3	190.8	260.9	202.7	221.9	153.3
MEGF6	31.1	28.0	70.5	43.0	49.1	21.0	20.1	80.5	23.6	19.8	89.9	40.5	21.0	45.0	29.5	32.6	60.5	31.2	14.9	21.4	31.7	65.5	43.9	21.3	16.3	34.8	66.0	28.9	18.4	15.2
TYMS	39.050000000000004	24.3	33.65	38.35	27.55	40.199999999999996	38.15	56.35	28.9	51.4	131.2	109.60000000000001	81.85	86.94999999999999	73.4	62.050000000000004	60.4	46.75	60.2	49.35	179.95000000000002	85.39999999999999	150.25	135.35	55.9	58.15	81.35	67.65	114.39999999999999	67.35000000000001
FAM136A /// LOC100287852	125.6	63.0	137.9	99.8	76.7	72.9	94.5	79.7	120.5	73.9	178.4	117.2	214.9	163.6	192.3	170.5	157.1	84.4	134.5	123.9	226.4	213.8	168.5	230.6	211.5	153.0	147.6	195.1	143.5	159.2
TYMP	63.25	92.5	113.39999999999999	200.05	181.0	89.30000000000001	244.5	165.8	130.25	188.75	156.45	90.95	102.85	113.55	106.25	150.75	237.75	237.3	136.2	196.9	162.45	108.5	134.7	341.3	528.3	109.8	276.45	371.65	128.65	584.6999999999999
BEGAIN	41.2	104.7	82.7	233.7	105.1	92.1	111.7	126.1	170.0	113.9	134.2	114.1	92.6	114.6	55.5	87.9	126.9	98.6	76.2	103.4	78.2	57.0	49.0	91.2	80.5	52.9	47.8	75.2	52.9	110.4
C6orf62	226.26666666666665	212.86666666666667	167.66666666666666	206.13333333333333	184.0	275.2	110.56666666666668	109.0	190.79999999999998	121.86666666666667	238.89999999999998	199.66666666666666	241.1	180.66666666666666	220.4	180.13333333333333	193.03333333333333	191.46666666666667	175.9333333333333	214.5	170.36666666666667	299.8333333333333	187.20000000000002	214.46666666666667	208.33333333333334	256.1333333333333	189.03333333333333	177.73333333333335	177.0	219.36666666666667
TCEAL4	639.3	683.5	461.3	611.1	434.5	1416.9	546.3	668.5	970.2	546.1	616.2	575.3	653.6	522.0	538.2	528.2	517.6	699.0	595.3	466.9	360.3	365.7	319.4	272.1	343.3	805.5	538.9	497.2	383.1	460.2
EMC1	40.3	35.599999999999994	27.875000000000004	42.349999999999994	17.325	16.075	23.350000000000005	13.225000000000001	32.75	24.474999999999998	32.65	82.075	40.449999999999996	49.625	51.074999999999996	23.200000000000003	19.325	18.424999999999997	25.375	30.1	46.875	34.225	31.799999999999997	30.675	11.575	28.300000000000004	7.975	27.2	18.95	18.2
TCEAL2	85.2	20.9	76.4	133.1	102.7	106.4	60.7	132.1	104.5	82.9	105.8	38.0	36.8	47.3	73.8	13.1	39.8	26.4	57.2	45.1	33.7	19.3	12.1	26.4	10.0	8.8	7.6	16.6	18.5	16.9
TCEAL1	346.5	258.4	159.6	171.4	171.6	452.2	286.3	156.4	359.0	207.3	156.9	272.6	382.4	162.6	205.3	244.6	248.0	218.7	231.5	307.4	229.2	225.7	156.8	136.0	231.4	164.5	175.2	150.8	156.5	190.5
EMC2	115.5	262.9	209.1	184.6	232.2	356.2	297.2	186.7	291.8	250.5	245.4	336.8	170.5	226.9	286.8	309.5	393.5	363.1	342.0	226.6	112.8	157.7	228.3	198.9	266.2	466.6	262.5	256.5	183.0	275.6
EMC3	368.0	410.75	328.95000000000005	296.95000000000005	230.54999999999998	303.55	168.75	162.1	309.8	231.6	231.95	248.5	126.55	329.2	346.45	350.40000000000003	232.0	227.55	270.0	257.2	258.35	286.15	244.5	243.0	150.65	233.5	149.70000000000002	200.35	205.85	226.79999999999998
SUSD4	16.3	9.3	13.6	27.9	17.1	11.5	18.9	51.6	17.1	26.3	46.7	73.9	36.1	10.4	57.0	15.0	30.4	72.0	98.2	40.8	12.7	10.3	13.1	8.4	14.6	24.6	16.6	13.8	18.4	17.9
SUSD5	94.8	164.0	68.0	43.1	5.1	100.3	19.8	26.6	99.1	63.7	58.0	65.4	83.5	67.3	105.2	221.5	41.8	28.3	87.5	44.7	52.7	8.5	24.1	31.6	7.1	31.2	2.8	15.6	13.7	52.5
EMC6	205.4	172.3	128.6	129.1	197.6	142.8	203.1	188.8	171.6	175.6	140.0	156.3	244.7	116.1	148.1	125.4	149.6	171.5	178.6	137.9	199.8	178.7	160.8	154.1	226.2	105.5	183.2	205.5	176.9	165.6
EMC7	765.1	386.9	318.9	454.4	499.2	561.0	536.0	317.9	544.4	543.2	354.9	430.1	726.9	424.9	524.4	483.4	493.0	525.5	477.0	443.0	784.4	677.8	356.8	509.3	545.4	574.1	431.0	466.8	403.0	625.9
EMC8	161.1	106.6	82.8	134.1	155.9	91.4	156.0	89.6	102.1	173.4	155.3	129.6	150.2	109.2	131.6	154.3	120.1	118.1	96.0	123.5	159.3	174.7	94.4	136.5	134.9	131.5	91.0	146.4	112.6	117.7
EMC9	55.7	51.4	33.8	26.0	6.2	7.1	8.7	11.5	25.9	7.6	13.5	14.7	52.3	60.8	43.6	63.3	11.5	18.5	5.5	8.5	8.6	12.0	31.5	5.9	6.9	8.0	14.4	22.0	14.5	11.4
SVIL	283.1333333333333	162.63333333333335	242.30000000000004	190.70000000000002	211.53333333333333	228.16666666666666	299.46666666666664	294.8666666666667	164.06666666666666	259.0	216.9	191.30000000000004	191.9	260.2333333333333	148.6	222.6	248.73333333333335	153.5	211.9333333333333	196.0	125.66666666666667	104.60000000000001	212.5333333333333	101.13333333333334	136.03333333333333	174.83333333333334	165.33333333333334	136.83333333333331	101.96666666666665	123.76666666666667
NFYA	63.849999999999994	52.325	85.225	50.574999999999996	82.52499999999999	54.35	81.65	47.175	43.275	52.625	47.475	77.175	61.475	55.4	58.0	22.475	60.2	51.224999999999994	70.875	74.65	56.875	81.85	50.1	51.6	50.1	47.5	56.175	44.95	57.2	49.525000000000006
FAM46C	53.8	48.9	55.8	58.1	87.5	42.7	56.6	48.6	33.7	88.8	18.8	114.5	70.0	29.1	65.7	11.4	25.7	47.3	74.7	46.6	119.5	125.9	133.0	161.5	224.3	69.1	68.2	127.2	122.7	169.4
NFYB	109.93333333333334	126.5	97.96666666666665	92.23333333333333	96.23333333333335	131.0666666666667	98.43333333333334	69.83333333333333	98.23333333333333	105.13333333333333	103.7	94.2	78.63333333333334	99.46666666666665	77.33333333333333	102.7	88.7	95.59999999999998	105.73333333333335	114.83333333333333	60.666666666666664	68.36666666666666	92.63333333333333	63.03333333333333	54.23333333333333	86.26666666666665	77.46666666666665	68.06666666666666	107.23333333333333	53.1
NFYC	123.19999999999999	111.975	152.375	118.95	99.075	78.875	115.125	94.95000000000002	132.0	120.1	123.625	132.15	153.875	134.75	125.275	123.55000000000001	156.10000000000002	117.225	160.25	140.0	135.425	139.125	121.00000000000001	132.95	111.54999999999998	90.42500000000001	116.325	102.025	132.575	125.87500000000001
FAM46A	918.3	1758.5	3090.9	1150.5	836.6	1708.8	1318.2	1685.4	1195.6	1330.0	1638.9	2066.3	1253.2	1275.4	1228.8	748.7	965.2	1003.5	883.8	871.2	823.0	675.2	527.6	886.1	686.7	1600.8	600.2	983.0	743.9	960.5
ADAM3B /// ADAM3B	2.1	4.2	2.2	7.8	1.3	2.5	1.2	4.2	1.5	1.0	9.3	0.7	1.4	1.9	2.6	3.1	2.9	1.0	6.1	1.8	12.2	4.6	3.8	11.6	1.3	2.0	2.8	2.0	0.5	1.1
RSG1	51.6	45.7	53.7	31.5	30.4	53.3	28.8	51.6	53.3	60.9	49.7	37.7	45.2	49.8	44.6	21.8	41.6	78.5	37.3	64.5	12.3	42.4	46.1	53.9	78.2	58.5	58.3	69.4	68.3	48.0
SLURP1	10.2	7.9	7.5	10.5	9.8	10.4	10.4	11.4	8.3	12.9	12.8	8.0	22.9	21.0	17.0	41.9	21.3	7.3	23.9	15.5	28.8	6.2	4.8	14.4	8.1	22.7	8.6	8.2	10.6	8.2
SPCS3	465.90000000000003	239.65	233.2	365.65	340.15	390.65000000000003	329.85	326.8	262.25	261.9	366.0	334.55	318.7	303.0	330.1	365.45000000000005	339.2	416.55	357.79999999999995	310.85	638.3	450.3	436.1	735.55	586.4499999999999	686.15	366.65	642.4	498.3	625.25
SPCS2	1753.1	901.4	955.3	831.85	548.9	865.35	952.35	588.85	768.75	721.9	777.25	1207.75	952.75	1187.9499999999998	1272.8000000000002	1269.6	912.4499999999999	871.35	922.0	774.8	1365.0	1499.0	971.9000000000001	1253.95	1345.5500000000002	1180.3	856.55	1055.2	1033.9	1160.8000000000002
SPCS1	1023.2	1006.0	693.4	826.0	850.2	1117.7	941.9	696.9	972.3	797.4	760.7	1312.8	1339.3	1001.6	1186.4	1054.5	1301.1	1339.7	1046.8	906.2	1044.1	1052.1	944.4	1248.0	1668.2	1572.9	1199.8	1557.7	1198.6	1534.5
GSTA4	348.8	652.4	704.0	688.3	270.3	561.3	225.2	441.6	588.7	429.4	481.2	568.1	313.9	648.4	877.5	645.6	629.5	545.4	721.1	709.0	166.2	245.1	224.4	236.5	327.5	508.2	337.8	296.8	325.6	423.7
GSTA3	26.5	2.6	14.2	5.5	7.6	3.8	4.4	6.8	2.7	9.0	6.9	10.6	5.9	11.1	4.9	7.1	8.8	7.7	3.4	8.0	5.4	6.3	4.3	10.9	4.5	9.8	4.5	3.6	7.3	12.0
QPCT	34.5	25.8	24.7	35.1	8.1	9.7	1.4	7.8	28.7	5.0	27.9	20.4	35.7	12.8	13.7	5.3	19.7	17.6	8.6	3.5	130.3	135.8	108.5	85.8	63.7	5.3	50.5	68.5	47.9	73.7
GSTA1	65.2	67.9	86.10000000000001	65.6	63.5	72.95	82.05	72.95	48.949999999999996	96.0	91.3	77.0	81.25	65.8	65.7	65.85	61.3	65.75	65.05	134.85	89.15	78.0	67.55	62.8	83.15	81.0	65.25	42.900000000000006	79.65	48.1
LOC101927673 /// OTUB1	192.5	206.16666666666666	199.79999999999998	224.03333333333333	279.1333333333333	205.76666666666665	249.63333333333335	272.3666666666666	267.50000000000006	256.4	212.6	239.73333333333335	258.6666666666667	205.5666666666667	196.30000000000004	221.43333333333337	244.83333333333334	258.1666666666667	222.79999999999998	260.9666666666667	238.33333333333334	184.93333333333337	235.9	228.66666666666666	216.03333333333333	155.83333333333334	249.53333333333333	251.69999999999996	240.43333333333337	263.1666666666667
NUPL2	165.0	56.4	73.7	35.1	35.7	73.9	20.6	14.9	22.6	57.1	20.5	116.8	111.7	76.4	78.0	48.1	40.5	96.4	99.7	157.8	182.2	151.1	73.1	59.5	72.9	91.4	65.3	109.8	115.8	66.9
MEGF8	13.9	7.9	18.1	33.9	22.5	17.2	10.8	4.5	33.7	22.9	42.5	26.1	40.2	50.9	35.2	45.6	3.3	26.5	16.5	23.6	43.0	12.5	26.0	20.8	23.8	25.1	17.4	33.9	6.9	23.3
NUPL1	28.5	41.3	37.3	88.2	107.9	68.5	107.5	234.0	6.0	68.4	23.5	41.9	20.6	45.5	34.7	35.8	11.9	24.1	31.0	7.9	57.3	25.5	66.0	72.9	67.1	60.3	41.3	40.6	52.8	34.3
SIPA1	7.2	47.3	16.6	20.8	15.4	23.1	9.2	12.6	27.7	77.8	33.3	67.5	23.0	28.2	8.4	77.9	56.8	14.7	100.7	88.3	72.0	66.8	76.4	86.1	15.7	7.3	47.6	14.9	99.0	56.7
MEGF9	65.85	68.89999999999999	93.65	88.89999999999999	107.64999999999999	78.80000000000001	69.0	84.3	102.85	97.5	79.19999999999999	89.94999999999999	87.15	99.8	89.3	102.15	122.05	90.05	97.1	126.15	72.25	80.35	78.5	47.699999999999996	86.10000000000001	108.55	91.75	62.15	99.8	84.2
SPPL2B	10.65	52.9	42.35	57.150000000000006	62.45	44.35	49.1	71.35	62.95	52.9	36.9	45.0	45.75	53.85	43.150000000000006	51.949999999999996	57.800000000000004	31.3	48.6	54.8	47.1	44.8	38.050000000000004	41.0	37.75	41.3	53.6	36.150000000000006	52.15	36.85
PMCH	5.6	2.3	11.3	5.5	3.8	3.6	4.1	5.1	3.3	6.0	5.4	3.8	3.4	4.6	3.7	7.5	7.5	4.1	3.6	5.7	5.5	3.2	4.6	4.8	5.7	4.6	4.6	3.0	4.3	3.5
ROGDI	63.1	48.5	44.2	52.4	59.3	39.6	32.4	93.1	41.3	119.0	121.1	64.4	99.3	104.9	64.7	75.9	54.0	96.0	91.7	102.9	114.1	86.2	75.5	69.9	83.4	67.0	122.7	89.1	111.5	81.4
PAIP2B	73.6	57.8	120.3	21.0	50.0	12.2	15.0	14.7	44.9	24.1	44.7	21.8	34.8	63.8	18.3	15.0	76.5	55.3	55.3	90.9	51.1	80.1	52.6	21.0	80.5	98.3	53.6	74.3	44.5	70.4
FPGT	63.4	105.3	94.5	45.9	37.6	58.7	58.7	35.1	57.8	71.4	81.2	129.1	63.5	71.6	110.3	74.7	88.0	128.8	132.7	77.9	82.8	93.5	81.0	79.2	96.7	130.6	131.9	106.2	107.9	124.6
FPGS	142.5	131.2	135.2	223.7	349.9	92.4	425.5	322.8	292.0	295.1	127.8	216.7	157.5	145.2	128.1	142.6	234.0	291.0	215.6	183.5	168.7	130.5	206.9	141.8	260.5	82.4	288.5	352.8	193.6	286.4
GBAP1	156.5	184.8	50.2	175.1	8.3	16.3	17.9	28.4	205.9	28.5	134.3	146.1	154.2	183.8	71.3	122.0	73.4	100.6	193.0	67.2	113.5	63.4	100.5	123.1	26.0	95.9	23.1	110.5	130.8	173.3
POSTN	468.95	309.4	193.2	520.7	199.3	554.45	449.7	241.65	504.59999999999997	643.5500000000001	913.9499999999999	280.35	130.35000000000002	654.8000000000001	311.5	240.15	435.9	121.4	218.9	317.2	233.85	254.04999999999998	1501.0	518.0500000000001	695.1500000000001	533.0	2269.25	552.0	1476.8500000000001	268.2
DDI2 /// RSC1A1	42.9	47.1	57.7	25.8	58.9	41.8	30.3	37.8	38.3	51.9	38.3	39.4	18.8	27.1	32.5	37.8	5.2	30.0	38.0	60.6	46.9	27.0	55.6	34.0	33.5	22.8	12.7	5.1	35.3	19.7
TRPC4AP	54.4	99.2	91.0	85.7	97.7	75.4	98.6	84.5	125.5	87.3	102.8	175.3	116.1	82.3	71.6	75.3	124.5	108.6	99.4	105.0	85.8	63.3	114.6	92.7	99.7	64.5	66.1	98.4	126.4	101.2
EMCN	19.3	65.9	104.6	68.3	303.0	138.0	273.8	127.8	70.3	101.7	161.2	102.7	17.9	218.3	68.8	130.2	101.5	62.7	153.2	147.7	3.2	127.2	117.0	87.7	90.4	81.3	132.2	101.4	103.0	53.0
SPECC1L	209.4	125.2	137.7	142.6	97.5	85.4	99.9	130.8	102.6	130.9	208.9	136.9	149.1	134.0	82.7	161.1	125.0	85.4	127.3	170.8	158.8	116.2	168.9	148.6	59.3	97.7	101.4	69.1	125.4	65.5
TIMELESS	39.7	29.150000000000002	35.25	41.099999999999994	34.3	34.85	50.7	47.9	23.85	66.55	64.7	55.15	45.5	32.95	40.05	41.3	46.35	38.7	56.0	94.75	54.55	78.30000000000001	66.7	76.94999999999999	59.0	50.0	36.35	43.0	67.4	40.1
NUPR1	1726.1	1527.5	1580.8	1611.9	854.1	458.7	1081.3	712.7	1000.1	838.4	1227.0	1772.1	1796.4	1288.1	1307.6	1135.1	1111.5	1090.6	1075.4	721.2	926.9	857.7	656.4	565.5	522.6	603.4	385.2	535.8	486.3	786.2
PMEL	58.9	59.7	58.9	59.5	39.8	59.3	100.5	101.0	44.4	85.2	48.5	65.0	62.9	58.5	53.1	31.4	11.9	49.0	58.8	100.8	64.2	67.7	54.6	77.4	58.4	58.0	41.4	48.8	61.5	37.1
ISYNA1	38.5	41.6	48.4	69.8	68.9	38.0	52.4	82.6	75.9	98.9	70.9	53.2	68.4	87.2	57.7	73.6	65.1	40.0	106.9	73.7	71.4	38.0	64.1	49.7	25.3	14.5	36.1	28.5	67.0	43.7
LOC101060747 /// PDPK1	76.95	122.25	121.80000000000001	90.35000000000001	120.44999999999999	88.6	115.60000000000001	136.4	121.1	107.44999999999999	144.55	120.14999999999999	186.39999999999998	82.5	81.65	68.1	67.7	100.60000000000001	123.3	138.5	101.8	88.05	148.55	86.1	125.95	114.10000000000001	126.2	119.2	124.65	101.7
ZNF43 /// ZNF729	179.0	54.1	84.8	45.6	52.9	107.4	69.6	28.5	117.5	67.4	147.1	84.2	256.7	100.2	114.6	113.9	110.2	99.8	136.8	81.8	189.9	144.7	84.6	95.4	87.1	124.1	89.5	65.8	64.1	96.1
GSTCD	20.9	14.1	38.8	6.4	21.7	68.7	45.7	32.5	21.2	55.1	52.8	29.5	26.8	25.5	11.6	59.4	67.4	6.6	49.5	39.2	27.3	23.0	38.9	32.7	26.8	19.0	21.1	4.5	63.1	14.3
AL928768.3 /// Ig alpha 1-[alpha]2m /// IGH	27.6	26.4	26.3	35.3	26.3	20.6	39.4	24.3	28.8	36.6	27.7	18.9	48.6	28.2	64.5	21.6	45.5	35.9	44.3	65.2	72.2	75.4	30.6	122.0	166.2	68.9	49.6	98.1	30.4	151.1
CLEC16A	87.4	94.8	102.5	135.2	131.7	65.8	88.0	116.5	112.4	174.0	131.1	102.5	133.4	119.6	73.8	95.0	78.2	108.4	120.6	129.5	112.0	105.4	123.6	128.3	114.0	102.2	119.4	118.9	114.3	111.2
PMF1	136.9	107.5	78.4	149.7	132.4	88.8	127.9	153.6	99.5	132.3	114.4	86.3	149.8	111.4	80.2	159.5	142.5	107.2	127.8	150.8	129.4	126.0	91.4	128.3	98.6	93.7	114.3	151.2	131.8	104.5
CAMSAP1	55.74000000000001	50.36	58.38000000000001	47.55999999999999	52.3	62.56	36.62	35.82000000000001	52.40000000000001	51.94000000000001	82.32	61.61999999999999	78.42	72.67999999999999	59.58	78.6	61.96	66.62	64.10000000000001	83.23999999999998	61.4	65.4	65.55999999999999	57.160000000000004	54.5	68.85999999999999	70.82	46.78000000000001	77.32	47.16000000000001
CAMSAP2	115.73333333333333	262.73333333333335	176.66666666666666	193.0666666666667	125.43333333333334	128.16666666666666	118.8	159.13333333333333	124.26666666666667	133.36666666666667	179.46666666666667	133.1	99.96666666666668	191.20000000000002	129.33333333333334	235.66666666666666	146.03333333333333	98.73333333333333	155.46666666666667	125.7	75.56666666666666	76.66666666666667	125.73333333333335	118.53333333333335	91.63333333333334	113.63333333333333	108.86666666666667	87.93333333333334	132.13333333333335	78.89999999999999
FAM21C /// LOC101930591	522.0	408.9	399.4	403.0	342.3	460.4	317.4	342.5	421.3	559.9	298.2	398.3	391.3	470.4	449.7	518.0	436.7	462.9	398.5	436.8	467.9	645.4	462.1	477.8	415.5	552.8	452.3	424.7	552.8	328.9
EMG1	409.5	245.8	178.5	169.4	158.3	127.6	313.6	198.3	192.0	273.4	181.8	169.5	139.8	155.7	151.0	184.7	158.9	177.2	195.4	175.9	229.9	188.8	232.5	170.9	152.5	213.5	169.6	220.0	208.5	223.7
NPC1L1	4.1	8.3	4.5	8.7	4.7	11.1	15.3	51.1	10.7	15.8	13.0	4.9	9.6	12.1	6.7	9.3	11.8	9.5	10.7	18.7	7.7	10.9	10.7	11.2	12.0	17.8	9.0	24.3	12.7	16.5
TASP1	265.7	157.7	142.6	113.8	120.8	266.2	128.3	87.9	102.8	176.0	129.5	146.5	166.7	95.0	139.3	105.3	166.4	150.7	83.2	128.7	159.4	137.7	64.4	102.2	61.6	178.1	64.1	89.3	68.0	82.7
AMELX	20.1	16.8	36.0	20.6	10.1	8.6	8.7	21.3	6.0	26.5	32.4	8.7	16.6	21.5	9.0	3.1	13.6	5.5	21.7	31.6	6.4	20.1	26.5	22.1	23.8	34.5	4.5	3.9	9.7	11.8
AMELY	13.0	26.4	33.9	34.1	22.6	16.5	4.7	54.2	29.7	40.7	2.9	31.6	38.2	25.4	38.3	34.8	21.3	36.6	30.1	65.8	19.3	44.0	30.1	9.9	38.6	20.1	42.9	21.2	9.6	24.8
DAK	16.0	6.8	18.7	14.0	6.2	3.6	12.1	14.5	40.6	36.3	7.6	49.3	33.0	12.9	26.8	24.1	8.5	25.7	22.3	37.4	29.2	32.4	22.1	7.8	19.2	6.7	31.6	31.7	14.1	30.4
DIAPH1	111.0	241.4333333333333	182.26666666666665	224.33333333333334	210.26666666666668	187.0	162.36666666666665	238.83333333333334	199.5	199.46666666666667	180.9333333333333	138.06666666666666	146.46666666666667	93.80000000000001	125.5	214.5	163.13333333333335	199.63333333333333	200.1	202.66666666666666	219.20000000000002	197.70000000000002	135.23333333333335	191.5	276.9666666666667	177.16666666666666	236.63333333333335	230.70000000000002	155.06666666666666	192.36666666666665
DIAPH2	195.23333333333335	329.6333333333334	413.9333333333334	272.1	203.23333333333335	280.9666666666667	141.13333333333333	157.9	296.7	170.66666666666666	162.23333333333335	132.4	93.06666666666666	171.79999999999998	155.83333333333334	204.76666666666668	104.19999999999999	110.16666666666667	140.63333333333335	139.83333333333334	90.06666666666666	116.39999999999999	131.53333333333333	136.56666666666666	103.36666666666666	138.73333333333332	98.5	104.5	108.03333333333335	99.73333333333333
DAP	216.4	242.3	247.5	519.5	112.0	128.7	253.9	369.1	436.6	167.0	206.6	381.6	420.3	458.1	353.9	389.1	373.2	421.2	345.9	205.2	231.7	125.0	194.1	292.4	388.9	194.5	367.0	330.1	212.3	541.9
DAO	87.8	70.6	102.9	44.8	106.3	71.7	118.5	83.5	67.4	105.9	132.3	63.1	96.4	76.3	77.5	99.7	107.1	74.5	65.9	118.4	111.0	134.7	86.4	79.8	100.2	95.2	97.4	69.8	96.0	98.2
DIAPH3	2.4	7.4	2.6	3.3	4.4	22.6	20.9	13.7	4.3	6.9	4.2	3.8	11.9	4.4	2.1	2.4	5.7	3.6	14.2	17.9	10.1	3.7	10.2	1.8	7.2	2.6	5.4	2.7	17.9	8.4
RP11-217B7.2	5.8	8.2	9.1	10.6	11.4	6.7	11.5	19.2	6.9	15.1	11.0	6.7	9.1	7.2	8.0	8.7	7.9	8.8	10.2	13.3	9.6	7.8	10.9	18.6	7.1	14.6	6.9	7.7	13.5	6.5
PXMP2	90.1	110.3	134.9	99.0	82.8	54.5	102.9	26.5	115.7	97.4	59.8	74.2	56.8	88.1	103.3	66.8	73.0	83.5	68.7	91.4	50.6	65.7	47.4	31.2	32.0	78.2	59.7	69.2	54.9	26.0
PXMP4	187.7	161.6	204.6	168.3	177.4	178.2	231.9	223.8	199.3	249.5	182.6	187.5	231.6	191.8	193.8	199.9	240.5	243.4	253.8	285.1	210.9	189.8	196.9	175.3	262.9	240.9	256.7	223.8	258.4	208.1
SKIV2L	154.5	196.4	211.3	238.4	260.7	133.6	196.2	214.2	272.0	279.9	246.2	216.8	210.3	174.1	206.9	226.8	250.0	250.0	266.1	261.5	234.1	200.0	198.7	216.1	255.6	160.6	193.7	253.2	305.5	284.4
LOC101929304 /// SNX29	1.6	4.6	12.4	12.5	6.4	8.5	10.3	12.7	3.3	24.0	11.8	8.6	12.8	7.7	11.4	12.1	4.4	5.7	14.8	20.5	14.3	13.1	6.9	7.3	7.1	7.9	9.1	12.2	19.7	7.2
C3orf27	4.4	4.8	5.5	4.4	2.8	3.6	3.2	6.5	2.9	6.1	5.3	3.6	4.4	4.7	7.0	5.2	4.3	2.8	4.2	6.0	3.6	6.4	5.2	4.5	3.8	4.0	3.4	3.3	4.7	3.4
COLGALT2	260.0	150.8	202.5	124.2	150.0	103.6	91.9	97.0	117.7	271.5	89.5	132.9	139.9	118.5	91.8	197.3	200.7	145.1	107.7	114.1	155.3	68.8	99.2	62.5	115.5	121.5	96.9	64.1	129.1	120.1
DBI	1343.1000000000001	701.5	774.4	1331.7	572.8666666666667	674.6	967.7333333333335	505.06666666666666	907.4333333333334	798.0	894.0	1064.2	480.3333333333333	896.6	827.4333333333334	928.3000000000001	867.9333333333334	1112.4333333333334	658.3666666666667	498.0	581.6666666666666	1427.6666666666667	954.7333333333332	864.1333333333333	1243.8999999999999	844.0666666666666	1046.5666666666666	1041.7666666666667	1020.0333333333334	1123.8999999999999
DBH	11.9	4.6	10.9	5.7	6.1	6.8	4.6	12.3	5.6	6.7	8.2	2.9	8.0	6.7	6.1	4.6	9.9	10.9	7.4	5.4	8.4	5.5	6.3	8.6	11.2	8.2	6.2	8.6	8.0	9.1
DBP	41.400000000000006	34.2	54.75	50.25	42.1	50.9	32.35	42.45	14.5	44.1	90.65	112.85	98.4	37.800000000000004	34.7	51.050000000000004	47.7	35.9	210.65	79.2	35.0	34.8	66.7	47.7	35.099999999999994	45.45	69.15	51.65	60.900000000000006	90.55
DBT	230.97500000000002	225.45	232.45000000000002	213.575	315.5	269.125	217.075	304.55	223.4	254.575	292.05	183.225	174.17499999999998	241.65	147.025	136.04999999999998	141.1	162.6	147.77499999999998	391.825	255.05	271.625	291.02500000000003	281.575	147.925	177.675	142.225	163.1	212.5	129.1
PRIM2 /// PRIM2B	27.5	20.650000000000002	30.900000000000002	18.9	5.4	10.75	7.75	3.25	11.3	25.9	29.9	33.25	23.150000000000002	18.3	26.5	15.6	23.5	11.85	26.05	28.5	29.8	35.65	26.849999999999998	18.45	11.05	5.5	19.75	2.6500000000000004	27.349999999999998	3.45
COLGALT1	321.3	262.0	297.3	461.0	226.4	111.6	289.0	327.1	235.8	374.7	609.9	339.0	660.0	346.4	236.4	518.2	554.4	570.3	491.7	445.4	375.2	271.6	550.4	495.1	491.3	303.2	503.4	593.9	698.7	634.0
HIST1H4A /// HIST1H4B /// HIST1H4C /// HIST1H4D /// HIST1H4E /// HIST1H4F /// HIST1H4H /// HIST1H4I /// HIST1H4J /// HIST1H4K /// HIST1H4L /// HIST2H4A /// HIST2H4B /// HIST4H4	36.88000000000001	53.2	66.72	51.3	40.64	41.8	57.59999999999999	56.779999999999994	45.4	65.24000000000001	55.5	34.36	32.519999999999996	46.279999999999994	36.9	49.06	22.240000000000002	36.0	40.800000000000004	63.67999999999999	50.540000000000006	39.1	47.18	37.83999999999999	47.58	68.17999999999999	41.36	40.5	44.16	31.4
CSH1 /// CSHL1 /// GH1 /// GH2	6.300000000000001	7.1499999999999995	9.2	5.85	5.699999999999999	6.15	7.6499999999999995	10.9	7.050000000000001	9.45	7.6	6.5	6.5	9.45	7.2	6.25	7.0	6.45	5.85	9.2	8.45	6.1	8.05	8.7	10.1	8.2	10.0	8.549999999999999	6.3999999999999995	5.9
DCC	28.2	37.6	8.0	45.6	35.8	30.0	34.6	63.5	16.2	42.7	56.9	4.9	30.6	29.6	34.4	31.9	41.0	36.2	31.7	36.6	45.1	45.5	36.6	44.2	63.2	52.9	14.6	43.2	58.7	43.6
OXSR1	187.5	254.3	261.2	280.6	203.6	174.2	219.1	268.2	210.4	225.2	162.0	188.2	111.6	232.7	192.6	184.5	178.2	137.4	165.6	135.2	82.0	203.5	229.1	156.9	164.5	156.0	157.4	152.0	132.6	149.5
C3orf36	2.0	5.1	15.1	5.7	1.8	2.6	8.2	3.4	1.9	9.2	14.4	26.3	4.7	35.4	24.6	16.1	3.3	9.8	10.3	16.9	10.2	3.0	2.4	9.1	5.0	4.6	2.4	2.1	13.3	2.2
DCK	100.4	62.4	59.4	42.3	45.2	124.7	44.5	22.2	74.5	53.9	70.8	95.3	151.5	87.6	86.4	64.5	83.6	142.8	105.1	96.4	180.9	216.7	95.5	82.5	168.4	190.5	124.4	157.1	133.4	140.0
DCN	9146.95	7040.299999999999	9386.65	4703.9	3574.725	4534.475	5124.674999999999	4693.299999999999	4195.2	3607.8500000000004	4456.725	4332.4	1541.0	7211.575	5587.15	7294.675	5211.9	3398.375	3175.175	3542.25	4812.425	3974.95	4413.125	3858.7249999999995	3239.325	3036.05	3266.1749999999997	3085.9	3399.65	2897.875
ZAP70	9.6	21.6	36.1	7.8	18.2	15.4	8.0	15.3	2.3	4.0	20.3	6.7	27.3	6.9	3.3	7.9	5.2	8.9	7.5	19.3	57.1	64.1	30.1	28.6	44.3	23.8	30.3	52.0	54.0	15.9
DCT	25.0	45.25	44.975	32.875	37.224999999999994	35.9	49.324999999999996	49.0	38.725	64.825	43.75	37.55	40.574999999999996	32.849999999999994	36.45	42.975	42.65	33.724999999999994	35.325	59.775	39.475	40.475	35.425	30.4	40.125	38.275	34.47500000000001	26.25	41.875	29.924999999999997
CGB /// CGB1 /// CGB5 /// CGB7 /// CGB8	4.1	1.7	4.5	11.8	2.6	4.2	4.1	7.8	2.6	3.3	4.1	2.4	3.2	1.9	1.7	2.4	2.6	2.4	2.1	6.6	2.1	3.4	3.7	5.4	3.6	2.8	4.9	5.1	4.8	4.7
DCX	17.95	14.85	19.1	28.5	16.35	18.55	28.3	31.15	17.4	29.2	20.45	21.0	18.7	21.7	23.15	22.0	28.3	25.95	20.400000000000002	38.0	21.849999999999998	26.3	27.400000000000002	27.2	20.950000000000003	27.55	22.849999999999998	25.85	17.1	17.85
DNASE2	232.05	196.5	261.0	191.64999999999998	196.4	181.35000000000002	210.45	180.35000000000002	346.8	303.95000000000005	223.10000000000002	360.4	281.75	255.75	297.45	346.3	362.15	541.8	484.0	332.55	266.59999999999997	284.8	255.7	276.45	366.65000000000003	261.34999999999997	361.25	327.95	409.85	423.2
DNASE1	3.0	2.1	6.1	3.7	3.4	2.4	3.7	4.5	2.6	3.9	5.5	3.4	3.3	3.2	3.7	3.8	3.7	3.1	3.4	4.9	5.4	2.8	3.1	4.1	4.0	3.3	4.6	3.7	2.9	4.6
DDC	4.15	4.6	18.8	7.35	3.3	2.5999999999999996	4.75	6.0	3.0999999999999996	8.35	4.35	4.35	3.7	4.75	3.55	26.9	3.85	3.4000000000000004	1.95	6.3999999999999995	5.55	7.65	3.3499999999999996	3.9499999999999997	3.25	3.95	3.0	2.6500000000000004	3.65	3.0
RGPD3 /// RGPD4 /// RGPD5 /// RGPD6 /// RGPD8	237.79999999999998	453.6666666666667	326.3333333333333	380.3666666666666	497.09999999999997	544.0666666666666	262.46666666666664	569.8666666666667	321.1666666666667	228.26666666666668	249.1	242.6	186.33333333333337	216.63333333333333	199.10000000000002	245.6	281.6666666666667	278.2	271.8	215.83333333333334	109.39999999999999	231.5666666666667	169.2	229.6	166.73333333333332	250.03333333333333	204.29999999999998	182.26666666666665	229.30000000000004	174.6
DDO	9.45	5.7	8.45	8.0	11.450000000000001	8.9	7.1	9.7	17.5	9.75	7.55	27.85	47.599999999999994	12.3	31.400000000000002	17.45	14.4	12.0	13.25	16.05	20.9	14.0	8.95	7.15	10.9	15.6	9.05	23.049999999999997	10.7	7.8500000000000005
DDN	7.5	7.3	4.4	14.1	13.5	9.5	9.5	13.2	4.4	11.9	20.0	6.1	15.7	9.4	12.7	13.8	5.9	4.9	11.6	17.7	15.8	5.0	17.9	20.9	10.3	31.1	9.0	5.9	12.0	11.4
PDE11A	22.6	31.5	46.3	54.1	14.7	12.1	16.8	17.5	29.9	32.1	46.1	22.5	7.2	15.2	29.9	47.1	48.0	13.0	42.0	82.2	66.3	43.9	39.5	63.4	53.2	42.5	39.3	39.8	55.0	36.5
RPS6KC1	85.1	73.5	107.0	93.5	101.0	110.0	80.0	107.8	90.9	151.8	122.2	110.0	52.0	106.7	90.1	125.8	88.7	98.1	97.1	147.2	40.8	88.2	124.7	138.1	96.0	98.1	97.1	88.0	179.3	99.2
TYW1	257.9	372.3	495.8	266.7	328.7	257.1	327.4	340.7	251.7	345.4	243.4	255.7	191.8	263.7	340.5	319.7	372.1	318.4	446.8	435.5	274.9	272.2	156.9	245.0	280.4	351.9	243.0	365.4	257.3	306.7
PDSS2	73.0	42.8	63.7	80.0	61.9	43.4	35.5	49.0	48.7	73.6	81.1	67.1	46.3	94.1	53.5	70.5	59.4	64.1	55.6	72.7	76.5	77.9	111.5	86.2	40.7	99.3	43.1	50.9	37.6	64.6
PDSS1	65.0	54.9	51.3	56.8	52.0	51.0	98.6	38.1	49.5	83.0	65.1	61.8	52.4	48.9	52.6	50.1	66.9	74.1	60.5	76.0	72.6	69.8	69.4	84.9	86.5	70.1	51.2	44.4	64.9	67.5
ATXN8OS	22.6	8.9	77.3	85.2	11.0	14.3	43.7	135.7	13.2	66.2	16.2	77.1	10.2	93.4	48.3	96.9	14.3	11.1	71.7	84.4	89.7	42.7	89.6	96.3	58.4	45.6	12.6	36.8	74.1	33.8
ATP13A1	113.4	164.9	164.1	181.6	170.5	84.2	138.4	181.4	213.4	163.1	180.4	182.8	187.0	186.3	165.2	200.4	216.8	212.9	190.7	139.1	151.5	129.2	139.3	216.0	216.3	134.2	200.7	202.3	214.3	196.7
C3orf52	6.6	2.4	15.8	26.3	13.3	5.7	6.6	54.5	1.5	16.0	6.3	30.6	2.6	5.2	4.7	1.9	3.4	2.7	12.2	18.5	15.0	14.5	4.8	6.0	6.4	5.9	5.5	6.1	4.2	4.3
DEK	586.5	943.7	423.0	493.7	905.7	834.4	475.8	805.7	611.5	466.8	374.6	409.2	540.1	542.4	558.7	700.2	346.5	486.9	362.9	381.9	663.2	580.0	636.6	523.8	240.9	644.5	604.2	385.3	462.5	452.7
ITGB6 /// LOC100505984	12.25	8.35	19.4	4.65	5.15	5.949999999999999	9.5	10.1	7.1499999999999995	27.950000000000003	21.7	11.0	16.15	5.05	17.299999999999997	3.95	7.1	5.1499999999999995	8.2	29.3	6.0	17.95	17.45	9.35	6.25	5.0	4.5	4.3	17.6	4.9
PDE10A	34.6	29.200000000000003	37.06666666666666	34.233333333333334	40.53333333333333	37.9	41.9	32.733333333333334	29.500000000000004	45.13333333333333	49.53333333333333	31.7	24.166666666666668	45.099999999999994	39.06666666666667	55.53333333333333	36.300000000000004	30.666666666666668	32.53333333333333	43.56666666666666	36.6	35.96666666666666	39.86666666666667	32.53333333333334	35.733333333333334	36.800000000000004	79.86666666666667	18.3	45.43333333333333	31.099999999999994
DES	31.05	27.849999999999998	16.7	29.75	30.4	16.2	28.200000000000003	48.95	21.95	70.0	5.35	10.7	37.150000000000006	19.4	28.1	27.9	31.25	10.200000000000001	15.899999999999999	24.0	18.0	16.8	321.40000000000003	21.049999999999997	18.0	16.25	18.150000000000002	20.95	13.0	16.15
RPS6KB1	54.6	92.55	79.95	48.900000000000006	69.65	96.5	63.75	52.85	61.5	62.5	44.1	37.1	52.55	25.6	55.9	30.15	43.35	26.65	28.3	32.4	36.1	71.25	58.2	47.75	55.199999999999996	43.85	36.15	41.6	39.85	35.1
RPS6KB2	50.6	71.1	54.8	53.0	52.8	48.2	40.6	24.7	22.5	69.5	38.4	41.8	71.7	62.7	44.2	55.1	58.0	58.3	39.2	53.8	61.7	53.9	36.0	91.2	30.4	30.8	44.9	58.2	61.3	50.6
ATP13A2	2.2	5.0	4.1	6.4	6.2	3.9	4.1	8.2	4.5	9.6	16.2	13.2	8.1	11.9	9.6	7.3	29.9	8.3	32.2	10.7	4.4	2.9	30.1	6.5	7.8	5.2	9.0	8.4	26.7	12.4
ATP13A3	110.5	92.25	35.95	82.25	121.75	96.65	150.70000000000002	146.85	39.75	56.599999999999994	56.35	77.75	49.75	55.0	68.45	55.099999999999994	73.3	73.30000000000001	59.3	70.9	98.2	80.15	105.15	74.05	112.7	86.80000000000001	118.64999999999999	111.30000000000001	88.2	83.7
MDC1	51.85	51.85	90.05	74.2	106.2	115.35	60.4	118.4	79.8	78.3	85.4	65.95	66.7	47.3	72.9	47.55	102.80000000000001	57.6	68.7	63.35	35.4	46.4	49.15	65.4	64.9	84.75	59.95	79.85000000000001	68.60000000000001	50.4
SCAMP5	60.8	91.5	108.1	103.8	108.4	105.9	137.6	110.1	101.7	176.4	121.8	95.8	101.0	93.1	101.2	120.4	122.2	150.2	147.4	227.3	140.7	121.3	80.8	136.3	131.5	116.7	159.6	148.0	145.2	120.7
SCAMP4	36.6	74.2	57.2	60.4	60.7	30.5	87.4	110.4	145.5	93.4	65.2	80.4	67.8	65.8	38.5	39.4	135.8	111.2	54.6	23.7	57.6	43.2	87.8	58.6	91.6	31.7	141.6	110.1	36.8	69.0
CYP2D6	43.0	12.0	14.05	12.7	25.15	19.8	20.950000000000003	23.9	14.350000000000001	49.15	20.0	52.55	54.75	17.0	23.8	35.7	19.65	19.25	26.3	31.900000000000002	30.65	46.4	43.8	43.1	23.85	19.9	11.65	17.3	20.900000000000002	20.1
NGDN	173.4	145.35	175.45	156.9	201.3	177.65	268.8	228.5	127.45	201.75	199.95000000000002	178.55	55.550000000000004	139.75	118.7	190.65	109.5	133.6	167.29999999999998	178.04999999999998	70.7	173.25	76.2	126.80000000000001	168.95000000000002	221.70000000000002	140.39999999999998	113.7	184.8	157.60000000000002
SCAMP1	122.0	145.04	139.26000000000002	110.02000000000001	91.76	153.74000000000004	92.36	98.28	115.58	118.14000000000001	141.8	149.12	113.83999999999999	127.44000000000001	152.07999999999998	141.14000000000001	125.8	108.42	122.7	125.17999999999999	95.73999999999998	115.18000000000002	120.73999999999998	94.58	103.66000000000001	123.8	100.98	80.36	101.84	80.62
EML1	143.3	163.6	202.2	187.2	278.05	462.55	74.75	227.95	147.55	156.05	335.29999999999995	380.15000000000003	554.2	278.9	333.15	393.8	354.5	316.95	490.95000000000005	396.79999999999995	209.4	190.54999999999998	103.3	130.4	135.65	347.15	177.3	152.8	101.05	155.55
HSPG2	125.64999999999999	171.95	221.70000000000002	198.3	266.35	108.65	237.0	391.75	285.9	131.65	546.85	337.35	202.15	427.55	316.45000000000005	223.9	473.5	316.25	405.9	486.59999999999997	84.0	86.5	388.40000000000003	252.95000000000002	295.15000000000003	183.85	457.1	403.6	311.05	227.85
EML2	24.53333333333333	34.666666666666664	69.16666666666667	33.233333333333334	39.4	27.066666666666666	46.63333333333333	68.03333333333335	51.76666666666667	52.866666666666674	42.56666666666667	47.166666666666664	69.60000000000001	40.73333333333333	33.53333333333333	26.233333333333334	58.53333333333333	47.43333333333334	48.23333333333333	43.29999999999999	47.0	45.4	39.166666666666664	38.53333333333333	40.86666666666667	41.766666666666666	38.233333333333334	51.96666666666667	74.46666666666667	28.7
SCAMP3	296.7	269.6	254.0	305.0	248.8	182.9	297.8	221.4	250.7	282.1	212.2	388.7	350.9	328.8	384.5	283.7	278.3	267.1	315.4	270.8	380.0	302.2	279.0	372.8	300.8	281.6	302.0	327.2	247.1	279.2
EML3	83.23333333333333	116.3	127.10000000000001	182.16666666666666	240.20000000000002	54.76666666666667	219.5	220.33333333333334	167.36666666666667	168.43333333333337	179.5	103.8	134.03333333333333	106.83333333333333	96.66666666666667	116.16666666666667	251.96666666666667	187.76666666666665	170.16666666666666	152.56666666666666	89.93333333333334	84.7	165.96666666666667	121.33333333333333	97.2	59.03333333333334	125.83333333333333	164.6	182.79999999999998	151.9
SCAMP2	247.0	316.1	273.8	302.1	321.7	209.8	314.1	302.0	305.4	416.4	322.5	480.6	395.0	356.0	380.5	368.5	349.2	503.9	384.8	385.6	318.2	328.1	427.4	313.7	566.6	253.1	476.1	400.3	497.9	451.2
EML4	50.3	39.3	31.8	35.5	75.2	88.9	73.1	59.4	46.8	90.1	66.8	112.7	24.7	72.0	99.9	73.7	75.7	107.8	96.8	114.7	69.6	103.9	119.9	97.8	82.3	75.7	121.0	74.7	146.9	65.3
RP11-403P17.4	245.9	247.9	313.4	439.1	309.3	293.8	299.5	509.4	248.8	247.2	483.5	188.6	263.6	211.7	139.3	48.6	302.2	160.3	151.3	504.2	300.5	342.0	248.3	420.5	183.5	245.8	174.0	192.4	262.2	143.7
AR	48.849999999999994	37.55	65.55	45.849999999999994	79.35	82.45	62.75	68.1	91.9	110.55	81.45	63.0	44.0	35.0	52.5	48.25	38.35	60.5	58.2	114.0	35.2	40.4	58.2	25.1	29.65	72.80000000000001	39.2	38.6	46.85	36.45
PRKAR1B	18.95	18.65	28.85	28.9	31.65	34.0	56.7	60.25	41.6	44.0	43.7	21.5	49.5	24.099999999999998	21.5	36.150000000000006	37.6	31.700000000000003	31.650000000000002	41.0	21.85	23.0	37.699999999999996	29.45	43.65	30.55	34.05	28.35	45.9	13.45
PRKAR1A	1085.2	986.1	850.1666666666666	715.3333333333334	658.3000000000001	1019.0	781.4333333333334	552.3666666666667	972.7333333333332	571.5333333333333	600.6999999999999	922.6333333333333	989.7666666666668	801.1666666666666	1119.1666666666667	1109.0	1041.3666666666666	892.0	735.1666666666666	649.5333333333333	1122.8	1092.0	759.6666666666666	837.7666666666668	818.6666666666666	907.9	871.5	607.6	635.6666666666666	737.6666666666666
CYP2E1	18.266666666666666	29.0	15.533333333333333	26.366666666666664	22.333333333333332	19.73333333333333	10.699999999999998	12.0	12.366666666666667	14.633333333333333	26.566666666666666	10.333333333333334	29.7	19.766666666666666	10.9	9.866666666666667	13.333333333333334	12.133333333333333	18.333333333333332	36.3	13.133333333333333	23.96666666666667	16.666666666666668	23.5	9.0	8.866666666666665	11.566666666666668	22.933333333333334	18.566666666666666	10.433333333333334
RBCK1	140.7	202.2	174.1	162.1	133.1	235.65	222.75	172.2	190.70000000000002	168.9	188.89999999999998	167.85	195.39999999999998	196.05	171.35	185.60000000000002	212.20000000000002	168.2	155.7	201.05	195.55	221.1	194.05	193.8	223.75	224.35	170.95	183.2	172.1	218.85000000000002
SNORA21	5.5	15.0	15.0	94.3	34.3	26.3	38.3	12.4	26.0	30.4	11.0	2.5	7.3	6.8	4.5	2.8	3.0	6.8	13.6	5.6	9.2	20.8	7.0	3.4	3.5	4.3	32.3	7.2	38.4	4.7
CGGBP1	350.2	487.2	481.8	300.8	502.0	399.7	497.9	449.7	283.1	457.4	347.5	330.6	350.9	320.8	378.7	383.8	221.5	291.7	280.0	357.6	340.5	439.7	424.7	409.3	309.2	393.0	323.9	360.5	332.5	286.5
ACTL7A	5.6	6.0	21.4	7.1	5.6	7.6	8.2	10.8	4.3	9.6	6.4	6.0	3.9	12.0	7.2	6.8	7.6	6.1	5.5	7.1	7.4	9.0	4.0	5.0	7.3	4.8	4.5	7.2	5.4	3.1
SHOX2	59.46666666666667	94.66666666666667	79.76666666666667	38.666666666666664	56.9	99.36666666666667	29.733333333333334	80.93333333333332	82.96666666666665	50.833333333333336	80.2	56.5	56.43333333333334	77.36666666666666	54.133333333333326	56.23333333333333	43.333333333333336	37.666666666666664	54.46666666666666	65.3	49.76666666666667	17.26666666666667	29.0	22.066666666666666	34.0	30.5	57.26666666666667	40.1	91.10000000000001	39.333333333333336
ACTL7B	8.7	20.2	18.2	5.3	6.4	5.6	5.3	12.4	6.1	7.0	10.7	5.2	6.7	4.8	6.3	9.7	13.1	6.8	17.8	15.9	8.4	5.2	24.4	3.8	7.2	6.5	20.6	6.3	9.8	5.0
FPR1	616.5	83.65	132.3	259.84999999999997	77.9	38.05	98.85	54.5	161.75	138.64999999999998	77.45	40.2	55.4	72.8	133.95	196.2	93.3	177.25	114.2	108.95	474.59999999999997	309.45	206.1	348.70000000000005	231.25	214.9	130.9	237.9	142.0	515.2
FPR3	441.0	176.5	114.5	80.6	88.9	92.9	103.2	27.0	134.7	150.6	152.7	838.2	75.0	279.2	527.0	607.5	328.0	515.0	299.6	348.2	772.0	959.3	411.0	402.2	332.7	154.9	357.6	191.2	327.4	282.1
FPR2	42.900000000000006	10.75	33.3	33.25	24.4	6.05	22.7	9.05	12.600000000000001	50.400000000000006	28.849999999999998	28.0	16.45	15.3	11.05	30.0	26.299999999999997	27.6	31.1	31.049999999999997	88.35	31.75	72.95	29.049999999999997	37.9	19.200000000000003	17.299999999999997	19.55	34.55	36.25
AAAS	9.5	60.3	19.4	53.5	21.2	9.8	23.9	17.6	27.8	30.9	52.2	97.5	64.0	63.2	9.2	24.0	25.5	25.1	98.4	93.9	23.5	13.5	47.2	35.0	15.9	10.8	22.2	77.2	44.2	57.0
FLJ11710	29.7	34.5	25.1	54.2	4.5	13.2	8.7	14.9	28.0	70.7	70.0	7.4	38.2	32.7	31.7	6.2	7.6	6.1	40.0	39.7	43.4	23.5	33.0	58.5	21.2	12.0	8.8	14.6	25.1	31.5
C2	251.5	271.4	242.8	264.1	133.2	132.1	235.4	75.7	357.2	270.7	525.5	584.9	513.6	470.5	427.1	475.8	602.3	827.3	483.5	397.6	381.9	411.0	516.3	596.2	762.6	260.7	733.3	657.6	705.6	442.1
DYNC2LI1	61.5	94.85	123.5	76.55000000000001	46.8	97.19999999999999	14.05	40.05	95.65	43.5	107.75	76.15	68.9	84.65	85.0	85.9	69.19999999999999	69.25	95.94999999999999	63.65	48.7	52.650000000000006	31.1	47.95	21.85	76.85	28.25	35.25	35.8	32.25
C3	1339.6	519.6	2029.3	1283.9	1142.3	1251.2	1574.2	1648.5	860.1	1548.2	790.3	580.0	457.3	850.0	624.0	712.0	874.0	738.2	857.2	891.1	584.6	757.6	1859.6	921.0	932.6	855.5	935.9	1352.4	996.6	726.6
C5	25.0	50.2	94.2	42.9	9.2	55.5	31.8	69.4	50.5	50.0	71.5	62.6	32.9	23.4	51.0	37.2	66.4	42.5	64.2	101.6	28.4	39.1	36.5	40.6	39.8	53.5	28.7	11.1	61.5	38.0
GRIN2A	57.8	23.2	21.6	41.7	35.7	5.0	11.9	21.6	12.5	79.3	36.0	40.9	21.0	46.2	5.5	53.7	29.8	36.1	42.1	31.9	39.0	96.5	39.3	29.0	52.4	37.4	50.7	6.9	55.2	28.2
C6	254.9	180.0	371.2	342.9	275.0	367.9	147.2	135.1	144.6	324.3	81.5	124.9	171.2	184.3	229.0	234.8	154.9	123.9	117.1	201.0	51.8	62.1	106.7	46.2	81.1	127.5	76.3	81.8	68.3	79.5
CYP2B6	25.9	24.700000000000003	16.1	13.65	10.45	15.299999999999999	14.25	16.3	19.45	23.05	15.600000000000001	16.85	8.1	12.4	11.25	28.900000000000002	17.75	16.9	14.1	19.05	16.1	13.299999999999999	12.200000000000001	14.6	11.65	12.049999999999999	5.2	4.35	16.25	7.45
HSPH1	223.6	312.8	303.59999999999997	150.05	502.1	391.8	278.9	215.0	124.95	194.4	149.0	159.4	120.3	164.79999999999998	179.8	208.25	124.25	137.9	108.65	108.9	250.85	140.29999999999998	187.25	205.55	280.6	165.25	236.05	237.7	168.20000000000002	178.65
C7	835.7	306.7	797.9	1114.6	298.1	1256.6	448.0	774.1	621.6	338.7	139.6	709.1	642.3	290.9	1387.3	148.7	789.7	796.2	847.9	447.9	40.7	69.2	73.3	18.4	24.8	364.3	65.7	85.7	94.4	128.5
MYL12A /// MYL12B	1854.3	1242.3	1018.1	1195.4	1058.6	1548.3	1425.1	817.3	1180.8	798.1	1239.5	958.4	893.3	1323.6	1338.8	1692.6	1282.3	1381.5	813.1	837.0	1347.5	1850.6	1842.2	1490.2	1253.9	1493.9	1345.3	1141.6	922.4	1380.6
PRKAR2B	62.9	112.1	83.9	63.4	142.3	137.9	86.2	63.1	151.9	387.8	58.9	83.9	151.2	164.2	93.0	147.4	116.9	59.5	64.2	87.3	77.7	121.1	59.8	110.7	83.3	80.1	120.8	86.3	48.1	87.7
PRKAR2A	196.4666666666667	212.63333333333335	222.69999999999996	228.63333333333333	287.0333333333333	247.6	212.6	279.56666666666666	196.33333333333334	246.6	278.3666666666666	212.9	204.19999999999996	220.0666666666667	178.9	181.46666666666667	213.9	232.20000000000002	215.5666666666667	277.4666666666667	203.26666666666665	229.26666666666665	227.5666666666667	231.46666666666667	236.4666666666667	279.5333333333333	251.96666666666667	287.73333333333335	233.1	179.83333333333334
C9	9.0	1.1	2.2	2.1	1.3	3.1	3.4	4.2	4.8	19.3	9.9	10.5	1.3	2.0	11.0	6.5	5.4	2.8	9.9	11.5	1.9	1.5	3.7	14.2	1.1	4.2	1.9	5.4	4.7	4.9
RSU1	255.29999999999998	124.94999999999999	94.85000000000001	245.2	106.69999999999999	160.75	153.65	100.3	139.7	154.75	175.55	135.6	95.6	144.25	150.0	130.0	123.5	104.60000000000001	160.75	137.0	260.35	213.7	159.75	140.25	158.1	167.2	138.8	136.45	136.9	145.64999999999998
EXPH5	33.9	49.43333333333333	69.5	58.333333333333336	43.199999999999996	56.06666666666667	69.5	58.166666666666664	41.66666666666667	76.43333333333334	78.53333333333332	41.0	34.03333333333334	49.866666666666674	36.199999999999996	46.56666666666666	60.06666666666667	60.199999999999996	61.13333333333333	98.13333333333334	34.0	59.6	46.199999999999996	43.56666666666666	60.46666666666667	44.0	65.76666666666667	50.36666666666667	54.73333333333333	43.56666666666666
NGFR	18.2	5.0	8.3	28.3	49.4	33.5	78.7	53.9	18.9	38.6	45.8	34.4	20.2	28.3	21.6	12.4	70.2	34.3	35.5	40.6	5.1	3.8	37.0	5.6	20.0	31.5	43.9	47.4	16.0	23.9
PMM1	43.3	80.3	76.8	77.8	40.5	34.6	5.0	58.3	107.1	66.5	98.0	78.5	76.5	123.6	63.7	55.4	111.0	80.6	95.7	88.7	34.8	26.6	68.0	35.9	16.7	30.6	59.2	99.1	51.6	66.8
PMM2	122.5	75.3	126.0	80.2	103.7	73.4	120.2	60.7	126.3	78.2	126.4	63.6	153.3	137.2	73.0	86.6	74.9	66.1	56.6	109.1	123.9	93.3	169.1	125.0	97.0	48.5	58.5	91.7	47.7	100.9
GRIN2C	13.95	13.85	7.7	4.45	20.2	7.6499999999999995	18.2	12.100000000000001	12.35	20.1	13.5	16.9	3.55	7.8	25.45	4.3	11.100000000000001	7.050000000000001	19.049999999999997	24.5	23.700000000000003	4.5	16.25	4.2	25.75	4.65	19.65	11.1	13.1	4.65
GRIN2B	26.799999999999997	23.400000000000002	49.2	31.5	32.800000000000004	21.95	26.950000000000003	24.549999999999997	21.2	44.900000000000006	31.05	31.25	23.599999999999998	30.1	28.45	24.35	25.2	22.0	35.2	55.2	20.55	19.75	36.1	26.6	26.25	20.25	20.75	15.8	28.5	7.8
CP	70.3	851.3	926.5	244.1	701.6	478.8	1553.7	456.6	563.0	297.7	179.6	494.4	192.4	487.3	1492.7	664.1	395.8	455.7	559.7	471.7	100.8	56.5	149.4	268.1	185.9	219.3	35.3	81.3	153.8	247.1
GRIN2D	12.4	2.7	18.3	25.6	7.6	5.5	5.6	22.6	12.7	22.0	6.4	1.7	12.5	24.7	1.8	37.2	23.8	5.9	16.2	6.3	4.2	27.2	27.5	20.6	21.0	28.8	17.9	10.7	20.2	2.6
CS	376.9	682.9	696.8	803.0	763.2	744.3	839.7	634.6	620.7	711.5	563.4	645.1	328.7	586.2	576.5	592.7	629.0	539.1	522.9	573.3	356.7	639.6	706.9	556.7	754.8	789.8	634.0	761.9	584.7	570.9
CYP2C9	38.199999999999996	44.614285714285714	47.42857142857143	56.814285714285724	67.32857142857142	61.55714285714286	70.58571428571427	82.65714285714286	37.728571428571435	87.65714285714284	74.92857142857143	45.971428571428575	42.271428571428565	45.5	30.41428571428571	51.91428571428571	55.82857142857143	60.25714285714285	55.15714285714285	101.87142857142855	49.0	57.65714285714285	52.857142857142854	40.31428571428571	48.942857142857136	55.128571428571426	48.042857142857144	42.528571428571425	39.871428571428574	37.72857142857142
CYP2C8	17.75	11.0	9.5	14.149999999999999	3.25	4.9	5.65	12.55	7.45	12.3	10.8	8.25	7.3999999999999995	7.15	18.65	8.25	21.1	10.25	13.7	5.8	14.75	14.049999999999999	7.1	11.05	14.600000000000001	12.0	12.1	4.75	11.7	5.9
CTB-176F20.3	6.0	5.2	4.5	6.8	4.9	4.9	6.2	9.8	4.5	8.9	9.1	12.2	6.1	9.1	5.7	35.9	6.6	5.5	8.7	15.9	19.0	4.0	7.6	38.6	4.9	5.3	4.4	4.3	9.1	4.6
LAD1	52.400000000000006	59.0	49.400000000000006	63.05	51.849999999999994	34.1	30.349999999999998	66.5	16.25	74.25	51.2	72.8	56.849999999999994	42.199999999999996	48.55	69.05	48.150000000000006	40.099999999999994	55.4	85.5	60.949999999999996	58.35	43.85	57.599999999999994	48.55	32.8	46.25	40.6	72.1	41.45
RNF185-AS1	12.3	9.4	14.1	8.6	19.7	41.6	11.9	108.0	12.3	11.3	9.6	5.0	9.7	6.1	9.5	11.2	14.7	13.8	26.7	25.3	38.6	13.2	8.6	8.9	44.9	22.5	36.5	12.4	39.6	10.1
RPLP1	7310.7	5364.6	7332.4	5542.5	4656.1	4581.1	7050.7	6069.5	4536.5	3425.0	4811.9	5079.0	7723.1	5906.4	5149.1	5853.4	5860.5	4062.1	3954.0	4789.5	6484.9	4718.2	4027.5	6248.8	5509.9	4176.3	4637.7	5764.4	4396.1	4051.7
QPRT	12.7	12.3	10.5	44.4	3.7	6.7	7.2	4.6	21.9	5.0	8.6	10.3	44.2	13.9	18.0	10.8	10.3	6.6	26.2	16.0	7.6	7.7	9.2	8.8	10.0	21.9	26.8	17.8	27.2	14.4
RPLP0	8252.5	5078.9	9955.64	7147.6	4983.639999999999	5165.2	7248.12	6374.1	4322.12	3805.0199999999995	5362.960000000001	5866.74	9076.880000000001	8276.66	6859.0199999999995	7565.660000000001	5356.179999999999	4623.039999999999	4169.039999999999	5136.280000000001	6831.859999999999	4789.7	4701.14	5386.26	4035.9	4421.32	3845.62	4938.4400000000005	4267.22	3779.16
ECSIT	29.9	76.9	20.3	47.9	68.9	35.4	12.9	59.0	86.1	58.6	19.9	3.9	6.4	45.2	5.1	33.3	35.3	16.9	60.0	22.0	6.1	3.5	46.3	38.2	10.6	5.5	16.7	48.1	33.7	60.2
KMT2B /// KMT2B	1.1	7.2	1.6	3.3	2.7	0.5	1.2	3.5	1.7	3.9	5.2	4.4	2.8	3.5	1.9	16.1	1.4	0.4	2.4	1.9	5.0	1.4	4.4	6.4	1.7	2.8	0.8	1.3	4.2	0.9
AACS	276.2	274.2	195.9	346.4	257.5	158.4	145.2	151.6	177.4	377.3	184.3	184.6	247.5	87.0	112.0	134.0	156.2	140.0	146.9	165.6	219.8	184.8	127.8	115.4	175.2	220.8	116.1	174.8	139.2	201.5
NIPBL	174.00000000000003	121.275	174.225	132.825	119.42500000000001	116.375	76.35	86.85	103.575	75.1	111.32499999999999	106.225	91.52499999999999	128.2	109.1	71.875	94.82499999999999	91.25	106.44999999999999	83.7	123.75000000000001	161.75	94.225	138.35000000000002	112.92500000000001	117.22500000000001	99.67500000000001	101.525	125.80000000000001	84.875
RPLP2	29.8	39.150000000000006	37.15	32.5	6.949999999999999	44.5	5.35	35.85	23.3	8.799999999999999	27.2	31.65	65.25	22.25	16.6	19.2	4.5	4.5	5.5	5.95	69.55	25.95	17.85	51.550000000000004	4.05	24.25	7.25	12.35	11.75	14.5
APPL2	43.6	88.8	112.9	58.8	80.1	71.5	54.2	58.5	135.4	92.3	120.7	99.6	60.1	90.3	89.0	77.4	136.0	149.6	89.9	99.6	51.8	90.6	89.6	72.9	90.2	91.3	146.6	54.2	123.5	81.1
APPL1	171.7	93.6	88.2	111.3	98.2	121.6	57.4	82.7	77.0	129.1	122.6	181.8	170.2	96.2	113.1	81.1	158.2	113.0	118.8	136.0	159.1	165.0	78.8	82.8	79.4	129.7	89.0	100.8	103.1	114.2
SNHG3 /// SNORA73A	37.7	47.0	44.6	64.7	48.1	20.3	42.0	33.5	44.6	70.5	48.4	71.5	40.9	55.1	32.2	42.3	25.0	14.5	40.5	89.7	44.4	54.4	50.1	57.5	30.6	25.1	28.2	26.0	62.3	25.5
ACTL6B	2.0	2.1	4.6	3.55	3.15	2.15	3.6	4.45	1.9	5.2	5.7	2.7	2.7	3.55	5.1	3.3499999999999996	3.5	3.25	3.25	4.25	2.85	2.4	4.9	3.65	2.9	4.300000000000001	2.75	3.1500000000000004	3.75	2.1
ACTL6A	180.4	73.9	68.8	91.5	105.4	132.4	132.2	88.8	112.8	113.0	122.1	70.4	234.8	83.9	94.9	75.5	101.1	138.5	102.1	78.6	200.8	144.9	69.1	101.6	133.8	140.7	165.4	196.0	93.9	159.5
SIRT4	14.45	15.55	4.55	13.35	6.7	11.8	6.6499999999999995	11.1	8.65	12.55	15.3	17.0	36.8	30.85	7.9	5.5	14.55	11.6	17.75	12.55	22.95	15.5	13.25	23.85	16.7	12.850000000000001	10.6	9.25	17.450000000000003	8.85
EMP1	1586.2333333333336	1244.9666666666667	791.8333333333334	1083.5666666666666	1010.2000000000002	1471.5	689.8333333333334	1169.6000000000001	874.4666666666667	679.6	540.0000000000001	428.06666666666666	364.8999999999999	669.1666666666666	425.59999999999997	788.6666666666666	472.43333333333334	395.09999999999997	398.0	335.93333333333334	886.1333333333333	600.4	628.0	532.3	470.2333333333333	413.76666666666665	561.4666666666667	551.6999999999999	382.09999999999997	495.4000000000001
SIRT5	52.75	66.25	72.6	51.849999999999994	44.65	48.699999999999996	63.75	44.25	40.55	70.5	77.6	51.0	59.4	71.9	54.5	57.25	61.75	49.349999999999994	55.65	69.15	76.9	65.3	50.35	43.85	36.65	52.55	60.65	47.3	63.400000000000006	32.7
SIRT6	148.4	66.8	78.4	45.8	151.4	68.0	171.9	129.6	148.9	181.5	142.0	134.1	76.2	76.6	76.4	120.5	123.5	176.1	140.1	207.3	121.6	105.1	110.5	96.3	221.5	81.0	171.6	160.3	210.1	173.4
EMP2	251.4	393.7	400.0	330.0	373.2	301.7	345.3	433.5	399.0	323.2	515.3	286.4	289.8	431.4	337.3	364.6	480.3	345.7	491.5	460.9	198.2	245.5	293.4	191.3	279.5	366.2	319.2	308.8	354.7	316.0
NIPA2	243.45	196.85	168.25	197.0	264.15	272.4	206.3	198.7	137.6	230.14999999999998	209.39999999999998	299.2	383.4	219.7	362.90000000000003	231.45	334.04999999999995	285.1	256.75	238.89999999999998	439.4	462.45000000000005	274.85	253.8	401.04999999999995	393.59999999999997	337.7	384.20000000000005	280.3	332.90000000000003
EMP3	1433.0	1200.3	1513.7	1381.3	1102.3	520.2	609.7	878.9	1291.8	1458.1	1831.1	1978.2	4198.0	2332.6	2096.8	3840.9	2094.1	2046.9	2107.0	1745.6	4326.0	3058.8	1995.7	2677.3	2110.1	1377.2	1671.4	2557.8	1501.7	2805.7
SIRT7	101.8	94.8	100.0	114.4	111.5	64.0	79.6	57.9	158.8	109.3	94.3	69.7	102.9	79.0	58.0	70.7	124.2	147.3	121.1	96.7	106.3	121.6	96.8	124.8	58.5	86.1	132.3	168.1	117.8	148.3
F2	16.6	14.0	4.8	6.8	10.0	7.9	19.5	22.0	6.9	15.5	9.6	19.7	10.3	4.1	8.6	25.2	10.5	28.7	20.0	15.7	9.2	8.5	6.4	6.9	10.8	19.2	13.1	11.3	33.0	17.4
F3	230.4	195.1	139.7	323.2	89.6	338.9	240.8	207.4	108.6	337.9	43.4	186.9	175.8	63.3	176.2	101.9	186.2	207.5	148.7	156.8	343.3	149.2	79.8	190.8	118.7	78.1	214.3	92.9	301.7	91.8
SIRT1	68.7	198.6	197.3	98.8	256.6	227.6	104.5	106.9	170.4	171.4	137.6	129.2	97.1	114.9	115.1	132.6	142.2	172.7	131.0	145.1	100.9	141.0	123.7	121.9	174.9	169.3	156.9	150.4	166.0	139.7
FAHD2A	124.6	109.75	180.85000000000002	144.8	57.7	57.45	102.1	147.5	175.4	109.5	128.5	138.45	150.64999999999998	173.25	142.3	135.75	113.30000000000001	110.05	154.15	121.05000000000001	103.2	90.15	122.25	118.4	75.80000000000001	52.05	106.45	88.45	111.95	105.9
SIRT2	235.8	202.2	240.5	201.8	315.0	173.4	311.9	293.2	198.3	354.2	311.7	210.7	237.4	242.1	324.3	181.7	206.6	295.7	308.0	352.8	157.6	247.0	266.6	204.5	344.6	248.7	271.2	294.8	351.7	277.2
SIRT3	97.26666666666667	113.16666666666667	145.1	136.70000000000002	136.1	108.43333333333334	125.23333333333333	157.5666666666667	127.90000000000002	123.10000000000001	147.83333333333334	139.86666666666667	112.56666666666668	102.26666666666667	136.13333333333335	116.80000000000001	161.43333333333334	155.2	163.46666666666667	208.0333333333333	116.0	98.89999999999999	114.59999999999998	110.86666666666666	141.23333333333332	136.36666666666667	148.63333333333333	125.26666666666667	152.66666666666669	117.5
F5	283.05	345.0	536.6	78.55	122.0	74.9	159.05	160.7	365.1	126.1	112.5	154.25	121.3	619.25	569.2	263.75	148.85	145.7	135.05	114.85	187.64999999999998	181.89999999999998	71.15	197.75	210.9	170.25	94.85	147.75	73.65	162.35
F7	33.9	37.4	40.0	38.8	60.4	37.3	42.1	57.5	31.2	62.8	74.3	52.6	42.9	35.1	30.6	45.4	42.2	30.7	39.3	64.5	53.6	60.6	57.8	53.8	39.4	44.6	42.6	35.6	50.3	45.3
F8	144.8	114.5	222.3	216.2	195.0	334.7	254.5	229.3	270.8	207.6	189.1	151.0	182.2	123.6	192.0	194.1	186.9	245.5	194.4	189.0	105.0	114.0	208.3	116.1	155.2	181.9	168.5	132.5	162.9	138.8
F9	31.2	17.3	25.4	18.6	22.4	14.0	18.4	20.7	16.4	39.7	38.8	35.6	10.2	26.8	21.6	19.6	3.7	24.4	23.0	37.0	16.6	33.3	20.8	23.8	9.6	27.8	27.8	7.2	29.1	13.8
MCF2L-AS1	7.6	10.6	22.2	4.3	3.3	5.4	24.8	27.3	17.7	9.4	17.8	10.1	3.5	2.0	3.4	22.4	4.9	5.1	4.2	4.9	13.0	5.4	6.7	6.6	28.2	20.9	6.1	15.3	23.9	16.4
BDH2	563.8	518.5	640.0	346.9	482.1	562.5	366.3	323.9	452.0	367.9	596.4	406.8	345.4	616.3	555.6	591.0	678.2	698.7	554.3	492.8	118.5	275.3	189.9	260.4	207.9	491.1	314.7	233.0	260.0	273.5
BDH1	60.5	48.6	13.4	37.0	22.2	17.1	6.2	14.0	30.2	15.4	29.5	20.1	36.1	41.1	12.0	50.3	9.2	12.7	10.2	25.6	39.3	62.0	66.6	14.1	13.3	15.4	9.9	6.1	13.3	9.4
CDC42EP4	95.76666666666667	281.5	244.5666666666667	430.3333333333333	517.8000000000001	366.1666666666667	280.5	418.43333333333334	347.4666666666667	288.40000000000003	133.4333333333333	136.16666666666666	135.73333333333332	109.66666666666667	81.96666666666667	152.5	165.66666666666666	129.5	207.5666666666667	200.06666666666663	71.10000000000001	86.5	112.46666666666665	88.40000000000002	156.26666666666668	130.16666666666666	99.53333333333335	99.46666666666665	93.06666666666668	141.0
CDC42EP3	92.0	83.03333333333333	86.83333333333333	78.96666666666667	153.23333333333332	97.13333333333333	278.53333333333336	148.0	134.13333333333335	145.76666666666668	79.53333333333333	52.366666666666674	47.06666666666666	67.46666666666667	45.76666666666667	32.9	50.1	41.06666666666667	63.666666666666664	60.80000000000001	56.43333333333333	82.5	110.26666666666667	101.8	69.93333333333334	54.833333333333336	92.56666666666668	55.5	109.39999999999999	53.4
CDC42EP2	54.650000000000006	64.95	39.35	58.1	81.0	54.400000000000006	52.7	169.0	100.10000000000001	50.85	52.5	13.950000000000001	60.5	49.55	19.2	50.8	55.449999999999996	36.3	74.15	35.6	52.45	38.45	46.55	51.1	43.25	38.2	51.0	41.650000000000006	16.349999999999998	58.300000000000004
PICK1	64.2	67.1	102.0	63.2	65.3	50.0	75.6	53.2	54.7	88.4	77.7	89.2	78.5	41.8	69.9	52.2	70.0	56.2	74.5	88.6	87.0	82.8	52.7	55.1	77.5	29.1	33.9	45.9	110.6	59.1
CDC42EP1	36.9	35.1	22.6	85.7	137.4	47.6	210.9	195.2	110.4	97.7	73.8	45.1	23.2	98.7	61.4	33.5	53.4	66.9	98.7	65.2	19.7	54.1	62.4	72.7	25.8	41.9	141.1	101.5	50.1	104.5
IGHA1 /// IGHA2 /// IGHD /// IGHG1 /// IGHG3 /// IGHM /// IGHV4-31	27.1	22.3	62.9	28.2	10.1	17.6	29.0	49.8	38.6	58.7	98.3	43.9	141.6	52.6	226.9	43.7	195.1	123.3	90.9	195.5	407.3	434.2	252.6	1338.9	717.0	282.4	317.9	500.9	563.7	1553.3
PMP2	9.3	24.0	26.0	22.0	25.3	28.1	29.2	28.7	22.7	36.5	33.9	8.3	20.0	14.3	14.9	14.7	24.0	11.6	21.8	45.3	23.8	24.2	15.6	18.5	22.3	22.7	16.9	10.6	23.8	1.4
DLD	456.4	385.8	258.0	441.7	326.6	443.6	325.4	162.7	442.2	364.1	254.2	581.3	219.8	334.3	461.2	337.3	393.7	334.5	283.5	217.1	199.5	346.2	342.1	231.4	256.6	531.3	314.8	273.5	202.5	355.1
MDFI	6.3	26.4	40.1	20.7	31.6	10.3	34.1	11.9	17.2	19.2	53.3	29.3	25.3	33.5	29.0	24.2	63.5	18.0	47.4	55.9	36.9	9.4	32.1	3.8	25.5	15.7	29.3	41.6	26.8	20.0
DPY19L1P1	9.5	2.3	3.0	3.0	4.3	3.0	2.6	3.7	1.9	5.6	5.0	3.9	2.5	2.5	2.4	4.2	3.3	3.3	3.6	3.2	1.3	9.4	3.2	4.2	3.5	2.5	2.5	4.9	4.7	1.1
FH	218.76666666666668	101.99999999999999	142.13333333333333	167.29999999999998	139.66666666666666	129.0	176.69999999999996	109.73333333333333	154.86666666666667	208.33333333333334	172.03333333333333	148.70000000000002	244.23333333333332	151.66666666666666	149.63333333333333	158.60000000000002	156.20000000000002	135.53333333333333	147.86666666666665	153.20000000000002	212.73333333333335	163.03333333333333	157.73333333333335	136.4	97.10000000000001	173.5666666666667	102.56666666666666	122.10000000000001	130.29999999999998	115.33333333333333
RP1-130G2.1	45.0	3.8	45.3	4.6	3.8	2.6	4.2	7.2	3.4	6.5	9.6	4.8	75.3	5.3	7.4	6.8	2.7	3.2	3.1	6.6	62.3	11.2	3.4	3.9	3.9	3.9	3.5	3.0	4.2	4.4
HLA-DMA	477.9	254.5	390.7	312.9	429.0	267.1	599.3	396.9	394.3	954.2	603.3	1419.4	481.2	731.6	1300.3	1079.6	1597.9	2284.0	1107.4	789.2	2540.5	2164.3	984.3	2262.2	2565.2	1005.6	2053.7	2033.7	2131.5	2238.7
MYCT1	67.6	36.1	79.7	45.0	52.2	44.2	46.3	72.4	35.5	59.1	69.4	41.3	29.5	71.0	39.1	47.8	41.3	18.4	58.4	49.9	41.6	63.2	51.2	51.3	29.2	27.0	57.9	25.3	35.7	23.2
HLA-DMB	324.9	337.4	258.1	218.9	301.5	314.0	293.2	190.2	397.6	578.1	933.8	1866.8	835.9	1140.2	1997.6	2339.4	1235.5	2504.9	1209.5	668.1	1689.5	2977.1	2040.8	1400.7	1821.5	1798.2	2132.8	1517.7	2874.4	2834.8
DMD	41.86666666666667	35.6	59.53333333333333	42.800000000000004	53.53333333333334	71.46666666666665	40.46666666666667	49.133333333333326	47.1	72.33333333333333	67.96666666666665	40.26666666666667	56.666666666666664	50.666666666666664	45.46666666666666	36.53333333333333	44.93333333333334	48.300000000000004	51.43333333333334	68.23333333333333	54.03333333333333	52.166666666666664	75.06666666666666	47.833333333333336	35.233333333333334	65.13333333333333	50.300000000000004	42.333333333333336	54.6	29.96666666666667
CYP2F1	9.9	1.8	9.3	3.7	4.7	10.5	5.7	6.8	3.1	20.0	5.6	6.6	2.6	3.1	15.3	5.6	4.8	3.0	7.0	6.2	3.2	3.5	4.0	3.8	4.9	9.7	2.5	1.3	8.8	3.3
GC	21.9	17.0	6.2	21.8	28.3	18.2	34.8	7.4	13.9	18.9	18.0	6.1	6.2	4.3	6.0	24.8	20.9	19.4	23.2	50.2	15.6	12.8	30.6	5.2	6.4	39.3	7.1	27.4	26.9	16.6
PMS1	151.2	139.3	196.5	144.0	118.5	143.1	146.9	107.0	143.6	204.6	188.8	171.7	143.0	176.8	148.2	198.5	171.0	155.9	165.5	178.2	138.5	171.8	139.9	201.2	109.1	211.2	192.2	179.9	199.3	152.8
GK	45.975	30.3	11.100000000000001	48.300000000000004	20.3	9.275	14.475000000000001	18.125	15.024999999999999	38.875	28.099999999999998	27.15	10.075	21.7	35.7	15.75	30.6	20.925	16.45	30.674999999999997	58.175	44.575	57.3	66.55000000000001	44.95	9.5	30.325	24.150000000000002	41.325	19.225
MDH1	1194.5	590.9	633.2	595.0	375.8	504.6	612.9	406.4	537.0	902.0	658.7	1025.8	540.7	902.9	1045.4	1060.7	651.5	964.7	759.6	644.8	438.9	1039.4	900.2	684.1	697.4	853.2	575.2	674.8	729.1	782.3
MDH2	285.65	279.15	237.8	388.15	232.65	271.0	364.20000000000005	280.45	310.6	380.65	281.8	268.95	373.90000000000003	259.9	290.79999999999995	270.9	291.35	325.6	361.8	352.55	279.55	293.85	367.65	234.05	307.95	422.3	271.20000000000005	380.2	305.35	310.65000000000003
EMR1	47.0	37.4	19.0	47.8	33.9	45.4	66.3	12.8	14.0	108.3	48.0	34.5	40.8	45.5	36.2	52.5	50.0	23.8	60.3	78.4	58.5	70.7	69.5	59.7	37.5	75.6	52.5	36.8	41.2	51.1
EMR2	41.1	17.5	20.9	11.3	20.3	38.4	10.6	40.1	4.8	50.3	34.4	21.7	33.6	39.4	50.4	22.8	26.4	53.9	33.7	48.8	53.1	69.6	84.8	78.6	49.8	68.2	93.9	94.9	229.1	67.8
EMR3	16.8	3.3	25.4	12.5	13.3	16.0	27.4	11.5	13.6	11.8	4.9	36.8	45.2	21.2	7.8	7.5	8.8	7.4	6.8	12.7	4.8	8.0	2.3	13.7	19.8	8.4	9.4	2.9	7.7	2.3
TTLL7	44.9	58.7	63.3	9.2	6.2	6.3	28.5	17.0	7.3	35.2	69.0	40.4	20.2	43.9	41.4	7.3	22.4	4.9	7.6	31.2	37.5	44.2	54.3	38.6	10.2	6.6	10.4	6.3	10.4	5.9
TTLL5	36.440000000000005	31.880000000000003	46.54	40.14	40.4	38.92	38.8	31.939999999999998	33.17999999999999	49.48	51.260000000000005	34.32	28.060000000000002	41.339999999999996	32.62	31.679999999999996	34.88	33.78	36.660000000000004	53.65999999999999	43.239999999999995	36.2	41.06	52.8	29.9	42.2	37.38	33.760000000000005	41.96	27.020000000000003
TTLL4	29.45	31.05	44.300000000000004	37.2	23.65	29.3	36.05	29.15	22.299999999999997	45.05	42.4	45.45	35.0	48.45	32.65	34.050000000000004	24.9	33.7	31.35	45.35	27.4	39.65	44.35	51.199999999999996	33.15	41.800000000000004	36.4	23.35	40.15	27.25
AADAC	4.8	10.5	2.1	6.2	5.7	6.8	8.9	13.8	4.3	13.4	6.9	15.3	6.3	9.7	7.2	9.4	6.6	6.9	10.6	23.0	5.6	8.4	5.1	5.2	10.2	13.4	7.4	4.9	12.0	5.8
TTLL1	21.7	22.3	52.5	52.3	7.7	3.9	23.3	27.3	27.7	12.4	71.1	62.6	79.7	71.2	70.3	57.1	47.4	64.3	93.0	64.9	56.8	76.5	58.8	41.6	30.7	27.5	30.9	49.7	46.4	48.2
RIMBP2	17.5	4.5	6.2	17.0	5.0	6.1	6.3	37.9	3.5	8.8	91.7	8.7	32.0	19.5	5.9	27.9	17.7	16.6	45.1	46.4	12.3	8.6	37.4	49.7	54.4	16.6	6.7	9.7	50.5	8.6
HDDC2	394.65	406.45	479.8	447.85	289.09999999999997	384.1	353.15000000000003	278.6	290.84999999999997	378.65	338.25	406.55	738.75	294.85	477.59999999999997	362.2	334.15	424.45	381.35	308.95	352.7	213.45	202.10000000000002	265.65	200.5	515.6	201.89999999999998	336.8	201.5	350.34999999999997
UBE2D4	163.74	173.45999999999998	222.78000000000003	231.82	260.04	318.58000000000004	308.4	317.15999999999997	221.67999999999998	295.62	300.04	260.34	317.15999999999997	265.54	240.88000000000002	261.34000000000003	276.58000000000004	281.06000000000006	257.5	323.47999999999996	198.34	209.86000000000004	210.5	209.76	279.34000000000003	340.58000000000004	294.6	224.71999999999997	255.08	251.96000000000004
FAM13B	274.1	231.8	273.3	201.0	162.4	269.9	65.5	118.5	132.0	185.9	283.0	288.5	274.8	364.2	277.3	305.1	172.3	183.6	234.4	167.5	155.3	217.3	163.7	206.4	146.3	308.7	153.5	143.5	138.5	135.8
FAM13C	7.7	2.7	3.3	8.5	2.1	2.0	1.4	1.5	1.0	1.4	2.5	1.5	2.4	2.4	14.0	2.0	1.0	0.8	1.5	3.0	11.7	1.4	1.3	1.5	1.9	2.3	1.1	1.4	1.1	0.9
UBE2D2	192.29999999999998	200.0666666666667	194.66666666666666	220.16666666666666	262.59999999999997	340.8666666666666	238.6	186.96666666666667	221.20000000000002	208.70000000000002	224.53333333333333	213.06666666666663	221.4333333333333	226.63333333333333	250.5333333333333	277.1666666666667	229.63333333333335	275.76666666666665	262.2	188.6	232.6	257.23333333333335	224.63333333333335	243.5333333333333	306.90000000000003	324.3666666666667	262.1666666666667	270.93333333333334	201.33333333333334	266.6666666666667
FAM13A	300.90000000000003	353.06666666666666	758.1	422.26666666666665	395.06666666666666	395.59999999999997	188.4	313.1333333333334	315.93333333333334	363.09999999999997	243.66666666666666	331.6333333333334	398.3	253.26666666666668	293.8	275.7	223.16666666666666	244.0	316.5333333333333	331.23333333333335	260.3	201.33333333333334	198.79999999999998	175.70000000000002	155.76666666666668	311.3	194.4	246.89999999999998	310.6	226.0
UBE2D3	943.8666666666668	1153.6333333333334	801.4666666666667	828.4333333333333	1064.9666666666667	1216.9333333333334	1207.0	892.6333333333333	830.2000000000002	653.5666666666667	505.4333333333334	691.7666666666668	785.4666666666666	700.4333333333334	749.5	815.3666666666667	719.7333333333332	747.6	634.0333333333333	525.2333333333333	752.1333333333333	692.1999999999999	755.9666666666666	684.5666666666666	814.9666666666667	733.7666666666668	741.6999999999999	611.0	664.0	864.6333333333333
HP	92.6	16.2	46.7	52.1	6.3	145.0	173.5	334.8	5.6	50.6	15.2	43.6	24.7	35.8	53.9	54.9	8.1	18.6	43.7	44.1	29.9	46.6	40.4	41.3	4.5	14.1	5.5	7.1	12.8	5.7
UBE2D1	71.89999999999999	74.23333333333333	43.63333333333333	40.1	55.29999999999999	85.3	69.53333333333333	46.43333333333334	41.53333333333333	66.33333333333333	53.53333333333333	38.666666666666664	77.56666666666668	29.733333333333334	45.199999999999996	42.833333333333336	42.800000000000004	72.3	33.8	45.56666666666666	124.8	116.93333333333334	84.03333333333333	75.76666666666667	78.16666666666667	88.7	106.93333333333334	59.6	50.13333333333333	79.4
HR	23.45	23.400000000000002	29.0	21.1	19.4	32.900000000000006	33.15	37.05	38.2	34.45	23.0	15.100000000000001	32.65	7.75	22.5	10.65	39.9	21.849999999999998	17.849999999999998	39.45	25.049999999999997	28.6	30.15	28.05	35.300000000000004	27.099999999999998	30.05	40.4	32.0	30.75
HSPE1-MOB4 /// MOB4	303.7	174.5	142.4	98.0	185.4	270.2	142.1	57.9	194.2	144.2	145.7	207.0	256.8	159.0	192.2	204.0	155.7	182.0	184.6	136.8	330.1	291.3	153.1	169.7	120.8	241.1	149.4	69.7	128.3	173.1
HPGDS	76.5	103.0	184.1	108.9	51.9	52.3	96.5	59.8	131.7	141.1	152.4	350.8	279.9	264.2	411.8	234.3	204.0	306.1	323.4	195.7	69.1	206.4	94.7	56.3	111.1	166.5	87.8	80.2	116.5	141.1
IPO4 /// TM9SF1	390.9	330.0	257.5	321.9	155.9	173.2	203.7	137.2	331.5	343.6	228.0	339.2	310.6	291.6	309.1	369.5	233.9	256.2	394.0	249.2	426.1	244.5	297.3	315.1	334.6	271.6	241.0	324.5	322.5	359.7
PMPCB	401.5	397.4	515.3	448.2	346.1	645.0	206.4	385.9	258.2	325.2	508.5	199.5	264.6	410.3	226.0	458.6	323.3	191.2	333.7	280.7	410.2	440.4	388.8	492.4	212.5	647.2	303.7	310.2	346.3	301.4
PMPCA	106.5	110.9	113.1	151.9	146.1	49.4	128.0	181.8	147.5	143.4	132.9	156.0	221.7	126.7	125.4	108.8	155.6	118.0	167.6	186.9	147.2	100.8	138.5	93.5	116.2	30.7	106.5	134.1	166.2	70.3
HLA-DOA	31.7	36.175	29.775	39.025	36.1	34.824999999999996	50.25	47.75	33.0	65.52499999999999	54.775000000000006	86.94999999999999	43.875	43.85	49.52499999999999	56.724999999999994	49.2	55.8	53.974999999999994	67.6	90.72500000000001	62.95	52.175	75.94999999999999	70.375	51.95	57.85	69.575	64.375	60.775000000000006
HLA-DOB	6.6	6.9	11.0	15.3	15.7	9.5	10.3	17.7	7.3	29.9	21.5	13.9	10.7	8.2	18.6	16.9	16.1	10.3	21.4	16.1	144.1	254.7	78.9	182.8	232.0	120.7	76.7	158.1	129.4	180.6
LAG3	3.1	81.5	39.6	27.8	47.4	19.2	17.4	63.5	58.3	49.7	29.6	63.6	57.6	39.4	26.5	60.9	42.0	28.0	48.1	12.4	56.6	43.6	48.7	68.6	105.5	10.2	76.0	66.1	47.2	81.6
IK	597.6	575.4	450.7	414.4	282.5	320.7	251.0	258.3	302.7	333.1	375.2	349.6	130.6	350.9	467.0	427.8	300.6	202.3	274.9	270.5	359.4	651.6	503.4	336.5	225.7	276.2	241.5	261.9	265.3	190.5
UBE2E3	410.2	438.4	361.0	441.6	393.0	963.6	257.5	269.0	681.4	380.4	477.8	594.9	724.3	489.4	558.2	436.6	562.5	592.7	598.7	463.9	431.5	481.2	343.6	377.7	455.4	774.5	562.6	569.5	365.6	678.3
VPS33A	64.1	39.8	15.5	28.3	21.1	37.4	21.6	7.9	17.7	21.2	38.3	34.8	75.1	40.1	44.7	18.4	39.5	19.0	31.4	61.8	68.2	55.2	26.6	11.8	25.5	25.0	39.3	26.2	25.2	32.6
VPS33B	108.5	62.55	96.0	104.44999999999999	101.95	96.85	56.6	57.55	83.39999999999999	65.60000000000001	113.19999999999999	55.75	142.65	77.55000000000001	88.65	91.75	82.6	84.80000000000001	85.55	71.8	135.95	109.39999999999999	79.5	129.25	105.25	119.1	84.95	132.55	93.35	117.55
UBE2E1	540.3	613.2	564.7	789.2	676.6	1088.0	725.3	712.0	778.7	569.0	581.4	554.0	467.1	616.7	629.7	821.7	647.9	634.3	566.9	406.6	386.0	400.0	728.0	623.9	773.6	1029.9	782.8	749.9	494.9	825.5
FCGR1A /// FCGR1B /// FCGR1C	170.3	55.6	58.0	67.4	101.3	19.1	117.1	91.6	69.5	166.4	214.5	347.1	241.3	117.3	349.4	146.7	300.0	360.7	316.1	97.6	675.6	338.0	411.9	499.2	407.9	407.3	325.7	353.1	304.0	310.8
NSMAF	300.1	224.6	155.3	265.9	230.5	183.6	463.6	207.1	242.2	287.9	167.7	238.1	217.3	227.8	260.4	229.0	181.9	301.3	203.9	203.1	191.9	301.6	269.4	201.5	276.2	263.8	301.5	277.3	398.5	245.7
DPT	1369.5666666666666	483.3333333333333	244.73333333333335	240.13333333333333	100.43333333333332	142.33333333333334	110.10000000000001	500.43333333333334	331.59999999999997	357.59999999999997	1914.6333333333332	953.3333333333334	489.86666666666673	1983.733333333333	838.6666666666666	2118.2666666666664	1091.3	620.4	570.3	650.5666666666666	1347.8	923.4	1179.2333333333333	834.0666666666667	1004.8666666666667	621.6999999999999	786.6	1221.3666666666666	499.49999999999994	723.8333333333334
TNFRSF11B	27.05	14.2	34.55	12.3	76.65	30.45	16.950000000000003	50.2	16.8	16.9	42.75	67.65	65.55	43.05	80.94999999999999	117.45	69.15	49.95	44.550000000000004	18.1	16.2	13.8	5.2	9.35	11.8	24.4	14.9	20.5	8.450000000000001	36.55
TNFRSF11A	30.0	7.4	15.6	6.6	9.2	6.0	5.0	26.9	8.0	54.2	61.9	63.5	70.3	30.7	60.4	17.1	42.2	103.1	58.1	38.6	40.4	22.2	34.5	13.8	11.1	32.9	20.1	19.3	30.3	5.0
SOCS2	149.95	124.9	114.94999999999999	237.25	261.0	224.2	186.7	458.95	169.15	210.70000000000002	83.7	83.2	118.2	116.05	98.6	124.94999999999999	92.7	58.65	117.5	132.65	87.4	79.7	83.75	70.5	83.6	78.9	66.35	69.65	78.15	84.5
SOCS3	121.46666666666665	316.96666666666664	178.26666666666668	191.0333333333333	631.6333333333333	202.29999999999998	194.89999999999998	286.43333333333334	233.33333333333334	209.63333333333333	130.56666666666666	81.06666666666666	86.73333333333333	158.03333333333333	44.53333333333333	65.10000000000001	50.83333333333332	74.43333333333334	55.300000000000004	38.166666666666664	54.56666666666667	72.66666666666666	134.5	59.633333333333326	45.79999999999999	29.100000000000005	73.33333333333333	51.13333333333333	32.166666666666664	86.23333333333333
SOCS1	13.549999999999999	24.625	22.924999999999997	25.224999999999998	35.45	27.825000000000003	40.575	44.150000000000006	27.950000000000003	98.35	18.05	27.724999999999998	25.400000000000002	11.749999999999998	15.200000000000001	16.25	28.299999999999997	20.075000000000003	25.5	22.825000000000003	25.125	24.974999999999998	10.0	37.175	47.02499999999999	26.175	32.375	27.9	30.700000000000003	23.475
PMVK	195.0	149.6	191.0	147.8	85.2	109.7	84.3	138.3	139.6	137.8	150.1	180.1	268.6	185.1	167.2	173.6	185.7	144.2	209.2	238.9	131.6	178.1	114.5	131.3	125.1	153.5	108.0	164.8	138.2	172.0
SOCS6	45.15	45.85	43.45	30.5	34.6	40.15	32.75	32.3	27.549999999999997	43.25	61.35	125.8	145.35	40.349999999999994	120.95	77.8	66.9	119.15	97.1	62.35	59.150000000000006	85.6	37.3	41.75	37.85	85.3	61.15	33.15	48.099999999999994	50.7
SOCS7	42.9	14.3	35.1	6.3	30.2	11.5	35.0	26.8	6.2	33.3	52.7	6.2	20.7	38.5	6.3	8.6	22.5	5.0	46.8	28.0	15.0	20.9	8.6	13.5	10.5	24.0	15.3	7.9	10.0	3.8
MIR6834 /// PFDN6	61.95	84.85	107.8	115.25	47.650000000000006	61.2	97.3	54.95	58.15	100.65	74.5	80.5	125.30000000000001	45.8	45.5	68.75	92.5	69.5	109.60000000000001	94.7	94.75	71.5	52.6	74.1	66.75	51.150000000000006	71.1	93.8	75.25	57.95
MDN1	139.2	150.6	116.0	146.1	164.8	141.7	225.8	130.0	130.8	166.5	152.5	141.1	108.0	150.5	124.0	121.0	148.1	86.8	133.8	114.7	110.3	124.5	121.3	130.2	146.4	180.9	105.1	152.3	136.2	99.4
SOCS5	110.06666666666666	118.13333333333333	150.53333333333333	114.93333333333332	221.76666666666665	196.29999999999998	125.09999999999998	144.56666666666666	132.56666666666666	126.26666666666667	180.0666666666667	147.0	139.79999999999998	144.0666666666667	173.5	140.63333333333333	123.83333333333333	112.33333333333333	130.79999999999998	100.93333333333332	91.93333333333334	118.23333333333333	178.29999999999998	120.8	109.23333333333333	132.46666666666667	211.29999999999998	98.66666666666667	118.23333333333333	111.26666666666667
KL	16.2	21.1	25.7	30.4	23.2	53.6	39.0	8.4	25.4	21.9	29.6	18.8	17.0	12.9	8.4	25.2	18.8	6.6	18.6	25.2	54.3	20.9	29.5	26.8	9.5	12.4	23.1	27.4	19.9	11.2
DR1	166.22	115.25999999999999	87.0	92.72	90.64	155.64000000000001	121.66	62.660000000000004	97.16	92.16	113.54	135.88000000000002	134.38	95.06	103.9	122.34	118.94000000000001	121.38	119.22	85.74	170.68	164.95999999999998	126.72	122.94000000000001	93.64	122.28000000000002	137.32	112.3	124.24000000000001	138.02
EIF4A2 /// MIR1248 /// SNORA4 /// SNORA63 /// SNORA81 /// SNORD2	3889.3	4516.9	3756.9	2425.4	2197.2	3848.6	3123.3	1470.0	2591.1	2182.3	2264.6	2395.9	1583.6	2446.2	2525.9	2427.7	2145.3	2479.7	2056.4	2426.5	1754.7	2969.3	2428.3	1964.2	2051.4	2835.7	2139.6	1821.4	1927.7	1987.5
BRPF1	104.0	98.1	88.5	116.3	159.6	113.5	70.1	106.8	104.4	125.0	113.1	74.5	71.5	76.4	72.2	92.6	127.8	88.8	97.7	92.4	116.3	121.5	93.3	104.4	93.7	94.9	97.8	98.1	85.8	85.9
BDNF	18.0	29.7	9.5	25.2	20.6	39.8	39.3	40.8	27.8	29.1	61.7	17.6	24.4	23.6	30.7	24.0	23.7	23.2	21.0	65.4	21.0	33.3	15.5	23.1	23.8	17.8	5.8	6.3	13.2	51.8
GFPT2	862.5	2225.5	716.4	2029.8	2317.1	1354.6	1002.3	2792.2	2044.6	912.7	904.5	1247.5	772.3	1038.6	1196.7	1436.6	1570.4	797.9	1150.5	1017.1	966.7	1279.2	429.8	1592.4	1360.5	1716.7	887.4	1165.8	345.6	1252.7
GFPT1	197.25	164.3	189.85	189.6	209.35	175.2	185.9	145.45	147.85	192.5	172.35	251.45000000000002	173.14999999999998	185.95	180.60000000000002	180.35000000000002	224.0	210.0	217.55	196.8	195.95000000000002	229.8	203.35	164.2	222.10000000000002	139.55	198.9	112.14999999999999	203.25	154.8
TNFRSF10C	14.799999999999999	24.9	26.950000000000003	15.6	42.25	25.0	31.099999999999998	30.6	27.75	27.85	23.299999999999997	19.05	17.75	18.5	19.8	16.65	27.450000000000003	31.75	27.9	39.7	22.85	20.75	19.25	26.5	24.099999999999998	20.95	28.95	23.75	34.1	22.35
TNFRSF10B	92.0	125.3	88.53333333333335	142.6	299.3	174.26666666666668	275.5	294.8	58.56666666666666	90.63333333333333	60.99999999999999	83.83333333333333	91.93333333333334	60.49999999999999	86.13333333333333	58.26666666666667	54.0	106.26666666666667	88.10000000000001	67.53333333333333	98.23333333333333	126.73333333333333	129.26666666666665	84.8	48.73333333333333	86.76666666666667	115.13333333333334	98.39999999999999	96.0	57.26666666666667
TNFRSF10D	25.4	28.5	27.6	31.5	14.0	5.8	16.4	10.3	21.6	4.6	9.5	7.1	13.3	27.6	7.1	34.7	5.8	2.1	9.7	5.6	4.0	21.9	13.6	20.4	1.9	2.9	1.5	3.0	5.5	3.1
TFCP2	134.8	114.95	163.6	83.25	46.150000000000006	71.05000000000001	81.25	51.849999999999994	81.5	123.45	114.0	129.55	108.05000000000001	95.35	146.4	132.55	123.3	123.55000000000001	152.64999999999998	139.0	115.05000000000001	131.85	127.8	101.85000000000001	110.6	96.0	121.7	68.05	164.25	96.95
LOC102723479	5.4	4.4	4.7	5.9	26.6	9.9	26.3	12.6	4.9	8.6	8.8	6.9	10.1	7.4	16.5	8.0	21.0	11.3	7.7	10.3	118.1	90.9	38.1	29.3	26.9	38.2	44.2	40.9	35.1	49.8
MDM2	25.7	24.220000000000002	14.520000000000001	25.419999999999998	9.06	15.919999999999998	15.14	12.019999999999998	13.4	26.479999999999997	20.900000000000002	21.48	29.540000000000003	14.479999999999999	16.240000000000002	18.2	15.999999999999996	10.919999999999998	16.259999999999998	21.74	21.119999999999997	31.46	20.3	30.299999999999994	12.46	9.8	8.760000000000002	6.32	28.380000000000003	6.160000000000001
AAK1	26.499999999999993	41.3	34.4	38.6	75.98	48.3	55.160000000000004	63.260000000000005	45.58	55.44	60.5	35.04	37.54	52.48	26.419999999999998	29.939999999999998	49.739999999999995	80.03999999999999	62.10000000000001	73.26	22.88	37.82000000000001	55.64	53.44	80.22	79.32000000000001	86.16	78.14	82.66	55.48
ANXA2P1	22.5	45.1	34.7	43.4	30.2	28.9	20.5	64.3	23.2	26.5	58.1	41.7	37.7	48.5	65.1	40.4	34.0	25.4	26.7	48.9	73.0	67.0	57.9	72.8	41.2	36.6	32.6	36.2	31.3	37.9
HLA-DRA	2684.0	690.7	676.3	711.7	1036.25	685.0	3022.1	551.85	1161.0	2652.5	3357.85	6261.2	348.95	3480.35	5418.45	5860.95	4778.6	5460.35	3572.45	3592.5	7340.049999999999	7082.5	5029.15	6507.9	5078.35	4940.8	5148.25	5233.3	5010.7	4642.55
ANXA2P3	101.3	53.8	45.5	88.9	39.2	41.1	64.0	85.5	57.6	66.3	158.3	118.0	62.0	151.5	106.8	82.6	56.6	76.6	102.2	113.7	113.9	216.5	125.4	96.5	49.1	110.2	59.5	46.3	86.8	64.6
MDM4	22.4	21.1	13.4	15.6	3.7	8.6	16.3	4.5	4.1	26.4	7.8	18.6	4.1	21.0	32.7	2.5	13.3	2.2	16.4	19.0	10.8	21.5	23.7	19.6	0.7	1.6	6.9	1.1	7.4	1.4
ANXA2P2	1115.8	666.1	880.0	788.9	912.3	688.8	844.1	936.0	602.1	745.1	1115.0	1135.4	639.6	1457.3	1382.9	1341.4	1083.8	809.1	856.5	1136.8	573.5	1050.0	946.1	963.3	782.4	1266.8	612.9	549.9	942.5	1312.6
MYD88	425.1	481.4	485.9	728.1	705.6	617.0	634.0	434.6	534.2	617.7	558.9	595.3	724.7	504.4	593.3	686.2	636.9	813.8	731.7	623.1	631.6	813.8	876.5	847.6	1032.4	727.6	824.0	828.6	793.1	870.6
MDM1	37.4	25.549999999999997	41.05	28.25	24.05	37.0	13.5	7.75	22.0	37.6	53.1	28.5	48.0	39.1	32.1	30.200000000000003	29.4	28.55	46.05	35.3	53.45	87.30000000000001	34.35	50.8	38.349999999999994	48.3	39.0	34.95	45.900000000000006	25.6
ST6GALNAC2	13.8	11.4	43.9	17.4	25.1	32.3	25.6	29.4	91.8	51.5	23.8	72.5	68.1	11.2	19.8	103.1	20.8	30.8	72.8	71.2	57.9	75.1	59.6	18.7	20.9	24.2	44.8	44.9	59.7	18.9
SH2D4A	70.2	56.0	57.5	73.8	49.0	51.0	27.3	46.4	60.1	57.8	67.5	50.7	23.7	61.5	44.3	48.1	61.6	56.1	68.7	97.8	43.0	40.6	34.1	67.0	62.4	45.9	41.9	52.4	80.1	42.2
ATRAID	856.4	946.2	783.4	640.6	627.4	680.4	706.8	608.5	897.9	692.1	820.3	1058.4	1325.4	945.9	1325.3	1099.6	1099.1	1150.3	967.1	923.3	1002.9	727.5	658.0	788.4	1000.7	978.3	865.6	1181.0	744.7	1161.1
MRPL4	78.0	124.5	29.9	116.8	124.6	11.8	111.1	116.6	74.6	95.2	77.5	64.5	50.5	80.4	83.2	29.7	53.9	78.8	49.8	37.9	25.6	62.8	113.6	81.5	73.1	24.6	26.7	138.8	59.7	78.3
MRPL3	1106.3	528.5	395.8	613.2	409.0	486.2	735.7	368.5	380.5	614.4	423.8	506.9	745.2	451.4	511.8	406.7	437.1	431.3	325.5	339.5	709.7	624.3	428.0	476.7	409.9	641.0	497.1	559.8	320.5	466.0
NGRN	757.1	1088.0	677.1	870.7	618.4	493.0	642.0	676.8	645.7	603.6	735.3	697.8	852.6	864.3	674.7	959.4	449.4	588.8	581.3	366.5	583.1	476.3	724.9	489.5	597.4	611.8	368.2	478.0	295.8	713.5
MRPL2	68.3	83.3	110.8	92.6	149.9	133.2	153.8	132.5	122.3	164.6	100.2	89.7	146.8	106.7	98.2	60.8	143.3	132.4	92.2	107.6	71.8	60.5	61.5	110.9	114.6	110.6	175.8	159.3	105.4	179.5
MB	33.6	36.3	73.1	65.8	48.8	37.8	87.8	94.8	57.8	100.7	125.7	78.9	84.0	60.2	74.9	72.2	80.9	72.1	78.8	87.1	51.8	63.8	4319.0	101.2	70.5	52.6	74.9	49.5	86.8	69.5
DSE	710.3	1048.1	964.8	420.6	170.6	687.2	153.8	209.5	587.7	541.2	296.5	405.3	243.4	252.6	384.7	270.6	329.4	421.3	267.1	176.6	457.3	388.8	380.9	358.3	403.4	549.6	423.1	326.4	292.0	482.9
DGCR9	10.2	15.1	24.1	15.8	12.4	12.0	9.4	13.0	13.1	16.2	9.5	9.7	8.9	8.8	12.9	11.1	12.3	7.5	7.7	21.7	9.7	10.7	13.8	15.2	14.2	11.8	14.3	59.7	12.2	10.7
MRPL9	140.85000000000002	135.45	121.45	170.0	162.7	148.05	151.5	150.2	173.5	143.85	100.4	122.85000000000001	185.5	120.69999999999999	104.25	135.05	134.85	121.8	111.15	123.2	167.5	165.95	120.05	130.4	133.9	171.55	136.6	154.45	143.9	115.4
DGCR5	46.5	48.2	13.1	40.1	24.7	23.4	2.9	30.7	26.3	55.5	9.9	10.3	20.1	41.6	31.3	24.7	43.7	34.0	18.2	60.6	86.2	54.8	24.5	48.8	30.1	38.9	25.3	14.9	28.8	41.7
SPG11	264.1	201.8	265.7	276.5	170.4	325.9	250.8	223.8	272.2	280.2	276.6	392.6	320.6	293.4	306.2	284.0	237.4	336.9	362.3	331.9	320.9	370.6	312.3	315.6	226.5	320.9	303.2	293.2	415.0	255.9
DGCR2	181.95000000000002	120.55	102.75	103.64999999999999	93.85000000000001	61.449999999999996	33.7	76.15	95.9	77.65	118.2	81.15	200.9	105.9	78.64999999999999	109.85	99.8	73.45	85.69999999999999	86.95	171.05	148.65	82.94999999999999	113.0	86.9	87.9	90.45	92.89999999999999	76.35	78.80000000000001
ARAP2 /// LOC101928667	41.8	22.2	56.9	14.7	35.5	54.4	9.3	49.2	23.0	47.6	66.3	41.5	32.3	50.6	52.4	66.5	76.7	55.6	54.4	80.8	81.5	95.0	100.7	154.0	111.0	92.3	67.7	91.7	123.2	107.0
PTCRA	80.5	131.13333333333333	117.39999999999999	92.89999999999999	115.63333333333333	123.30000000000001	116.26666666666667	161.86666666666665	92.63333333333334	167.20000000000002	124.80000000000001	88.10000000000001	82.46666666666667	82.89999999999999	76.73333333333333	92.93333333333334	151.6	132.36666666666665	136.66666666666666	177.9	97.3	67.96666666666667	79.0	77.76666666666667	86.96666666666665	109.63333333333333	115.33333333333333	112.86666666666666	125.56666666666666	97.8
DSP	36.8	45.9	40.0	48.0	39.3	83.0	66.9	75.5	54.7	78.9	83.1	47.4	37.4	36.2	41.7	50.4	44.5	27.4	78.8	67.9	64.8	56.7	62.9	52.5	56.5	51.8	39.4	55.7	54.4	28.9
EMX1	2.1	2.5	6.3	4.3	5.7	4.6	4.6	8.1	6.9	7.8	9.3	3.4	5.8	6.3	2.2	3.6	4.0	5.8	3.9	3.0	2.5	4.8	7.2	21.7	9.0	5.7	6.7	5.3	6.9	4.0
EMX2	60.2	85.9	86.9	88.3	61.1	121.9	25.0	55.2	94.5	104.6	67.2	52.0	61.2	90.6	84.6	53.9	18.8	38.4	42.7	91.4	30.9	30.2	77.7	20.6	4.4	56.0	43.8	30.3	33.9	2.4
DST	215.36249999999998	256.05	253.72500000000002	186.19999999999996	194.13750000000002	246.1875	110.6375	224.1625	200.0875	170.12500000000003	348.1875	294.26249999999993	296.8625	332.425	270.4875	298.15	278.7125	234.52499999999998	309.5375	236.125	191.7375	170.6625	187.42499999999998	183.6625	159.8	282.41249999999997	203.5	176.18750000000003	226.3125	165.46249999999998
SH2D3A	37.199999999999996	29.200000000000003	60.25	33.7	34.0	45.4	35.75	22.5	34.85	42.099999999999994	60.849999999999994	25.700000000000003	58.6	30.25	13.95	10.05	14.350000000000001	9.45	27.3	53.9	48.25	59.45	29.2	32.2	27.900000000000002	9.9	9.9	23.45	42.35	10.25
SH2D3C	32.3	27.5	45.7	9.1	19.9	19.3	10.6	21.8	4.1	27.6	55.8	25.1	31.1	5.3	43.2	46.9	43.5	31.2	33.2	59.4	40.9	44.8	37.8	41.6	45.2	24.5	18.2	19.2	46.9	6.0
VPS37C	111.0	124.9	128.6	172.6	171.0	159.0	171.3	162.5	97.7	127.0	252.2	116.6	261.8	127.3	192.6	123.3	93.8	103.4	137.8	92.0	272.2	168.4	183.7	193.6	133.0	182.2	140.7	150.9	135.6	170.1
RAD23A	203.85	220.14999999999998	213.2	302.5	438.0	154.0	485.5	319.85	303.5	442.1	194.5	244.64999999999998	228.60000000000002	176.5	200.75	211.89999999999998	269.3	328.54999999999995	234.95	373.6	201.7	143.75	252.39999999999998	243.9	367.79999999999995	193.7	271.4	364.75	299.75	297.70000000000005
VPS37B	14.5	56.1	53.4	115.3	114.9	36.3	34.2	164.0	61.4	35.5	56.4	53.6	44.5	80.6	55.7	23.4	49.1	54.1	57.0	25.6	51.5	55.5	93.6	85.7	40.2	8.3	55.1	61.2	52.1	51.5
RAD23B	103.23333333333333	167.86666666666665	175.66666666666666	233.9	249.13333333333333	270.40000000000003	273.96666666666664	208.03333333333333	250.9	243.0333333333333	181.0666666666667	207.33333333333334	129.33333333333334	143.2	152.26666666666668	125.26666666666665	169.29999999999998	264.06666666666666	181.20000000000002	149.26666666666665	169.03333333333333	111.90000000000002	219.23333333333332	156.9	203.4	314.7	227.26666666666665	220.66666666666666	156.26666666666668	363.0333333333333
CYP2A7	60.5	73.9	98.5	76.8	124.9	87.8	146.9	106.3	86.1	169.2	125.2	114.7	95.9	86.6	76.8	110.7	112.5	118.2	116.9	187.7	85.2	115.5	146.0	88.5	113.1	146.7	124.1	78.3	142.3	105.0
CYP2A6	52.175	62.45	132.275	87.6	101.825	85.94999999999999	134.675	106.4	78.625	119.0	88.45	83.475	76.57499999999999	75.0	86.6	91.875	90.875	82.875	102.575	141.2	84.8	81.975	82.5	87.52499999999999	116.175	114.9	104.975	72.4	107.55	78.25
IL1RAPL2	83.0	81.9	121.9	71.0	132.2	90.1	147.3	129.9	131.3	128.7	106.3	126.0	111.1	91.9	80.4	75.8	102.6	111.5	125.2	167.9	61.8	62.0	114.4	82.4	99.5	72.6	118.1	84.9	160.5	61.2
IL1RAPL1	18.0	18.8	38.7	40.4	39.2	38.4	31.9	25.6	19.6	40.3	47.3	29.4	21.9	19.9	21.9	50.3	31.5	5.4	31.0	65.9	29.0	30.3	39.7	24.2	16.1	23.7	10.4	14.6	24.4	27.8
ST6GALNAC4	39.45	78.15	137.8	117.55000000000001	109.94999999999999	58.4	98.75	92.0	143.2	105.55	58.150000000000006	96.65	56.400000000000006	76.6	93.6	75.55	93.30000000000001	94.8	89.65	116.75	92.44999999999999	65.1	81.44999999999999	119.1	161.25	72.55000000000001	90.5	137.95	78.45	194.35
DTL	21.5	16.6	26.4	32.1	3.7	18.1	19.9	8.4	3.6	7.4	39.1	18.6	5.2	48.8	33.1	16.2	10.0	20.0	26.9	23.1	41.8	39.5	52.2	42.1	38.1	37.5	37.9	33.8	26.4	31.0
ST6GALNAC5	53.4	42.5	28.6	24.2	22.4	22.6	43.0	32.3	7.3	56.1	51.2	58.8	40.1	31.3	36.4	36.9	49.3	38.2	42.1	60.4	26.7	36.8	43.7	32.9	29.1	49.7	23.1	25.1	41.7	19.8
RNFT2	4.2	5.5	7.05	6.2	5.25	4.5	3.8	8.15	5.0	10.850000000000001	11.399999999999999	13.6	17.25	9.4	23.5	7.8	5.800000000000001	8.15	7.35	10.5	12.1	6.449999999999999	8.95	13.600000000000001	8.35	10.55	7.8	6.550000000000001	8.5	6.5
COL15A1	217.9	96.3	262.8	729.7	2187.3	672.3	1835.5	1116.2	477.8	684.9	1008.3	561.0	681.4	1315.0	349.9	649.5	655.9	414.5	741.7	536.5	1018.9	520.1	953.2	952.8	780.9	629.4	1619.2	1012.1	837.1	1085.0
SLC47A1	111.9	181.8	6.0	11.9	4.9	7.9	7.7	8.7	57.5	38.5	8.9	14.3	63.8	31.0	5.7	61.7	47.6	3.6	8.3	8.8	8.0	8.5	9.1	7.1	9.4	4.1	9.2	5.0	7.5	6.8
HSD17B14	91.7	85.7	94.6	98.7	73.7	61.6	103.2	84.7	183.8	163.0	174.1	130.4	136.9	59.5	57.1	80.2	102.1	117.0	102.3	123.8	90.6	77.5	91.6	73.1	102.4	64.6	91.6	99.0	114.8	80.6
HSD17B12	700.6	579.2	670.2	567.0	443.2	990.6	604.8	345.0	655.0	582.9	626.2	798.2	882.0	798.6	987.5	928.4	614.8	565.1	679.5	361.7	804.3	483.2	485.4	398.6	664.1	868.9	686.5	712.8	469.2	967.3
HSD17B11	269.2	971.4	1027.2	411.2	541.6	1337.2	353.1	404.2	854.2	428.9	382.7	595.3	381.3	551.2	485.5	629.2	444.1	426.9	507.4	355.6	298.3	592.1	577.2	458.8	545.8	648.4	424.6	644.9	658.1	573.5
HSD17B10	653.3	425.9	317.0	599.4	240.6	210.0	294.4	335.5	295.4	331.7	399.8	329.9	543.1	368.9	338.0	468.8	338.9	221.5	352.1	258.2	585.1	337.6	268.8	334.6	279.5	369.1	209.8	228.9	290.1	317.7
RNFT1	20.3	8.2	2.7	4.0	2.0	2.8	5.8	1.8	7.8	1.8	1.6	5.6	20.4	12.7	2.1	3.4	4.2	3.0	15.2	15.1	2.2	4.1	9.4	16.4	3.4	1.9	4.8	1.6	6.6	2.0
CECR1	169.4	368.6	311.3	267.2	203.7	48.3	91.8	35.2	229.6	501.8	592.5	1089.6	662.6	548.7	914.7	611.3	777.6	1400.6	585.1	675.8	1048.6	1022.4	1153.1	1175.3	1206.3	1136.5	1244.6	1291.7	1501.1	819.4
PTPRZ1	34.0	22.0	21.4	27.5	6.3	16.0	18.5	18.6	15.7	38.1	23.3	15.9	21.0	50.4	7.2	38.1	15.9	10.6	11.6	22.1	20.1	19.5	17.1	10.9	11.3	8.2	6.9	3.3	14.4	7.8
CECR5	199.4	312.9	189.2	281.6	174.8	119.5	226.9	111.7	169.0	248.7	198.4	174.7	189.7	199.9	199.2	187.2	159.4	150.0	206.9	217.0	139.4	219.6	226.8	177.8	147.1	137.4	139.1	185.3	186.7	154.5
SLITRK3	25.3	8.5	41.7	37.4	28.3	29.9	32.8	32.3	11.7	28.5	42.0	26.5	8.1	24.8	14.3	10.2	9.8	11.9	19.6	63.2	6.4	31.3	15.0	13.7	9.8	21.7	27.8	5.2	34.3	8.5
SLITRK5	7.3	2.2	6.0	4.550000000000001	8.75	2.45	3.05	3.1	4.05	12.6	5.8	10.05	2.25	4.0	7.8	13.45	2.45	8.0	12.3	4.35	4.6	11.3	5.05	5.3	5.9	3.6500000000000004	7.65	4.95	3.4	3.7
AAMP	169.8	251.0	187.6	204.7	235.2	116.7	174.7	140.3	225.0	276.4	139.3	136.3	237.1	131.1	167.7	136.6	184.9	188.4	190.5	213.6	165.5	205.7	187.3	162.1	160.5	147.1	145.4	200.0	189.1	176.8
DUT	634.6999999999999	548.7666666666668	619.1	563.8666666666667	259.59999999999997	322.93333333333334	229.9	302.26666666666665	357.8666666666666	320.8333333333333	467.3666666666666	323.5	682.7333333333332	438.5	390.4666666666667	381.8	233.86666666666665	270.3666666666666	367.6333333333334	333.3	592.1	448.1333333333334	381.5	422.56666666666666	246.70000000000002	405.7	243.26666666666665	287.6666666666667	334.1666666666667	286.6333333333333
BAIAP2	61.25000000000001	95.82499999999999	75.75	93.35	77.02499999999999	48.975	40.05	100.5	105.725	84.67500000000001	46.9	47.875	61.974999999999994	50.175	51.675	56.55	89.42500000000001	65.60000000000001	72.97500000000001	77.72500000000001	47.975	35.75	28.225	48.224999999999994	38.199999999999996	49.6	55.575	37.175	55.15	45.95
BAIAP3	15.55	9.35	15.75	22.9	5.5	5.300000000000001	11.85	11.05	6.55	5.5	13.05	7.8	24.900000000000002	12.05	9.75	9.15	5.25	5.0	3.55	11.2	32.35	27.849999999999998	44.65	45.85	8.25	4.35	5.4	5.65	4.35	4.9
PC	66.2	117.2	174.2	145.9	19.5	14.7	44.6	117.7	121.1	64.2	56.8	120.0	106.0	62.1	75.8	103.9	113.5	64.7	110.1	52.6	61.2	34.9	10.1	9.7	15.2	37.8	18.1	54.2	42.7	29.0
VIPAS39	210.5	190.5	288.3	167.1	157.0	185.4	155.4	143.7	171.8	239.8	285.5	230.9	226.7	238.3	261.2	230.5	262.4	228.6	251.8	258.1	200.7	229.9	216.8	242.6	204.6	256.9	202.2	197.7	286.1	282.9
SPG21	391.9	332.5	350.5	404.79999999999995	338.0	357.75	455.5	346.5	397.45	394.1	420.4	350.4	347.15	360.9	385.95000000000005	407.59999999999997	505.15	494.40000000000003	427.7	406.35	379.95000000000005	389.2	345.3	372.5	477.4	502.4	480.2	396.65	471.5	512.65
SPG20	164.0	226.5	141.85	141.2	171.2	221.75	147.95	104.1	155.5	149.75	122.8	106.0	133.0	140.4	126.60000000000001	135.0	56.45	101.30000000000001	96.45	68.2	123.7	84.1	120.55	97.5	91.75	123.2	95.5	67.15	83.55000000000001	78.6
RGSL1	36.6	27.2	53.4	15.5	43.7	49.2	28.5	30.9	20.0	43.8	32.1	47.2	45.9	19.0	48.0	31.2	26.2	13.4	19.4	78.9	42.2	61.4	88.6	61.5	18.0	20.8	25.7	21.4	42.7	15.1
RTCA	173.3	205.5	123.7	84.9	48.3	179.7	89.9	63.5	112.6	107.4	90.6	153.9	209.8	112.0	134.9	134.0	106.0	152.3	218.4	122.2	202.2	168.8	173.2	153.6	138.8	205.2	139.5	141.6	177.6	142.6
RTCB	488.9	379.4	406.8	339.2	445.3	373.8	322.9	372.8	297.3	474.0	406.6	384.4	246.1	448.8	332.9	383.7	378.7	429.3	499.3	466.8	379.3	467.6	365.8	309.2	196.5	428.2	385.7	419.6	422.4	330.2
UBE2L6	365.1	260.2	294.8	321.3	240.3	232.7	367.3	344.1	314.6	469.5	362.9	431.2	248.7	483.8	389.8	526.5	496.5	515.8	421.8	428.1	749.4	580.2	497.3	749.2	952.9	570.5	599.4	565.9	503.7	753.9
TXNDC15	410.1	415.8	315.2	484.0	537.5	467.3	400.9	267.5	432.4	560.8	447.3	395.7	403.1	456.8	438.9	336.7	436.0	565.1	516.1	453.1	545.3	448.5	417.3	606.6	753.9	847.8	452.9	751.6	494.5	911.2
UBE2L3	426.09999999999997	329.79999999999995	262.55	300.675	297.02500000000003	170.55	273.025	207.85	254.25	283.575	382.42499999999995	324.29999999999995	300.575	316.175	342.57500000000005	304.325	286.15	346.275	324.125	259.825	593.725	436.4	367.95	373.625	337.20000000000005	275.55	328.7	318.375	291.975	357.5
SLC34A2	6.7	56.3	27.4	19.1	32.4	50.7	43.9	21.5	23.2	53.0	48.4	52.6	8.7	16.3	26.4	52.4	31.4	14.1	39.4	29.7	38.9	23.1	19.7	63.9	18.8	28.8	31.0	16.9	33.8	15.7
ENTPD1	155.6	113.66666666666667	82.13333333333334	167.1	67.43333333333334	112.0	90.2	85.06666666666668	146.63333333333333	102.63333333333333	194.66666666666666	241.70000000000002	78.3	286.0	162.76666666666668	201.79999999999998	177.66666666666666	197.5	210.73333333333335	191.4	189.9	321.06666666666666	222.16666666666666	258.6666666666667	355.2666666666667	201.0666666666667	216.46666666666667	259.56666666666666	217.69999999999996	213.83333333333334
ENTPD2	6.5	5.6	3.0	5.1	2.0	2.4	5.6	4.2	3.1	4.6	5.4	4.6	8.3	2.6	7.3	6.4	2.7	1.9	5.1	3.4	2.2	5.5	6.9	2.9	2.8	2.3	3.7	2.4	2.1	2.4
ENTPD3	53.6	57.8	61.9	31.9	87.5	73.6	71.9	82.4	86.2	96.5	83.7	62.9	54.1	89.1	21.4	70.0	85.2	54.9	68.3	91.7	66.4	36.2	58.6	27.9	50.5	45.7	51.4	21.2	55.5	30.3
ENTPD4	163.0	129.15	172.15	269.95	375.15000000000003	300.35	126.85000000000001	206.45	192.85000000000002	99.45	130.8	120.95	214.7	117.95	109.4	103.8	114.95	84.0	99.19999999999999	102.1	245.5	197.25	119.89999999999999	273.6	126.3	168.75	145.45	171.0	209.5	132.25
SLC34A1	37.8	21.8	15.549999999999999	14.350000000000001	36.05	25.799999999999997	55.4	75.7	40.85	49.95	15.8	14.55	15.600000000000001	11.6	5.6	19.35	31.75	44.35	32.25	52.949999999999996	17.25	13.450000000000001	7.65	22.15	27.9	19.4	36.050000000000004	34.2	30.8	37.0
ENTPD5	36.7	38.1	33.6	49.9	48.3	66.1	57.5	67.0	50.3	56.4	66.1	45.8	60.0	14.4	57.1	58.2	68.9	40.4	26.6	78.5	67.0	69.4	83.8	4.8	116.6	98.3	79.5	78.7	52.3	68.9
ENTPD6	79.0	124.4	87.9	254.4	113.3	58.6	29.4	159.3	169.9	97.0	89.0	44.0	151.7	115.8	62.8	73.5	133.6	95.9	78.9	39.2	76.9	57.2	116.6	124.9	92.5	81.9	90.1	109.1	157.9	114.3
ENTPD7	31.9	9.0	11.7	32.8	14.7	12.7	11.0	37.2	16.0	25.3	15.7	17.3	10.2	10.7	45.2	10.4	14.2	13.3	27.2	69.5	31.7	53.1	54.0	45.0	48.0	14.7	40.5	8.8	34.6	18.5
ASRGL1	44.4	77.0	58.1	82.2	168.5	131.3	270.5	44.7	78.2	110.5	22.7	157.0	69.2	100.8	78.2	20.5	104.5	22.6	34.5	96.4	45.4	21.2	134.9	68.7	115.6	37.9	78.1	98.4	150.1	113.1
LPPR2	26.55	27.35	21.35	130.5	112.19999999999999	21.2	93.05	99.8	160.65	66.4	49.5	43.2	46.85	59.5	40.85	54.1	125.55	85.44999999999999	87.1	92.30000000000001	15.15	31.65	54.45	38.8	51.400000000000006	31.95	100.1	88.0	63.75	123.85000000000001
LPPR3	26.1	36.2	13.8	12.9	7.5	3.3	3.5	11.0	4.4	12.7	15.6	4.0	28.2	31.5	23.1	19.0	4.8	4.5	5.8	11.1	13.7	4.2	6.7	19.5	7.0	3.5	4.1	4.8	7.8	3.4
DXO	48.0	109.56666666666668	88.63333333333333	89.5	50.53333333333334	57.199999999999996	34.1	66.56666666666666	102.53333333333332	67.83333333333333	81.8	52.96666666666666	53.96666666666666	49.79999999999999	34.93333333333333	51.63333333333333	49.13333333333333	50.1	60.6	41.666666666666664	55.23333333333334	47.46666666666666	47.599999999999994	44.6	42.96666666666667	32.63333333333333	34.43333333333334	87.53333333333335	53.699999999999996	51.56666666666666
LPPR4	25.7	31.3	44.0	31.8	75.4	63.9	55.3	60.4	43.2	50.0	199.7	47.4	53.6	130.0	53.1	39.1	63.5	48.6	55.8	72.6	112.7	97.9	222.9	119.5	70.2	106.1	198.1	74.2	58.2	76.2
LAP3	985.4	295.5	243.2	411.4	616.5	573.3	769.6	423.8	353.1	598.9	385.6	509.2	534.8	445.0	545.2	601.7	698.4	920.1	485.5	421.5	1890.4	1581.8	1245.0	1571.5	1913.4	1249.2	1162.6	1187.8	937.4	1771.9
C1orf216	102.9	141.4	132.8	135.2	127.3	115.1	183.6	138.7	161.4	196.5	246.2	155.7	118.2	189.7	123.1	221.6	146.0	207.9	191.6	174.1	90.7	139.5	153.7	162.5	170.9	159.0	214.5	278.1	178.2	257.1
PCDHA5 /// PCDHA6	5.1	14.5	10.1	2.9	5.9	24.4	13.4	12.7	11.2	9.1	28.9	8.9	15.8	17.2	3.4	5.7	4.9	3.3	22.3	29.0	11.2	13.7	16.8	6.0	5.4	8.4	4.2	8.6	21.0	12.7
LPPR1	24.6	40.7	50.5	60.5	35.1	30.3	51.8	49.6	23.8	44.3	53.7	35.8	33.1	27.5	52.9	40.9	24.9	36.3	52.7	81.7	17.9	37.6	42.2	20.6	37.0	37.3	43.8	24.8	39.0	33.4
RTF1	202.15	184.3	163.45	179.5	215.7	210.55	173.4	125.45	156.7	159.75	156.14999999999998	157.5	195.60000000000002	139.7	160.45	174.05	172.1	136.45	149.9	135.8	191.0	178.6	124.5	137.6	117.95	156.7	136.4	131.45	125.30000000000001	113.05
MST1R	11.9	47.0	48.9	43.3	8.9	9.9	8.1	16.5	21.3	97.8	89.7	65.2	52.7	63.3	19.6	60.1	6.1	11.2	49.9	96.5	51.4	42.1	20.2	12.8	50.4	16.0	44.7	66.0	112.9	49.6
MST1L	15.3	9.5	8.15	14.299999999999999	1.9	2.6	4.6	4.5	8.2	24.7	20.45	13.049999999999999	16.15	8.35	15.3	26.549999999999997	2.8	2.65	22.650000000000002	37.0	22.85	17.849999999999998	32.150000000000006	20.35	2.2	2.8	2.8	1.75	20.75	2.0
OSGEP	71.9	43.0	69.8	34.6	31.3	39.6	51.6	37.7	66.2	48.1	71.3	87.3	55.6	89.7	68.6	64.7	124.9	67.3	92.9	83.6	60.9	70.4	54.2	78.9	37.3	73.2	52.3	67.2	87.2	50.6
UBE2J1	142.95	99.5	104.475	183.42499999999998	223.8	173.3	148.29999999999998	179.075	119.15	121.875	109.4	137.85	106.925	119.55000000000001	115.375	117.27499999999999	145.07500000000002	139.075	143.125	137.77499999999998	128.675	159.25	171.85000000000002	252.775	357.32500000000005	210.3	219.25	201.8	247.77499999999998	166.3
ERC2-IT1	12.8	8.6	31.0	8.2	23.4	40.6	11.8	14.6	18.4	36.1	39.7	29.7	23.6	8.9	14.6	18.3	31.5	9.8	20.9	50.6	27.6	28.0	38.2	40.3	2.6	15.4	12.5	22.5	21.4	5.6
SPATA5L1	38.6	53.333333333333336	39.86666666666667	61.666666666666664	45.56666666666666	69.16666666666667	53.5	28.899999999999995	36.06666666666667	35.833333333333336	25.933333333333334	32.43333333333334	37.1	42.73333333333333	36.8	60.666666666666664	25.666666666666668	26.76666666666667	43.4	30.566666666666666	30.400000000000002	30.633333333333336	43.06666666666666	42.1	31.733333333333334	61.70000000000001	21.8	36.46666666666667	37.300000000000004	33.833333333333336
LARS	510.2	252.1	440.4	463.5	324.1	189.6	409.2	531.6	262.9	332.4	535.3	479.7	349.5	419.4	300.5	261.7	254.0	243.2	248.3	382.2	355.0	422.7	320.6	375.0	249.7	242.1	341.1	209.1	278.2	216.8
SI	7.7	1.0	2.5	1.7	0.5	1.1	1.5	0.9	0.5	2.5	11.9	2.1	8.6	9.0	1.6	9.9	0.6	0.4	0.8	1.9	1.0	1.6	6.9	2.7	1.5	1.8	1.7	0.7	1.9	0.8
PRKAR1AP /// PRKAR1AP	7.3	14.3	6.3	11.7	5.1	9.8	4.8	7.8	4.5	14.3	2.2	6.1	24.0	7.9	22.2	4.8	30.0	7.0	19.5	6.8	7.2	6.5	7.6	18.1	7.1	8.8	6.0	5.9	16.9	4.7
DYM	17.6	14.1	8.7	3.8	9.7	30.3	28.0	29.4	17.0	28.2	31.7	10.5	12.2	16.7	15.6	17.9	3.2	26.4	31.9	14.7	8.7	3.4	27.9	27.3	14.1	14.8	27.5	35.5	26.1	10.7
AAR2	196.4	222.3	234.4	203.6	242.8	161.1	246.4	261.0	239.9	250.4	225.9	227.5	214.8	250.7	205.6	223.6	246.2	259.3	234.0	245.3	191.7	164.7	215.4	224.1	269.0	251.6	222.1	256.2	224.4	236.6
RNU86 /// RPL3 /// SNORD83B	8479.175	5845.425	9108.45	7289.674999999999	5174.25	5792.0	7408.25	6060.325	4405.75	4062.3999999999996	6055.025	6629.400000000001	9497.599999999999	9170.325	7839.925	7414.5	6246.425	4824.225	4623.625	6070.075	6897.199999999999	5874.875	4935.225	6050.874999999999	4242.75	5320.55	3930.8	4909.425	4475.75	4024.0
TF	32.825	35.25	52.65	31.474999999999998	53.875	9.85	41.25	20.525	9.25	89.9	45.49999999999999	31.525	110.22500000000001	52.375	51.5	38.675	31.9	20.174999999999997	15.55	41.875	44.675	42.825	15.549999999999997	24.375000000000004	9.225	17.3	14.25	4.65	22.4	5.300000000000001
TG	39.3	54.4	69.1	51.9	27.4	35.9	30.1	30.9	22.8	99.4	49.7	8.7	19.8	59.1	51.9	63.0	19.5	31.9	49.0	83.0	65.9	57.4	81.4	60.0	51.9	63.8	58.3	41.4	73.8	18.1
TH	4.1	1.5	6.6	5.6	6.4	5.7	5.6	19.0	2.0	10.1	10.6	12.8	4.2	2.1	2.2	3.1	3.3	2.1	2.7	9.4	2.9	18.6	4.9	7.6	10.4	7.2	2.3	1.8	4.7	2.7
AARS	522.9	496.9	566.6	571.7	524.8	345.6	832.5	537.0	458.4	650.7	610.8	516.1	561.8	660.2	569.1	545.3	524.9	505.9	451.0	546.7	484.5	377.6	516.5	483.6	665.8	474.3	475.7	583.6	572.0	516.5
PCSK2	9.7	11.8	29.35	15.799999999999999	21.35	29.8	24.75	14.4	12.25	39.449999999999996	17.4	11.1	15.4	18.75	21.549999999999997	29.299999999999997	22.95	13.700000000000001	15.7	29.5	23.25	15.75	16.3	12.8	10.399999999999999	20.55	14.600000000000001	7.1499999999999995	19.4	11.65
PCSK1	72.0	28.6	11.4	46.2	79.0	57.4	130.5	75.4	55.9	7.0	5.1	54.6	55.3	12.5	121.9	36.0	71.9	33.3	33.5	31.4	80.4	52.0	5.3	55.8	9.3	7.9	5.9	87.3	17.2	40.5
TNFRSF13B	38.9	54.9	42.3	67.0	69.6	66.4	92.8	49.0	59.4	56.6	57.4	49.7	49.0	59.0	61.9	34.3	74.8	43.4	54.9	71.6	79.8	64.2	72.4	103.8	32.3	67.6	46.2	66.2	79.2	36.1
AATK	63.8	34.9	122.9	76.1	108.5	85.7	146.2	117.3	79.2	88.0	92.2	78.4	48.7	53.4	41.2	71.2	50.3	72.3	102.3	111.1	74.2	67.4	82.0	59.2	21.6	87.7	98.6	102.2	97.4	86.3
PCSK7	18.1	30.7	82.5	72.3	29.9	11.8	20.8	35.2	38.5	119.3	34.0	76.5	46.0	43.0	84.0	122.2	108.7	36.0	100.8	149.5	117.9	81.1	121.6	109.8	94.0	32.2	100.8	47.0	102.9	71.5
WASL	12.75	44.3	13.8	29.35	43.199999999999996	61.0	35.2	43.4	45.0	84.4	16.95	43.75	47.85	21.75	21.95	12.649999999999999	5.35	9.649999999999999	31.95	31.35	23.75	13.7	10.399999999999999	12.15	29.4	8.600000000000001	11.899999999999999	16.25	9.55	6.050000000000001
SLC7A11	23.8	23.0	23.099999999999998	40.13333333333333	37.333333333333336	37.46666666666667	45.833333333333336	38.56666666666667	26.399999999999995	53.06666666666666	34.63333333333333	37.6	21.033333333333335	25.23333333333333	23.266666666666666	23.96666666666667	19.666666666666668	21.366666666666664	29.03333333333333	38.73333333333333	36.666666666666664	28.96666666666667	51.76666666666667	38.9	25.833333333333332	37.5	33.5	24.399999999999995	44.53333333333334	27.066666666666663
SLC7A10	7.2	5.1	5.6	5.2	27.7	10.7	9.5	22.8	6.8	14.7	12.9	4.5	22.9	26.8	18.3	10.7	26.8	3.4	8.0	65.9	5.3	5.7	6.5	8.7	36.9	9.2	7.3	6.7	11.7	15.3
PCSK6	32.6	39.65	53.099999999999994	37.050000000000004	51.55	45.800000000000004	41.85	73.6	34.15	70.65	69.85	41.849999999999994	38.400000000000006	33.05	37.25	46.05	49.35	52.75	50.4	76.6	45.849999999999994	40.8	53.15	40.35	48.1	41.25	46.949999999999996	43.2	48.8	37.0
AATF	209.7	246.0	270.6	274.4	283.4	190.2	265.3	256.3	351.5	173.0	200.9	146.4	131.9	194.2	132.6	247.8	223.4	194.5	184.6	193.4	183.0	153.7	255.8	205.9	211.9	228.1	145.6	263.9	232.3	238.0
IER3IP1	169.1	164.8	73.9	59.5	55.2	96.3	91.5	77.4	39.8	102.2	145.4	116.7	214.4	60.4	81.3	74.4	55.2	58.9	50.2	98.4	232.6	136.4	138.3	117.3	75.8	97.2	73.2	48.7	84.3	84.4
PCSK5	157.66666666666669	65.83333333333333	87.7	83.73333333333333	172.73333333333332	128.76666666666668	161.13333333333333	108.73333333333333	94.5	46.9	136.29999999999998	72.06666666666666	50.5	116.43333333333334	119.2	65.26666666666667	112.3	99.73333333333333	74.10000000000001	88.03333333333335	82.43333333333334	61.29999999999999	146.5	62.13333333333333	41.53333333333333	152.9333333333333	85.13333333333334	71.76666666666667	57.1	69.0
GNGT1	3.6	0.6	2.8	11.0	0.5	3.5	1.1	1.1	1.0	2.0	0.9	0.2	8.4	1.1	16.8	1.7	1.6	1.0	0.8	3.6	4.8	1.0	1.7	2.3	2.0	1.3	1.1	1.3	0.9	1.4
HYAL1	64.9	100.1	106.9	100.6	98.4	98.4	86.6	89.3	131.8	109.6	14.9	121.5	111.4	101.8	95.0	109.0	107.9	127.6	138.2	92.2	59.9	19.6	32.2	35.2	64.3	114.7	67.6	90.4	36.7	104.2
HYAL2	198.6	125.7	210.4	197.4	219.7	99.7	260.9	129.7	228.1	279.4	172.7	142.2	112.3	140.4	137.7	129.2	249.9	181.2	201.8	199.1	175.2	138.1	183.6	165.4	167.3	94.2	239.8	222.5	185.5	154.8
HYAL3	5.7	8.2	28.4	8.9	18.9	17.4	41.0	33.8	17.9	26.5	5.3	25.9	9.6	33.4	8.0	9.1	31.0	17.2	20.4	12.0	16.5	5.6	16.1	25.7	34.3	5.6	15.0	33.6	24.9	13.4
ENC1	16.45	23.1	20.450000000000003	48.650000000000006	33.300000000000004	25.150000000000002	50.45	37.65	15.75	70.8	112.65	103.75	35.3	84.6	107.8	76.25	53.95	89.4	102.45	128.1	59.900000000000006	111.6	78.05	81.1	71.8	82.0	61.7	60.699999999999996	105.3	48.8
HYAL4	2.4	7.1	14.0	8.6	2.7	2.0	2.9	4.0	5.8	12.8	5.2	7.6	5.4	5.9	3.1	3.0	4.1	4.7	4.1	9.8	4.0	4.4	6.1	7.5	4.1	5.8	4.1	4.9	3.8	3.4
SSSCA1	68.0	57.3	85.6	100.7	38.8	10.9	93.6	24.3	58.4	53.7	13.7	60.6	77.9	104.5	39.4	71.6	41.9	12.2	29.8	25.1	15.4	16.5	54.1	58.5	57.2	12.4	15.9	13.6	9.0	29.7
AASS	54.35	107.69999999999999	37.9	57.75	97.60000000000001	78.0	58.45	56.95	81.5	79.94999999999999	22.35	6.699999999999999	26.450000000000003	28.15	23.2	19.15	8.8	13.049999999999999	38.949999999999996	45.0	9.5	20.25	30.55	22.4	34.9	27.2	43.4	27.1	26.3	10.149999999999999
WARS	286.04999999999995	194.8	219.8	1013.25	464.45	152.15	586.45	525.25	253.1	433.59999999999997	224.4	248.0	354.79999999999995	289.8	320.45000000000005	422.4	238.75	196.8	217.7	244.35	1274.65	698.4	497.85	1292.05	1137.4	395.1	284.75	461.0	243.35000000000002	725.2
TNFRSF12A	82.7	82.9	88.3	125.6	202.6	57.1	260.1	499.3	64.7	110.2	246.1	170.4	107.2	139.7	128.6	128.8	136.3	143.3	138.0	106.2	152.6	85.6	187.0	168.9	185.5	61.3	171.3	201.3	133.8	183.2
MRPS2	63.7	140.2	88.1	124.6	154.3	68.4	133.0	111.5	134.4	134.9	107.0	55.7	39.1	51.2	47.3	72.4	116.3	90.9	94.2	66.1	48.6	80.1	75.7	81.4	96.4	115.5	82.6	131.2	80.1	109.7
MRPS7	269.8	221.8	137.7	151.2	180.0	120.1	245.6	217.6	221.4	251.8	185.7	167.1	278.8	210.2	168.0	209.1	148.7	186.4	206.6	196.9	219.2	206.2	271.0	192.9	165.9	158.4	172.8	212.4	238.1	203.6
ENAH	390.3	251.4	188.5	193.9	312.2	349.3	296.6	295.7	154.5	171.5	843.4	572.3	560.7	644.0	503.8	550.5	385.1	447.7	602.8	311.7	366.2	699.1	219.6	444.8	339.0	453.3	244.3	340.4	177.5	477.7
LAT2	98.7	22.95	87.85	63.25	107.60000000000001	90.9	100.75	67.05	108.25	98.80000000000001	105.1	107.25	108.5	80.65	103.05	101.6	154.5	166.85	157.7	138.0	119.25	114.05	103.6	147.75	176.55	168.1	174.3	157.65	144.64999999999998	164.1
AL590762.11	27.0	34.2	15.7	48.8	43.4	38.0	45.1	38.8	35.5	32.5	53.5	22.3	33.0	26.3	38.5	23.5	37.0	29.9	19.8	36.1	19.5	29.3	31.8	27.8	13.7	15.2	19.3	21.7	31.7	29.4
CXorf40A	185.6	156.3	194.9	213.7	218.7	199.5	188.8	267.6	173.1	192.7	170.7	166.2	246.3	215.7	192.4	210.7	138.2	173.7	176.9	154.5	207.9	201.4	162.4	207.0	216.2	177.5	172.8	242.2	221.9	179.0
IGHMBP2	121.0	147.65	142.8	135.75	230.75	194.55	261.95	223.6	188.79999999999998	250.9	144.05	136.5	142.3	134.0	118.85	105.1	225.8	236.7	179.95	292.4	113.35	139.15	172.7	142.3	176.10000000000002	186.55	236.95	176.55	201.64999999999998	150.35
GREB1L	46.8	29.7	52.9	53.3	68.9	108.0	18.7	31.3	11.2	102.5	49.1	41.3	53.9	34.0	68.6	72.2	70.6	26.3	65.4	60.2	10.9	10.0	17.8	15.4	56.6	32.9	7.7	25.8	69.7	48.2
NEDD9	166.7	95.15	182.2	137.8	252.15	244.05	239.5	117.7	260.54999999999995	227.1	66.15	60.050000000000004	62.35	84.65	48.1	94.55000000000001	66.75	46.65	84.0	65.1	123.89999999999999	91.9	107.4	126.8	89.6	52.949999999999996	127.75	84.0	118.80000000000001	80.19999999999999
CXorf40B	188.9	159.8	174.6	203.6	219.4	166.7	194.9	273.5	190.0	164.8	159.9	161.3	219.0	126.2	187.4	179.4	152.6	182.6	182.2	169.9	210.2	214.0	146.1	192.6	235.2	181.0	206.6	238.0	214.4	181.8
NEDD8	420.7	342.1	406.1	373.4	308.0	207.1	416.9	253.0	421.8	340.0	387.1	570.8	176.1	508.2	519.0	660.1	541.6	537.8	562.9	300.9	255.1	427.0	416.9	399.6	259.5	320.3	388.7	575.8	365.7	624.4
CRIP2	148.7	279.4	253.6	174.6	232.9	139.5	361.0	352.5	385.9	261.7	385.6	221.3	198.0	498.3	210.4	568.3	626.7	317.5	504.7	477.4	265.9	206.7	430.3	230.6	487.1	77.3	382.2	441.5	198.7	270.5
CRIP1	137.3	234.7	280.8	284.4	302.2	300.1	269.7	656.0	421.9	294.1	725.6	507.7	995.3	2481.5	1654.0	2217.9	1999.3	2125.5	1598.2	1152.2	1297.5	1761.6	628.6	1967.9	3756.5	1071.3	2080.7	3531.7	463.5	2428.7
ARVCF	51.9	58.05	65.95	24.9	75.5	80.35000000000001	87.3	34.400000000000006	53.7	48.25	145.45	122.1	180.85	94.69999999999999	95.9	80.75	115.65	70.65	86.55	127.7	85.0	35.7	70.6	81.5	83.8	55.7	78.3	71.7	70.25	58.05
ALS2CL	82.5	101.5	200.9	127.3	179.8	145.1	190.3	228.4	143.0	189.1	158.1	133.7	130.5	155.2	135.6	121.1	183.6	184.6	204.1	270.3	120.3	160.6	138.5	130.8	185.8	198.6	170.4	180.0	221.4	147.3
FAM172A	98.1	84.0	153.8	80.0	95.6	146.4	50.6	91.5	134.2	99.8	215.3	158.9	176.1	173.1	234.3	190.6	129.1	166.7	232.6	196.9	107.5	83.8	110.3	108.5	146.3	261.6	69.5	69.5	121.5	121.4
RPL21 /// RPL21P28 /// SNORA27 /// SNORD102	922.9000000000001	1974.95	3278.6	2341.5499999999997	1818.55	2561.2999999999997	2407.0499999999997	2193.35	1480.9	1418.8999999999999	1629.1000000000001	2070.1	1126.05	2622.6000000000004	2239.1	2649.25	2015.9	1545.6000000000001	1378.7	1804.8000000000002	743.6999999999999	1844.75	1387.7	2115.2000000000003	1566.3000000000002	2079.3	1355.8999999999999	1916.6	1565.25	1559.1999999999998
SCAND1	158.6	256.1	217.8	275.4	309.7	111.6	296.5	239.3	217.8	285.2	250.5	195.3	245.1	251.1	179.0	229.0	239.8	200.5	225.2	255.2	205.3	170.4	197.9	215.9	153.9	140.9	190.5	388.1	214.1	228.3
NPDC1	105.2	93.2	106.4	114.7	180.5	89.6	231.1	321.3	270.5	93.0	141.9	79.6	60.7	93.4	28.2	69.5	229.6	144.8	119.5	84.9	77.8	38.0	131.0	53.5	88.2	13.4	123.3	164.9	61.0	130.5
YIPF1	229.5	145.9	169.2	154.2	193.5	140.3	196.9	131.0	198.4	146.3	114.6	160.3	109.4	185.2	126.3	107.8	124.5	241.2	118.5	146.4	155.8	179.1	171.2	201.4	275.3	252.3	188.2	256.3	261.5	199.7
YIPF2	68.63333333333333	49.833333333333336	68.06666666666668	101.06666666666668	27.8	31.76666666666667	35.333333333333336	69.53333333333333	68.0	83.60000000000001	99.03333333333335	103.66666666666667	122.06666666666666	104.0	106.43333333333334	73.8	99.13333333333333	109.40000000000002	118.76666666666667	93.7	121.2	64.93333333333332	93.13333333333333	102.56666666666666	104.86666666666666	58.36666666666667	75.7	97.89999999999999	85.26666666666667	112.30000000000001
YIPF3	130.0	188.5	139.3	140.7	147.0	88.2	69.3	142.2	202.8	164.3	160.9	147.2	163.8	146.2	145.0	142.0	208.2	262.2	209.5	194.0	126.9	170.3	155.7	96.9	219.0	120.0	157.5	181.0	167.6	185.2
YIPF4	44.8	26.65	9.95	17.35	22.8	32.8	26.65	27.6	31.35	22.6	29.900000000000002	31.15	48.0	17.15	23.85	32.55	34.25	22.599999999999998	19.6	20.7	67.25	27.25	34.8	24.5	32.05	26.75	24.900000000000002	20.65	22.5	33.9
YIPF5	346.0	157.6	176.2	128.3	154.7	90.3	162.4	128.2	167.7	217.8	195.4	365.9	460.0	216.6	243.1	213.0	198.5	157.3	218.9	187.0	407.0	289.5	252.9	104.8	228.6	92.0	186.5	114.1	186.8	153.7
HUWE1	2847.6000000000004	2539.625	4607.125	2696.875	1945.8	2740.375	1531.6	2955.8999999999996	1792.8999999999999	1765.75	2738.4000000000005	2704.2749999999996	2888.6250000000005	3306.9750000000004	3022.8249999999994	3178.825	2803.1749999999997	1920.0249999999999	1716.725	2596.75	3076.0	2536.25	2321.8499999999995	2975.0500000000006	1968.175	2447.15	2035.725	2464.25	2068.2249999999995	1753.7749999999999
KLK13	34.36666666666667	32.0	55.76666666666666	48.26666666666667	49.1	46.23333333333333	55.833333333333336	58.300000000000004	40.53333333333334	71.83333333333333	51.6	33.43333333333334	53.1	40.26666666666667	33.699999999999996	49.133333333333326	38.36666666666667	33.0	41.9	62.76666666666667	30.5	51.333333333333336	42.13333333333333	41.099999999999994	49.5	49.56666666666666	46.9	43.4	42.9	27.833333333333332
CRIPT	24.9	37.5	40.9	31.0	2.6	36.8	4.8	37.6	53.3	28.9	47.1	46.4	37.1	67.4	61.5	35.5	23.0	38.0	35.7	20.5	39.0	15.7	53.3	62.5	22.8	65.3	37.0	43.4	43.2	51.9
KLK14	10.5	8.9	5.3	7.9	4.5	8.4	14.3	15.7	7.4	10.1	11.5	13.1	12.4	7.0	5.2	11.3	8.5	14.1	7.6	17.4	13.5	13.3	9.4	8.3	15.0	18.5	11.7	15.5	13.4	33.4
KLK15	3.7	5.8	5.1	5.1	4.4	2.9	3.8	6.0	3.1	4.5	8.9	8.8	3.9	3.0	6.1	10.4	4.6	4.8	4.4	6.9	8.5	9.8	10.1	6.2	5.1	15.3	4.4	4.2	11.6	3.6
UBE2G1	345.5	294.25	201.7	131.65	194.64999999999998	268.8	229.64999999999998	149.55	216.1	232.95	208.0	252.14999999999998	360.34999999999997	202.1	276.3	285.55	211.45	265.4	244.60000000000002	221.85	381.05	357.9	329.0	246.65	302.65	308.7	316.35	247.75	240.85	248.45
UBE2G2	162.55	137.35	160.55	219.3	180.7	61.05	145.55	183.5	181.25	175.25	145.0	148.2	190.8	120.9	103.65	93.3	91.45	111.80000000000001	109.75	125.3	140.95	109.1	144.9	145.35	90.6	73.6	104.35	120.64999999999999	170.05	117.25
KLK10	15.75	25.049999999999997	36.050000000000004	29.45	30.200000000000003	11.1	17.4	52.25	28.299999999999997	43.3	39.05	25.5	24.75	33.55	28.25	21.9	18.6	23.0	23.9	53.1	29.0	34.05	32.95	30.7	24.950000000000003	32.6	31.35	22.5	31.0	20.950000000000003
LOC100652931 /// RBMY2FP	10.7	23.0	4.5	3.6	12.0	12.7	14.4	16.5	11.4	9.6	18.7	2.6	9.9	52.5	4.5	13.9	13.4	9.3	11.7	19.9	11.2	6.8	4.3	3.0	12.6	15.2	11.9	15.0	12.8	4.0
KLK11	8.1	33.7	8.4	34.2	24.1	24.3	14.1	20.7	31.1	18.1	46.6	9.4	26.1	6.5	4.3	12.3	22.8	18.2	15.7	15.3	48.6	24.9	6.8	34.9	14.0	14.3	12.8	11.8	13.6	10.7
KLK12	32.7	19.7	38.6	34.6	50.3	3.6	6.3	43.8	14.7	22.1	48.3	11.4	3.7	17.0	24.9	42.7	11.5	12.3	5.8	27.7	10.5	47.9	38.9	52.7	6.3	11.0	41.5	5.1	5.5	20.9
XK	1.3	19.0	29.0	11.0	25.1	25.8	23.3	31.8	29.8	38.0	21.5	12.9	22.4	24.9	14.7	5.5	5.3	19.5	29.7	59.3	3.2	17.6	32.8	7.1	33.5	32.1	26.6	3.9	27.9	16.4
GLB1L	102.5	129.6	82.5	140.6	164.4	98.7	98.3	95.5	193.7	120.3	68.7	94.2	72.6	69.6	41.1	83.3	113.6	140.1	200.8	199.4	50.8	91.8	119.1	71.9	105.0	104.4	81.7	159.4	83.8	146.1
THEMIS2	180.2	153.5	149.05	290.95000000000005	122.2	78.35	95.4	108.35	281.15	193.3	140.0	215.1	186.75	131.0	180.6	199.05	246.8	369.3	190.15	203.7	293.54999999999995	295.04999999999995	360.9	437.79999999999995	444.2	223.3	364.05	402.35	559.65	460.6
NEDD4	69.7	48.4	139.1	76.5	70.0	106.0	81.2	78.5	67.3	84.5	104.7	80.2	53.8	108.4	69.9	81.3	77.3	70.6	88.0	80.2	47.7	89.6	103.5	37.3	50.5	112.3	88.1	72.0	82.5	70.1
YIPF6	110.125	106.4	94.1	108.875	83.94999999999999	142.075	82.225	103.65	98.725	92.05	113.32499999999999	154.85	73.30000000000001	146.325	118.19999999999999	126.525	103.22500000000001	118.17500000000001	120.325	90.75	75.15	91.175	103.475	100.65	104.275	181.52499999999998	92.75	91.35	99.525	121.025
LOC101928061 /// SERP1	680.4	645.75	422.25	357.85	282.15	637.75	579.35	703.15	691.35	358.5	588.55	637.25	837.15	518.55	623.3	402.65	683.5500000000001	729.9	466.85	360.5	881.4	669.95	694.95	767.8000000000001	1087.6	1092.1	894.2	1224.4	659.1500000000001	1004.4499999999999
SH3GL3	33.733333333333334	53.06666666666666	48.23333333333333	35.13333333333333	66.26666666666667	92.60000000000001	65.13333333333334	53.43333333333334	40.166666666666664	96.40000000000002	50.5	47.4	38.53333333333333	40.0	26.900000000000002	44.166666666666664	121.3	52.633333333333326	64.3	91.09999999999998	36.666666666666664	53.93333333333334	66.36666666666666	36.03333333333333	62.03333333333333	54.76666666666667	58.833333333333336	46.633333333333326	51.5	44.23333333333333
BCCIP	108.4	59.4	37.0	72.7	25.3	26.7	53.6	26.1	21.2	52.0	6.0	31.3	45.9	43.3	57.3	41.9	12.0	12.1	18.1	7.7	51.6	60.2	9.8	20.1	37.1	18.3	3.7	19.0	18.5	30.3
OGDHL	6.5	6.8	3.8	4.6	6.7	1.9	7.7	6.1	5.6	4.3	10.7	3.5	3.4	5.5	6.6	3.4	6.3	6.4	3.5	4.5	8.0	3.2	3.0	3.9	5.8	4.5	3.6	3.4	3.1	2.4
C11orf1	5.4	8.7	9.6	2.8	4.8	1.7	0.9	3.6	1.0	11.3	13.1	8.6	9.3	14.4	9.6	9.9	0.9	0.9	6.5	18.8	1.1	11.4	14.2	9.0	1.0	7.5	3.1	2.2	14.1	2.8
FAM174B	47.95	68.69999999999999	53.900000000000006	49.15	60.1	37.5	70.6	41.05	69.15	66.95	62.75	52.5	75.5	56.8	56.75	57.3	83.85	74.25	72.9	52.099999999999994	64.55	26.049999999999997	43.3	36.35	48.05	19.15	57.1	42.650000000000006	45.45	31.450000000000003
LOC100505498	27.1	32.2	39.4	48.9	19.400000000000002	36.3	31.450000000000003	57.800000000000004	28.65	49.25	58.349999999999994	15.6	33.9	42.65	26.0	54.650000000000006	32.6	16.55	42.35	59.849999999999994	52.650000000000006	46.35	31.5	48.4	24.5	26.85	25.8	17.55	48.85	26.0
PAMR1	28.0	70.3	11.6	11.9	109.0	28.9	118.4	126.3	13.7	25.2	82.2	32.8	17.6	257.4	44.3	253.3	35.5	58.1	69.4	25.6	37.3	18.7	153.2	28.4	81.5	16.4	93.0	50.4	49.2	61.7
SH3GL2	7.8	12.2	21.5	19.1	16.2	2.3	14.4	2.8	0.6	50.9	5.5	22.6	20.2	12.7	1.0	18.5	4.3	3.6	30.8	4.9	43.9	14.0	27.6	3.9	3.5	8.2	1.2	2.2	14.8	1.5
SH3GL1	129.7	265.9	205.3	362.8	341.8	129.6	251.8	355.9	255.4	242.9	235.1	293.0	141.9	257.0	192.3	217.9	193.6	209.4	171.8	218.5	148.1	108.8	189.2	171.4	69.2	43.7	99.1	145.2	168.8	182.6
LAX1	64.2	59.3	105.8	63.4	54.0	77.5	79.0	70.9	61.1	95.7	79.0	95.0	88.0	62.4	76.6	55.5	61.8	59.4	107.7	136.7	132.7	166.7	174.5	242.8	177.2	136.9	89.1	163.6	196.1	115.7
FAM173A	54.8	39.6	45.9	70.7	72.2	40.9	100.5	104.7	88.0	91.9	78.5	72.1	34.2	78.0	55.5	79.6	154.5	151.0	101.8	117.5	64.5	44.0	66.3	69.0	109.3	54.5	103.1	151.4	108.3	118.6
JUP /// KRT17	23.15	37.599999999999994	21.45	33.3	35.8	32.55	42.95	52.2	37.05	46.15	21.3	26.6	26.2	29.85	28.900000000000002	19.65	33.7	33.65	32.15	39.4	25.65	35.15	27.5	22.799999999999997	41.599999999999994	20.45	37.05	30.400000000000002	39.2	36.800000000000004
UBE2V2	133.6	142.8	114.3	102.7	120.4	161.2	119.6	118.1	124.8	111.5	160.8	118.9	87.5	92.1	112.5	117.7	139.3	182.7	153.1	166.6	102.5	91.9	158.9	108.5	135.7	126.8	109.3	102.3	110.2	182.4
RTN2	87.25	121.15	197.35000000000002	112.1	104.65	102.8	23.05	121.65	243.25	106.65	107.6	118.1	187.95	126.5	133.35000000000002	169.95	102.05	140.25	152.64999999999998	120.39999999999999	114.5	65.6	190.8	80.75	95.95	83.80000000000001	105.6	108.5	80.0	130.60000000000002
KRT19P2	13.1	7.1	7.3	31.3	8.8	11.8	11.1	13.2	5.7	4.7	18.8	6.2	4.1	14.0	3.9	23.4	7.8	7.4	8.0	5.2	3.6	12.1	6.9	21.3	10.1	10.0	10.2	12.4	9.9	6.5
RTN3	471.2	675.4	687.0	537.8	437.5	699.4	285.4	465.5	580.0	581.0	571.3	556.8	509.8	651.4	686.7	628.4	534.4	554.2	739.3	547.3	443.4	534.4	664.6	577.3	459.5	740.8	476.6	551.5	488.8	526.0
RTN1	29.95	40.7	76.0	23.450000000000003	16.15	63.45	11.75	13.2	60.599999999999994	50.2	129.9	165.45	69.15	83.9	112.4	90.1	156.85000000000002	116.7	114.69999999999999	72.6	104.4	154.5	67.9	134.55	110.9	165.75	127.7	122.4	130.5	113.85
CHAT	35.4	21.9	24.0	38.8	47.9	58.2	55.2	65.3	13.0	27.2	10.1	25.9	38.1	43.0	26.3	15.9	49.5	32.4	30.0	29.5	25.8	23.8	15.3	14.3	37.2	52.6	23.7	28.5	13.9	40.2
PTMAP1 /// PTMAP1	21.5	19.8	20.4	22.8	20.6	18.0	72.2	15.8	22.9	21.0	36.3	5.0	27.6	11.9	7.3	28.1	11.0	22.8	16.0	7.0	40.4	26.5	11.2	25.4	33.6	12.1	5.9	10.2	5.9	10.8
RTN4	1609.8333333333333	2135.4	2248.6666666666665	2549.133333333333	2184.266666666667	3499.2666666666664	2331.1	2384.0	2638.133333333333	1940.6666666666667	1540.5666666666666	1707.0333333333335	2034.9666666666665	1624.9000000000003	1663.9333333333334	1872.8666666666668	1822.1000000000001	2024.533333333333	1554.7333333333333	1511.2333333333333	1695.0333333333335	1641.2666666666664	2064.5	1659.3	2113.3333333333335	2149.766666666667	2251.0333333333333	2058.9666666666667	1570.6333333333332	2043.3333333333333
HCAR3	11.9	38.2	35.3	40.8	82.2	42.8	57.1	55.9	22.5	43.8	3.3	58.5	37.7	35.7	28.6	33.0	7.0	15.6	34.0	33.6	31.5	56.7	234.0	5.4	31.8	12.2	26.0	12.1	24.6	29.7
EBP	153.33333333333334	46.666666666666664	69.10000000000001	83.3	73.06666666666666	147.83333333333334	56.26666666666667	63.1	69.26666666666667	53.63333333333333	66.7	84.83333333333333	114.16666666666667	92.43333333333334	73.8	74.96666666666667	69.13333333333334	62.9	56.26666666666667	42.53333333333333	92.10000000000001	110.89999999999999	72.8	79.0	65.39999999999999	94.63333333333334	60.93333333333334	77.33333333333333	63.866666666666674	62.633333333333326
CHAD	5.8	2.0	5.4	5.8	4.3	4.2	4.5	14.3	5.1	6.4	4.9	3.0	4.9	4.3	4.3	5.5	4.9	5.3	3.1	11.0	5.6	4.2	6.0	7.9	5.8	5.2	5.2	6.4	3.5	3.5
ECD	97.6	127.1	144.1	124.1	116.9	159.9	115.1	126.9	100.5	130.1	170.3	118.6	132.2	129.5	131.3	139.7	115.6	143.6	125.0	156.6	136.0	167.7	99.4	129.1	95.6	106.6	155.0	88.2	119.4	104.1
PHOX2B	12.8	53.5	12.2	41.5	13.2	10.8	35.6	13.9	7.9	64.8	44.2	19.8	35.2	38.7	8.2	56.8	61.4	9.1	47.8	93.0	33.5	66.3	50.8	8.5	8.8	30.3	8.6	7.9	72.7	6.5
PHOX2A	26.3	11.3	9.5	22.2	17.5	28.3	8.2	9.2	9.5	43.8	22.0	17.7	11.0	24.7	38.6	13.6	33.4	20.1	30.6	46.1	17.2	30.3	41.2	44.3	17.8	28.2	29.9	30.9	29.5	11.0
FAM175B	78.5	93.25	119.55000000000001	134.45	130.75	148.6	100.05	83.35000000000001	114.25	107.80000000000001	111.1	132.95	100.8	125.0	136.85	96.9	112.0	114.45	121.44999999999999	122.85	125.10000000000001	145.39999999999998	133.2	107.8	107.05	126.05	120.14999999999999	79.15	123.5	77.7
STT3A	193.0	98.4	205.9	214.1	52.4	153.5	106.5	109.3	149.3	177.4	157.7	212.7	95.0	327.0	330.1	166.8	253.5	131.5	224.6	171.3	116.3	267.2	115.5	301.9	138.3	151.1	104.2	145.8	130.2	170.9
RTP4	36.3	29.6	17.2	8.3	10.9	12.0	15.3	12.7	8.2	17.4	28.6	68.3	80.7	71.4	61.7	122.8	9.7	43.5	66.3	94.9	187.6	135.7	110.4	85.9	87.0	78.5	54.7	73.1	111.7	60.7
HYPK /// MIR1282 /// SERF2	2462.2	1434.1	1953.3	1890.7	977.4	1495.4	2049.4	1525.1	1467.5	1171.8	3140.6	2346.5	3276.6	3448.0	2840.7	3407.6	3096.9	2530.3	2246.7	2380.0	3464.7	2270.1	2826.8	2460.2	3013.2	3035.6	2393.3	2641.9	2388.5	3047.8
EDA	21.099999999999998	25.399999999999995	41.98333333333334	21.016666666666666	24.166666666666668	25.03333333333333	23.900000000000002	30.71666666666667	19.55	33.53333333333333	28.56666666666666	37.5	33.0	25.066666666666666	23.816666666666663	32.666666666666664	19.650000000000002	25.7	29.883333333333336	42.46666666666667	31.049999999999997	24.066666666666663	30.96666666666667	21.349999999999998	16.5	22.61666666666667	22.900000000000002	22.783333333333335	41.56666666666666	18.366666666666664
CHD9	179.16666666666666	220.56666666666663	234.33333333333334	180.73333333333335	224.46666666666667	324.8666666666667	93.5	86.40000000000002	254.5333333333333	223.26666666666668	278.3666666666667	249.36666666666667	161.73333333333335	158.26666666666668	187.20000000000002	167.13333333333333	206.4333333333333	208.13333333333335	232.76666666666668	167.4	125.09999999999998	131.23333333333332	162.06666666666666	164.03333333333333	153.73333333333332	263.53333333333336	182.66666666666666	183.9	171.1	169.56666666666666
CHD8	145.3	164.5	212.9	199.9	228.8	141.4	159.3	245.0	196.0	193.7	235.9	183.3	76.1	140.7	135.7	131.0	186.1	182.0	157.5	164.2	122.4	146.8	214.9	203.5	273.3	128.0	240.0	195.2	255.0	176.4
CHD7	47.95	44.05	77.55	60.5	76.45	71.65	83.1	49.849999999999994	40.3	78.95	44.75	44.15	30.799999999999997	36.65	43.199999999999996	46.300000000000004	77.05	46.300000000000004	58.349999999999994	66.1	34.85	58.0	54.65	59.5	36.099999999999994	48.0	52.75	40.2	46.0	31.0
CHD5	15.5	18.9	30.45	25.7	7.2	20.8	12.0	21.9	8.3	50.55	28.85	8.45	22.900000000000002	23.4	17.95	16.1	10.7	8.8	19.35	23.55	16.25	11.7	18.2	12.8	13.55	20.25	17.15	8.55	19.7	6.05
CHD4	191.23333333333335	251.4333333333333	319.5	414.0333333333333	283.03333333333336	229.6	268.8	230.0	190.73333333333335	208.0	378.5666666666666	305.1666666666667	288.23333333333335	319.46666666666664	206.9333333333333	276.90000000000003	156.26666666666668	213.0	210.6	253.30000000000004	219.33333333333334	233.4333333333333	233.0	237.73333333333335	223.0666666666667	266.76666666666665	205.4333333333333	222.76666666666665	247.26666666666665	177.66666666666666
CHD3	90.5	129.1	137.85	107.60000000000001	161.65	97.0	128.5	275.3	157.3	108.35	196.14999999999998	106.64999999999999	123.5	163.05	123.14999999999999	194.55	150.2	187.4	209.5	207.45	90.95	116.55	121.14999999999999	128.25	123.25	122.6	188.85000000000002	217.10000000000002	255.65	157.70000000000002
MEA1	147.6	224.6	176.9	378.5	170.4	463.3	238.6	268.9	289.4	273.4	524.6	291.5	176.1	468.8	261.7	489.8	305.7	217.9	286.7	345.4	352.5	153.4	363.5	244.3	162.9	442.7	264.9	356.3	388.1	345.3
CHD2	2.8	61.5	56.7	57.8	70.4	78.2	65.6	22.1	44.6	100.2	31.5	66.1	33.6	42.2	29.6	28.0	14.8	19.3	63.9	107.9	8.3	34.3	35.8	26.7	10.1	23.8	9.5	81.9	36.0	16.4
CHD1	78.7	218.3	251.9	346.5	402.1	289.1	192.5	437.8	186.3	149.4	91.9	133.4	64.4	103.2	138.8	102.7	107.0	72.3	100.1	89.9	109.2	131.2	166.1	172.7	125.1	110.9	140.5	94.4	152.8	111.2
PIDD1	12.75	24.1	82.4	26.75	32.85	19.7	33.65	52.150000000000006	30.75	31.450000000000003	24.85	21.85	52.9	8.8	24.7	18.4	43.15	27.6	25.7	31.200000000000003	18.0	11.0	32.1	17.85	36.5	29.349999999999998	30.65	35.45	33.400000000000006	26.5
FAM178A	55.300000000000004	37.65	67.6	50.550000000000004	42.0	35.3	21.35	31.7	32.5	57.3	103.3	101.4	37.599999999999994	83.4	72.9	80.85	85.75	57.3	92.69999999999999	78.45	53.95	145.0	94.2	107.75	65.65	69.7	82.25	62.15	102.55000000000001	61.849999999999994
UBE2Q1	413.1	496.8	413.7	404.2	437.3	314.5	473.5	266.2	443.2	378.2	424.8	505.7	339.5	378.3	364.9	344.4	252.7	421.5	387.5	398.0	301.2	529.1	414.1	391.8	480.2	283.9	447.1	345.9	348.5	301.2
AK096803 /// RP11-395B7.2	5.5	21.4	47.2	15.9	14.3	7.7	16.6	20.1	5.7	36.6	13.2	8.7	7.2	29.2	9.6	7.8	45.0	9.5	17.3	55.0	36.5	41.8	26.5	10.4	26.8	22.2	10.6	18.9	40.4	10.0
RP11-395B7.7	76.2	82.2	131.5	100.9	59.8	35.4	30.6	75.2	60.9	103.3	150.7	108.8	96.7	97.0	73.3	108.6	39.9	45.6	131.9	130.6	47.9	100.4	84.5	81.8	38.0	72.0	50.7	54.9	115.2	47.4
EED	98.25	69.8	67.15	45.699999999999996	37.35	40.0	34.050000000000004	28.799999999999997	35.050000000000004	50.15	48.849999999999994	58.8	82.75	77.05	85.05	71.6	46.0	43.2	70.3	69.64999999999999	85.05	99.55	57.050000000000004	92.2	59.449999999999996	72.10000000000001	63.0	51.95	68.95	63.699999999999996
RFPL1	1.6	5.3	2.7	18.3	1.0	0.9	1.2	1.8	0.3	1.6	9.7	3.4	5.1	1.8	2.4	1.9	2.5	1.1	1.2	2.1	7.9	1.6	1.6	1.5	0.8	1.4	0.7	1.2	0.9	2.3
RFPL2	15.1	48.5	10.7	44.8	34.2	42.9	36.3	69.2	20.7	37.8	55.0	57.1	48.1	27.5	24.1	19.0	16.0	10.6	42.6	78.2	46.9	30.8	25.6	45.3	29.6	46.5	28.6	25.5	42.4	11.4
RFPL3	88.8	63.8	111.8	68.8	117.5	116.7	160.4	113.1	66.0	112.0	132.7	68.6	80.1	64.0	92.3	72.6	80.6	91.5	95.5	160.8	107.3	99.9	65.7	86.2	118.9	98.4	102.0	105.7	160.2	121.3
DARS2	58.3	47.7	98.3	55.7	82.9	86.6	118.2	137.5	67.9	118.2	65.5	85.1	74.6	76.9	81.3	94.8	80.2	75.7	77.5	125.3	50.7	81.5	94.0	60.7	86.3	129.0	82.3	57.0	76.3	92.7
PNKP	45.2	70.7	52.8	107.6	79.4	54.3	116.5	72.5	133.4	116.0	105.1	60.0	37.0	62.1	52.8	82.2	147.0	134.1	127.5	96.8	41.5	67.9	74.8	106.4	102.5	65.9	93.3	129.8	89.6	150.7
TGFBRAP1	83.95	90.1	89.9	136.6	161.55	86.55	82.1	70.55	79.15	110.4	104.15	80.85	125.2	86.85	80.2	66.4	67.2	70.05000000000001	83.7	98.7	100.0	98.2	88.85	102.80000000000001	81.89999999999999	69.5	80.05000000000001	70.2	120.05000000000001	58.85
BC069782 /// STAMBPL1	4.3	15.7	3.8	13.4	3.3	2.5	11.0	8.8	14.5	24.3	18.1	3.5	8.2	11.7	2.0	21.7	13.4	17.4	13.4	23.3	1.9	8.6	26.9	14.1	11.9	17.6	20.9	1.8	15.6	10.3
ACVR1B	112.99999999999999	99.78333333333336	144.51666666666668	116.61666666666666	104.68333333333334	90.75	99.2	110.14999999999998	95.21666666666668	106.68333333333334	73.8	77.45	72.43333333333332	78.0	85.11666666666666	71.71666666666667	52.79999999999999	57.41666666666666	64.21666666666668	119.65000000000002	81.86666666666666	77.55	85.78333333333335	63.63333333333335	50.81666666666666	64.66666666666667	52.78333333333334	43.25	85.78333333333335	58.099999999999994
EFS	65.6	108.4	117.85	112.44999999999999	108.55	108.6	84.6	152.25	138.7	154.2	78.55	84.45	94.65	103.25	91.6	83.25	102.80000000000001	109.25	129.75	114.85	66.0	56.65	103.6	58.650000000000006	71.65	95.5	81.05	71.80000000000001	68.3	116.3
UBE2NL	133.0	198.4	189.4	140.5	264.1	211.8	328.4	267.4	175.6	214.8	205.6	195.4	186.8	118.2	98.1	178.8	219.2	209.3	192.9	240.6	244.0	166.8	141.8	230.3	210.6	194.4	242.6	242.3	224.5	242.4
CHGA	2.3	17.1	17.6	47.3	5.4	8.7	2.3	15.2	2.0	32.5	47.9	8.7	24.7	15.7	10.3	58.1	3.9	2.0	19.6	20.2	15.3	36.0	13.4	28.6	4.4	10.4	4.0	5.9	26.6	5.5
EGF	12.1	11.3	3.8	17.9	3.3	4.5	4.3	8.3	2.5	35.8	52.8	19.0	28.5	18.2	6.6	18.0	4.6	1.8	26.3	55.4	20.5	12.8	60.4	12.8	2.6	6.5	3.8	2.0	20.8	1.7
LEPREL1	8.9	19.6	11.1	4.4	6.5	10.4	9.6	19.6	9.1	20.6	57.0	70.7	8.8	72.6	12.7	70.1	15.5	15.2	13.2	29.6	24.4	14.5	55.7	49.0	16.1	16.8	13.8	13.5	30.5	11.8
ACVR2B	88.3	22.4	145.2	91.2	148.7	100.7	116.3	138.6	101.2	191.8	105.0	113.5	85.1	89.0	75.6	72.2	159.3	120.0	64.4	115.0	68.3	67.9	106.3	79.5	117.4	123.0	111.1	132.1	105.8	88.0
ACVR2A	125.1	109.4	163.7	92.9	132.1	143.9	78.2	145.4	132.3	239.4	147.6	64.4	77.6	172.7	125.9	63.6	101.1	125.0	127.7	226.8	79.9	189.7	181.6	180.9	102.6	183.9	131.4	101.2	146.6	111.9
CHFR	180.5	177.3	207.5	214.5	265.4	160.2	200.9	194.0	211.0	205.3	263.1	185.7	277.7	179.4	237.9	269.5	296.1	321.0	194.4	209.9	372.4	325.6	328.8	471.2	246.2	273.8	308.9	235.3	282.3	289.8
FAM179B	76.6	129.8	153.4	118.4	89.5	206.7	85.4	82.2	115.5	126.0	117.6	166.8	134.6	136.1	160.3	129.3	145.2	171.3	183.9	138.2	90.9	95.8	96.6	131.1	111.8	191.9	148.6	107.7	140.1	115.0
LEPREL2	29.2	51.6	19.4	61.7	70.3	8.0	60.0	115.8	71.9	41.7	151.7	94.2	74.9	63.2	54.6	63.1	142.4	111.4	52.9	39.5	36.3	44.1	70.3	68.4	27.1	30.4	87.1	76.0	13.3	81.9
LEPREL4	50.4	9.9	28.1	66.0	7.7	5.8	5.0	10.5	19.4	19.2	48.6	38.1	75.3	87.7	45.8	41.7	32.7	12.3	29.9	24.4	71.5	33.6	39.9	36.0	7.2	9.6	27.9	41.5	7.4	44.5
ACIN1	138.3	111.0	151.8	89.9	110.4	43.3	122.8	100.4	90.5	109.4	120.0	71.8	118.3	100.4	93.0	102.6	131.2	103.4	119.7	55.8	67.5	57.3	95.3	83.2	85.3	50.6	134.4	86.5	129.3	92.6
PNMT	79.3	77.6	123.6	69.1	77.5	55.0	14.6	16.7	58.4	87.9	16.3	22.1	73.1	47.4	14.1	24.0	13.6	11.4	13.0	15.3	53.6	32.4	48.1	40.7	13.0	20.5	10.0	15.4	15.1	12.0
RNF11B	1.1	7.9	3.4	2.0	1.2	4.0	2.9	1.5	1.8	9.1	4.7	3.5	3.4	2.1	1.8	5.0	1.2	0.9	3.6	2.2	2.9	3.1	2.8	1.7	0.7	1.0	1.7	2.4	0.9	0.8
RPL30	6510.9	7081.0	7311.1	4952.6	5374.7	6596.7	7867.2	7045.6	5049.8	4455.7	5367.7	5633.3	5671.7	6515.6	6408.2	7047.0	5934.7	4444.9	4352.9	5135.6	4175.0	5792.8	4666.5	4595.6	4902.7	5967.8	4474.1	5779.2	4232.7	4591.7
EHF	14.9	2.2	20.8	3.5	3.6	2.0	13.6	7.7	4.4	25.4	6.2	6.2	0.8	13.9	1.7	1.1	4.2	2.2	9.7	19.0	1.2	8.5	12.2	2.1	0.9	6.1	1.6	6.7	5.5	1.7
RPL32	4817.6	5466.8	6901.4	4533.4	5023.1	5577.8	7527.0	6345.7	4069.6	3738.2	4571.7	4990.6	2602.9	7234.6	6284.1	5709.6	5741.0	4185.7	3976.3	4838.8	3235.9	5111.0	3553.5	5049.6	3541.8	5758.1	3761.4	4859.7	3877.1	4014.7
RPL31	3098.3999999999996	2082.6	2797.8333333333335	1742.0666666666666	1688.6000000000001	2144.4333333333334	2503.566666666667	1991.3666666666666	1312.5	1380.8666666666666	1981.2	1820.3666666666666	1853.2666666666667	2445.8333333333335	2041.6333333333332	2745.7000000000003	1934.1333333333332	1651.0666666666666	1572.6999999999998	1680.9333333333336	1392.0666666666666	2090.0	1371.7333333333336	1722.9333333333334	1280.7666666666667	1867.0	1315.2666666666667	1726.3999999999999	1483.3999999999999	1308.6000000000001
LOC101930052 /// LOC102724562 /// MST1 /// MST1L /// MST1P2	93.0	79.4	114.8	102.1	94.4	69.8	77.9	88.5	88.5	129.4	142.1	86.7	108.9	82.1	69.5	89.6	108.8	111.5	95.1	129.8	94.7	99.2	85.3	79.0	115.2	78.7	122.6	108.0	98.2	103.6
RPL34	5547.4	4777.3	5716.1	3818.7	3094.4	3808.6	5019.9	3473.4	2608.2	3188.1	3931.3	4319.6	4029.2	5609.0	5074.1	5913.1	3572.0	2342.0	3929.2	2307.0	3677.9	3897.0	2785.4	3782.3	1933.3	3846.1	1849.0	4397.4	4094.3	3029.3
DPY19L2P2	7.0	17.2	13.3	18.0	16.1	38.0	15.4	27.4	17.7	30.4	16.0	23.3	4.0	7.5	7.4	1.8	45.4	13.9	19.2	33.7	24.3	34.6	15.0	6.4	23.5	22.4	22.8	23.5	18.0	13.8
ABAT	112.26666666666665	120.7	102.93333333333334	60.833333333333336	35.5	42.333333333333336	19.099999999999998	9.9	74.8	45.0	56.333333333333336	43.36666666666667	72.7	46.9	64.66666666666667	63.66666666666668	40.1	60.6	49.43333333333334	60.76666666666667	57.03333333333333	69.3	27.666666666666668	37.56666666666667	23.166666666666668	61.13333333333333	40.13333333333333	29.03333333333333	54.76666666666667	39.199999999999996
ENO1	1015.7666666666668	707.6	679.0333333333333	2021.2666666666667	1127.7	406.06666666666666	1788.1000000000001	1156.6000000000001	1046.0333333333335	806.9	570.5000000000001	818.3333333333334	959.7666666666668	871.7666666666668	857.4666666666667	799.9	855.2333333333332	925.9	609.5	602.2333333333332	1033.8666666666666	772.1666666666666	971.9	705.6999999999999	907.8000000000001	462.3666666666666	687.5333333333333	842.4333333333334	738.5333333333334	947.6666666666666
ABCA12	2.1	17.0	31.0	2.0	6.8	10.5	21.3	19.9	2.4	15.8	21.5	18.8	11.5	3.6	17.7	2.2	1.9	5.6	9.3	21.8	11.2	13.5	14.9	5.6	1.3	21.0	6.8	7.5	9.7	7.1
ENO2	36.9	51.9	90.4	111.2	241.0	59.6	285.0	382.5	119.0	141.3	107.8	45.1	31.2	71.3	54.4	33.7	120.4	52.5	90.3	59.5	39.5	48.1	165.4	67.2	87.9	65.8	117.0	99.3	134.9	105.7
ENO3	32.6	16.9	16.8	30.5	19.6	4.2	8.8	9.5	24.5	16.6	11.9	18.4	19.7	2.3	3.3	15.7	4.0	7.4	8.9	14.7	21.5	27.2	281.0	22.9	18.9	13.5	3.7	12.2	20.3	2.7
RPL23 /// SNORA21	3246.9	2126.2	3067.15	2020.1	943.8	1016.25	1276.9	1215.3500000000001	872.0999999999999	731.4499999999999	2598.0	1772.7	887.3	2643.05	1924.5	2767.05	1579.75	859.85	1470.1	1462.0	821.35	2438.3999999999996	1692.85	2090.25	427.55	1427.0	491.05	982.15	1061.85	818.9
GPR173	14.6	7.6	14.9	8.8	29.7	22.2	15.0	16.4	4.3	17.2	13.6	8.9	47.0	8.1	8.4	33.4	14.2	18.1	36.6	15.4	26.4	4.6	18.7	9.7	21.9	10.4	10.9	12.0	12.5	10.7
GPR176	54.8	75.9	32.8	24.6	81.9	70.8	100.3	60.6	54.4	54.6	88.0	88.9	36.4	62.1	45.8	62.7	79.9	55.6	72.1	95.4	80.2	74.1	104.6	54.8	67.4	55.5	79.9	70.6	64.6	59.5
RNF115	149.9	117.7	231.7	207.1	124.8	266.7	142.2	113.0	148.4	212.6	142.4	110.6	133.8	130.3	146.5	129.8	67.4	116.9	140.0	160.7	127.1	177.3	151.1	140.6	158.3	181.9	223.6	126.2	177.2	164.1
RNF114	276.6333333333333	269.8333333333333	208.16666666666666	206.46666666666667	250.13333333333333	235.9	207.30000000000004	228.19999999999996	230.76666666666665	214.83333333333334	178.79999999999998	212.13333333333333	381.8333333333333	185.19999999999996	233.5666666666667	247.23333333333335	222.6	245.33333333333334	229.26666666666665	203.4333333333333	288.6666666666667	248.23333333333335	190.43333333333337	225.5666666666667	250.69999999999996	244.86666666666667	271.3	213.33333333333334	244.36666666666667	253.16666666666666
GPR171	2.5	4.6	3.6	3.0	5.8	5.4	7.1	7.5	3.8	12.6	24.8	3.0	5.8	23.2	6.1	5.2	20.0	5.5	31.7	10.1	12.3	19.6	38.8	68.5	28.9	5.6	22.8	4.3	74.1	22.1
RPL36	807.6	1598.4	1087.6	932.1	2055.0	925.2	2197.7	1890.7	833.7	1159.2	1279.7	1058.1	1138.4	1451.1	1362.8	1174.6	1272.5	1134.5	1131.0	1266.7	726.5	1004.7	894.5	1071.4	915.8	1553.8	951.8	1672.5	1000.5	883.0
ADNP2	97.8	218.45	148.0	300.0	220.6	187.45	82.85	245.39999999999998	172.05	154.35	138.95	105.9	120.0	139.75	111.85	67.1	113.9	79.1	110.15	98.35	138.25	109.85	112.05000000000001	128.45	74.65	112.15	103.45	93.6	99.65	85.9
CYP1B1	1791.9	2465.725	1281.525	826.3000000000001	807.95	1502.7250000000001	2241.0249999999996	1636.3749999999998	1325.9	1370.175	1048.425	1336.6	1234.0	1604.025	1596.3000000000002	1791.9	1710.425	1617.6999999999998	1370.8749999999998	1377.2000000000003	2418.875	832.375	745.75	2043.925	1895.675	1657.525	1484.775	1785.3500000000001	1316.425	2184.8999999999996
RPL35	3187.9	2419.1	3144.4	2882.2	3021.6	1703.0	3534.3	2836.3	2190.0	2076.7	2133.6	2098.0	3684.6	2843.1	2206.1	3031.2	2536.9	2390.4	2454.6	2363.1	2901.4	2579.8	1848.7	2522.4	1988.8	2213.4	1964.6	2962.9	2340.9	2528.0
RPL38	3212.4666666666667	2109.4666666666667	2594.5333333333333	1914.2666666666664	1591.1666666666667	2208.8333333333335	2138.3666666666663	1872.7666666666664	1337.6333333333332	1288.7333333333333	2068.7	1844.6666666666667	3060.5	2346.633333333333	1978.033333333333	2487.8	1668.466666666667	1340.4666666666665	1224.0	1497.1333333333332	3128.366666666667	2055.733333333333	1646.1999999999998	2177.733333333333	1289.5666666666666	1910.3333333333333	1485.1000000000001	1766.7	1400.1666666666667	1394.6333333333334
RPL37	8216.8	4270.7	4998.2	3533.6	3327.2	4267.1	4611.2	4175.3	2782.1	2655.9	4340.1	3828.7	4467.3	4199.1	4617.8	5005.6	3867.4	2911.4	2751.0	3409.4	6503.9	5728.3	3134.7	3644.6	2420.1	3848.6	2782.2	3971.8	2891.1	2869.1
ANKS1A	166.9	134.2	135.0	148.4	155.9	120.7	67.0	91.4	172.6	188.8	197.5	105.5	261.4	153.4	158.9	115.0	138.5	122.3	157.0	134.2	226.3	240.0	220.8	156.6	85.8	164.9	133.7	125.7	171.3	115.4
RPL39	6223.7	5517.2	6876.0	5215.9	4706.5	6666.3	5927.5	6674.7	4258.7	3760.3	5209.6	4727.5	5725.2	6243.7	5568.2	6457.2	5357.0	3733.5	3929.6	4452.7	5230.6	4382.7	4192.5	5862.2	3702.6	5226.2	4239.8	5043.0	3784.9	4048.0
RNF111	130.4	113.4	162.3	73.3	152.9	171.1	115.9	60.4	157.7	151.0	141.4	188.6	142.4	138.2	145.5	165.5	157.5	170.1	120.3	169.8	106.7	175.1	146.0	168.9	191.0	196.3	176.2	147.4	150.3	163.5
ANKS1B	1.6	3.7	2.0	10.9	3.8	5.5	7.5	4.6	3.7	7.6	4.7	7.9	1.5	2.8	22.5	2.5	7.8	5.0	18.0	18.7	2.4	3.5	5.1	2.0	4.5	7.2	2.2	3.7	13.0	9.7
CHGB	32.0	42.9	48.3	53.3	46.0	44.7	50.6	42.3	56.2	60.3	72.6	45.1	47.3	53.0	46.4	45.2	35.2	27.8	44.5	70.7	63.9	73.4	50.0	46.0	42.7	37.0	38.5	38.1	48.7	21.9
MED1	84.94999999999999	100.15	128.2	113.35	103.64999999999999	132.0	70.25	65.55	77.7	92.75	151.1	77.45	67.4	98.0	102.4	59.050000000000004	38.2	61.55	107.75	81.75	74.65	111.10000000000001	90.3	111.44999999999999	98.35	107.0	91.1	82.44999999999999	104.15	62.85
CHIA	45.3	26.6	58.0	31.0	46.7	40.0	37.2	38.3	36.8	42.2	74.3	38.5	36.7	44.9	45.4	27.2	43.4	42.5	39.3	75.5	25.8	47.1	26.9	17.5	36.6	66.8	32.0	36.1	48.4	30.0
MECR	51.6	44.5	37.5	42.5	25.6	34.8	17.4	51.6	51.9	54.1	60.0	61.3	46.4	39.9	45.5	81.0	110.6	48.1	52.5	79.2	30.6	49.0	52.6	32.1	27.9	50.1	46.9	37.1	39.7	38.1
RPL22	4212.960000000001	3588.6400000000003	4259.299999999999	2934.38	2546.8199999999997	3388.6	3305.62	2779.5799999999995	2510.2400000000002	2083.1600000000003	2904.54	3139.1000000000004	2744.88	3583.0199999999995	3603.6400000000003	3367.96	2811.5999999999995	2350.9	2408.16	2537.16	2790.98	3608.62	2426.0600000000004	2902.8799999999997	2098.2400000000002	3028.9399999999996	2319.62	2756.1	2307.0199999999995	2296.92
MED8	124.10000000000001	91.76666666666667	93.63333333333333	63.56666666666666	61.333333333333336	53.166666666666664	89.89999999999999	40.0	59.43333333333334	54.26666666666666	89.3	89.5	119.33333333333333	107.76666666666667	97.13333333333333	78.0	87.3	80.33333333333333	86.83333333333333	80.33333333333333	120.0	90.60000000000001	64.33333333333333	75.66666666666667	71.56666666666668	54.5	61.73333333333333	72.96666666666665	91.53333333333335	78.66666666666667
MED9	60.2	68.3	115.6	68.6	81.7	85.8	115.5	123.8	101.1	107.9	100.3	82.0	64.2	67.5	43.4	74.6	89.1	47.4	104.3	63.1	60.7	67.1	76.7	90.3	69.2	81.5	70.2	32.1	104.3	52.7
MED4	265.6	90.7	109.9	110.4	187.1	207.6	131.8	106.2	149.4	79.3	139.4	146.7	256.2	116.8	142.3	125.3	67.6	121.5	93.9	98.4	310.9	273.4	114.5	159.2	87.4	136.4	118.7	131.8	89.6	85.5
DKK1	43.0	38.6	19.6	46.6	46.6	46.6	48.9	70.6	35.8	49.0	53.7	40.4	46.5	16.3	34.5	51.8	40.4	67.4	58.8	69.3	52.9	44.5	48.1	24.3	56.8	65.2	55.4	31.6	39.3	20.6
MED6	93.53333333333335	66.06666666666666	71.96666666666667	57.03333333333333	79.16666666666667	54.1	46.833333333333336	40.199999999999996	65.26666666666667	67.83333333333333	63.833333333333336	64.53333333333333	57.23333333333333	34.43333333333334	77.76666666666667	70.96666666666667	41.46666666666666	67.53333333333333	58.03333333333333	58.03333333333333	88.73333333333333	74.69999999999999	54.26666666666667	54.6	60.23333333333333	43.0	55.666666666666664	41.03333333333333	64.33333333333333	41.4
DKK2	2.6	13.2	32.2	16.6	2.5	0.9	4.9	2.8	1.9	17.6	20.6	2.5	10.1	12.3	7.4	1.4	7.3	1.0	16.3	39.6	9.2	14.0	24.1	15.7	1.1	1.2	2.6	1.3	18.2	1.9
DKK3	106.85000000000001	464.85	66.75	50.724999999999994	186.6	144.87500000000003	164.875	156.475	246.25	232.425	309.37499999999994	88.55000000000001	69.125	282.09999999999997	131.20000000000002	374.425	134.125	64.15	65.89999999999999	64.9	342.3	136.725	207.65	240.79999999999998	175.825	61.625	159.45	90.57499999999999	42.6	360.15000000000003
MED7	81.44999999999999	104.44999999999999	132.15	45.9	80.05000000000001	165.39999999999998	71.7	57.8	97.80000000000001	110.75	83.95	85.95	91.9	98.25	95.6	133.85	101.35	95.30000000000001	124.25	92.55	81.9	78.7	80.10000000000001	99.1	78.3	162.65	102.45	76.5	82.0	108.15
DKK4	5.2	5.2	8.4	8.4	7.5	6.3	10.5	11.9	4.3	4.4	10.0	8.2	17.9	28.8	5.7	33.7	6.3	8.7	4.5	5.2	41.0	15.4	6.5	7.0	7.6	7.8	4.5	4.8	5.1	8.9
CPED1	85.3	106.7	158.8	73.3	101.7	95.9	96.6	90.8	85.1	124.9	139.8	146.2	105.6	134.7	117.9	172.1	117.2	142.9	138.5	157.0	106.4	139.6	108.2	79.1	125.0	97.4	125.4	63.7	139.2	86.7
GPR162	7.1	8.6	9.3	6.7	4.8	6.8	16.8	6.0	8.3	9.5	16.3	9.4	7.4	22.4	8.5	9.5	5.9	6.0	4.7	7.4	5.4	8.1	6.0	16.2	6.9	8.3	12.2	9.4	14.3	9.7
RNF123	83.8	113.3	162.8	118.8	168.0	122.1	208.7	197.0	181.8	200.9	127.0	134.9	133.8	121.3	134.3	151.3	192.4	219.5	137.3	141.1	133.0	92.2	90.9	104.0	164.8	116.3	180.1	133.1	185.8	143.5
RNF126	83.15	96.80000000000001	58.050000000000004	91.75	93.9	56.05	110.85	176.9	94.7	116.30000000000001	62.25	51.75	70.3	35.15	39.75	48.0	94.8	78.0	82.69999999999999	93.4	71.65	63.150000000000006	79.15	40.550000000000004	68.94999999999999	73.4	69.3	69.65	54.25	86.75
RNF125	16.8	29.3	5.5	14.7	41.5	49.4	39.2	75.8	52.2	61.8	43.6	51.8	64.0	30.4	3.8	4.8	44.8	46.9	40.6	81.1	74.6	25.5	47.4	83.2	36.8	61.3	30.8	67.8	68.7	27.1
RNF128	16.5	11.5	7.5	2.9	3.2	1.7	3.5	2.5	6.4	16.5	20.3	3.5	25.5	13.8	1.6	11.4	3.2	12.3	12.3	23.7	18.6	5.5	12.8	1.4	1.7	4.8	21.2	11.8	9.4	1.1
GPR161	22.866666666666664	37.46666666666667	18.400000000000002	25.233333333333334	28.166666666666668	23.03333333333333	25.200000000000003	23.0	39.9	36.36666666666667	63.4	33.333333333333336	35.03333333333333	39.96666666666667	27.73333333333333	23.100000000000005	49.36666666666667	26.599999999999998	44.1	37.4	32.36666666666667	34.63333333333333	51.56666666666666	35.53333333333333	32.36666666666667	31.03333333333333	57.833333333333336	37.86666666666667	32.300000000000004	43.833333333333336
RPL24	7508.9	4508.85	5290.7	3703.2	3416.75	3601.6499999999996	4055.2	3721.3	2535.0	2609.05	4096.549999999999	3405.6	3906.25	4608.95	3640.75	5052.9	3068.3	2887.6000000000004	2994.3	2958.3999999999996	3115.0499999999997	3682.0	2720.05	3501.65	2071.55	3541.15	2353.6	3148.8500000000004	2657.7	2431.0
RPL27	6188.4	4471.1	4388.0	3854.0	3870.0	5044.0	4984.1	3841.4	3272.4	3285.2	4328.4	3670.1	4030.7	4057.0	3826.5	4699.3	3547.6	3530.7	3239.0	3652.8	5491.7	4627.4	3236.4	4333.4	3251.1	4811.8	3429.9	4624.5	2998.5	4037.7
RPL29	3649.7	3561.65	4913.7	3344.9	3068.55	1972.25	4049.5	3644.95	2563.5	1864.8000000000002	2979.2	2750.8500000000004	4953.65	3924.25	3223.6	3762.55	2551.95	2240.35	2522.2	2297.05	3497.1	2307.5	2458.15	2697.7	2000.95	2282.85	2286.6000000000004	3365.5	2333.05	2432.75
GPLD1	17.9	22.979999999999997	26.82	21.759999999999998	26.339999999999996	26.52	32.0	35.02	19.16	36.04	30.660000000000004	21.28	25.78	22.04	20.48	23.08	24.300000000000004	21.560000000000002	31.32	45.56000000000001	21.919999999999998	30.5	22.939999999999998	22.42	15.459999999999999	20.16	27.21999999999999	11.78	30.96	22.300000000000004
RNF122	71.0	83.3	127.5	123.2	300.9	318.6	337.0	290.4	137.9	153.6	90.8	113.6	116.7	94.2	99.0	128.7	183.5	185.8	144.7	208.2	104.2	122.7	121.2	88.2	189.9	167.8	212.4	184.0	152.7	170.1
RNF121	67.0	64.9	77.5	63.3	79.5	51.2	90.4	69.0	68.3	71.8	95.1	110.0	92.4	78.8	66.8	42.6	56.8	47.7	79.4	92.4	92.9	81.9	102.1	87.7	80.4	52.1	68.7	104.4	116.8	81.6
OSER1	234.55	299.05	285.7	177.15	192.1	232.9	162.55	169.0	207.45	197.35	120.35	170.05	94.9	143.95	189.25	145.55	162.05	135.05	155.0	178.2	92.94999999999999	172.9	145.8	137.55	156.55	201.5	167.7	155.7	209.0	158.05
MEG3	83.3	112.7	180.1	226.7	108.45	83.25	52.55	299.25	112.6	81.35000000000001	202.8	144.1	136.35	112.05	143.25	97.25	119.5	87.75	116.7	133.6	59.5	65.14999999999999	111.35	81.65	29.4	61.7	53.35	61.05	63.65	54.599999999999994
PKI55	17.4	12.6	46.5	22.0	8.6	26.6	11.5	5.8	13.0	14.9	40.7	22.5	23.0	39.1	43.9	23.5	30.2	7.7	29.1	28.8	11.8	18.9	38.7	23.4	6.3	12.4	14.8	27.7	12.8	19.4
VPS26A	734.0	893.7	819.6	814.8	778.8	909.4	663.6	557.8	810.4	667.3	628.5	753.5	631.3	771.3	808.4	801.0	567.9	706.0	632.3	509.6	473.8	484.0	717.7	695.4	582.4	922.8	706.4	714.2	603.7	823.9
MEFV	88.6	13.5	54.6	13.2	4.9	78.2	16.3	27.4	24.2	10.6	8.2	48.7	62.7	37.4	29.0	46.2	51.5	13.0	19.6	11.2	139.3	33.5	21.1	9.2	12.5	5.6	15.8	7.2	8.7	21.6
PNPO	141.0	52.3	111.5	81.0	116.8	122.4	147.2	98.3	84.8	123.3	58.5	87.3	119.2	104.7	108.9	102.6	141.0	143.1	123.3	124.8	146.5	133.9	68.7	90.1	175.3	160.0	142.5	119.3	89.1	138.4
AF090939	20.6	58.8	48.8	69.2	18.6	11.4	14.1	52.6	13.6	36.8	54.3	34.1	13.0	4.9	13.5	29.1	10.5	5.1	10.9	13.8	9.7	9.0	60.9	61.9	10.9	8.5	8.2	7.7	47.8	5.3
RPL41	12615.4	8418.6	14455.0	8490.2	6206.3	8097.4	8329.1	8234.2	5241.7	4941.7	8832.2	7974.8	9407.6	12230.3	9661.5	11375.3	7740.0	5945.7	5279.1	6926.0	8439.5	8769.4	6623.5	8728.9	5391.8	7677.2	5681.6	7237.7	5433.1	5191.7
CHKB	112.2	196.6	354.7	246.9	209.0	169.1	210.0	219.4	291.7	291.8	285.2	208.9	209.5	286.9	264.7	308.9	351.1	367.3	337.5	406.2	187.5	206.4	262.3	338.7	302.3	212.7	411.6	351.2	457.7	291.5
CHKA	87.15	129.8	85.5	119.75	31.95	28.950000000000003	18.2	58.2	92.4	53.0	63.95	66.35	100.30000000000001	29.65	44.849999999999994	26.6	29.35	26.3	74.35	60.95	38.8	31.5	38.55	37.099999999999994	7.25	3.45	24.9	15.25	62.349999999999994	23.55
PNO1	303.05	155.4	134.25	164.05	155.0	170.8	270.3	129.7	62.55	124.85	70.9	144.85000000000002	226.2	149.1	159.35	187.25	169.85	85.60000000000001	68.15	88.4	222.65	203.7	125.9	142.65	99.45	105.4	68.45	79.2	66.75	120.55000000000001
PRRC2C	212.70000000000002	256.21666666666664	246.98333333333332	260.8833333333334	317.24999999999994	329.6166666666666	243.5	412.0	223.40000000000006	233.4	309.75	184.66666666666666	172.23333333333335	189.01666666666665	167.65	124.33333333333336	108.80000000000001	166.46666666666667	129.38333333333333	171.9666666666667	197.0666666666667	207.0333333333333	228.33333333333334	324.90000000000003	254.6	275.93333333333334	212.4666666666666	265.06666666666666	212.88333333333335	198.25
CSH1 /// CSHL1 /// GH1	2.6666666666666665	2.766666666666667	4.866666666666666	3.6999999999999997	4.6000000000000005	4.066666666666666	5.1	6.3	3.9333333333333336	5.033333333333333	5.033333333333333	3.3333333333333335	3.733333333333333	3.0	3.5666666666666664	4.5	5.833333333333333	4.3	3.4	5.866666666666666	4.466666666666667	4.033333333333334	3.6999999999999997	3.966666666666667	5.333333333333333	5.2	5.333333333333333	4.866666666666666	4.466666666666667	3.9
SLC16A10	43.4	64.6	65.9	56.1	31.1	42.0	64.7	46.1	95.7	78.4	102.8	52.6	22.5	54.8	50.6	48.3	75.2	44.1	28.4	72.5	40.3	54.3	53.1	62.0	85.9	61.6	46.0	71.7	81.2	79.7
PRRC2B	81.85	142.4	272.20000000000005	213.1	202.35	120.94999999999999	121.55000000000001	257.6	183.85	112.65	245.35	182.85	184.6	184.05	138.4	159.45	197.2	178.35000000000002	189.6	94.35	126.6	102.4	151.7	155.8	174.45	143.9	196.39999999999998	176.85	133.6	145.35
RPL3L	10.1	12.8	13.7	33.4	3.6	6.1	4.5	15.6	5.0	13.5	15.6	23.6	8.8	7.8	15.6	9.9	3.7	3.2	9.1	18.3	8.5	5.3	22.7	4.1	3.9	11.6	3.6	2.8	13.4	2.5
GPR137B	332.3	306.0	162.0	143.4	83.7	208.6	93.2	72.8	183.8	167.5	231.6	335.8	301.2	270.8	355.6	340.5	323.1	426.1	253.2	241.0	334.2	428.6	311.5	279.6	302.4	390.5	351.3	405.6	462.8	512.6
PRRC2A	46.166666666666664	106.23333333333333	77.46666666666665	133.4333333333333	219.66666666666666	87.96666666666665	245.73333333333332	220.69999999999996	168.0	179.4333333333333	98.96666666666665	124.10000000000001	58.29999999999999	75.8	78.86666666666666	65.53333333333335	238.03333333333333	145.73333333333332	154.9	162.63333333333333	44.06666666666666	48.56666666666666	70.6	79.56666666666666	191.66666666666666	87.39999999999999	148.26666666666668	185.1	141.9	148.16666666666666
CPEB1	12.7	16.4	10.7	11.9	10.2	10.4	7.4	20.4	11.9	16.5	25.2	16.9	78.5	55.8	20.7	14.7	13.3	11.0	43.6	15.0	13.8	12.0	15.7	17.4	13.0	11.0	16.9	13.7	18.1	9.1
RNF103	302.0	594.0	492.1	420.7	512.0	484.6	122.8	268.3	433.3	241.5	267.0	500.7	287.8	477.4	395.9	374.7	296.5	257.8	227.7	248.2	244.3	298.1	250.4	407.0	369.8	378.1	254.9	239.1	237.3	270.3
GPR183	362.2	373.4	323.5	439.9	259.5	353.3	81.3	215.2	501.1	355.5	50.4	56.0	77.8	118.9	179.1	95.8	71.6	114.9	72.6	50.8	318.6	578.0	118.7	282.9	230.1	155.2	148.2	181.5	263.8	179.0
CYP1A2	39.9	45.9	68.0	44.75	84.95	84.45	83.55	57.400000000000006	48.5	115.55000000000001	97.64999999999999	86.45	60.95	52.5	60.8	38.15	51.25	45.300000000000004	66.19999999999999	55.25	50.75	62.400000000000006	73.60000000000001	51.150000000000006	56.8	47.5	63.099999999999994	40.2	76.95	31.9
PNOC	3.1	19.5	20.2	28.8	42.9	42.3	14.2	49.6	28.8	66.0	38.7	31.9	61.6	8.8	55.2	15.8	56.1	36.1	50.3	118.6	167.6	180.5	40.6	147.1	133.2	79.3	96.2	134.6	116.5	97.8
GPR182	32.6	53.4	52.9	58.1	77.2	67.8	98.2	119.7	65.4	65.8	55.4	51.0	79.0	46.6	39.3	71.8	66.3	77.4	69.3	105.4	58.9	63.7	53.6	59.7	41.1	73.0	49.6	63.3	75.9	38.4
CYP1A1	42.1	23.9	36.9	42.7	7.0	8.7	11.9	20.9	15.7	51.0	22.0	43.6	29.5	24.3	4.5	30.0	12.6	5.1	19.2	46.7	5.0	25.2	11.1	28.7	9.7	18.0	35.1	8.6	35.7	8.2
KRT34 /// LOC100653049	6.1	4.6	7.2	8.6	7.2	7.0	8.1	5.9	4.7	10.4	5.3	4.7	2.7	3.1	7.1	3.4	7.9	6.5	6.4	9.6	5.2	6.6	4.4	3.9	7.1	7.0	6.6	5.8	7.3	4.0
CPEB3	27.3	32.9	34.4	5.8	16.2	71.4	11.4	14.1	30.7	24.1	9.2	23.3	33.9	17.8	33.2	18.4	32.2	34.6	41.4	21.4	36.5	28.1	34.2	21.7	20.7	83.8	24.9	19.6	15.8	27.1
SPEF1	53.9	39.8	61.0	39.3	34.9	44.5	7.2	40.7	36.0	70.6	65.4	33.2	40.4	59.6	66.8	48.0	35.9	13.8	70.5	88.4	57.2	70.5	42.7	82.8	28.1	28.4	25.9	8.3	77.6	7.1
ELL	52.15	55.45	53.0	58.7	85.55	32.8	123.44999999999999	100.2	31.4	68.0	34.35	45.45	45.55	24.9	23.799999999999997	41.45	13.75	29.7	55.0	49.3	42.9	43.3	49.8	22.55	30.900000000000002	30.049999999999997	33.7	35.1	60.650000000000006	35.95
ELN	69.35	88.3	38.9	42.7	27.049999999999997	44.45	29.2	203.55	35.5	165.95	190.55	127.65	69.05	128.8	80.5	66.25	217.45	119.8	38.35	54.449999999999996	102.10000000000001	49.45	171.9	83.55	46.45	29.0	295.25	100.0	45.349999999999994	101.45
ZCWPW1	48.0	5.3	63.0	13.9	9.0	4.2	19.8	19.6	23.5	8.1	19.0	40.6	38.3	12.9	12.5	11.6	9.3	12.5	10.7	16.4	62.2	14.6	58.9	44.0	5.7	8.9	18.3	8.3	12.6	11.6
FCGR3A /// FCGR3B	879.9	233.4	288.0	72.6	240.9	216.6	250.4	42.2	216.4	317.9	258.2	1722.9	204.8	442.9	1459.2	1151.7	876.9	1564.6	812.1	735.7	2442.0	1653.8	1257.3	663.5	883.4	539.1	860.9	396.6	1190.4	995.7
GPR132	3.1	5.4	4.9	3.1	5.8	3.1	7.6	9.2	5.2	5.4	5.8	4.7	3.6	5.5	6.2	7.3	11.1	5.6	4.3	6.4	4.1	5.7	7.1	9.2	13.0	7.0	6.1	6.9	10.1	6.4
CHL1	6.1	2.2	2.0	12.7	2.6	13.3	4.9	3.8	10.7	26.7	19.6	2.0	2.1	29.1	2.6	21.0	1.6	6.4	19.2	15.2	2.8	4.2	19.0	1.4	1.0	8.5	2.2	1.8	4.0	5.0
ENSA	427.4666666666667	358.1333333333334	239.86666666666665	391.79999999999995	282.73333333333335	343.7	259.3666666666667	279.3666666666666	345.3666666666666	325.59999999999997	337.6	344.4666666666667	292.29999999999995	394.5	299.76666666666665	418.79999999999995	257.03333333333336	277.93333333333334	300.36666666666673	218.96666666666667	300.53333333333336	314.1666666666667	314.59999999999997	308.03333333333336	259.7	279.03333333333336	271.3	221.70000000000002	242.76666666666665	305.96666666666664
GPR137	26.833333333333332	36.766666666666666	39.6	43.43333333333334	52.4	27.066666666666666	65.26666666666667	57.93333333333334	58.56666666666666	64.23333333333333	43.13333333333333	30.833333333333332	33.53333333333334	36.06666666666666	27.066666666666666	41.5	59.300000000000004	48.4	38.46666666666666	53.6	41.56666666666666	32.23333333333333	38.13333333333333	36.166666666666664	57.666666666666664	32.5	81.33333333333333	44.6	43.46666666666667	47.800000000000004
KRT8P12	29.7	5.6	12.1	5.6	34.2	8.7	10.9	34.9	21.8	20.4	12.8	5.4	4.2	13.5	17.1	6.7	15.1	42.5	41.2	51.5	3.4	6.7	8.9	29.4	22.4	10.2	51.8	28.3	17.2	30.5
EMD	37.4	59.0	189.2	120.4	91.3	51.4	93.2	110.3	75.0	95.7	92.6	57.2	72.8	67.0	70.7	63.2	75.2	60.4	83.5	126.3	66.3	70.6	42.5	78.6	56.5	38.4	68.4	61.2	69.6	71.5
GPR135	5.666666666666667	2.5	7.433333333333333	12.766666666666666	6.933333333333333	4.133333333333334	7.3	8.299999999999999	3.133333333333333	6.466666666666666	4.833333333333333	2.6333333333333333	9.033333333333333	8.966666666666667	4.433333333333334	9.766666666666667	3.3666666666666667	2.8666666666666667	4.233333333333333	21.26666666666667	5.433333333333334	4.633333333333333	5.033333333333334	11.0	4.3	3.5666666666666664	3.8666666666666667	3.1999999999999997	4.333333333333333	2.566666666666667
EN2	18.9	5.6	56.8	26.7	5.4	7.4	20.4	11.5	14.5	20.4	12.1	31.6	39.6	3.3	6.8	5.8	10.1	24.5	3.2	10.5	33.8	38.9	27.6	10.4	28.6	22.1	8.8	23.9	19.2	8.1
EN1	10.2	26.0	20.4	36.2	38.0	19.4	5.9	5.5	3.3	41.4	23.9	14.6	37.5	27.9	20.4	26.9	4.1	29.0	34.2	35.0	34.8	16.7	45.2	19.5	4.0	4.1	3.9	3.7	28.1	2.5
RNF167	155.5	161.0	125.1	226.4	88.9	59.9	59.2	75.7	197.4	89.4	165.9	218.8	181.0	143.6	190.4	140.4	188.6	87.1	208.9	82.7	167.1	115.4	173.2	133.6	162.0	186.1	191.6	200.1	126.9	194.8
GCFC2	31.9	61.8	37.95	61.3	90.94999999999999	58.55	85.4	68.65	52.8	70.2	51.05	51.85	51.55	41.449999999999996	57.0	30.85	38.3	52.599999999999994	52.5	55.15	40.75	36.4	31.650000000000002	41.95	33.050000000000004	73.5	63.599999999999994	48.4	51.0	43.2
AFTPH	272.3	500.4	459.0	297.4	590.8	524.9	712.3	777.6	446.2	523.3	374.0	458.4	364.1	394.1	355.6	485.5	492.0	611.1	583.4	528.0	326.5	551.0	491.9	478.4	809.8	751.6	658.3	595.2	511.9	543.3
GPR126	24.1	75.5	90.8	46.6	31.2	62.2	21.2	46.6	51.8	112.9	52.1	69.3	42.8	67.9	54.5	57.0	60.0	76.9	89.9	113.0	20.7	39.9	43.8	25.7	23.5	62.9	26.2	3.0	50.8	34.3
GPR125	94.3	67.1	119.1	120.5	128.8	174.9	19.6	83.7	103.9	78.9	170.3	230.5	224.5	158.9	265.3	151.2	285.1	224.8	290.9	218.2	70.6	103.1	62.3	98.4	75.4	170.5	104.2	113.9	72.1	92.9
PCYOX1	120.3	100.3	167.5	110.1	79.7	74.2	19.3	40.3	193.9	44.1	92.4	173.1	250.8	131.3	230.6	112.2	34.1	71.2	114.5	94.9	201.3	104.6	80.5	92.4	67.8	71.9	64.0	45.9	65.8	79.5
GPR124	47.15	58.45	109.85	133.25	131.5	162.0	103.1	166.4	185.0	153.1	194.6	91.15	75.7	125.25	83.45	77.19999999999999	120.75	112.7	200.6	247.95	96.05	122.5	162.85000000000002	117.94999999999999	154.3	161.0	256.15	124.25	235.05	131.65
ENG	136.39999999999998	99.5	96.35	184.75	238.5	104.95	251.6	229.45	237.39999999999998	175.25	244.95	313.45000000000005	167.3	233.25	193.9	198.5	297.5	357.25	224.79999999999998	242.95	231.14999999999998	176.1	340.75	229.6	392.95000000000005	217.6	289.29999999999995	334.85	320.25	450.85
CCDC90B	365.1	289.0	326.4	228.8	208.2	407.7	182.3	221.6	281.7	312.8	215.8	331.4	510.3	367.9	344.2	352.9	268.7	362.1	390.8	309.3	494.6	371.5	221.6	300.9	283.9	537.1	297.9	283.1	252.1	379.3
CCL3 /// CCL3L1 /// CCL3L3	510.2	884.5	605.2	385.3	959.3	1323.7	416.7	664.6	127.9	243.7	294.0	308.4	473.0	173.7	281.1	99.8	73.9	105.4	59.3	78.5	396.8	475.8	947.0	242.6	80.6	85.4	105.8	118.8	188.0	146.8
RPL12	8287.0	5169.55	9113.2	6222.5	4081.1499999999996	4334.1	4884.6	3846.65	3300.6000000000004	3169.1499999999996	5047.299999999999	5406.65	8423.8	7221.2	6526.85	6537.2	4404.95	3382.1499999999996	4007.6499999999996	4766.5	7361.599999999999	5271.0	3652.8500000000004	4832.549999999999	2910.1	4246.1	2451.8	3524.35	3461.05	3391.45
CEP170 /// CEP170P1	130.55	115.80000000000001	158.15	106.0	192.89999999999998	234.39999999999998	118.14999999999999	137.45	156.45	154.6	237.85000000000002	175.7	170.2	179.7	139.7	170.6	215.1	281.5	227.95	180.95000000000002	165.79999999999998	188.7	172.6	201.85	222.5	292.45000000000005	298.65	234.25	251.1	226.60000000000002
RPL11	4269.2	4018.6	3008.3	3055.0	3496.1	3448.3	4676.7	3450.1	3510.7	3090.7	3118.0	3119.5	1479.7	4404.0	3448.0	3748.1	3346.2	3538.2	2740.1	3841.4	1370.0	3783.2	2847.3	3450.6	3183.6	3227.6	2932.6	2873.4	3120.5	2886.2
IGH /// IGHA1 /// IGHA2 /// IGHD /// IGHG1 /// IGHG3 /// IGHM /// IGHV4-31	2.2	9.0	3.3	2.3	1.9	0.8	11.1	9.5	1.3	2.1	7.0	16.9	6.1	15.7	21.2	2.4	3.4	5.7	3.0	5.8	16.9	7.2	23.0	16.6	4.1	6.3	2.4	30.2	5.7	10.2
RP3-406C18.2	6.1	15.6	6.1	8.8	2.9	3.1	4.0	17.4	4.3	3.9	16.8	2.9	6.2	7.9	16.2	16.4	3.9	3.5	3.9	3.2	5.0	18.3	5.3	9.1	3.3	4.9	3.4	6.3	1.0	2.2
GPR153	213.0	304.8	391.45000000000005	406.5	247.0	323.45	227.25	276.5	446.8	407.35	436.0	428.05	385.45	287.9	295.5	300.0	597.15	481.95000000000005	373.34999999999997	413.15	304.09999999999997	253.8	203.0	286.79999999999995	332.95	365.6	378.20000000000005	296.4	221.0	386.95
RNF139	178.5	300.7	326.3	312.6	305.5	578.4	212.9	363.6	339.2	217.5	224.8	221.5	158.4	220.4	238.6	223.0	212.9	285.1	203.9	192.8	132.3	194.9	158.7	197.1	202.3	360.1	277.0	249.1	196.6	199.8
RNF138	216.6	303.6	215.1	294.1	354.3	404.2	273.3	330.1	227.4	178.5	155.4	198.9	201.3	178.2	192.5	150.7	211.4	187.4	204.2	142.0	235.9	305.4	210.5	343.3	208.5	294.7	257.0	201.8	229.4	209.4
CHN2	55.46666666666666	55.133333333333326	55.666666666666664	43.70000000000001	56.166666666666664	60.833333333333336	42.5	60.599999999999994	43.79999999999999	91.36666666666667	59.73333333333333	56.93333333333334	49.1	42.833333333333336	55.43333333333334	65.7	65.89999999999999	50.166666666666664	54.73333333333333	74.46666666666667	62.73333333333333	75.0	76.53333333333335	42.233333333333334	57.833333333333336	55.0	44.36666666666667	42.36666666666667	66.56666666666666	43.96666666666666
CHN1	6.9	52.7	54.7	58.4	54.5	120.8	79.8	70.6	101.0	55.8	124.3	117.2	41.4	144.9	56.2	39.5	104.0	132.0	143.1	130.0	141.8	241.4	156.2	265.1	161.7	211.6	303.5	199.6	163.0	150.8
RPL14	2295.266666666667	1881.0666666666668	1753.1000000000001	1528.6999999999998	1294.0333333333333	1344.8	1649.6333333333332	1545.1333333333332	1261.5	976.1333333333333	1453.7333333333333	1232.1666666666667	1424.3666666666668	1767.4666666666665	1400.2666666666667	1464.5333333333335	1196.8333333333335	967.1999999999999	1019.2666666666668	934.0999999999999	1914.7666666666667	1691.5	1045.5	1299.6666666666667	949.7999999999998	1282.7666666666667	898.8000000000001	1400.1666666666667	1039.1333333333334	1084.1666666666667
RPL15	2585.866666666667	1992.0333333333335	2201.7000000000003	1675.4666666666665	1688.5333333333335	1684.5999999999997	1935.3333333333333	1612.8	1419.9333333333334	1204.0333333333333	1688.9666666666665	1733.1666666666667	2879.2000000000003	2015.0	1946.9000000000003	2033.3999999999999	1840.1333333333332	1483.6333333333332	1579.7666666666664	1600.2	1952.8333333333333	1835.4333333333334	1366.7666666666664	1355.8	1097.6000000000001	1657.6333333333332	1336.8	1494.8	1316.3	1219.0666666666666
CHML	16.1	6.8	30.0	11.8	4.8	4.8	5.9	26.2	4.7	28.9	9.8	34.2	5.8	24.4	10.5	39.8	5.0	10.6	7.8	46.7	5.3	11.7	5.7	22.2	5.4	9.8	4.9	3.4	13.1	5.0
RPL18	2632.0	2135.2	2263.5	1886.55	2058.15	964.9	1691.15	1411.8000000000002	1507.1	1542.95	1759.0	1703.8999999999999	2658.7	1812.0	1992.75	2159.75	1720.2	1538.9	1609.4499999999998	1962.55	2003.7	2040.3000000000002	1701.55	1734.1	907.25	1195.7	1371.1499999999999	1525.95	1511.7	1247.2
NSUN5P1 /// NSUN5P2	164.1	136.8	292.95	252.4	69.0	66.2	74.35	57.050000000000004	140.8	70.30000000000001	151.1	207.65	231.5	182.15	140.5	148.1	282.3	255.39999999999998	312.25	184.85	127.19999999999999	113.4	166.75	242.35	198.6	268.1	165.55	250.3	255.5	204.64999999999998
RNF130	344.6	383.1	314.25	348.55	250.55	245.9	260.95	157.0	501.90000000000003	366.15000000000003	294.4	410.25	308.75	367.05	448.8	439.95	407.9	580.3	408.25	342.2	427.84999999999997	492.65	357.0	382.35	476.05	508.65000000000003	461.7	471.2	473.7	516.45
GPR157	33.4	23.6	39.8	33.1	32.4	26.6	36.7	46.0	35.3	44.8	31.7	4.7	43.9	25.0	7.0	8.4	28.1	28.3	38.5	64.8	12.9	31.0	39.1	46.2	18.7	30.1	6.0	16.7	60.4	12.4
RPL19	6344.6	3765.9	5401.6	4504.2	4115.2	4552.8	5471.1	5017.9	3586.6	3027.1	3321.8	4303.5	7041.5	6327.5	4885.3	4233.8	4494.9	3621.4	2965.6	3616.3	5573.7	5757.1	3053.6	4139.2	3284.5	4254.5	3245.9	4279.3	2943.9	3131.9
GAGE12B /// GAGE12C /// GAGE12D /// GAGE12E /// GAGE12F /// GAGE12G /// GAGE12H /// GAGE12I /// GAGE2A /// GAGE2C /// GAGE4 /// GAGE5 /// GAGE6 /// GAGE7	17.0	23.5	33.9	37.2	6.2	7.9	31.4	29.0	7.1	11.0	34.1	28.5	37.3	18.1	28.2	10.7	29.6	4.4	8.8	34.4	14.1	19.3	17.8	22.2	4.0	12.1	7.7	13.6	20.0	6.6
CCL15 /// CCL15-CCL14	3.5	5.8	6.6	35.4	3.1	2.8	4.1	5.9	3.1	5.2	35.6	18.0	11.4	21.4	19.3	12.2	1.7	2.8	4.2	31.0	20.8	10.4	5.3	1.7	4.9	4.8	3.1	1.4	4.2	7.9
F10	9.3	31.1	24.1	33.4	31.4	22.0	28.2	41.2	26.8	27.2	35.8	8.2	5.0	39.0	5.4	26.9	21.9	25.6	14.0	25.9	22.9	23.0	25.6	28.6	17.9	27.8	23.6	6.2	6.2	19.7
F12	14.2	20.2	9.15	5.7	9.3	12.15	22.7	9.05	9.6	8.5	11.350000000000001	16.95	27.15	6.95	8.0	4.65	35.5	5.2	8.55	10.2	33.2	22.299999999999997	14.4	17.650000000000002	4.25	8.5	5.25	11.35	12.0	3.3
F11	7.8	28.1	11.0	39.0	69.0	40.6	46.7	44.9	44.8	60.1	44.9	33.5	22.9	54.0	25.4	62.7	61.6	46.5	33.1	62.5	32.7	43.6	35.3	8.9	55.7	65.5	46.6	20.7	38.0	58.2
MYBPH	15.0	27.3	12.8	6.2	7.7	4.4	8.2	28.6	7.2	11.4	34.4	12.7	7.4	6.5	6.2	9.7	11.0	5.7	11.9	21.5	17.4	6.5	91.9	8.8	10.0	7.1	7.5	8.5	9.4	7.2
NMNAT2	11.5	67.2	13.6	43.3	12.5	14.4	11.5	14.9	7.3	126.5	45.5	36.7	7.9	11.5	7.8	62.6	10.2	10.8	60.1	90.4	9.4	72.4	42.0	18.0	12.2	11.2	7.4	17.0	94.9	10.1
LOC1720	4.1	8.7	25.0	2.8	1.0	4.3	0.5	1.8	9.0	5.1	6.5	6.0	1.9	2.3	1.9	15.7	2.8	2.5	2.0	7.5	24.0	18.0	2.4	4.5	1.9	1.7	1.3	0.9	9.0	3.0
RNF146	407.2	230.2	351.8	169.8	211.8	168.8	201.8	97.6	237.1	327.7	138.1	208.0	148.5	195.1	244.6	184.2	193.1	217.0	233.4	296.8	118.6	226.6	156.5	115.3	119.7	178.9	244.5	73.2	211.1	110.4
MRPS11P1 /// MRPS11P1	10.3	4.5	5.7	31.8	32.5	24.2	20.3	7.2	30.3	29.6	18.6	24.7	19.3	4.7	29.6	39.9	30.9	4.4	22.6	15.6	54.3	19.2	9.2	21.1	26.8	10.7	19.5	20.1	30.2	17.0
GPR143	4.4	6.5	4.1	2.9	10.9	9.5	8.2	4.8	7.5	10.3	8.9	2.5	5.8	3.8	8.1	14.5	8.9	6.5	8.1	13.1	6.3	5.7	8.6	5.0	7.9	8.0	8.1	8.2	12.9	7.4
ABI2	73.875	91.25	83.3	61.599999999999994	105.075	59.75	111.85	88.775	74.275	97.7	93.45	116.65	69.44999999999999	86.19999999999999	66.675	90.975	75.475	77.17500000000001	104.04999999999998	126.49999999999999	95.1	74.0	104.275	86.25	83.375	69.80000000000001	117.02499999999999	77.25	103.05000000000001	66.5
ABI1	361.6	258.8	217.5	240.7	268.9	341.8	153.65	146.35	281.05	244.95	153.95	308.25	174.25	179.14999999999998	327.2	270.15	286.8	354.95000000000005	286.70000000000005	196.4	197.2	514.1	293.1	317.25	374.65	338.8	384.85	287.4	273.15	313.9
MSRB2	121.75	132.9	138.1	140.75	103.5	215.55	145.95	132.65	191.75	163.35	155.3	149.3	185.9	173.04999999999998	163.15	141.35	219.10000000000002	289.15	246.20000000000002	218.0	152.70000000000002	136.35	149.9	156.64999999999998	210.95	237.25	182.85000000000002	255.35	156.39999999999998	290.35
RNF141	78.1	34.8	68.8	60.3	27.1	63.6	49.2	57.9	125.0	79.8	58.1	69.2	45.9	54.5	73.5	127.3	78.2	65.5	30.8	71.3	19.5	99.1	6.4	47.1	68.1	66.9	48.5	77.2	60.9	47.4
GPR144	2.8	12.8	16.7	3.3	2.6	4.3	3.5	3.7	3.5	6.0	7.2	5.0	3.5	10.0	10.3	2.7	6.3	2.3	3.1	4.9	4.2	3.8	3.1	21.9	4.2	3.3	3.8	15.2	13.5	4.5
MSRB1	77.4	158.5	37.5	58.2	18.9	8.2	22.5	9.9	174.5	55.5	35.6	80.1	94.9	93.1	93.4	181.1	64.9	133.3	169.1	30.5	124.0	58.0	149.9	110.6	135.2	29.4	57.2	154.3	19.2	224.4
COL16A1	111.6	71.1	117.8	121.1	87.2	79.7	88.1	169.0	112.6	123.6	641.3	152.5	205.2	243.6	172.2	90.9	183.0	147.5	145.0	255.1	176.4	68.2	181.1	106.9	71.9	101.9	123.9	97.2	189.7	99.0
CHPF	72.4	91.6	135.8	166.8	132.6	99.2	205.6	227.0	134.2	219.7	153.6	150.3	116.6	154.5	164.6	171.7	294.8	202.3	216.2	241.4	91.5	70.0	165.2	158.6	186.9	116.8	288.9	208.2	220.1	196.2
EPO	9.3	13.65	15.399999999999999	16.85	4.4	5.3	12.6	3.75	11.75	20.650000000000002	3.8	14.1	7.550000000000001	8.05	3.4	3.45	14.299999999999999	2.65	10.25	26.45	18.85	5.15	4.0	7.3	3.35	6.15	5.3	11.149999999999999	4.75	8.1
HJURP	30.8	11.1	13.7	34.7	15.9	20.0	8.5	21.5	20.8	20.4	7.5	14.6	35.2	45.8	7.3	18.1	29.9	8.2	13.3	7.9	67.7	38.1	20.4	27.7	22.0	37.8	44.0	24.0	17.6	9.5
RNF19B	62.300000000000004	129.35	125.7	141.7	181.55	273.95000000000005	161.7	273.1	181.75	138.1	154.05	155.65	131.35	142.55	80.0	134.7	218.25	193.15	140.35000000000002	137.35	161.10000000000002	136.85000000000002	171.5	146.4	206.79999999999998	239.5	277.45000000000005	257.1	130.89999999999998	252.4
EPX	22.5	54.9	33.9	62.5	56.7	69.4	66.8	91.7	66.5	68.6	62.6	63.4	63.6	13.8	16.4	20.1	80.5	65.3	62.0	74.9	31.0	75.3	55.2	48.7	74.2	59.9	62.2	54.5	95.9	56.5
RNF19A	104.5	44.0	36.8	28.6	29.7	25.1	27.4	35.3	25.0	30.3	48.3	41.6	4.6	54.3	32.7	57.4	7.9	4.7	22.1	39.1	25.7	39.0	33.0	53.2	18.5	6.4	15.8	8.5	46.4	7.5
CHP2	5.8	8.2	6.6	15.5	4.4	3.9	5.1	5.9	4.0	5.7	10.7	10.2	3.6	3.8	12.2	4.1	9.5	5.8	6.6	14.0	11.0	5.2	4.8	9.4	4.4	4.5	5.2	3.8	5.7	3.3
CHP1	282.15	365.59999999999997	327.0	303.5	266.7	264.65	196.95	245.10000000000002	318.90000000000003	254.9	276.6	260.05	265.45	310.40000000000003	317.15000000000003	309.15	317.5	262.45	272.09999999999997	193.65	317.7	235.45000000000002	258.3	317.34999999999997	251.0	311.2	267.5	313.04999999999995	302.3	400.20000000000005
LPCAT3 /// U47924.30	71.0	98.0	100.7	101.0	106.1	124.3	119.3	107.7	85.7	116.3	106.2	83.2	98.3	90.0	70.9	76.4	86.4	84.2	104.7	123.6	96.8	91.0	73.7	110.8	88.0	95.7	61.5	77.9	94.3	51.8
ABCB1 /// ABCB4	35.7	15.1	7.4	15.1	23.4	37.2	5.1	6.6	11.7	8.7	44.3	3.5	23.5	47.7	3.0	5.2	31.6	5.6	22.7	31.6	45.3	35.3	19.1	39.9	23.9	8.5	25.7	11.5	30.4	9.1
MEN1	104.9	132.0	134.3	117.1	135.3	115.3	157.7	141.0	189.9	203.4	104.1	122.9	124.6	126.8	170.7	102.5	176.6	160.9	139.0	156.7	90.2	124.2	120.7	142.6	178.4	117.0	148.7	150.5	185.5	132.2
RNF43	29.0	49.3	41.6	36.3	7.7	25.4	27.4	22.2	17.5	15.6	12.5	34.4	10.4	14.4	16.5	28.2	24.8	23.8	15.9	48.8	7.7	35.1	44.7	8.1	45.5	12.0	17.4	11.3	41.2	13.0
RNF44	154.5	178.1	125.2	253.9	192.5	207.7	189.3	165.6	180.0	156.7	217.0	202.1	207.2	163.1	193.5	202.0	285.8	266.5	241.7	195.8	226.2	363.0	229.3	310.5	265.4	208.5	230.9	206.8	282.4	216.6
F2R	43.3	46.6	30.8	36.2	52.4	106.0	38.8	40.0	96.4	126.5	70.2	30.2	61.1	40.5	29.9	48.8	18.0	34.1	65.6	80.2	127.8	80.6	180.3	90.0	128.8	40.0	197.6	119.6	73.1	73.0
RNF40	52.150000000000006	85.55	71.35	94.30000000000001	129.45	99.69999999999999	110.5	147.5	125.65	122.45	77.0	79.30000000000001	73.8	64.65	53.900000000000006	77.5	114.9	125.7	125.05	123.3	52.199999999999996	63.1	62.4	78.60000000000001	162.29999999999998	113.3	176.05	142.9	111.65	118.0
RNF41	23.85	42.849999999999994	19.55	28.2	54.3	13.15	25.349999999999998	11.0	45.75	19.45	40.8	31.049999999999997	25.9	43.8	12.05	53.599999999999994	25.15	31.0	27.95	6.9	20.45	51.7	31.35	35.45	47.9	29.35	14.0	44.8	10.15	47.349999999999994
MELK	16.1	29.4	20.0	34.1	6.0	21.3	5.3	26.7	6.7	5.9	15.9	43.4	36.7	81.7	37.6	10.7	8.9	6.3	16.0	4.4	70.1	70.3	47.2	81.3	54.9	21.1	41.6	44.1	56.2	53.1
RPLP2 /// SNORA52	4651.1	4589.0	6682.4	5017.2	4904.4	3228.3	5252.7	3993.5	3678.6	3312.3	4419.6	3691.1	5440.6	5139.2	4548.3	4860.6	4994.5	3687.2	3598.3	4185.4	5163.1	5669.9	3640.3	4953.3	3131.6	3611.6	2905.7	3791.5	2882.9	2953.8
ERF	78.0	82.6	62.2	104.1	189.6	77.1	129.4	198.3	128.0	82.2	52.1	76.6	99.2	97.2	64.7	12.1	106.8	91.9	111.9	111.6	56.2	55.4	68.0	63.8	81.8	70.4	129.5	95.3	114.6	62.6
GAPDHS	40.1	9.0	11.1	11.1	44.6	38.8	30.3	20.4	29.3	20.5	15.4	31.1	56.7	12.1	13.1	33.4	33.3	44.4	45.3	21.0	43.3	10.0	52.1	12.6	51.3	14.3	73.4	54.9	14.3	27.4
NHP2	655.3	409.3	341.6	926.5	406.5	195.2	909.6	451.8	463.7	415.8	219.7	357.7	539.4	392.1	354.2	315.2	387.1	294.9	460.2	423.2	251.7	312.3	391.8	266.6	447.5	309.6	584.9	584.2	362.6	412.7
ERH	2189.9	1268.9	1025.7	1447.6	1207.8	1685.4	1697.0	827.6	1278.9	997.5	1119.8	1414.1	661.9	1329.9	1560.8	999.0	1151.1	1376.0	1157.8	877.7	698.0	1554.1	1036.0	1398.7	1370.3	1713.4	1292.9	1996.5	1183.0	1605.3
ERG	63.49999999999999	37.1	76.53333333333333	76.13333333333334	137.13333333333333	76.96666666666667	136.36666666666667	95.13333333333334	72.33333333333333	76.86666666666667	109.73333333333335	47.26666666666667	49.20000000000001	75.73333333333333	53.53333333333333	67.60000000000001	57.16666666666668	35.166666666666664	53.833333333333336	81.66666666666667	74.76666666666667	68.83333333333333	105.99999999999999	87.46666666666665	54.93333333333334	51.53333333333333	78.26666666666667	51.1	61.699999999999996	35.699999999999996
IQCA1	36.0	44.3	95.7	29.7	54.0	49.8	73.7	72.0	31.8	82.1	81.5	55.2	52.2	55.1	28.0	60.5	54.1	40.1	54.3	78.3	47.1	70.6	55.9	59.6	62.1	38.4	80.7	61.3	70.4	45.2
ENY2	805.7	553.3	197.3	391.7	329.7	330.1	341.8	288.6	268.0	354.4	266.0	331.8	334.5	303.7	236.9	344.7	253.7	249.3	230.6	233.9	499.6	352.9	360.0	236.7	206.6	235.0	215.8	269.1	247.1	300.3
ABHD4	272.8	304.4	385.6	320.5	316.4	346.4	296.7	420.1	533.3	486.4	393.2	250.5	326.4	338.7	310.3	269.8	292.4	314.1	450.5	492.9	300.1	239.4	247.1	292.5	325.7	334.5	421.6	317.2	419.4	323.7
ABHD3	171.6	105.1	49.6	74.5	26.8	156.1	54.8	30.6	143.9	31.9	91.3	120.7	189.9	61.0	205.0	91.3	68.4	303.8	87.7	94.9	128.5	194.5	185.8	119.5	147.4	315.9	123.0	158.4	224.6	285.0
ABHD2	117.275	170.29999999999998	123.40000000000002	91.94999999999999	136.6	96.95	58.575	154.325	122.0	104.85	185.425	128.85	181.95000000000002	143.5	147.32500000000002	100.5	81.525	113.05000000000001	77.375	114.55000000000001	208.525	174.70000000000002	185.35000000000002	174.85	213.45	82.575	174.52499999999998	135.925	170.525	135.85
ABHD8	25.8	8.5	8.2	19.1	8.1	5.5	9.1	12.0	9.2	14.2	12.5	8.7	5.5	11.0	9.7	66.5	7.9	27.3	33.2	15.4	8.9	6.5	8.5	11.0	10.9	9.0	7.4	2.9	10.6	8.1
CHRD	32.7	70.1	43.349999999999994	32.25	63.699999999999996	33.05	49.1	73.75	58.45	59.5	61.45	39.85	47.2	64.0	28.349999999999998	54.2	76.65	48.949999999999996	49.5	58.75	33.0	33.85	60.199999999999996	39.95	46.25	32.15	37.4	43.8	47.0	47.85
ABHD6	68.39999999999999	55.475	61.25	44.125	28.35	27.799999999999997	12.075	17.325	52.8	74.475	65.94999999999999	80.7	75.15	53.0	68.8	65.4	75.275	65.875	76.375	86.8	65.75	60.425	38.05	46.125	35.55	60.175000000000004	39.325	41.775	53.224999999999994	39.75
ABHD5	106.46666666666665	142.73333333333332	103.86666666666667	84.06666666666666	97.8	95.60000000000001	62.13333333333335	68.13333333333333	69.63333333333333	81.56666666666668	52.833333333333336	48.53333333333333	49.9	55.73333333333333	48.666666666666664	37.300000000000004	34.63333333333333	34.56666666666666	49.133333333333326	59.0	44.56666666666666	58.36666666666667	47.833333333333336	66.36666666666667	36.1	33.46666666666667	33.63333333333333	32.76666666666667	61.53333333333334	32.13333333333333
GPR110	16.8	2.6	4.7	6.5	2.8	3.0	2.8	7.8	3.1	6.4	26.3	2.7	3.0	22.2	4.4	18.1	4.9	2.0	4.1	2.0	3.6	0.7	8.1	10.2	2.6	2.6	2.2	2.6	1.1	2.9
TBXA2R	51.65	63.474999999999994	66.175	74.55000000000001	84.375	79.05000000000001	106.425	105.75	78.625	95.775	98.25	75.175	77.375	91.125	77.35	72.9	121.47499999999998	91.55000000000001	101.275	108.19999999999999	86.475	85.9	83.69999999999999	95.55000000000001	135.39999999999998	101.10000000000001	123.80000000000001	102.625	99.05000000000001	101.35
OARD1	117.3	218.5	246.5	97.1	80.1	112.1	52.1	81.8	123.1	126.6	94.7	140.5	123.9	129.8	181.2	152.5	122.6	91.5	134.2	144.0	95.3	141.4	109.4	147.7	84.3	88.7	84.8	90.2	153.5	74.4
ESD	620.9	1158.7	1265.3	860.95	1013.4499999999999	1382.45	954.7	729.15	1193.55	893.25	1067.05	806.8	735.7	1108.4499999999998	967.05	1226.5	847.8	901.5	892.5999999999999	1033.65	507.75	569.4000000000001	684.1	666.3	766.1	1209.35	798.3499999999999	716.5999999999999	706.05	864.0
GPR116	141.6	156.5	358.45	259.7	230.35000000000002	344.0	272.20000000000005	307.05	343.5	133.4	272.75	115.94999999999999	86.55	260.85	91.95	106.95	109.19999999999999	87.85	130.7	177.25	138.6	118.85	253.35	224.5	190.1	157.0	411.25	217.8	216.05	111.5
ABL1	262.5	606.6	701.0	756.0	705.5	364.1	878.7	1110.0	1077.0	449.5	344.3	400.6	333.1	343.1	488.3	399.5	686.3	446.9	425.4	448.5	266.7	259.9	395.3	455.2	314.4	327.4	457.2	443.8	407.3	490.6
RNF170	32.7	41.7	32.6	42.1	47.0	80.2	21.9	22.7	61.3	51.2	59.6	65.0	57.9	60.8	36.5	72.5	49.4	44.8	41.4	72.8	83.7	79.4	54.0	50.7	78.9	99.9	104.3	41.0	62.7	87.4
ABL2	102.5	116.8	111.2	76.3	202.8	108.7	110.7	342.5	77.1	112.3	63.0	89.8	59.9	58.3	63.1	81.4	72.3	87.9	71.8	99.2	101.4	134.8	91.8	67.7	75.0	93.9	74.7	44.0	108.8	80.2
STRA6	56.0	54.3	80.7	43.1	59.7	68.2	43.0	106.1	53.9	101.8	100.7	85.5	128.3	62.2	152.0	57.2	119.2	186.6	91.8	114.8	78.3	50.6	63.6	42.1	115.2	155.8	101.5	89.5	78.7	150.1
TVP23B	111.4	153.9	141.1	132.4	157.3	256.8	102.4	92.5	139.5	122.8	128.3	151.8	195.4	124.9	138.1	145.8	99.0	115.7	127.1	102.5	180.9	136.0	101.6	135.4	108.5	191.3	103.3	90.6	84.4	146.0
PALB2	120.2	33.2	76.9	50.4	40.1	52.3	83.6	52.6	66.5	94.9	40.2	32.4	34.8	74.0	58.8	98.2	85.3	55.3	61.8	114.0	51.6	75.0	45.3	78.8	63.3	98.2	54.7	70.5	85.3	46.7
TDRD12	16.5	5.1	8.6	5.4	5.3	7.6	7.4	9.6	4.9	8.5	6.1	7.3	4.6	5.7	6.4	6.3	8.1	5.3	7.5	8.9	6.6	8.4	5.7	4.9	8.1	8.1	6.6	4.0	5.4	5.6
GPR107	69.125	48.224999999999994	80.92500000000001	67.975	85.8	64.6	55.15	79.975	66.975	67.3	94.95	79.825	89.10000000000001	76.475	67.55	68.17500000000001	103.75	69.47500000000001	79.44999999999999	87.29999999999998	79.925	69.425	70.925	97.14999999999999	72.825	78.75000000000001	73.47500000000001	80.175	84.375	78.0
RNF186	47.9	40.2	42.3	47.0	70.1	53.4	42.7	50.6	52.6	55.1	56.1	11.2	53.1	28.3	46.5	39.1	93.0	39.4	31.1	66.8	44.0	41.9	45.2	10.7	77.7	52.4	54.5	8.3	65.7	51.0
RNF187	275.7	244.5	323.3	469.8	287.6	371.4	395.7	415.1	354.8	374.2	420.0	469.8	426.2	335.7	334.2	285.1	417.3	309.8	523.4	431.5	327.4	256.9	268.7	276.9	274.9	438.9	223.7	413.1	340.0	387.4
IRF9 /// RNF31	27.2	37.9	45.7	67.3	46.9	9.1	40.6	46.5	36.7	38.0	62.6	43.4	56.2	45.3	31.5	56.2	62.5	10.8	40.0	72.3	57.8	40.4	64.2	54.3	35.3	26.9	33.8	36.2	46.1	30.8
RNF10	259.29999999999995	217.75	213.60000000000002	319.2	273.95000000000005	261.2	220.6	269.5	223.75	217.45	222.10000000000002	218.4	163.85	202.0	196.05	194.60000000000002	195.14999999999998	170.95	222.10000000000002	215.2	240.70000000000002	254.25	266.35	232.9	188.95	200.0	204.25	201.45000000000002	216.35000000000002	200.5
RNF11	372.4	635.4	470.3	483.6	544.0	873.0	494.3	409.2	461.4	417.6	564.4	608.9	562.9	457.9	598.7	735.6	681.0	537.6	514.6	426.1	486.7	375.2	358.5	348.2	388.4	551.9	395.2	441.9	256.2	417.4
CALCOCO1	269.0	623.7	543.5	319.6	538.0	347.6	341.9	453.5	622.3	397.7	325.2	353.1	248.0	277.5	417.6	347.3	528.7	498.6	362.4	463.6	192.4	223.9	228.3	242.6	345.8	272.3	435.6	383.2	377.2	314.3
RNF13	838.6500000000001	743.5	668.9	760.0	587.85	899.75	444.4	324.5	813.1	636.9	525.9	798.45	384.05	558.75	684.9	808.3	635.3	758.65	744.1	559.4000000000001	535.05	689.4	779.9	686.05	972.3499999999999	918.65	688.8499999999999	746.55	762.65	834.45
NDUFS5 /// RPL10	1925.9	2086.9	1373.0	1840.1	932.3	1186.0	706.8	1520.6	1189.9	1042.7	1152.0	1071.8	470.4	1812.2	1247.3	1238.9	925.4	1145.7	906.6	864.3	324.8	757.9	1295.6	1014.6	709.0	2041.0	713.4	1217.1	808.1	1287.0
RNF14	153.9	97.85	98.55	99.85	93.45	127.1	63.75	66.4	94.35	88.6	103.2	170.15	204.15	153.8	141.3	161.65	138.35	141.35	135.9	101.9	169.10000000000002	153.85000000000002	120.85	110.0	96.55	112.39999999999999	125.89999999999999	100.75	123.1	105.0
CALCOCO2	354.6	885.9	819.9	624.5	774.3	1077.6	643.8	474.5	848.7	699.1	464.6	374.8	225.9	435.7	296.0	569.4	579.8	658.3	610.2	489.6	222.8	331.1	426.7	343.4	679.4	394.2	577.4	459.4	585.9	480.1
ADRA1D	10.95	13.049999999999999	25.549999999999997	19.15	11.4	9.25	14.049999999999999	10.05	16.55	22.75	24.75	15.55	17.75	5.4	19.8	5.699999999999999	25.650000000000002	13.6	9.5	15.200000000000001	19.1	7.2	24.9	11.5	7.300000000000001	9.55	19.35	11.75	12.55	7.800000000000001
TREM2	85.9	93.7	107.8	38.0	6.5	45.2	20.3	17.7	122.2	52.3	269.7	545.9	395.4	175.2	549.4	167.0	393.7	795.6	476.6	244.3	187.2	166.0	227.8	37.5	149.3	238.1	176.0	152.2	309.0	173.7
ADRA1B	13.3	10.1	12.6	13.8	13.0	5.2	6.6	5.1	8.6	5.6	14.9	16.9	18.6	7.3	3.7	12.3	7.6	20.3	8.6	12.3	16.4	10.4	9.7	15.6	6.4	6.4	7.0	8.5	5.5	6.2
ADRA1A	10.85	17.05	18.725	22.575	17.75	13.15	15.3	9.45	15.625	21.450000000000003	34.45	13.149999999999999	21.15	14.2	16.375	24.425	13.975000000000001	13.899999999999999	21.3	29.825	11.05	18.225	25.9	15.9	20.299999999999997	7.875	12.05	14.75	22.0	8.850000000000001
TREM1	260.4	1379.7	1599.2	393.2	1010.6	484.1	1080.1	704.8	412.2	186.3	341.8	1008.3	103.7	615.7	766.0	978.0	591.9	984.2	343.8	252.9	502.3	1055.1	822.8	1147.8	1163.2	628.6	1050.7	2131.8	1013.3	1235.4
BBC3 /// MIR3190 /// MIR3191	61.7	64.0	95.3	74.1	108.1	95.3	161.7	120.6	76.8	131.3	96.3	119.0	39.9	88.8	58.8	93.1	91.3	51.9	93.5	201.7	59.5	86.2	93.6	107.5	92.5	78.8	84.0	76.6	115.8	60.0
PTBP1	887.4	667.3	653.8	1022.0	1262.2	548.2	706.1	902.9	704.4	764.1	624.1	600.9	738.7	551.3	585.4	454.7	702.4	596.4	722.0	596.8	792.0	724.3	582.6	655.2	520.4	498.0	597.8	708.9	684.1	669.6
DNMT3L	4.4	3.6	6.0	3.7	7.2	4.0	6.7	8.0	14.8	6.0	8.3	4.7	8.0	15.4	3.3	4.6	6.1	4.8	6.1	8.1	5.5	2.9	6.0	2.5	6.8	7.3	7.0	4.9	7.0	4.6
DNMT3B	18.8	24.5	11.1	35.9	41.3	53.0	52.0	14.5	39.2	56.3	71.0	41.6	77.3	45.7	12.0	57.5	42.0	42.3	35.7	73.6	67.9	53.1	62.1	45.3	11.8	24.8	68.5	56.2	67.8	43.2
RNF17	15.0	15.5	47.75	36.0	23.25	26.35	14.1	47.6	21.8	46.85	38.8	22.549999999999997	8.549999999999999	23.75	14.1	44.4	57.6	22.0	30.5	51.05	36.599999999999994	17.05	38.9	32.65	39.349999999999994	25.450000000000003	49.45	21.6	40.35	45.6
IQCB1	157.85	149.15	171.64999999999998	145.7	107.5	199.85	172.65	97.15	105.55000000000001	148.55	103.05	122.45	124.85	102.7	121.1	120.44999999999999	116.0	123.9	123.95	145.95	153.95	207.45	96.65	156.7	105.4	140.65	112.75	123.35	152.5	128.5
PDCD6IP	817.4	762.7	544.6	475.8	648.0	748.8	699.3	497.0	637.4	594.1	504.2	556.6	947.9	567.8	677.4	735.2	577.8	628.2	459.2	436.9	717.8	816.4	713.8	504.6	616.9	666.1	761.8	610.0	610.7	592.0
CHUK	57.4	76.3	37.2	61.6	74.6	58.0	51.1	25.4	64.7	98.2	70.9	53.3	59.4	16.9	30.1	43.2	29.2	51.6	52.0	44.0	61.7	83.4	37.4	54.8	68.6	54.7	80.6	74.1	56.8	55.9
DNMT3A	30.0	25.5	47.8	29.1	20.1	27.5	28.6	6.3	12.3	15.9	27.7	35.5	28.2	13.6	5.0	10.4	25.9	12.5	43.4	37.9	2.4	16.9	12.1	12.2	29.1	7.6	27.3	4.0	17.3	18.8
MEPE	7.1	5.9	12.2	6.0	4.8	6.5	6.4	17.0	4.3	7.0	16.3	4.2	10.7	6.8	10.8	5.5	6.7	11.2	3.7	8.8	15.0	7.9	15.7	13.4	10.6	10.6	23.4	15.0	9.1	9.0
KCNAB1	49.95	53.75	71.6	58.650000000000006	28.175	59.3	27.325	52.949999999999996	51.099999999999994	90.35	50.925	39.575	65.5	47.95	35.25	38.95	24.65	24.675	50.625	55.599999999999994	28.7	15.375	36.25	17.4	8.0	35.625	20.8	14.299999999999999	26.825000000000003	11.45
ELSPBP1	46.4	52.5	57.2	72.0	77.4	70.7	88.2	104.3	75.1	87.0	77.1	59.2	72.9	55.7	51.5	84.2	79.7	79.1	67.0	91.7	75.8	84.8	71.9	50.8	53.4	69.7	90.3	77.7	59.0	94.2
KCNAB2	38.75	100.44999999999999	43.9	69.3	35.25	46.9	43.85	50.599999999999994	74.7	59.9	59.55	119.95	51.150000000000006	44.650000000000006	48.449999999999996	61.05	96.1	95.10000000000001	72.89999999999999	66.8	70.5	69.2	89.95	61.25	75.10000000000001	71.0	73.85000000000001	77.2	130.2	71.25
KCNAB3	25.7	9.2	21.1	3.8	23.8	38.3	50.3	33.4	38.0	37.3	36.0	50.4	47.8	41.3	3.3	31.4	51.6	42.8	34.8	89.9	54.3	48.6	48.1	47.7	63.8	47.3	68.0	53.9	72.1	45.7
RANGAP1	69.65	96.55000000000001	48.599999999999994	60.05	86.65	48.6	83.15	73.75	84.30000000000001	96.0	47.5	85.5	65.55	42.65	50.45	68.5	101.9	59.45	76.75	80.45	63.650000000000006	56.5	72.75	92.35	70.5	19.9	88.75	107.15	92.25	101.45
ADRA2C	7.2	28.4	60.1	27.4	34.3	10.5	25.7	68.0	32.6	28.0	25.4	6.6	23.5	53.4	10.6	19.2	32.0	12.7	32.2	43.0	3.6	3.5	37.7	15.6	15.5	19.3	3.5	19.4	26.2	12.5
ADRA2B	43.8	50.5	64.8	42.1	14.4	9.1	33.6	83.8	21.9	59.1	74.1	40.7	44.8	40.5	12.0	56.2	59.2	46.7	58.3	66.6	63.5	50.8	48.5	40.1	15.0	77.3	27.7	21.6	45.1	17.2
COASY	242.4	203.8	226.8	224.0	252.6	176.0	269.7	200.9	198.4	229.3	162.4	236.2	267.7	213.0	154.4	234.5	140.3	186.4	217.7	249.0	202.5	174.0	246.7	220.7	211.5	180.9	192.4	254.2	197.0	218.8
ADRA2A	62.0	75.2	137.7	126.9	203.7	494.3	216.5	557.3	190.4	248.7	157.0	72.0	87.5	220.8	47.9	84.4	60.1	72.8	152.6	117.8	46.0	105.3	213.8	89.9	41.0	61.8	165.7	41.4	67.1	62.0
PTBP2	81.3	102.2	79.0	118.7	162.0	210.0	84.1	129.3	109.6	118.0	58.0	34.3	45.8	40.2	58.0	98.0	109.7	89.2	76.4	96.8	48.5	51.4	110.4	56.7	85.5	96.3	98.0	108.6	104.8	54.5
PTBP3	70.63333333333333	59.699999999999996	60.43333333333334	41.03333333333333	44.53333333333333	33.13333333333333	54.56666666666666	63.666666666666664	34.93333333333333	48.63333333333333	53.56666666666666	79.6	54.133333333333326	50.73333333333333	55.866666666666674	55.03333333333334	30.566666666666663	42.800000000000004	40.76666666666667	62.43333333333334	107.39999999999999	101.76666666666665	66.36666666666666	75.60000000000001	51.79999999999999	30.433333333333337	65.7	29.0	70.16666666666667	34.63333333333333
EVC	17.35	5.75	23.950000000000003	16.75	10.600000000000001	12.95	9.5	14.55	7.65	10.85	70.1	11.8	42.599999999999994	42.25	12.05	11.8	38.1	19.1	12.95	11.7	45.35	11.1	33.9	10.7	10.899999999999999	14.8	40.25	22.4	26.35	12.05
IL3RA	8.9	4.1	23.9	9.6	57.7	32.5	115.5	27.0	11.1	18.8	7.2	11.3	20.3	5.9	9.5	15.9	9.4	9.0	9.9	20.0	75.0	13.4	40.2	26.9	72.1	5.6	34.2	69.5	19.7	50.1
EVL	78.0	53.5	106.3	94.3	131.2	83.7	146.8	205.8	81.9	154.2	195.6	144.9	178.1	152.1	140.2	123.7	338.5	259.8	148.6	159.0	112.3	164.3	224.4	150.9	188.7	148.3	387.9	388.1	315.0	167.5
SFT2D2	136.6	146.7	130.8	79.6	50.7	55.6	95.4	88.3	75.8	141.8	106.8	148.6	102.3	114.1	133.2	119.4	65.6	110.1	117.6	150.7	185.8	124.9	140.1	155.6	117.7	158.4	93.8	112.6	152.6	151.9
SSX2IP	32.050000000000004	20.433333333333334	24.883333333333336	39.38333333333333	39.050000000000004	42.199999999999996	32.06666666666667	35.166666666666664	22.066666666666663	55.133333333333326	65.45	40.416666666666664	39.61666666666667	52.11666666666667	60.166666666666664	53.666666666666664	38.13333333333333	37.23333333333333	49.166666666666664	51.949999999999996	44.73333333333333	43.53333333333333	51.083333333333336	44.53333333333334	32.06666666666667	46.56666666666666	34.099999999999994	38.96666666666667	52.099999999999994	27.683333333333334
CX3CR1	14.3	24.7	58.3	44.8	24.1	16.7	42.0	41.5	30.1	45.5	165.5	396.8	318.1	613.8	603.6	305.4	269.4	197.0	602.5	331.2	128.6	190.9	173.6	78.5	68.9	567.1	103.4	146.1	52.6	106.2
SMARCD1	58.55	79.7	92.30000000000001	64.25	93.9	60.15	80.1	50.7	84.5	94.3	64.45	62.35	63.150000000000006	53.8	53.5	58.45	44.95	52.0	66.85	48.95	77.75	63.45	68.9	74.25	71.75	46.550000000000004	69.1	65.25	91.25	47.45
AC074212.6	1.9	1.6	6.1	3.7	2.7	2.5	4.0	4.9	2.5	6.9	4.2	2.6	2.8	7.0	2.5	3.5	4.5	2.9	3.8	4.3	3.0	2.8	4.9	7.2	3.3	5.4	2.6	3.1	3.0	2.5
RNF32	0.8	9.8	1.0	7.3	0.5	1.1	0.7	0.6	0.5	5.9	9.6	13.2	11.7	2.7	5.7	1.6	0.8	0.4	0.6	11.9	13.7	1.2	1.7	2.0	0.8	0.7	0.4	0.4	2.1	0.5
SMARCD2	169.2	122.9	262.3	240.6	113.6	105.7	79.4	56.1	253.3	227.5	135.4	92.6	129.2	128.3	113.9	81.0	180.6	95.4	154.3	179.2	124.7	115.4	96.3	107.2	95.5	86.7	94.2	112.9	122.7	73.0
SMARCD3	67.3	54.5	81.2	90.9	94.0	81.2	109.7	97.6	128.0	92.1	101.9	91.2	101.9	101.7	69.3	60.3	110.4	81.4	109.7	117.7	86.5	28.1	102.5	71.0	85.1	59.8	83.2	69.1	101.3	83.3
RNF34	467.9	236.6	246.2	139.8	144.8	218.6	133.2	131.5	215.7	278.0	285.8	302.0	539.7	311.9	280.1	350.3	184.1	212.9	271.3	291.0	455.3	472.4	298.1	333.3	278.4	285.1	241.2	251.3	288.1	246.2
WBP2	210.6	303.9	312.1	300.4	662.2	268.5	556.2	653.9	696.3	583.6	219.6	189.1	263.8	291.2	231.3	322.9	472.5	463.7	340.6	293.8	221.1	240.1	207.3	183.0	614.8	220.0	506.1	541.1	375.3	433.7
RPL35P8 /// RPL35P8	109.1	110.6	66.7	107.7	118.9	70.9	137.7	157.1	66.6	146.6	102.0	64.8	146.3	85.7	51.6	112.6	82.6	90.9	63.5	145.6	86.8	94.1	118.0	53.9	103.1	93.6	106.9	105.6	109.0	98.9
RNF38	196.3	283.5	289.9	167.1	275.8	414.5	158.1	192.6	319.3	233.9	252.5	220.7	98.4	254.6	220.9	251.8	276.2	251.9	332.7	260.6	125.8	339.1	250.8	226.2	271.8	343.3	289.6	283.8	268.8	232.9
WBP4	93.3	113.46666666666668	118.60000000000001	99.96666666666665	110.39999999999999	121.2	77.36666666666666	101.5	133.70000000000002	124.5	82.86666666666666	74.5	89.46666666666665	77.7	73.8	70.23333333333333	59.699999999999996	64.10000000000001	75.93333333333332	73.23333333333333	77.43333333333334	73.7	64.23333333333333	68.33333333333333	69.66666666666667	75.56666666666666	75.39999999999999	67.26666666666667	67.83333333333333	62.70000000000001
RBBP4	259.85	244.25	259.7	273.75	224.4	281.2	258.45000000000005	203.7	225.55	224.2	217.4	272.70000000000005	292.5	287.35	306.0	254.5	306.85	204.05	251.75	254.14999999999998	290.0	263.25	231.4	295.4	252.05	261.1	223.4	203.89999999999998	270.15	232.35000000000002
PUF60	369.5	554.4	380.4	647.5	319.1	231.5	396.5	454.0	359.4	344.2	383.2	322.1	433.4	540.6	398.7	358.7	390.8	371.7	233.5	408.3	465.9	386.8	407.8	347.0	359.8	423.9	314.3	467.7	294.2	357.0
SSX3 /// SSX5 /// SSX7	10.3	6.2	9.4	8.5	8.4	4.8	8.3	12.6	3.9	7.3	11.4	9.3	12.2	8.7	12.3	9.5	6.3	5.5	7.4	6.7	20.8	9.8	12.5	16.9	6.2	9.0	6.1	6.7	5.9	3.8
RBBP5	64.8	36.2	48.6	45.9	49.0	38.1	40.0	38.9	22.0	56.5	78.7	31.0	44.0	25.6	54.0	32.4	43.1	28.8	61.4	51.6	74.2	55.1	54.5	61.1	34.2	41.7	36.1	45.3	59.7	45.8
GCN1L1	73.15	114.65	159.7	146.7	144.9	62.4	138.05	147.6	105.45	132.85	167.45	109.39999999999999	151.2	112.35	107.80000000000001	118.44999999999999	102.15	129.9	122.05000000000001	107.19999999999999	127.7	105.5	140.25	138.0	133.05	79.0	114.7	108.0	101.2	102.25
RBBP8	181.8	180.9	190.4	188.9	175.4	208.5	278.8	191.2	189.9	216.3	157.6	153.0	166.3	171.6	114.2	217.5	167.6	160.5	151.3	171.5	187.6	230.7	174.5	214.8	197.6	188.0	191.1	186.8	219.7	195.3
MROH9	14.3	2.5	6.5	13.6	1.4	1.1	1.2	1.9	2.6	21.9	19.5	1.0	2.1	6.5	7.3	5.3	4.6	0.9	5.6	14.7	3.2	8.9	6.6	3.3	1.9	0.5	2.5	1.5	9.5	1.0
RNF39	58.5	31.2	82.5	96.9	128.5	118.7	95.2	121.3	88.4	154.8	148.8	94.7	36.9	85.9	84.6	92.7	95.3	32.6	113.0	175.8	70.3	77.6	88.7	96.9	76.6	117.0	145.6	73.0	134.0	71.0
WBP5	865.0	675.9	614.5	819.2	736.8	1713.0	730.4	894.6	976.8	508.3	826.5	572.9	752.3	756.7	578.7	760.6	582.0	763.0	616.1	512.8	584.1	411.0	616.8	306.1	635.8	754.5	663.2	749.4	511.5	665.1
RBBP9	10.100000000000001	14.65	23.299999999999997	16.0	13.600000000000001	24.9	20.950000000000003	16.45	12.95	18.0	14.0	13.2	6.65	18.15	15.0	10.7	15.0	17.7	6.449999999999999	42.95	18.45	6.0	11.05	14.799999999999999	12.850000000000001	23.6	34.7	12.1	9.85	18.200000000000003
RBBP6	100.73333333333333	146.26666666666668	194.76666666666665	196.6	206.79999999999998	301.9666666666667	96.03333333333335	235.86666666666665	147.96666666666667	123.63333333333334	206.03333333333333	118.06666666666666	118.13333333333333	112.26666666666667	98.53333333333335	66.7	54.43333333333334	116.83333333333333	128.13333333333333	136.29999999999998	142.20000000000002	145.13333333333333	149.79999999999998	170.56666666666663	148.70000000000002	164.13333333333333	158.16666666666666	127.59999999999998	135.13333333333333	112.23333333333335
MROH7	12.1	12.7	11.5	15.5	17.7	10.2	18.8	22.8	14.5	19.3	24.8	20.0	15.2	12.2	9.9	15.7	34.8	24.2	15.1	16.1	40.2	55.9	20.2	13.2	19.7	26.3	19.5	19.0	61.4	15.7
RBBP7	664.1	462.7	437.2	545.8	488.7	742.7	458.1	548.1	507.3	612.7	662.8	552.0	967.3	701.9	685.0	702.4	525.3	578.5	571.1	515.6	809.0	679.0	543.2	575.0	544.8	741.4	473.1	461.8	504.0	429.6
MEST	89.3	54.9	93.7	166.9	208.2	111.1	131.8	194.5	45.9	175.8	1334.1	518.6	798.5	1070.5	600.8	1049.6	501.5	601.8	560.4	903.8	134.3	125.7	419.5	120.3	57.9	498.6	306.9	147.5	122.4	208.0
SMARCE1	410.6	354.35	328.6	318.15	207.2	514.8000000000001	194.8	264.1	382.0	225.2	299.35	340.55	238.05	483.90000000000003	469.15000000000003	451.65	229.5	221.85	315.65	296.45000000000005	345.85	418.9	312.20000000000005	310.25	229.5	428.5	280.45	280.85	275.8	270.40000000000003
RNF24	43.63333333333333	89.10000000000001	75.7	80.46666666666665	67.9	49.43333333333334	69.5	69.0	63.26666666666667	58.099999999999994	77.83333333333333	100.5	108.8	79.06666666666666	53.06666666666667	69.93333333333332	69.93333333333332	58.73333333333333	72.66666666666667	61.63333333333333	48.73333333333334	48.56666666666667	61.56666666666667	53.9	52.9	30.900000000000002	56.06666666666666	43.43333333333334	65.46666666666667	40.233333333333334
RNF25	7.7	6.8	21.6	5.4	8.2	3.4	6.3	6.1	4.0	5.4	10.9	9.0	24.3	16.4	5.5	22.8	18.3	6.9	7.1	15.8	21.6	5.6	11.9	38.4	5.4	8.7	6.7	9.3	7.5	19.9
PNRC1	1252.3	1191.0	770.8	1952.4	1991.9	2451.7	1944.8	2108.3	1239.8	711.9	314.9	463.6	868.3	355.5	636.4	288.3	474.7	406.9	490.3	369.2	274.9	731.9	270.3	363.9	925.5	1168.4	627.3	788.8	429.2	842.0
PNRC2	1254.1	1361.2	1433.3	1201.9	863.9	1100.7	951.2	945.9	900.1	756.2	791.2	868.9	1297.0	972.7	1359.9	1013.5	599.8	700.6	631.1	765.3	848.9	739.2	534.7	627.8	495.4	893.5	425.8	541.9	579.0	450.1
CPSF3L /// MIR6727	179.7	277.8	253.6	227.8	264.0	177.4	307.8	182.5	249.3	250.4	197.1	204.8	206.3	134.2	169.3	266.7	223.7	251.9	278.6	284.5	176.0	148.9	194.3	164.9	205.0	98.7	224.5	262.2	216.0	176.2
LOC102723559	4.2	37.3	33.6	4.1	33.8	8.7	12.8	45.4	22.2	24.0	34.4	46.1	5.7	30.5	5.8	52.6	45.8	23.6	61.4	68.1	33.1	7.3	9.5	28.4	25.7	13.7	7.5	24.6	61.5	7.7
FIGF /// PIR-FIGF	65.2	209.9	236.1	107.5	145.6	416.6	37.4	316.8	222.1	159.1	36.9	45.7	74.7	65.4	51.4	66.8	13.5	47.2	97.8	114.5	46.1	41.1	47.2	62.7	18.3	16.1	15.4	50.9	57.4	5.2
TRMT61A	48.849999999999994	74.4	60.4	80.65	90.65	62.1	102.89999999999999	69.9	62.65	134.95	58.5	60.8	50.5	70.1	43.2	15.25	112.30000000000001	21.049999999999997	63.5	87.4	31.200000000000003	50.0	29.049999999999997	73.05	68.3	37.85	62.65	87.5	98.65	63.650000000000006
TRMT61B	156.2	136.3	129.6	97.1	109.4	172.7	133.9	52.4	118.7	155.8	144.3	125.7	173.2	100.1	133.6	126.8	122.1	117.0	100.3	107.6	162.2	146.4	118.3	177.2	130.8	139.9	116.5	121.9	131.0	144.2
BET1	223.7	90.1	139.5	101.3	100.4	218.1	144.1	62.0	144.6	168.6	179.9	207.6	197.2	221.4	174.5	187.6	179.8	253.9	211.3	174.5	343.2	207.1	206.1	167.2	193.2	298.7	203.5	186.7	148.1	249.0
SLC46A3	70.5	56.3	58.4	72.0	64.4	120.7	14.0	72.4	80.6	100.9	124.0	169.4	132.2	115.5	161.9	121.1	119.2	214.4	152.5	143.7	96.5	173.1	211.5	140.4	183.0	215.4	175.4	145.5	230.6	190.0
GOLGA2	107.23333333333335	120.60000000000001	111.10000000000001	132.4	174.76666666666665	78.83333333333333	70.86666666666666	176.46666666666667	167.79999999999998	144.46666666666667	164.5	141.73333333333332	200.66666666666666	126.8	160.86666666666667	81.06666666666666	53.1	69.86666666666667	81.89999999999999	100.33333333333333	65.03333333333335	78.43333333333334	105.3	113.16666666666667	93.23333333333335	56.63333333333333	66.36666666666667	62.333333333333336	66.46666666666665	109.16666666666667
GOLGA3	152.7	136.9	190.8	165.3	216.3	117.7	161.4	226.0	187.6	161.3	224.2	154.8	235.9	195.2	126.5	184.6	249.8	262.5	273.2	173.2	153.6	130.7	141.2	174.2	234.7	180.4	217.3	141.9	192.7	240.8
GOLGA4	152.45	172.75	155.25	232.8	262.05	211.39999999999998	150.35	199.1	197.25	179.75	173.95	128.3	170.0	193.1	166.6	192.35	103.05000000000001	198.25	131.65	156.15	142.9	124.94999999999999	187.10000000000002	196.25	199.55	218.95	124.3	143.15	222.35	204.0
RPS8 /// SNORD38B /// SNORD55	3139.5	2524.0	2344.3	2274.8	2676.2	3875.6	3693.9	3443.9	2598.8	2134.5	1934.3	1814.1	4167.7	2230.6	2437.4	2033.9	3305.4	2215.2	2056.9	2299.7	2489.4	2816.3	1746.0	1873.2	1783.3	3608.2	2401.0	2673.5	1674.8	2280.6
GOLGA5	299.6	210.4	273.3	288.6	336.8	442.9	239.8	213.7	304.6	254.2	256.2	235.5	395.5	297.9	329.8	297.4	257.2	307.4	316.6	230.4	317.6	336.7	269.8	294.4	418.7	358.8	339.7	358.1	305.2	341.7
GOLGA1	111.4	111.55	123.75	97.5	120.0	85.05	105.8	89.35	113.45	144.0	146.2	164.1	151.1	107.8	136.9	147.1	149.1	106.35	153.95	160.5	146.15	155.0	104.1	147.5	158.45	116.15	120.6	105.55	160.3	97.9
GOLGA7	627.3	533.2	381.3	385.8	342.9	514.2	403.9	326.8	461.5	418.5	485.4	591.1	684.9	501.1	604.4	713.2	461.8	524.4	572.7	447.2	559.2	513.8	565.3	452.0	439.7	697.5	567.1	496.4	490.4	544.8
MCCC2	188.9	131.3	138.7	142.2	83.2	134.0	160.20000000000002	109.1	130.9	192.5	111.95	221.25	168.35000000000002	97.80000000000001	131.29999999999998	134.5	179.75	165.7	152.65	183.54999999999998	144.0	131.15	120.69999999999999	122.4	158.6	193.75	140.89999999999998	126.9	179.4	118.0
ABT1	170.7	108.5	125.8	77.3	136.1	16.9	148.6	87.1	86.7	57.2	47.9	104.0	181.0	98.0	120.0	88.7	69.6	63.9	89.4	97.9	170.2	151.1	128.5	152.0	90.8	42.7	56.8	78.7	132.2	61.5
MCCC1	158.5	196.9	190.8	99.0	52.0	119.9	117.2	54.6	153.2	111.7	82.5	124.6	103.8	117.9	117.0	118.2	102.0	116.6	120.8	104.1	45.8	81.8	79.6	102.6	64.4	92.1	98.9	26.5	90.9	75.2
CSNK1E /// CSNK1E	50.1	154.3	121.2	54.6	140.9	91.6	217.8	273.5	126.0	84.4	144.7	90.6	89.4	59.6	52.0	57.6	112.4	63.5	100.4	85.5	62.9	54.6	107.2	73.1	61.3	80.1	66.0	58.0	77.8	60.2
MTUS1	305.7	299.73333333333335	414.1333333333334	257.40000000000003	325.76666666666665	371.3333333333333	228.29999999999998	215.70000000000002	385.86666666666673	281.6666666666667	188.86666666666667	273.40000000000003	87.69999999999999	265.79999999999995	225.19999999999996	246.76666666666665	210.03333333333333	154.36666666666665	281.40000000000003	226.8666666666667	102.59999999999998	106.06666666666666	174.46666666666667	147.36666666666667	119.96666666666668	129.53333333333333	137.46666666666667	93.13333333333334	161.26666666666668	120.3
MTUS2	15.3	32.3	5.4	10.0	41.3	61.8	5.8	7.6	24.2	70.3	63.2	138.7	200.8	66.9	76.1	97.4	26.9	148.6	125.8	165.4	60.5	97.4	7.2	24.3	14.2	232.3	21.1	60.4	20.2	83.1
OVOL1	11.1	28.2	10.6	9.0	13.9	9.6	15.3	16.5	27.6	14.8	10.0	5.1	17.4	10.0	6.7	9.7	5.3	28.4	15.1	8.6	3.7	3.7	8.2	18.6	10.3	8.2	7.2	6.2	21.6	5.5
OVOL3	5.6	8.4	10.7	6.6	6.6	7.5	10.4	10.2	5.1	10.1	11.5	7.3	4.4	7.3	9.5	4.4	7.8	6.5	7.0	19.6	9.5	7.7	6.6	7.5	7.1	6.2	6.2	12.4	9.6	7.3
OVOL2	25.7	17.2	29.85	25.25	25.95	28.8	35.6	17.8	20.75	39.300000000000004	29.5	25.6	33.0	32.5	20.5	32.1	23.6	21.9	27.15	42.8	46.05	25.7	23.85	31.75	5.3	32.1	21.200000000000003	4.550000000000001	30.150000000000002	23.25
AFG3L2	179.2	162.8	137.4	128.8	117.2	105.2	105.2	135.6	120.8	203.3	175.3	117.2	222.0	101.0	111.7	110.2	79.1	104.5	118.9	157.4	174.3	164.7	235.9	171.1	122.2	33.5	105.1	122.0	176.1	78.7
COX7A2L	831.3	636.8	546.7	420.3	417.7	584.0	487.6	355.2	424.7	406.4	552.4	656.8	268.3	664.2	554.9	752.6	434.3	428.1	481.7	387.9	493.0	634.3	543.0	587.5	498.6	678.2	477.1	529.4	533.7	523.2
AKAP9	78.76666666666667	88.8	102.5	81.2	123.13333333333333	134.43333333333334	23.400000000000002	94.8	100.83333333333333	86.8	78.76666666666667	73.43333333333332	74.13333333333334	65.23333333333333	64.7	70.43333333333334	76.73333333333333	59.53333333333333	92.36666666666667	82.56666666666666	85.73333333333335	102.56666666666666	68.7	90.53333333333335	77.53333333333335	80.56666666666666	54.300000000000004	85.16666666666667	114.06666666666668	58.33333333333334
GUF1	37.6	39.3	33.1	27.3	21.3	35.0	35.2	20.4	42.4	47.6	24.1	26.6	30.1	29.4	28.6	69.2	49.3	29.9	52.2	54.2	49.4	53.9	53.1	27.4	35.0	41.3	44.1	44.6	50.3	33.3
ANKRA2	153.1	225.7	203.8	125.0	106.2	178.7	76.7	89.1	165.6	161.1	75.7	107.0	157.1	96.5	122.6	91.8	68.0	125.7	142.0	98.7	143.1	181.3	142.1	113.1	66.8	121.8	117.3	142.9	133.3	51.5
EZR	190.28	167.44	120.34	165.32	116.42	96.22	113.47999999999999	106.58000000000001	114.18000000000002	144.45999999999998	105.58	258.04	219.7	161.78000000000003	191.9	221.14000000000001	154.0	150.66000000000003	159.58	145.2	417.06000000000006	346.1	164.35999999999999	267.18	170.26	161.84	173.74	198.26	154.9	207.4
BEX4	169.6	213.1	127.8	160.8	153.0	268.6	89.3	129.4	320.4	136.5	113.0	256.7	354.4	106.9	263.3	121.9	195.3	266.0	176.2	134.9	139.9	139.7	73.7	78.5	150.5	238.2	159.3	116.5	162.1	167.3
GPM6A	13.7	4.2	12.3	3.85	2.1	11.45	4.8999999999999995	4.85	8.0	14.3	23.15	8.05	34.05	10.200000000000001	18.25	19.7	7.75	11.15	7.0	28.15	6.25	11.5	10.8	9.6	8.3	22.950000000000003	3.65	12.5	8.15	6.95
BEX1	59.5	38.6	65.8	86.1	81.8	63.6	89.8	100.2	36.1	109.4	82.4	66.6	50.0	54.1	44.1	72.1	57.1	28.8	38.2	109.4	63.2	37.4	53.5	56.8	47.2	63.3	46.9	53.9	80.6	33.9
GATC /// SRSF9	590.0	412.3	377.4	430.15	434.35	389.79999999999995	530.9	451.65	460.2	501.15	370.65	387.5	621.0	519.8	483.75	445.7	529.9000000000001	415.05	458.15	445.65000000000003	565.75	642.5999999999999	407.65	451.2	501.79999999999995	575.2	482.1	561.7	443.7	556.35
TSHZ2	86.9	94.9	103.7	38.0	17.2	54.8	73.5	18.1	51.2	28.2	60.9	91.0	65.4	70.0	94.5	112.4	12.7	19.9	78.9	119.0	112.6	95.2	50.0	20.5	94.6	22.6	37.2	29.9	59.5	53.0
HERC2P3 /// LOC101930458	56.3	3.6	9.3	10.8	12.1	6.9	26.2	8.0	8.5	30.2	24.9	26.7	39.7	5.5	3.6	6.3	13.7	6.2	12.2	11.0	20.0	26.7	20.2	14.7	35.9	21.8	32.4	4.4	12.3	44.4
GMCL1	68.6	66.0	74.8	82.4	102.1	100.6	83.8	84.5	79.5	130.9	91.6	85.7	73.6	74.7	80.0	34.4	78.7	87.9	118.1	149.8	60.1	71.7	45.5	70.2	104.4	93.4	57.4	90.4	97.9	75.1
NHLH2	16.25	12.299999999999999	17.3	17.9	14.5	19.5	23.85	16.35	8.2	22.0	24.900000000000002	13.75	13.0	7.699999999999999	11.2	20.8	22.05	14.5	24.2	32.2	24.099999999999998	19.700000000000003	26.55	20.1	7.25	17.85	11.799999999999999	14.2	15.9	5.95
GNG10	1318.9	641.4	381.2	709.5	785.3	974.0	921.4	403.9	647.9	613.3	611.2	477.3	892.7	543.7	384.5	578.7	667.2	917.3	390.0	461.4	1193.4	886.6	804.8	688.3	1138.3	1111.1	1020.4	756.4	720.9	979.4
HIST1H3A	7.0	3.5	12.0	8.7	6.3	5.5	2.3	4.3	2.9	4.1	2.1	3.5	2.5	5.8	3.1	1.5	2.6	2.9	2.5	3.7	2.4	4.1	3.0	25.6	3.0	1.8	1.9	1.2	3.0	3.6
NHLH1	6.8	11.3	13.5	7.0	10.9	9.4	11.6	23.9	9.5	10.4	60.8	13.8	7.1	6.0	7.1	10.1	15.3	11.1	9.9	24.5	73.5	10.5	13.4	7.7	12.8	16.0	15.9	8.1	13.7	9.9
HIST1H3F	2.4	19.6	37.6	17.4	4.0	3.8	2.8	6.3	2.0	25.0	26.6	3.1	24.3	3.2	2.6	15.8	6.9	1.9	16.1	21.7	27.2	19.2	19.9	3.0	1.1	1.4	0.9	1.7	12.6	0.7
HIST1H3G	43.5	10.3	7.9	40.9	10.6	7.9	5.3	7.3	3.4	12.2	4.5	3.7	13.3	34.6	26.0	4.0	5.1	5.3	4.8	15.4	42.9	8.9	7.1	5.4	3.6	4.6	3.1	3.9	3.3	3.9
HIST1H3I	7.1	15.7	14.1	33.4	2.7	3.0	3.6	8.6	4.5	7.7	5.2	12.5	21.0	28.5	5.2	7.7	5.0	4.4	5.2	14.7	12.3	28.0	12.3	5.0	6.0	2.4	6.9	1.5	7.0	2.6
HIST1H3B	1.1	0.8	2.6	3.3	1.4	2.1	1.8	2.5	1.2	2.5	4.3	1.1	1.3	2.1	1.8	2.6	1.6	0.8	2.5	1.9	2.2	2.7	3.5	4.5	1.0	1.8	1.4	1.5	1.1	1.0
HIST1H3C	4.4	3.4	4.5	4.0	2.4	3.9	3.2	6.1	2.4	2.7	6.2	2.9	5.9	2.8	3.2	4.3	3.8	2.0	2.6	2.2	3.1	4.1	2.5	3.2	4.3	3.6	3.8	3.0	2.5	2.4
BTN2A3P	42.2	42.3	68.2	43.7	20.9	9.3	37.3	14.2	20.6	87.8	80.0	34.2	48.9	28.7	38.9	52.2	24.2	35.9	40.9	81.0	53.8	62.9	40.4	57.9	24.5	35.2	24.1	4.4	74.0	9.8
GPM6B	162.325	132.75	252.0	103.75	41.05	102.925	45.85	61.974999999999994	161.9	44.95	119.3	33.725	57.325	94.675	40.125	48.65	24.175000000000004	29.925	43.9	48.24999999999999	82.275	61.475	45.125	62.2	22.875	75.775	80.4	75.55	55.925	25.174999999999997
HIST1H3E	63.6	42.1	82.8	62.7	69.1	87.4	142.4	107.6	23.5	111.2	94.7	93.4	82.8	86.2	59.4	67.0	20.3	69.3	99.3	147.6	144.9	98.0	95.4	83.9	89.9	106.5	70.2	59.4	133.9	80.4
PTPRN2	69.53333333333333	40.9	14.700000000000001	34.2	40.1	44.26666666666666	21.833333333333332	26.5	59.43333333333333	38.199999999999996	34.56666666666667	25.066666666666666	134.5	82.43333333333332	45.1	88.89999999999999	59.6	34.6	56.966666666666676	48.20000000000001	92.23333333333333	76.46666666666665	30.233333333333334	15.4	56.466666666666676	45.199999999999996	53.06666666666666	52.76666666666666	50.833333333333336	23.36666666666667
PINLYP	56.0	21.6	18.5	66.5	10.5	8.4	11.8	40.6	23.0	11.7	40.8	33.7	31.9	66.2	30.8	18.4	10.0	35.0	17.7	12.1	30.1	14.2	15.9	35.6	12.8	27.1	11.7	39.9	11.7	12.6
HIST1H4L	1.7	11.4	2.3	4.5	18.8	13.2	12.2	5.2	19.5	19.3	3.7	2.6	1.7	3.6	5.1	5.0	13.1	3.6	13.9	9.6	17.9	10.8	14.3	6.5	28.6	7.9	6.1	21.3	14.5	30.3
SLC33A1	80.75	51.9	79.1	112.0	96.19999999999999	70.19999999999999	61.199999999999996	53.45	93.75	68.1	76.75	77.95	83.35	64.45	81.75	86.25	106.2	99.8	83.8	58.75	85.6	71.85	78.45	116.19999999999999	115.14999999999999	109.5	93.3	131.55	83.89999999999999	85.7
KNOP1	45.5	35.25	61.0	32.4	23.7	28.25	35.400000000000006	26.75	40.75	19.5	69.0	39.15	43.150000000000006	46.0	24.65	36.2	28.299999999999997	39.4	17.95	40.9	38.6	42.05	27.15	22.35	25.25	17.45	36.1	19.349999999999998	51.35	30.5
C21orf91	29.7	63.0	43.8	41.4	90.5	69.6	92.1	68.2	53.4	85.3	41.4	50.9	35.9	52.8	52.9	63.4	33.6	29.7	46.0	80.4	56.0	81.5	83.1	59.7	71.7	100.3	39.3	40.5	66.9	72.0
GNG12	1098.7	678.6	760.8	733.1	692.9	814.6	500.5	530.2	591.3	543.0	867.2	794.5	659.9	893.0	989.9	982.6	780.1	706.4	951.6	829.5	395.6	543.5	530.9	440.2	500.5	742.1	492.6	391.3	505.9	588.0
GNG11	298.3	141.1	199.8	205.2	143.6	391.9	186.1	210.1	262.2	117.5	344.1	184.0	346.0	460.4	193.7	330.2	288.8	129.4	301.6	197.2	351.3	163.9	291.4	259.9	110.0	229.6	157.2	267.1	214.0	255.8
GNG13	7.8	25.4	8.4	2.1	4.4	5.9	11.1	8.7	4.9	6.5	18.1	15.2	5.0	28.3	19.2	7.1	8.7	6.8	6.4	19.6	41.7	28.2	21.5	42.0	2.2	8.2	13.8	4.8	14.1	8.0
CCDC88A	41.2	33.300000000000004	34.25	33.6	21.0	26.200000000000003	17.5	9.0	24.7	26.049999999999997	38.75	78.45	60.1	37.5	52.55	71.8	26.65	51.550000000000004	46.45	36.45	28.6	84.45	84.2	38.8	46.9	14.35	53.15	30.099999999999998	73.55	32.75
HIST1H4A	26.3	6.5	8.4	4.0	20.2	7.0	27.8	7.3	18.6	11.3	21.1	5.9	7.0	12.8	18.1	28.3	15.6	6.4	5.9	10.8	6.3	6.8	22.6	6.0	20.1	4.7	11.0	5.4	7.7	5.3
HLA-DQA1 /// HLA-DQA2 /// LOC100509457	591.4	123.0	94.7	67.7	269.4	123.5	927.3	109.4	110.4	1638.4	1276.0	2202.4	507.9	970.3	2277.5	2295.5	1418.7	2434.4	1372.5	450.2	7483.3	6854.7	3456.1	5120.5	4552.6	1340.5	2857.6	3584.2	3121.4	3313.2
GOLGB1	287.0	369.54999999999995	251.25	347.6	234.75	235.5	186.6	244.6	262.8	282.4	352.0	313.2	160.3	294.5	197.7	316.5	287.1	231.95	276.8	255.1	172.7	200.55	231.05	274.1	295.4	235.15	224.5	225.0	297.95	214.05
CCDC88C	13.6	8.6	17.6	1.6	2.1	1.4	2.5	4.0	3.2	17.4	6.3	10.4	3.6	6.7	4.8	4.4	1.8	5.3	18.1	16.9	27.0	44.3	34.4	31.1	16.3	3.1	5.5	2.5	25.0	16.0
HIST1H4G	37.7	31.4	44.4	33.2	56.3	39.5	79.5	73.9	52.6	35.2	55.8	44.1	35.7	48.1	40.6	51.5	21.2	34.5	23.8	36.8	25.1	25.2	45.1	41.1	22.6	35.9	53.4	53.0	26.2	34.4
HIST1H4H	16.9	24.2	28.2	15.9	31.9	19.6	22.1	11.0	22.8	34.7	20.5	20.5	20.8	21.2	19.1	28.8	18.5	21.2	24.0	53.7	26.7	30.1	40.6	18.2	18.0	26.2	15.1	23.5	21.3	9.0
MAGEA10-MAGEA5 /// MAGEA5	13.5	19.8	17.3	3.9	3.5	6.0	5.8	6.9	2.4	24.8	27.3	26.5	4.2	5.8	4.8	33.8	47.5	4.6	35.8	64.3	60.9	6.3	10.3	8.2	2.9	5.4	2.3	3.2	39.5	2.0
HIST1H4I	24.8	15.9	5.0	11.1	8.2	3.4	3.8	4.9	4.5	5.6	21.1	3.2	29.8	10.4	16.4	16.5	17.8	2.7	2.8	4.4	8.5	5.6	4.5	10.8	3.2	3.9	4.9	3.2	9.0	7.9
HIST1H4J	11.3	9.7	15.5	6.1	6.2	14.0	5.2	5.6	9.8	5.4	7.2	5.2	3.8	11.4	15.8	4.9	7.5	6.7	6.1	13.3	59.1	10.4	8.3	7.6	3.9	13.3	4.0	4.9	7.5	26.8
MEIS3P1	150.2	250.6	155.7	218.7	255.4	185.1	203.9	151.1	279.4	186.1	194.9	127.8	147.2	92.3	135.1	160.4	179.1	123.3	173.2	165.1	114.1	123.4	101.4	107.4	88.7	145.4	158.8	105.9	90.0	122.4
ITM2A	459.0	308.04999999999995	379.3	356.45000000000005	239.45	520.95	232.8	181.4	432.9	388.25	546.85	190.4	275.1	800.75	460.55	394.15	340.55	182.05	617.4000000000001	546.4000000000001	409.95	583.15	431.95000000000005	317.29999999999995	338.25	281.9	387.1	373.29999999999995	271.85	348.8
HIST1H4D	31.2	46.1	59.5	54.8	55.4	76.4	74.6	68.7	44.9	95.0	60.1	48.6	35.9	63.8	46.9	42.7	66.3	53.6	65.6	95.4	44.9	54.1	56.8	55.5	57.5	52.4	56.3	44.0	59.9	37.4
HIST1H4E	36.2	28.9	12.2	31.7	10.2	27.3	10.1	12.0	23.6	30.4	39.0	30.9	32.1	13.9	28.4	47.7	13.3	26.4	14.1	25.3	35.8	30.8	37.0	32.0	24.7	15.0	5.0	9.7	16.5	14.3
ITM2B	3036.95	2471.2	2576.25	2488.65	2419.75	4374.950000000001	2172.45	2019.5	2986.3	2332.45	1817.2	2674.55	4873.75	3235.95	3997.1499999999996	2741.05	3895.7000000000003	2509.85	2258.15	2873.9	3999.75	3491.7	1883.1999999999998	2768.45	3486.35	3536.45	3037.7	2641.8	2043.5	2720.7
RAB40AL	22.0	4.3	16.1	2.6	3.5	2.7	2.4	6.8	6.0	7.8	6.6	4.6	3.5	5.7	3.0	14.1	6.1	3.2	2.7	4.0	29.5	4.2	6.0	4.8	2.5	2.9	5.1	2.4	3.6	2.9
ITM2C	89.1	68.3	72.6	96.7	119.3	102.6	137.3	146.0	143.4	90.2	178.5	61.4	99.3	226.7	160.7	169.7	197.3	118.8	131.0	221.9	220.5	208.7	155.5	425.0	424.5	136.3	196.8	304.3	362.5	332.5
ACVRL1	83.0	62.2	135.8	89.2	15.3	48.0	46.2	23.2	108.8	88.2	88.7	60.9	49.3	70.9	76.1	42.0	40.7	31.4	31.8	92.2	86.4	75.4	65.7	40.2	18.1	59.0	45.1	17.6	68.8	56.3
OLA1	467.0	534.2	385.4	493.4	464.5	641.0	482.3	393.2	406.6	424.3	562.7	399.6	512.5	412.5	532.3	384.0	355.7	468.3	371.5	427.5	449.8	491.7	474.3	436.9	378.6	626.1	409.4	447.2	350.8	482.5
C21orf62	19.1	30.1	38.9	3.4	15.4	6.2	15.4	58.4	15.4	35.3	40.2	32.6	5.2	24.0	35.9	44.6	16.7	6.5	50.8	56.2	44.9	9.1	32.1	40.9	24.5	4.9	7.4	10.6	53.4	12.7
CX3CL1	58.3	78.85	105.44999999999999	140.0	327.25	187.9	235.0	311.29999999999995	105.15	123.2	95.44999999999999	87.15	80.45	79.55000000000001	68.0	63.449999999999996	126.5	73.6	114.4	85.55	50.95	43.3	90.35	44.1	73.65	56.15	51.599999999999994	56.95	79.8	62.45
C21orf59	152.8	152.3	166.7	174.6	196.8	220.8	182.6	160.2	197.6	165.8	121.2	110.0	194.7	118.7	125.9	122.0	98.8	141.1	166.1	158.2	157.7	123.1	121.5	133.3	209.0	253.4	132.7	224.2	148.2	148.4
EPM2AIP1	209.6	344.9	350.0	376.1	232.7	304.6	322.2	222.2	266.9	295.9	205.9	210.9	120.6	207.1	225.2	151.2	222.5	326.8	262.5	203.6	73.6	141.7	141.1	279.9	230.1	236.0	246.1	213.7	225.5	196.9
GLIPR1	445.0	236.66666666666666	459.90000000000003	126.46666666666665	65.93333333333334	259.9666666666667	139.53333333333333	117.16666666666667	388.3	235.36666666666665	215.33333333333334	519.1666666666666	191.03333333333333	504.0333333333333	738.7333333333332	431.6666666666667	191.16666666666666	579.1666666666666	320.5	389.93333333333334	228.6	665.7666666666668	318.73333333333335	230.96666666666667	317.3666666666666	416.0	377.8	150.46666666666667	337.0	451.93333333333334
GUK1	171.5	162.45000000000002	144.05	270.5	255.9	112.75	267.7	275.8	239.35	281.04999999999995	229.05	318.5	320.8	254.0	238.55	308.40000000000003	351.6	320.25	307.95	325.3	164.95000000000002	148.65	142.45000000000002	236.85	293.85	161.0	226.05	328.25	222.95000000000002	359.15000000000003
ANKRD1	4.7	10.0	1.6	15.1	4.9	13.5	13.9	21.0	35.4	12.2	3.4	2.3	8.5	1.5	2.8	11.0	20.8	3.5	2.7	5.4	1.2	4.4	54.9	3.7	3.6	20.7	5.3	2.5	2.2	3.3
DLAT	97.06666666666666	63.53333333333333	54.333333333333336	51.36666666666667	91.13333333333333	69.03333333333335	81.9	25.066666666666666	56.666666666666664	81.73333333333333	49.466666666666676	78.23333333333333	77.8	70.2	76.26666666666667	79.63333333333334	82.86666666666666	76.56666666666668	83.56666666666666	63.4	71.36666666666666	62.599999999999994	68.89999999999999	44.06666666666667	75.0	55.56666666666667	72.3	66.39999999999999	51.833333333333336	63.53333333333333
ANKRD2	5.6	4.8	5.1	7.9	3.8	5.7	9.4	10.8	5.1	9.8	41.6	9.2	9.0	11.1	12.3	34.8	5.7	4.3	6.2	10.2	7.3	7.4	57.3	7.6	3.1	7.1	7.5	8.2	7.7	7.6
ANKRD7	1.8	0.5	2.4	13.4	3.5	8.8	5.5	2.1	1.0	4.3	13.1	1.3	5.0	8.6	8.2	14.6	1.4	1.1	6.6	1.5	16.5	4.2	1.2	1.6	2.3	1.0	2.4	1.4	2.3	0.8
ANKRD6	38.45	31.5	53.8	39.45	53.2	61.0	13.399999999999999	24.1	39.7	56.349999999999994	62.0	41.25	59.4	46.05	32.05	72.15	32.150000000000006	17.25	50.95	51.5	46.4	51.4	40.25	36.599999999999994	16.8	23.05	21.85	20.15	39.2	29.549999999999997
AVPR1B	23.9	20.3	91.1	51.7	26.7	28.9	30.9	53.6	39.8	42.7	41.5	74.7	53.0	32.7	45.6	57.6	33.7	89.9	26.1	30.8	29.9	28.9	36.1	28.4	37.7	67.7	70.3	37.6	29.4	26.7
RBM14-RBM4 /// RBM4	270.84999999999997	219.3	237.1	164.6	127.4	94.19999999999999	150.75	168.35	154.95000000000002	148.9	235.85	110.9	200.3	174.55	136.55	188.4	156.15	146.7	188.79999999999998	154.6	203.85	140.0	162.5	196.6	135.15	94.2	133.6	162.7	166.55	187.85
AVPR1A	16.400000000000002	21.066666666666666	22.7	17.666666666666668	14.4	12.133333333333333	15.233333333333334	11.233333333333334	10.9	36.43333333333333	27.666666666666668	14.799999999999999	15.600000000000001	22.933333333333334	10.5	29.400000000000002	20.3	6.1000000000000005	16.400000000000002	28.0	20.8	25.666666666666668	25.066666666666666	10.799999999999999	7.666666666666667	10.733333333333334	8.6	3.4	17.433333333333334	11.366666666666665
CKAP2 /// IGLC1 /// IGLV1-40 /// IGLV1-40 /// IGLV1-50 /// IGLV1-50	8.7	7.3	6.8	34.9	5.6	4.8	6.8	8.8	6.1	15.6	13.6	10.4	43.1	10.6	100.5	12.3	37.3	36.7	37.1	111.6	146.4	177.7	60.6	567.6	858.7	126.7	119.9	381.5	687.5	333.0
MDFIC	326.95	201.35	343.0	263.95000000000005	256.55	348.15	206.7	165.45	228.9	208.6	245.3	484.35	425.85	448.79999999999995	441.25	348.29999999999995	290.45	453.0	423.75	296.45	351.95	295.4	246.3	309.9	339.55	375.2	278.84999999999997	357.45	418.65	331.4
RPUSD2	38.8	30.2	9.0	47.7	10.7	7.0	16.2	5.7	8.8	19.8	47.9	13.3	53.1	50.5	46.9	17.1	45.9	28.7	51.1	19.3	50.5	29.9	36.0	44.0	22.6	14.4	6.3	10.9	30.8	15.6
B3GNT4	37.2	29.4	64.6	71.9	49.8	70.3	76.6	74.6	47.9	109.2	73.1	53.0	54.1	37.9	42.6	55.1	48.1	77.7	56.7	79.4	19.4	56.4	58.6	39.8	94.0	57.6	69.6	81.9	82.4	51.8
FAM20B	61.4	77.5	124.80000000000001	152.45	153.3	107.15	98.5	146.7	100.19999999999999	111.35000000000001	94.65	149.05	148.35	131.95	119.45	122.6	116.8	83.1	122.44999999999999	92.75	109.1	105.55000000000001	87.3	120.1	98.44999999999999	107.1	103.05	76.4	66.4	88.55
B3GNT3	27.8	30.3	54.4	6.4	131.9	52.6	95.5	51.4	43.2	34.8	57.4	32.5	22.7	27.3	45.5	12.2	81.9	71.4	37.1	31.1	34.3	32.7	26.0	39.0	61.1	38.5	52.0	52.1	40.3	68.3
B3GNT2	100.2	127.5	83.5	76.3	100.9	97.2	112.6	129.7	89.8	127.0	103.3	139.9	99.6	86.5	133.5	104.3	132.4	138.9	149.4	132.8	132.8	158.2	143.3	118.7	158.2	59.9	170.2	68.0	200.4	66.3
STRAP	789.4	729.5	524.3	861.3	763.3	939.3	768.0	762.4	584.0	605.3	577.4	715.2	878.5	743.9	777.2	821.7	703.5	851.3	579.9	570.8	773.5	647.4	679.3	597.8	752.7	1043.4	766.1	590.1	582.5	655.2
ALDOC	94.1	125.6	162.5	202.0	248.7	132.0	323.4	281.0	177.7	218.6	135.3	142.3	157.6	150.4	149.5	136.1	206.9	178.2	197.7	176.3	142.9	154.0	122.7	117.2	188.2	203.2	162.9	188.4	155.8	134.7
B3GNT1	122.9	210.9	291.5	209.0	272.7	210.7	151.7	145.9	285.3	259.2	179.9	155.1	140.4	193.6	164.7	288.2	218.3	261.9	296.3	393.6	135.1	174.2	142.2	221.4	190.8	281.2	210.1	213.6	178.0	225.4
ALDOB	25.94285714285714	20.928571428571427	29.414285714285715	20.585714285714285	22.41428571428571	19.042857142857144	17.599999999999998	28.857142857142865	22.25714285714286	30.44285714285714	35.34285714285715	16.057142857142857	23.428571428571423	25.2	18.357142857142858	22.814285714285713	20.4	18.14285714285714	25.1	35.24285714285715	25.085714285714285	24.7	28.98571428571429	22.22857142857143	19.342857142857138	21.27142857142857	25.17142857142857	21.67142857142857	23.114285714285717	21.428571428571427
ALDOA	1538.25	1734.65	2112.05	2675.6499999999996	2041.9	709.5999999999999	2359.7	2276.8	2264.55	1375.35	1365.3000000000002	2154.75	3026.4	2291.85	2322.55	1703.45	2608.15	2087.9	1685.85	1462.65	2283.3	1056.5	2578.7	1825.35	1997.4	937.45	1475.9	2385.95	1632.05	2443.65
SLC20A2	71.7	64.0	60.6	44.6	56.7	23.8	15.9	34.1	48.5	60.2	36.5	44.0	90.6	30.5	71.5	68.8	84.9	80.6	72.4	82.1	64.8	59.0	63.9	31.7	48.5	27.7	46.6	35.3	23.9	45.3
SLC20A1	171.6	197.7	215.1	254.6	305.1	378.6	214.5	333.8	150.3	132.8	694.1	277.2	202.6	222.5	354.7	167.0	727.2	411.1	276.5	123.8	194.5	287.9	371.0	325.5	269.4	250.4	402.5	205.3	498.7	274.2
AKAP8	203.8	221.55	194.45	269.45	307.79999999999995	248.20000000000002	190.5	279.1	207.75	205.9	192.3	152.55	204.7	149.6	163.75	161.05	179.10000000000002	137.45	194.2	166.8	190.75	184.5	184.5	196.9	137.3	185.8	123.35	161.6	169.05	134.6
AKAP7	53.6	69.1	58.400000000000006	67.0	79.95	95.75	61.45	62.0	68.95	61.0	70.05	53.55	63.550000000000004	57.45	62.3	52.150000000000006	63.65	60.599999999999994	48.75	77.75	67.6	86.4	59.75	85.75	65.15	76.85	48.650000000000006	50.5	74.45	53.0
AKAP6	30.15	28.45	56.85	35.199999999999996	37.35	26.95	54.150000000000006	45.15	27.2	57.050000000000004	40.25	26.5	11.399999999999999	30.45	34.1	40.9	19.0	29.35	31.85	65.14999999999999	47.55	41.75	42.5	25.799999999999997	21.85	26.45	24.65	22.849999999999998	32.800000000000004	16.4
AKAP5	5.1	17.4	3.9	2.9	3.3	9.8	4.5	4.9	3.8	18.6	13.6	4.9	15.5	32.5	9.4	8.1	16.7	8.5	5.2	35.2	2.1	23.8	19.9	26.5	5.1	6.4	15.5	3.3	35.3	3.0
AKAP4	9.0	17.5	5.9	4.6	10.9	4.2	6.1	7.7	22.5	9.5	9.8	10.3	4.8	18.5	6.9	21.5	6.8	5.1	6.2	7.4	3.7	6.2	10.3	19.5	5.8	6.7	9.6	7.5	6.6	2.9
AKAP3	11.1	6.8	15.1	9.2	10.4	12.0	11.5	13.5	8.6	16.2	10.8	9.2	12.2	11.6	10.1	13.8	10.7	10.4	10.1	18.1	10.9	10.1	6.3	11.1	10.2	13.2	11.2	8.3	10.1	8.8
AKAP1	134.27499999999998	148.725	186.2	186.25	239.1	256.3	179.925	213.35	199.92499999999998	301.725	122.375	105.25	132.70000000000002	100.25	105.85000000000001	88.675	104.375	147.4	224.7	192.60000000000002	47.025000000000006	80.5	96.075	66.95	110.92499999999998	162.875	105.5	104.575	93.675	84.825
C21orf33	221.5	233.65	262.55	244.64999999999998	135.6	142.5	181.2	226.5	190.64999999999998	278.55	252.95000000000002	306.65	304.25	285.6	241.05	289.5	213.65	240.1	389.09999999999997	299.05	219.8	180.65	233.25	257.2	180.25	260.9	193.64999999999998	298.09999999999997	290.15	246.65
FAM184A	45.3	59.7	112.8	55.6	93.6	91.1	67.3	125.6	51.2	139.0	33.8	47.2	55.2	50.9	78.9	77.2	73.1	63.1	114.4	112.6	66.6	73.0	50.0	47.3	68.1	87.4	72.6	45.5	72.4	53.8
SHOC2	222.8	407.9	322.7	369.3	384.0	433.6	331.3	334.1	339.3	279.3	281.5	328.2	150.1	339.0	314.6	305.4	272.1	282.9	309.1	241.5	190.5	371.7	336.1	345.8	304.3	346.1	368.0	279.9	273.2	280.9
GAGE1 /// GAGE12B /// GAGE12C /// GAGE12D /// GAGE12E /// GAGE12F /// GAGE12G /// GAGE12H /// GAGE12I /// GAGE12J /// GAGE13 /// GAGE2A /// GAGE2C /// GAGE2D /// GAGE2E /// GAGE4 /// GAGE5 /// GAGE6 /// GAGE7 /// GAGE8	46.8	28.4	42.6	36.5	41.4	43.3	67.2	59.6	59.1	53.6	65.2	35.3	58.1	20.9	44.5	85.9	55.5	11.4	55.8	60.4	28.8	38.7	41.5	29.0	25.1	37.1	56.5	38.1	28.0	26.3
OLAH	22.3	14.3	14.6	28.8	12.4	16.3	24.7	11.6	13.7	19.9	20.9	16.1	6.6	14.6	13.3	17.5	34.2	20.8	14.3	29.3	8.7	16.1	11.3	11.9	10.2	13.5	16.3	10.4	15.8	15.5
FAH	344.7	385.7	420.3	443.6	103.5	138.5	102.1	75.8	352.5	203.4	189.2	210.9	335.2	193.1	253.4	224.6	266.1	240.3	199.2	209.9	122.9	110.8	116.9	69.1	65.9	105.8	57.1	90.5	132.9	83.3
LBX1	1.3	1.3	2.4	4.2	1.9	1.8	1.4	2.8	1.2	3.3	3.3	1.9	4.2	1.9	4.0	2.4	4.6	1.5	1.3	2.0	4.8	1.5	3.3	1.8	2.1	1.8	1.9	1.8	1.3	1.6
PDZK1IP1	34.2	33.7	28.9	25.0	6.7	13.3	12.9	10.7	5.8	20.8	45.7	14.8	35.5	45.0	9.1	48.0	31.8	10.5	12.4	37.9	18.4	10.8	26.9	27.8	3.8	4.3	3.8	4.0	13.0	4.1
FAP	161.5	131.5	56.9	12.0	58.9	57.6	153.1	177.8	7.0	32.2	650.1	695.6	92.2	852.9	914.7	311.0	606.3	471.8	375.9	244.1	176.1	514.8	629.2	510.3	236.3	318.6	502.7	311.8	497.8	229.5
DLC1	229.79999999999998	278.76666666666665	570.2333333333333	472.23333333333335	425.3666666666666	356.93333333333334	320.6333333333333	455.3666666666666	261.96666666666664	229.9333333333333	363.09999999999997	301.3666666666667	207.36666666666665	340.2	284.46666666666664	274.6666666666667	246.6	160.63333333333333	328.2	304.5	128.96666666666667	136.93333333333334	158.06666666666666	158.20000000000002	135.03333333333333	217.36666666666667	138.1	117.93333333333334	144.29999999999998	134.86666666666667
GLYR1 /// SEPT6	114.8	134.6	163.3	146.3	133.8	286.0	91.3	194.1	201.1	166.0	312.6	241.1	190.5	236.3	289.9	318.5	242.7	207.9	285.8	191.2	289.5	389.4	249.8	397.3	252.2	354.8	259.0	432.5	286.7	289.5
FAS	76.2	85.2	86.2	95.44999999999999	111.625	97.19999999999999	152.85000000000002	82.1	79.6	107.675	81.275	116.45	66.85	127.225	98.125	103.6	73.225	85.975	121.0	94.425	105.75	183.6	144.0	156.725	189.575	81.55	123.325	80.15	141.125	82.425
FAU	3805.4	4285.1	3659.5	3493.2	3164.9	2350.3	3372.0	3347.8	2733.8	2857.5	2954.0	2497.8	4571.1	4085.2	2694.3	4085.2	3248.7	2721.1	3157.9	3704.4	2986.3	3033.3	1978.8	2844.9	2448.2	2737.4	1826.0	3843.1	2851.8	3354.2
POGK	151.1	284.0	158.7	194.0	158.9	98.5	191.1	90.2	205.6	169.2	131.0	234.3	125.8	179.8	231.0	215.5	233.0	182.2	209.6	196.3	100.5	169.7	190.4	152.4	229.3	157.5	171.6	126.3	188.2	175.2
SIRPG	36.5	52.9	32.7	41.9	6.7	35.8	41.2	17.2	38.1	61.7	54.0	40.4	37.3	28.8	63.3	24.2	50.2	7.6	46.0	80.5	100.1	131.1	77.5	83.8	54.4	44.9	62.8	65.8	106.2	7.7
CIB2	40.0	22.299999999999997	45.26666666666667	56.06666666666666	44.63333333333333	36.26666666666667	48.0	56.300000000000004	37.333333333333336	52.1	54.333333333333336	52.800000000000004	44.699999999999996	40.300000000000004	45.833333333333336	58.099999999999994	39.0	35.333333333333336	35.166666666666664	48.1	36.03333333333333	29.866666666666664	53.599999999999994	38.5	44.46666666666667	33.06666666666666	34.63333333333333	39.233333333333334	54.13333333333333	36.233333333333334
CIB1	311.6	304.7	300.7	377.6	368.7	216.0	442.7	435.6	402.0	380.7	372.5	449.5	560.6	378.1	405.0	466.3	364.4	508.1	448.1	479.2	495.5	384.8	310.2	498.3	466.6	403.1	338.6	514.8	307.2	566.2
PTGR2 /// ZNF410	293.0	325.1	264.3	353.05	310.6	378.29999999999995	251.79999999999998	313.20000000000005	254.9	235.95	292.4	270.65	151.8	223.2	232.5	281.85	267.6	260.8	256.05	210.0	134.55	269.55	289.25	291.8	245.8	306.1	235.14999999999998	296.15	266.75	404.45
FBL	1175.6	822.7	900.6	957.3	1087.6	793.3	1406.3	1193.7	767.4	907.2	571.3	622.4	527.5	701.6	664.7	843.8	510.8	542.5	704.2	643.9	731.4	680.8	372.6	575.1	498.5	605.2	407.8	760.6	524.4	468.1
FAM186A	2.7	18.0	47.1	18.9	17.0	22.5	24.9	13.2	11.5	33.5	41.6	17.5	7.9	26.8	33.7	26.0	19.4	3.3	14.4	49.5	12.1	32.0	28.0	32.3	14.5	35.5	9.8	17.5	21.7	11.4
POGZ	88.95	112.9	200.5	149.10000000000002	43.6	22.549999999999997	49.8	62.8	55.199999999999996	25.75	195.2	152.3	34.35	168.15	155.05	146.9	108.64999999999999	103.85000000000001	198.9	142.25	23.2	103.6	141.8	122.4	86.69999999999999	118.35	116.4	28.65	191.60000000000002	112.35000000000001
NUSAP1	21.349999999999998	30.4	35.65	20.35	25.25	49.0	31.75	49.900000000000006	28.55	46.199999999999996	72.2	58.699999999999996	35.550000000000004	50.3	53.7	43.8	55.3	41.800000000000004	52.85	48.949999999999996	135.55	79.1	115.95	77.4	64.8	71.35	82.0	58.85	76.05	49.75
SIRPA	187.19999999999996	171.46666666666667	193.5	304.09999999999997	269.4666666666667	169.2	344.40000000000003	247.5	206.1	175.0333333333333	188.1	196.23333333333335	228.53333333333333	184.20000000000002	192.73333333333335	186.79999999999998	288.1333333333334	274.6666666666667	245.26666666666665	222.16666666666666	255.0666666666667	226.36666666666667	216.26666666666665	288.0333333333333	271.5	206.9	212.36666666666667	211.86666666666667	288.90000000000003	204.23333333333335
DAB2 /// LOC101926921	1238.8500000000001	877.125	997.8750000000001	871.675	1488.675	1105.425	920.375	929.275	987.4499999999999	810.3	1892.375	2569.375	2207.8500000000004	2715.575	2760.675	1857.1750000000002	2216.6	2617.05	1934.15	1923.025	1384.625	1219.725	930.55	1420.775	1474.0749999999998	2515.7	1669.6750000000002	1348.65	1349.625	1773.375
TBCCD1	92.7	42.6	49.3	31.2	44.2	75.7	49.3	26.8	55.9	74.8	55.3	38.5	149.5	47.0	73.9	29.9	77.4	52.9	73.0	62.2	137.8	101.5	61.5	69.0	61.1	86.1	109.2	76.5	63.1	67.9
ANGEL2	132.13333333333333	70.66666666666667	79.56666666666666	87.23333333333335	78.3	117.96666666666665	42.43333333333334	48.166666666666664	81.16666666666667	88.76666666666665	80.4	87.2	126.93333333333332	75.39999999999999	96.30000000000001	82.2	69.53333333333333	72.89999999999999	107.2	90.5	113.26666666666667	107.60000000000001	74.7	86.0	75.1	82.76666666666667	70.06666666666666	62.300000000000004	104.63333333333333	69.5
PAM16	103.7	117.3	85.9	111.4	129.9	74.9	134.0	79.7	105.8	136.9	99.7	114.9	86.3	111.6	58.4	81.5	154.1	87.3	97.1	121.5	76.6	51.7	58.8	110.4	93.9	129.7	78.9	101.5	95.9	60.2
ANGEL1	90.6	126.85000000000001	155.55	111.10000000000001	71.0	67.19999999999999	70.55	62.300000000000004	110.0	43.1	97.1	127.60000000000001	101.65	103.6	98.75	89.45	126.3	130.1	133.7	71.5	96.95	104.7	82.05000000000001	111.9	83.85	90.44999999999999	71.1	85.80000000000001	117.0	77.7
FOXO3 /// FOXO3B	284.2666666666667	827.8333333333334	358.6333333333334	132.36666666666665	163.4	90.06666666666666	132.93333333333334	146.96666666666667	467.5666666666666	445.59999999999997	73.33333333333333	155.86666666666667	72.66666666666667	36.3	45.73333333333333	37.0	61.166666666666664	94.39999999999999	105.96666666666665	106.66666666666667	60.53333333333333	45.599999999999994	117.2	44.73333333333333	90.56666666666666	54.03333333333333	76.36666666666667	59.833333333333336	161.5	62.099999999999994
ILVBL	77.3	59.166666666666664	79.76666666666667	82.73333333333333	102.89999999999999	59.46666666666667	71.7	79.26666666666667	97.43333333333334	88.26666666666665	96.53333333333335	95.86666666666667	110.59999999999998	100.06666666666666	78.63333333333334	88.83333333333333	79.76666666666667	92.86666666666667	89.66666666666667	109.73333333333333	72.76666666666667	52.76666666666667	88.13333333333333	56.0	72.39999999999999	76.26666666666667	72.06666666666666	90.66666666666667	83.86666666666667	69.0
TBL1XR1	44.9	151.7	135.7	136.8	133.5	91.7	47.2	70.4	80.1	69.9	249.3	249.3	77.6	251.8	223.0	241.6	275.1	188.4	290.5	158.9	44.9	67.3	156.5	179.1	128.5	128.3	179.7	93.8	152.8	95.0
EOGT	86.2	89.2	56.0	87.8	122.5	115.3	65.8	97.8	80.0	37.1	92.5	64.8	76.8	68.8	49.9	70.9	54.0	60.7	46.5	37.5	88.1	97.2	78.4	93.2	55.4	73.3	61.8	56.9	59.5	68.2
LOC100506699	8.2	19.2	24.3	47.6	11.3	28.8	34.6	74.1	13.6	32.1	32.4	12.2	21.1	23.3	19.6	41.7	29.6	9.9	21.0	62.1	24.3	19.6	13.5	28.0	12.8	24.3	25.6	28.2	29.0	8.7
ELMO1	315.4	363.2	433.1	292.4	290.6	240.4	247.0	261.0	299.0	251.5	268.6	336.2	376.9	331.5	334.5	338.5	327.9	229.1	317.5	243.8	295.1	367.0	270.2	281.2	239.5	280.6	251.6	314.3	246.0	290.5
ELMO2	83.06666666666666	90.73333333333333	76.73333333333333	104.03333333333335	70.03333333333335	78.83333333333333	74.83333333333333	48.866666666666674	85.3	88.16666666666667	93.10000000000001	100.26666666666667	144.03333333333333	114.16666666666667	75.86666666666666	68.86666666666666	63.06666666666666	107.83333333333333	122.90000000000002	76.26666666666667	114.23333333333335	103.36666666666667	118.06666666666668	106.86666666666666	105.26666666666667	56.166666666666664	104.56666666666666	102.23333333333333	145.53333333333333	80.66666666666667
ELMO3	5.5	5.1	8.7	4.2	11.9	4.7	8.2	7.8	7.0	8.8	12.8	3.7	4.6	3.7	6.3	14.7	12.4	7.6	12.9	25.9	14.3	5.7	11.1	15.8	6.3	7.7	35.6	10.8	23.7	11.8
H6PD	116.1	62.25	139.1	120.94999999999999	139.5	54.5	15.85	110.14999999999999	79.80000000000001	46.3	103.15	101.7	207.85	90.2	41.45	34.95	73.55	88.15	78.9	53.7	137.25	60.1	112.05	110.75	60.949999999999996	45.8	100.69999999999999	62.699999999999996	61.45	47.0
NID1	248.89999999999998	171.75	297.5	196.95	217.14999999999998	566.3000000000001	215.75	231.10000000000002	496.6	250.04999999999998	135.7	84.85	150.45	156.75	159.10000000000002	97.4	102.2	97.6	140.05	206.85	53.75	59.1	163.35000000000002	108.75	121.05000000000001	94.30000000000001	338.15	117.30000000000001	197.05	75.0
NID2	178.6	65.3	104.1	109.6	188.4	229.1	289.4	244.3	135.7	151.8	1461.7	811.1	421.8	1051.9	762.4	316.9	658.3	802.5	765.2	884.9	460.6	310.3	483.2	445.3	455.9	815.0	774.1	495.4	578.3	552.1
SDCBP	1641.2	2020.4	1465.4	1942.2	1877.8	1947.4	2771.5	1515.4	1858.7	1475.2	1482.7	2195.4	1290.2	1711.1	2228.3	1866.1	2166.0	2550.5	1520.8	1448.6	1538.3	2665.5	2630.7	2084.2	2866.7	2233.3	2735.0	1882.3	2480.5	2043.0
HNRNPUL2 /// HNRNPUL2-BSCL2	26.3	26.8	66.2	4.3	18.5	12.4	2.7	16.4	29.8	17.5	23.6	31.3	49.0	20.8	33.6	27.4	5.3	5.5	21.4	27.3	41.8	22.3	22.8	16.9	16.5	15.4	19.8	12.9	14.2	10.3
FAM188A	73.8	132.9	109.6	153.1	96.7	213.2	142.0	70.2	125.1	167.4	168.4	87.2	95.1	78.0	147.4	114.8	112.0	182.8	115.1	57.3	92.1	140.3	184.0	158.0	127.9	220.1	177.1	153.9	147.1	189.2
RABGGTB /// SNORD45A /// SNORD45B /// SNORD45C	360.65	372.55	217.5	301.95	231.05	274.15	312.45	171.2	189.05	206.7	154.45	131.89999999999998	191.35000000000002	95.4	113.7	193.75	151.75	134.8	157.35	137.6	189.5	224.45	154.35	177.8	187.60000000000002	238.85000000000002	206.55	182.1	169.89999999999998	161.35000000000002
ZC3H13	115.8	164.6	220.9	154.3	141.5	143.60000000000002	119.3	138.05	138.5	127.6	169.55	165.9	101.25	156.95	147.1	167.3	130.7	119.75	117.0	159.7	100.65	122.44999999999999	125.75	148.1	111.7	135.45	94.80000000000001	97.75	91.75	78.69999999999999
ZC3H14	135.73333333333332	137.8	153.1	124.86666666666666	118.80000000000001	156.0	119.06666666666666	88.90000000000002	125.56666666666666	167.76666666666668	134.36666666666667	182.73333333333335	150.76666666666665	168.53333333333333	173.16666666666666	147.96666666666667	152.6	149.93333333333334	131.20000000000002	119.53333333333335	116.59999999999998	186.16666666666666	120.2	129.16666666666666	152.73333333333332	165.56666666666666	150.63333333333333	150.66666666666666	140.96666666666667	145.86666666666665
ZC3H15	286.0333333333333	370.2	244.4333333333333	349.09999999999997	312.0333333333333	375.13333333333327	326.1333333333333	340.1333333333334	220.9333333333333	292.3	234.53333333333333	240.33333333333334	194.1	158.03333333333333	195.96666666666667	147.23333333333332	168.79999999999998	177.20000000000002	151.53333333333333	169.03333333333333	253.19999999999996	204.29999999999998	225.53333333333333	212.0	234.9	255.73333333333335	167.96666666666667	244.6	175.0666666666667	212.9333333333333
HSPA9	545.9666666666666	556.0333333333334	371.4666666666667	566.0666666666666	376.0333333333333	334.76666666666665	446.70000000000005	444.26666666666665	308.03333333333336	436.70000000000005	269.56666666666666	326.2	310.3666666666666	328.6666666666667	368.8333333333333	333.0333333333333	278.43333333333334	212.53333333333333	254.5666666666667	224.63333333333333	290.3	327.3	312.1333333333334	327.3666666666666	245.4	313.40000000000003	194.79999999999998	242.20000000000002	230.83333333333334	232.0
TGFB2	72.77499999999999	44.775	41.6	45.625	32.1	34.475	21.2	33.325	32.4	65.1	28.450000000000003	65.925	84.825	42.7	78.075	37.574999999999996	38.225	49.6	64.0	64.60000000000001	30.674999999999997	42.5	29.025	31.050000000000004	23.1	39.1	22.65	15.575	32.724999999999994	12.125
TGFB1	39.5	112.35	78.35	104.60000000000001	121.7	72.05	115.64999999999999	118.55	195.35	124.75	93.3	133.85	82.95	145.35	98.9	129.6	196.1	143.5	96.75	98.85	27.95	88.75	154.95	121.3	198.14999999999998	95.95	205.05	231.2	154.75	206.75
LRRC75B	11.3	4.1	12.4	10.6	6.7	9.7	13.2	11.3	7.8	16.4	13.1	7.4	8.8	7.6	8.6	8.0	5.5	4.9	10.7	15.1	8.5	8.8	12.7	8.6	5.5	18.1	2.2	6.5	13.5	3.8
HSPA5	4135.9	3000.1	1038.1	2886.8	2675.7	2018.4	4271.4	3721.0	1091.6	1245.1	1107.7	1228.7	1807.8	1218.4	1221.2	1019.1	1789.3	1371.7	1326.6	831.8	2545.6	1277.0	1364.2	1848.0	1724.1	1534.8	1315.2	1570.5	1070.3	1621.5
HSPA4	123.25	104.225	115.15	103.45	109.75	84.175	121.79999999999998	87.625	89.1	99.15	100.35	123.35	111.625	91.80000000000001	143.725	89.125	75.6	75.275	96.15	87.85	83.625	137.95	101.9	120.125	101.2	116.025	84.39999999999999	98.825	92.42500000000001	85.30000000000001
TGFB3	98.7	73.9	95.6	125.5	129.8	124.6	193.5	117.8	68.0	187.3	310.3	216.1	103.6	178.7	155.7	241.7	137.4	148.9	215.5	257.8	124.8	127.6	247.0	109.4	142.1	155.0	226.9	130.9	207.5	115.1
PTCH1	42.4	43.06666666666666	70.16666666666667	45.300000000000004	39.53333333333333	76.93333333333332	31.666666666666668	38.06666666666667	37.9	38.6	42.26666666666666	34.36666666666667	41.5	47.166666666666664	30.0	39.63333333333333	52.63333333333333	30.8	43.06666666666666	47.36666666666667	53.73333333333333	32.233333333333334	45.13333333333333	34.73333333333333	20.900000000000002	51.63333333333333	20.03333333333333	37.4	32.93333333333334	24.833333333333332
HSPA6	393.45	845.85	740.35	154.1	1257.9	542.4	337.4	421.65	164.35	465.85	156.5	245.14999999999998	129.0	127.8	121.85	250.95	206.89999999999998	359.8	217.2	222.75	291.9	222.55	423.54999999999995	449.3	362.7	279.0	126.3	277.85	682.8000000000001	194.4
PTCH2	8.1	10.3	25.0	9.7	17.7	9.9	15.0	38.8	17.8	23.3	18.8	10.8	17.5	15.7	23.3	21.3	11.7	63.7	37.0	32.1	71.0	36.0	56.3	11.5	25.2	10.9	34.4	26.4	21.7	15.2
BFAR	211.1	185.8	246.6	173.3	171.4	133.5	211.6	153.9	184.6	167.5	173.3	181.5	206.5	158.3	164.1	132.2	128.4	162.1	179.7	169.4	224.1	221.3	182.3	183.7	131.5	188.4	183.0	200.6	149.5	177.9
HSPA2	180.6	154.6	248.2	276.7	300.3	264.3	215.0	160.2	221.1	187.2	232.4	163.4	318.1	263.7	196.2	216.3	163.4	155.6	273.2	183.8	130.3	201.2	231.9	85.3	177.2	287.8	136.0	143.8	125.5	125.7
NFKBIA	2197.5	2676.0	4911.4	4615.0	5196.7	3943.7	8225.8	7453.3	2826.0	3184.5	801.3	874.6	716.2	1332.4	818.3	609.2	558.8	1072.1	875.8	657.7	1379.3	1994.6	1930.3	2203.0	1677.6	852.0	1994.8	2165.3	1941.9	1454.1
DLG1	60.81999999999999	71.33999999999999	93.74	96.66000000000001	85.70000000000002	84.56	61.36	62.71999999999999	80.9	73.32000000000001	87.55999999999999	103.1	76.35999999999999	103.3	93.39999999999999	103.51999999999998	74.17999999999999	76.72	94.38000000000001	83.41999999999999	52.7	62.98	83.28	79.78	68.2	82.7	90.4	56.86	90.0	59.36
FER	66.3	55.9	83.2	72.8	50.1	45.0	36.1	46.8	38.5	38.4	54.9	85.1	42.5	59.3	55.1	34.7	3.7	11.5	31.1	14.2	52.0	43.0	41.8	37.3	23.1	6.2	23.0	15.5	49.9	5.5
DLG2	22.0	18.3	42.0	27.2	2.7	2.3	4.8	4.4	9.0	5.8	8.8	21.2	16.8	45.6	20.1	27.0	9.2	2.1	16.3	24.3	21.8	28.7	12.9	21.1	2.8	6.5	3.1	3.7	16.8	10.8
DLG3	56.775000000000006	49.625	49.900000000000006	44.9	42.625	37.25	54.075	69.15	35.275	56.12499999999999	68.25	51.175	54.375	78.625	36.15	67.05000000000001	46.74999999999999	28.4	55.875	81.3	64.1	41.95	55.175	47.825	56.475	55.2	47.050000000000004	36.175000000000004	57.45	32.675000000000004
DLG4	7.6000000000000005	15.649999999999999	29.95	32.55	18.55	25.75	13.950000000000001	53.7	28.95	31.3	27.299999999999997	21.55	20.4	18.75	29.9	22.25	25.7	17.0	28.95	56.099999999999994	26.25	16.5	20.35	13.450000000000001	33.75	18.9	25.3	16.299999999999997	35.45	49.9
FES	34.0	75.5	82.8	102.8	44.5	3.7	44.4	52.5	76.0	41.4	37.1	30.1	51.7	75.5	33.9	44.6	63.1	7.1	28.5	19.7	23.9	7.0	35.6	64.0	14.7	4.2	19.6	41.7	84.1	50.0
DLG5	137.3	151.35	110.7	87.85	138.45	108.75	72.44999999999999	125.80000000000001	117.45	82.1	139.8	117.25	164.15	110.05	110.1	136.05	99.19999999999999	88.9	97.75	109.3	73.15	80.75	97.4	71.3	47.300000000000004	84.95	76.85	47.75	83.0	77.2
FEV	8.4	10.9	9.4	8.5	10.4	9.9	18.3	19.0	6.7	19.7	15.2	14.0	7.0	9.7	8.2	5.8	18.9	12.2	9.6	14.5	8.3	5.2	8.4	11.3	13.0	13.5	14.0	17.0	14.6	8.3
TGFBI	880.3	1575.6	1086.5	1472.3	2214.8	2055.7	2377.4	2302.7	2119.0	941.0	1769.6	2061.8	1203.8	2856.0	1778.7	3286.4	1867.8	2423.9	1740.8	1266.8	3108.1	1998.8	2541.3	3283.8	2969.3	2965.7	2819.3	3280.7	2240.9	2859.4
CLASRP	162.8	191.0	224.4	175.6	262.2	229.2	230.8	182.1	167.8	226.5	245.7	149.2	220.3	118.3	167.3	111.1	224.8	152.6	128.6	146.3	162.2	182.7	155.7	213.3	151.7	198.6	189.2	179.1	188.2	131.5
GRSF1	157.75	150.175	135.725	137.325	117.15	173.125	124.15	93.55	127.45	137.05	125.0	137.775	124.525	136.375	137.825	135.4	117.47500000000001	123.05	121.22500000000001	109.05000000000001	109.725	164.97500000000002	144.27499999999998	140.175	141.925	142.85	104.625	114.825	118.75	109.10000000000001
NFKBIE	78.8	66.4	86.1	102.4	99.9	93.0	203.0	131.0	37.4	64.2	101.8	104.1	111.9	64.7	65.6	79.4	78.8	79.4	80.0	73.0	167.6	181.5	141.2	137.6	157.3	127.0	95.6	157.4	79.8	123.5
CYP2B6 /// CYP2B7P	37.1	8.1	10.4	8.6	8.6	14.2	15.5	9.5	4.4	19.2	74.5	18.2	56.5	38.6	42.5	44.3	31.5	12.6	13.4	22.5	32.3	9.3	44.9	20.1	12.9	14.1	31.0	7.1	16.1	9.0
PBOV1	4.4	4.4	3.4	3.3	1.3	1.1	4.1	3.4	1.4	3.1	7.5	2.9	3.6	1.9	2.1	3.9	2.1	1.2	2.6	8.2	4.1	3.5	5.0	2.8	2.8	2.6	1.3	1.7	3.1	1.2
NFKBIB	21.099999999999998	57.25	16.7	15.1	82.35	49.650000000000006	94.1	80.7	57.8	70.15	12.2	38.85	34.95	33.050000000000004	38.9	22.150000000000002	74.35	55.2	45.75	57.9	26.0	36.4	24.35	41.2	52.7	47.8	53.5	56.3	40.6	53.5
HSPA8 /// SNORD14C /// SNORD14D	3653.3333333333335	2114.0333333333333	2018.3666666666668	1364.0666666666666	2486.566666666667	1686.5999999999997	2578.8	1142.0666666666666	1176.0	1853.4333333333334	1691.7333333333333	2158.1333333333337	725.5	2151.5	2489.1	2648.733333333333	2146.366666666667	2438.2000000000003	1566.3	1424.3666666666668	1806.9000000000003	3299.533333333333	2367.4999999999995	2267.866666666667	2095.2333333333336	1806.9333333333332	1925.5666666666666	1919.0333333333335	1796.1333333333334	1983.7333333333336
HSPB6	57.5	97.8	319.1	226.8	238.8	204.0	270.8	494.6	222.3	388.6	147.8	82.6	276.1	218.8	184.6	327.9	139.3	189.4	120.7	141.7	95.1	103.5	227.2	116.5	149.2	158.8	202.1	127.3	99.8	108.2
MIR7114 /// NSMF	73.1	107.9	87.5	166.9	173.2	68.1	179.5	183.3	210.2	139.0	105.0	55.9	78.4	47.4	57.7	79.1	143.7	111.0	104.6	130.1	75.5	45.6	72.8	79.5	120.6	109.0	129.1	146.2	111.9	124.5
HSPB8	183.2	467.9	297.7	357.4	897.7	646.4	372.4	671.5	319.2	381.1	295.5	183.1	189.4	389.4	138.3	398.5	251.6	213.5	283.2	224.2	139.0	189.0	765.2	128.6	213.0	231.1	230.3	173.6	141.6	225.6
HSPB7	30.0	125.5	81.2	127.2	110.4	110.2	151.8	173.6	159.8	294.7	90.0	74.5	91.8	63.8	90.3	68.0	91.3	93.8	79.2	65.1	62.5	59.7	301.8	23.6	74.5	104.0	83.9	22.7	48.9	53.5
HSPB2	36.1	171.1	116.6	105.9	156.3	208.7	44.7	174.8	252.2	185.0	96.5	131.5	127.2	151.0	88.6	81.4	99.9	106.6	114.5	154.7	48.6	36.2	88.5	8.1	35.6	86.0	55.3	81.4	42.9	71.5
HIST1H1T	21.6	8.2	24.5	7.1	8.1	8.3	15.1	15.9	5.0	11.1	12.5	8.3	7.3	3.2	7.3	3.7	13.0	4.2	7.7	11.7	2.4	11.5	10.7	49.7	9.2	8.8	16.0	22.8	7.3	4.0
HSPB1	2064.9	2094.2	2721.7	2296.3	1899.1	1195.0	1593.2	3223.1	1564.0	1621.9	1352.9	1906.2	1921.3	2012.3	1447.4	1743.8	1545.9	1749.2	2373.9	1994.2	1435.9	976.7	1192.9	965.9	1131.1	644.7	923.9	1242.1	734.7	1263.4
HSPB3	8.1	18.5	14.9	20.5	10.8	16.0	29.0	18.4	9.6	20.4	14.5	29.5	20.5	22.6	9.1	20.1	9.1	10.9	13.9	31.6	9.7	26.4	173.7	16.9	12.2	17.1	23.1	10.2	16.9	8.4
DHTKD1	26.2	86.7	26.5	15.8	47.7	57.3	54.2	59.3	70.8	62.9	65.5	47.9	13.6	36.3	28.2	47.3	47.1	54.3	46.7	68.0	5.1	32.6	46.6	77.4	73.4	58.6	40.8	43.9	56.3	62.1
POLB	78.9	92.5	104.8	96.8	113.5	170.4	91.7	143.6	108.0	137.8	141.7	114.9	97.1	102.1	123.3	114.1	135.3	138.1	139.4	157.3	135.0	151.2	155.1	137.0	172.8	157.3	158.5	91.8	165.5	120.6
ZC3H7A	350.9	270.8	254.3	128.7	190.5	265.0	126.9	101.7	212.1	150.1	149.3	147.2	185.8	174.8	240.3	165.3	178.3	214.9	160.8	144.5	165.9	344.4	148.6	190.2	147.1	198.1	149.8	122.8	180.5	130.0
ALDH2	383.9	703.8	829.3	726.4	824.3	1102.0	587.5	569.3	1216.8	1439.9	970.6	1043.0	1092.6	821.8	981.3	1316.3	1415.4	2066.8	1220.3	1185.9	1255.4	1340.9	684.2	1344.2	1648.5	1932.9	1139.0	1491.1	1050.5	1396.2
ZC3H7B	26.24	41.54	61.67999999999999	65.78	55.94000000000001	44.260000000000005	60.68000000000001	78.03999999999999	55.98	63.15999999999999	70.2	45.12	39.519999999999996	20.14	31.840000000000003	22.96	49.760000000000005	36.540000000000006	59.660000000000004	110.14000000000001	44.12	41.540000000000006	43.38	49.760000000000005	48.440000000000005	34.52	47.42	43.04	62.839999999999996	33.42
HIST1H1D	26.2	13.8	23.5	44.3	16.5	9.8	26.5	15.5	14.1	21.5	15.5	15.3	17.8	22.0	16.6	15.9	11.1	15.5	18.8	18.1	31.3	12.4	21.4	45.6	13.6	19.8	16.4	17.9	30.0	13.4
[truncated: 11,739 more rows]
