# Supplementary material for: Taurine is a potential therapy for rheumatoid arthritis via targeting FOXO3 through cellular senescence and autophagy
Source: PLoS One. 2025 Apr 16;20(4):e0318311. doi: 10.1371/journal.pone.0318311 (PMC12002484; doi:10.1371/journal.pone.0318311)
Supplement: S1 Data — The analytical data and experimental raw data of this study. (zip) [file pone.0318311.s001.zip › Attachment/GSE77298_GPL570_1_11_1_XML.matrix.txt]

Tag	GSM2048265	GSM2048266	GSM2048267	GSM2048268	GSM2048269	GSM2048270	GSM2048271	GSM2048272	GSM2048273	GSM2048274	GSM2048275	GSM2048276	GSM2048277	GSM2048278	GSM2048279	GSM2048280	GSM2048281	GSM2048282	GSM2048283	GSM2048284	GSM2048285	GSM2048286	GSM2048287
FAM95B1 /// LOC101928261 /// LOC102724314	3.7	10.9	2.7	19.1	2.1	15.5	8.0	18.8	3.6	3.4	4.4	21.9	13.6	1.1	3.5	8.0	5.2	2.6	19.7	15.6	2.1	23.5	8.6
HTR4	40.6	28.366666666666664	20.5	19.3	20.433333333333334	42.93333333333334	28.73333333333333	31.933333333333334	27.733333333333334	18.76666666666667	22.900000000000002	44.76666666666666	4.033333333333333	12.133333333333333	19.266666666666666	27.266666666666666	12.466666666666667	11.466666666666667	55.06666666666666	11.699999999999998	12.966666666666667	20.0	25.066666666666666
LOC100133669	26.4	18.5	33.5	12.8	13.0	70.1	48.8	35.5	29.0	24.8	1.5	16.4	17.3	10.7	25.6	29.7	5.8	9.1	24.3	4.3	3.7	14.8	1.7
CRHBP	21.6	4.6	19.1	33.6	38.1	35.0	35.2	29.7	34.4	28.8	11.7	24.2	13.3	4.5	24.2	14.5	7.8	9.4	22.9	9.0	19.6	34.8	12.5
HTR6	10.700000000000001	19.4	27.5	17.7	28.55	23.3	16.05	24.599999999999998	13.200000000000001	6.199999999999999	10.850000000000001	20.05	10.1	4.0	12.3	32.95	9.950000000000001	4.7	23.9	13.6	26.4	17.75	21.099999999999998
HTR7	13.5	15.966666666666669	9.066666666666668	42.699999999999996	9.0	22.8	8.6	21.73333333333333	7.633333333333333	4.433333333333334	13.633333333333333	13.5	5.666666666666667	10.6	10.366666666666667	2.533333333333333	7.633333333333333	5.1000000000000005	21.0	7.2	14.4	21.633333333333336	5.633333333333333
LURAP1L	55.2	74.6	64.7	94.9	100.2	111.6	71.4	124.8	144.7	55.7	117.5	73.7	7.8	50.6	47.7	93.0	82.5	42.6	60.3	20.1	94.8	108.6	63.7
APITD1 /// APITD1-CORT	48.3	64.0	107.3	91.2	77.1	119.3	77.9	126.1	85.4	83.3	71.7	132.1	159.2	129.1	133.6	71.0	129.4	75.2	48.9	136.4	112.9	105.5	102.7
FAM19A2	13.1	21.9	16.8	24.7	37.0	31.0	41.0	39.8	56.1	49.0	9.4	9.0	23.5	4.6	41.0	5.1	16.7	11.9	9.5	4.1	5.3	62.8	7.0
BBX	205.61428571428573	223.6714285714286	365.57142857142856	381.7571428571428	390.4142857142857	494.6857142857143	428.07142857142856	536.9714285714286	420.7142857142857	344.25714285714287	225.08571428571426	408.3	465.35714285714283	454.68571428571425	629.0285714285714	397.24285714285713	220.77142857142854	389.74285714285713	314.6714285714285	421.92857142857144	370.14285714285717	372.64285714285717	128.92857142857144
FAM19A1	6.2	25.9	14.9	21.4	9.8	1.0	12.5	21.3	22.5	12.8	10.4	4.8	8.9	10.6	0.4	9.7	11.4	13.9	11.5	6.7	23.1	19.3	18.7
LINC01000 /// LINC01001 /// LINC01002 /// LOC100132062 /// LOC100133182 /// LOC100133331 /// LOC101929819 /// LOC729737	95.2	35.0	71.6	63.9	82.7	129.4	171.1	90.5	136.5	153.0	59.2	124.6	305.5	56.6	67.8	159.6	169.6	142.6	152.2	77.4	140.4	74.7	183.1
FAM19A5	12.933333333333332	12.133333333333333	11.5	23.066666666666666	14.433333333333332	17.733333333333334	22.46666666666667	28.5	17.0	2.5333333333333337	11.9	18.866666666666667	41.7	13.533333333333333	10.566666666666668	20.633333333333336	6.433333333333334	14.133333333333333	7.333333333333333	67.60000000000001	3.3333333333333335	4.533333333333333	9.6
FAM19A4	0.9	9.5	8.3	10.7	1.0	1.2	5.3	3.1	10.3	0.3	4.2	2.3	3.7	17.6	1.7	1.4	0.6	16.5	15.7	4.9	6.9	3.2	16.4
WDR83OS	454.5	420.2	310.3	361.1	279.8	272.1	279.6	316.6	209.7	357.0	324.9	136.8	323.9	514.9	180.2	283.8	335.5	416.7	407.1	458.7	432.1	298.2	272.4
GSTK1	408.2	340.3	229.6	120.0	236.8	106.7	165.8	104.7	101.5	294.0	332.5	217.5	127.3	221.9	161.5	181.6	284.8	207.9	508.1	296.9	563.3	191.9	652.1
DHDH	13.2	40.3	8.5	6.7	5.0	6.2	18.9	4.3	1.8	51.3	1.6	23.5	5.4	2.3	11.2	5.7	2.4	8.6	4.1	5.0	3.1	16.3	3.5
SAA2-SAA4 /// SAA4	42.5	52.0	38.1	24.1	44.0	57.6	14.5	5.2	36.1	17.1	25.9	42.6	10.2	19.1	5.8	25.6	72.5	17.2	30.8	23.6	32.8	5.4	14.1
BCR	15.200000000000001	26.566666666666666	45.166666666666664	79.56666666666666	68.6	61.46666666666666	95.5	48.86666666666667	53.06666666666666	61.73333333333333	56.333333333333336	44.53333333333333	32.06666666666666	105.16666666666667	48.63333333333333	54.133333333333326	39.56666666666667	98.60000000000001	49.633333333333326	23.066666666666666	53.96666666666666	39.06666666666667	42.86666666666667
ORAI3	75.8	10.7	124.1	138.1	207.0	420.2	392.1	559.9	383.7	349.0	348.8	272.3	483.5	506.6	288.7	307.2	353.5	544.6	177.9	164.4	154.1	136.4	166.9
AGTR1	339.2	309.3	449.0	483.5	489.84999999999997	199.1	242.9	289.90000000000003	966.1	477.75	271.85	143.65	25.7	180.7	113.35000000000001	219.85	134.4	197.25	87.35	20.6	202.6	384.85	158.55
ORAI2	50.916666666666664	72.36666666666666	80.15	84.95	85.24999999999999	235.0833333333333	177.29999999999998	139.73333333333335	88.13333333333333	76.06666666666666	112.60000000000001	151.61666666666665	96.18333333333334	69.01666666666667	100.06666666666666	168.74999999999997	94.56666666666666	79.56666666666668	263.50000000000006	135.35	86.51666666666667	74.14999999999999	63.11666666666667
ORAI1	71.3	94.3	23.7	34.0	6.2	140.4	74.4	37.5	39.9	37.9	29.9	48.2	27.8	53.8	54.3	71.7	41.5	37.9	10.8	31.8	25.1	3.5	60.8
VOPP1	592.8	590.8	762.9	880.0	834.0	757.9	659.0	1029.1	643.9	876.9	2163.6	1357.5	1105.5	1456.7	1558.8	892.3	1876.7	1059.2	1482.3	1073.7	1912.4	789.9	1829.6
AGTR2	11.700000000000001	15.766666666666667	4.666666666666667	17.566666666666666	11.5	41.1	13.566666666666668	5.766666666666667	2.033333333333333	7.566666666666666	6.5	4.666666666666667	2.033333333333333	5.866666666666667	8.833333333333334	24.166666666666668	5.366666666666667	2.6999999999999997	5.266666666666667	9.966666666666667	11.166666666666666	15.133333333333335	15.133333333333333
COL13A1	21.7	29.599999999999998	37.833333333333336	25.899999999999995	21.400000000000002	62.0	30.533333333333335	24.166666666666668	30.133333333333336	88.80000000000001	59.76666666666667	53.46666666666667	139.83333333333334	64.36666666666666	37.6	30.633333333333336	147.16666666666666	103.43333333333332	43.29999999999999	365.36666666666673	42.43333333333333	55.06666666666666	60.900000000000006
SHMT2	64.03333333333333	68.0	52.26666666666667	36.5	47.76666666666667	83.23333333333333	81.2	92.83333333333333	57.166666666666664	152.73333333333332	330.90000000000003	177.63333333333333	330.6333333333333	243.1	148.53333333333333	92.33333333333333	182.79999999999998	214.9333333333333	218.20000000000002	438.2	140.1	54.96666666666667	192.33333333333334
TARSL2	464.55	416.05	160.7	91.5	68.14999999999999	66.95	62.25	50.800000000000004	79.45	61.75	113.30000000000001	74.9	81.05000000000001	58.05	68.4	53.349999999999994	80.3	38.85	81.1	66.14999999999999	73.10000000000001	134.3	133.9
SHMT1	10.649999999999999	13.8	6.35	7.8999999999999995	10.25	13.6	11.8	11.350000000000001	11.7	3.8	6.15	17.05	8.35	6.300000000000001	15.149999999999999	20.6	4.5	3.1	18.75	9.5	11.25	18.15	10.450000000000001
ORM1 /// ORM2	2.3	2.2	11.0	8.4	2.5	13.2	4.3	18.55	15.950000000000001	2.85	4.25	14.2	26.4	0.8	1.05	7.050000000000001	99.95	1.85	23.950000000000003	1.85	4.3	3.65	6.2
FOXP1-IT1	63.7	110.5	82.5	132.4	66.6	146.0	137.4	165.1	133.0	88.8	26.5	165.7	146.5	49.2	83.6	126.5	72.4	38.3	140.8	129.3	93.5	221.5	70.9
LOC643711	5.1000000000000005	9.0	15.166666666666666	8.833333333333334	8.4	22.933333333333337	12.333333333333334	15.0	20.633333333333336	8.233333333333334	2.3000000000000003	10.733333333333334	5.666666666666667	4.0	8.033333333333333	11.833333333333334	5.066666666666666	5.933333333333334	10.6	2.966666666666667	7.599999999999999	10.566666666666666	4.0
LINC01001 /// LINC01347 /// LOC101060494 /// LOC101926894 /// LOC101929038 /// LOC101929819 /// LOC101930127 /// LOC101930567 /// LOC388572	4.4	8.4	2.7	4.6	2.1	7.5	5.1	1.6	21.2	6.9	1.5	6.2	4.2	1.5	12.4	2.8	1.1	4.2	14.4	3.9	6.9	6.1	2.7
RDH12	1.8	3.1	3.7	3.2	3.9	38.3	6.7	7.5	3.6	4.9	2.1	26.2	9.9	3.1	5.1	5.7	1.9	1.7	4.9	3.4	1.2	5.1	3.0
T	38.0	41.6	10.5	33.2	58.9	87.6	78.3	7.2	12.9	16.8	10.8	8.8	30.9	18.8	27.7	45.7	2.8	25.2	40.4	25.9	38.1	27.1	24.9
RDH11	158.35	121.575	339.05	317.575	391.5	311.8	306.65000000000003	380.675	284.52500000000003	431.875	273.475	425.025	561.55	655.3	484.0	299.725	430.00000000000006	603.525	233.57500000000002	329.475	306.22499999999997	274.42499999999995	208.77499999999998
RDH10	29.675	36.125	43.525000000000006	37.724999999999994	37.425	64.6	35.175	43.9	58.800000000000004	31.7	23.4	46.5	38.150000000000006	42.574999999999996	45.075	42.15	22.55	30.900000000000002	23.725	19.525000000000002	21.900000000000002	33.525	24.7
KRT8P17 /// KRT8P17	0.5	0.8	10.7	2.0	0.8	22.9	2.7	2.3	0.6	2.1	2.9	0.8	0.8	0.5	4.0	23.3	4.5	0.8	5.6	9.6	1.3	2.5	0.7
RDH16	4.0	6.5	14.1	14.4	8.4	10.1	40.2	15.7	16.9	14.4	6.4	6.5	3.1	1.4	6.3	35.1	7.6	2.1	7.8	4.7	3.6	17.9	10.2
LOC100132352	61.0	48.2	98.4	112.0	80.4	78.5	54.7	47.6	72.1	43.4	56.6	59.7	24.6	48.9	45.6	80.4	32.3	48.4	58.4	54.1	155.6	76.4	83.5
LOC100132354	4.8	32.6	1.5	20.2	2.5	48.4	45.9	25.4	10.3	5.5	5.4	19.8	23.8	4.9	12.5	10.0	18.4	6.7	1.9	19.9	5.2	18.8	8.1
RDH13	63.75000000000001	38.525	31.825000000000003	28.85	53.824999999999996	68.225	43.125	65.225	72.075	71.0	59.475	59.475	37.45	42.900000000000006	49.825	70.35000000000001	33.35	42.375	45.025	41.224999999999994	19.25	38.725	50.099999999999994
LOC100132356	15.2	23.6	56.0	30.8	26.1	80.3	54.3	38.8	38.2	52.8	10.2	57.6	15.2	18.7	24.4	63.8	12.7	4.3	31.6	27.3	29.1	35.3	53.8
GTF2IRD2B	5.0	22.3	23.5	3.7	2.2	11.5	5.2	3.9	30.7	2.6	2.5	3.5	10.5	18.0	13.8	10.5	15.0	3.4	4.0	12.8	4.0	16.7	14.8
GSTM4	33.05	57.45	38.05	40.199999999999996	22.9	45.6	26.55	35.05	39.55	29.0	24.4	35.0	21.849999999999998	22.75	20.450000000000003	34.4	15.25	22.1	41.75	29.6	22.05	38.3	25.75
GSTM3	404.15	383.25	145.25	214.14999999999998	251.2	182.35	121.64999999999999	164.45	202.7	310.0	118.05	80.75	127.8	306.54999999999995	44.35	175.8	71.65	292.2	117.85	429.34999999999997	94.05000000000001	129.45	146.9
GSTM2	254.7	471.3	114.4	88.1	121.7	172.7	119.0	41.7	213.2	195.7	110.2	128.4	98.6	101.9	70.4	124.1	80.9	72.6	49.6	60.5	61.4	81.3	109.4
GSTM1	126.4	219.2	66.55	41.75	31.85	91.30000000000001	71.1	70.7	75.0	83.65	75.85	79.19999999999999	56.9	42.35	50.35	51.85	51.85	38.6	48.25	37.099999999999994	45.2	51.8	68.2
NEBL	23.683333333333334	28.933333333333334	57.166666666666664	70.85	72.63333333333334	56.583333333333336	38.29999999999999	34.550000000000004	42.68333333333334	67.6	17.93333333333333	44.366666666666674	221.79999999999998	55.9	29.016666666666666	19.61666666666667	15.283333333333333	13.266666666666667	21.549999999999997	21.45	25.650000000000002	73.48333333333333	33.2
LINC00869 /// LOC100996741	9.7	23.8	12.8	38.2	27.0	13.5	40.1	29.0	38.9	1.5	6.2	42.3	13.4	18.9	20.6	40.4	15.4	6.7	17.2	4.0	13.8	33.7	14.4
TMEM254-AS1	24.8	42.6	41.6	14.0	12.4	50.5	48.4	7.1	25.9	21.2	15.7	47.1	6.2	8.7	6.1	20.1	9.1	17.6	75.7	23.9	23.9	57.6	16.5
SPAG5-AS1	8.5	19.7	10.3	13.75	18.75	52.5	2.75	14.75	3.3	9.049999999999999	24.6	25.6	15.2	3.5	16.7	20.200000000000003	12.399999999999999	13.2	15.4	4.949999999999999	12.8	14.950000000000001	27.15
DHFR	106.625	68.275	129.85000000000002	114.6	89.55	119.85000000000001	101.5	133.525	153.1	134.925	86.25	122.3	105.22500000000001	94.0	88.525	120.7	137.54999999999998	84.55	95.05	149.0	117.27499999999999	153.85	73.025
PKIB	19.3	13.6	53.3	37.1	28.55	29.299999999999997	41.099999999999994	44.1	29.950000000000003	121.45	10.05	26.95	7.4	51.15	12.15	72.5	19.7	11.149999999999999	29.1	42.2	19.5	13.85	35.6
PKIA	5516.35	5093.35	1003.7	12.55	20.15	25.4	31.6	9.6	7.35	31.8	24.349999999999998	28.35	89.0	29.75	48.8	23.15	35.95	35.7	12.6	13.100000000000001	8.2	42.6	47.35
AX746627	8.6	4.1	9.4	26.9	30.0	1.5	29.0	5.7	27.6	15.9	4.0	18.7	3.0	16.1	2.0	22.8	4.8	0.7	3.0	8.5	6.8	24.0	17.4
STRN	95.09	113.67	129.95	151.85	170.98000000000002	145.96999999999997	138.1	171.2	166.82000000000002	126.65	81.91	118.35999999999999	109.3	100.15	129.02	124.66	110.91	96.08999999999999	95.59999999999998	125.01000000000002	116.16999999999999	174.65	150.75
L1TD1	24.95	37.2	22.900000000000002	76.15	12.15	75.1	33.0	25.4	20.0	33.75	13.5	57.5	10.0	56.349999999999994	55.2	53.599999999999994	18.25	40.400000000000006	26.900000000000002	28.4	37.15	19.85	24.0
AC007557.2 /// BC031974	6.6	24.6	14.7	41.8	48.6	14.1	29.2	49.4	22.7	7.2	2.4	35.5	21.3	13.4	18.2	18.6	11.1	2.5	26.3	8.9	20.3	35.7	19.0
PKIG	528.5	458.0	338.9	356.7	353.5	350.8	340.2	355.3	346.4	450.5	458.8	268.1	436.3	365.5	243.3	283.1	717.1	376.6	152.3	316.4	384.3	305.0	354.8
ARHGAP22-IT1	13.55	7.75	16.25	27.900000000000002	2.65	42.45	18.4	34.3	12.4	5.85	12.4	6.949999999999999	2.3	13.200000000000001	6.6	6.550000000000001	6.6499999999999995	8.0	52.4	22.25	6.9	12.6	6.800000000000001
GSTM5	138.8	136.5	63.9	170.0	189.3	195.1	165.4	99.2	269.9	89.6	90.8	143.6	204.8	137.3	106.0	149.4	82.6	26.5	84.5	55.5	60.3	151.1	79.5
KCNC1	9.55	54.5	2.5	2.05	2.6	20.45	6.0	10.4	27.849999999999998	5.3500000000000005	0.8	4.4	4.949999999999999	1.6	5.95	13.700000000000001	1.45	4.95	4.5	2.3	2.1500000000000004	18.099999999999998	1.5
KCNC2	4.1499999999999995	45.699999999999996	12.25	34.3	10.899999999999999	19.1	10.35	17.35	8.6	6.35	12.2	11.799999999999999	8.35	7.4	13.3	9.45	4.25	7.4	5.3	7.800000000000001	14.200000000000001	18.349999999999998	12.049999999999999
KCNC3	6.566666666666666	21.733333333333334	6.266666666666667	16.2	9.4	25.933333333333334	12.566666666666668	14.699999999999998	11.699999999999998	7.366666666666667	8.833333333333334	20.333333333333336	3.7999999999999994	6.533333333333334	7.133333333333334	18.633333333333333	6.7	5.6000000000000005	8.833333333333334	15.466666666666667	12.633333333333333	19.96666666666667	15.566666666666668
KCNC4	16.0	53.800000000000004	23.900000000000002	42.833333333333336	30.733333333333334	17.933333333333334	29.166666666666668	27.766666666666666	24.600000000000005	21.36666666666667	17.133333333333333	24.0	33.5	24.433333333333334	26.933333333333334	36.9	25.96666666666667	31.766666666666666	35.03333333333333	26.2	28.5	33.13333333333333	20.333333333333332
RP11-629E24.2	44.6	69.0	35.6	53.6	105.7	117.5	76.6	114.1	62.4	27.0	40.0	60.8	60.7	34.0	56.8	100.1	57.4	36.5	48.5	16.9	32.5	58.3	22.5
LOC643733	36.1	60.9	66.45	84.69999999999999	52.199999999999996	62.550000000000004	55.05	41.849999999999994	72.39999999999999	28.95	46.2	41.75	10.55	19.25	22.35	47.85	28.650000000000002	22.7	39.599999999999994	25.599999999999998	42.300000000000004	81.95	67.69999999999999
LOC79999	11.9	29.7	7.6	22.4	35.2	69.2	29.1	21.3	16.9	4.5	14.3	30.3	12.3	1.3	16.1	50.4	1.5	6.7	30.8	27.1	23.2	41.6	23.2
LOC283682	3.6	5.5	20.6	2.1	2.2	9.9	10.3	10.9	3.4	2.2	15.8	13.0	2.8	9.8	0.8	24.6	14.9	2.3	17.5	2.3	9.2	14.9	2.6
LOC101928669 /// LOC101930100 /// LOC644450	66.8	37.4	54.2	59.4	114.0	507.6	85.1	173.4	571.3	59.6	17.6	144.5	41.4	51.7	67.1	235.9	32.5	27.2	13.0	27.1	30.6	7.6	4.7
LOC100288181	2.2	1.9	1.2	1.6	0.7	2.8	2.2	1.5	3.4	1.0	1.4	1.8	0.8	1.5	0.7	2.2	1.7	0.8	1.5	0.7	1.9	2.2	0.8
NPAP1	11.1	5.6	1.0	2.2	0.9	19.1	15.7	15.5	1.9	7.4	2.5	1.3	1.2	3.4	5.3	1.3	1.1	12.6	20.6	13.1	10.6	4.7	1.0
MAGI2-IT1	3.7	1.1	5.9	17.3	6.5	39.7	5.0	7.8	13.3	14.4	5.3	0.9	3.9	1.5	3.4	5.7	7.8	1.3	32.8	15.2	10.4	19.4	1.0
GLT1D1	107.2	103.5	20.5	9.2	4.2	46.8	14.6	9.6	6.5	18.4	21.0	96.3	241.6	1.3	9.3	13.8	11.1	20.8	41.6	17.2	55.6	18.9	37.6
NEFL	4.333333333333333	20.166666666666668	12.233333333333334	10.466666666666667	9.633333333333333	25.066666666666666	12.333333333333334	16.766666666666666	15.766666666666666	10.866666666666667	6.633333333333333	44.6	7.033333333333334	7.733333333333334	13.733333333333334	9.133333333333335	284.06666666666666	7.466666666666666	19.333333333333332	8.666666666666666	8.9	13.166666666666666	12.533333333333333
ZNF32-AS3	8.65	8.6	5.6	15.25	2.2	9.9	10.85	8.1	15.3	2.6	1.5499999999999998	19.0	5.1	7.6000000000000005	4.5	10.5	2.55	3.05	7.8	3.0999999999999996	3.6999999999999997	6.949999999999999	8.9
NEFM	18.5	36.9	9.25	16.75	5.300000000000001	12.5	3.75	4.55	2.9	1.2	1.85	3.5	6.75	6.95	2.5	5.0	10.700000000000001	6.1499999999999995	2.5	2.3	3.6	5.2	3.4
AK025975 /// RP1-74M1.3	4.5	2.5	18.5	8.9	28.3	41.6	32.1	40.9	38.5	18.9	10.8	43.8	16.2	19.4	28.9	37.8	15.7	9.7	47.9	20.7	16.2	3.7	11.3
NEFH	13.25	24.3	24.0	63.1	42.0	79.75	65.7	25.75	21.0	46.45	26.95	75.19999999999999	51.95	43.0	75.95	116.39999999999999	83.05000000000001	70.3	76.15	59.35	72.9	29.4	38.15
MYBPC3	17.4	82.4	43.0	68.6	18.1	46.4	13.6	42.1	20.8	12.7	67.6	69.4	21.7	10.0	10.8	13.8	15.8	13.9	43.0	10.6	27.6	32.4	50.4
MYBPC1	12232.9	11389.5	6907.4	8.5	25.1	52.6	2.0	1.7	25.1	35.7	4.7	19.8	6.8	7.2	11.9	15.6	1.2	2.7	15.1	1.0	1.9	21.2	15.4
KCND1	13.5	2.1	4.7	2.1	2.2	26.2	2.5	2.4	14.2	29.4	17.9	29.6	8.8	11.3	19.8	6.5	26.7	7.3	27.2	4.5	27.5	19.9	27.0
MYBPC2	8320.1	5387.0	1389.2	12.4	2.2	6.4	1.3	2.7	1.2	5.9	17.2	4.8	1.7	6.9	7.1	9.6	6.3	0.8	1.1	14.9	2.6	20.5	15.4
DQ573539 /// SNX18P3 /// SNX18P3	13.6	1.9	22.2	18.2	0.8	6.2	12.0	4.4	2.0	0.5	14.8	13.4	4.5	1.1	1.7	4.9	0.8	1.3	2.7	1.9	2.2	34.4	23.3
GSTO2	19.4	22.15	13.25	22.9	20.3	50.0	26.049999999999997	21.3	14.5	7.949999999999999	8.2	25.75	25.3	14.4	20.799999999999997	27.65	10.1	20.95	17.200000000000003	15.8	16.0	10.2	16.75
KCND2	36.2	35.2	47.2	48.3	56.6	51.7	24.9	15.0	36.2	20.8	26.8	3.1	1.9	4.3	37.0	57.3	5.3	21.9	20.4	2.2	9.9	35.2	12.1
FLJ20021	51.8	78.1	63.6	104.8	53.6	26.5	31.3	129.0	97.3	91.4	133.7	78.1	65.3	43.4	28.4	58.8	64.0	76.5	108.0	49.0	55.7	41.4	56.4
GSTO1	917.2	1148.95	810.25	1324.8	1407.8	1023.8499999999999	1477.25	1257.3	732.65	1588.25	1425.85	1759.6	1894.15	2747.6499999999996	3271.7	1659.7	3120.7	2685.0	2056.4	2630.6	1589.25	1139.8	2788.8500000000004
KCND3	23.750000000000004	39.625	73.875	34.15	27.475	25.0	51.199999999999996	25.599999999999998	41.7	101.67500000000001	66.02499999999999	27.9	9.825000000000001	47.65	57.77499999999999	50.9	125.97500000000001	40.2	70.89999999999999	4.75	110.75	112.025	73.85
BGN	66.16666666666667	51.9	412.6666666666667	238.4	286.3333333333333	495.7	722.4	647.7333333333333	536.4666666666667	1048.6000000000001	543.9333333333334	1286.4333333333334	2132.4	1367.1000000000001	717.6333333333333	699.9666666666667	1222.9666666666667	1355.9666666666667	599.4333333333334	1896.7333333333333	585.9	510.7	156.26666666666668
RPL7AP71 /// RPL7AP71	17.1	9.7	4.0	19.3	25.2	4.4	27.2	4.7	4.2	33.7	22.0	37.9	7.2	13.6	25.3	23.7	13.9	11.6	18.3	14.8	18.9	5.7	5.3
LINC00921 /// ZNF263	41.15	38.05	39.4	56.7	55.15	44.349999999999994	36.95	41.15	61.400000000000006	41.7	72.0	18.0	45.95	24.35	24.450000000000003	36.7	58.9	34.05	61.4	58.3	78.65	78.5	82.85
LOC283692	1.4	2.9	2.5	4.1	2.1	1.2	3.6	1.7	3.6	1.4	2.5	6.4	1.0	1.0	2.6	1.7	1.9	3.1	4.6	1.0	5.1	5.4	1.6
LOC283693	10.333333333333334	15.333333333333334	13.133333333333333	13.366666666666667	15.233333333333333	35.699999999999996	7.433333333333334	13.466666666666669	21.833333333333332	8.633333333333333	4.633333333333334	9.666666666666666	13.566666666666668	5.266666666666667	18.599999999999998	21.5	10.800000000000002	9.799999999999999	24.533333333333335	11.066666666666668	7.333333333333333	24.066666666666666	17.266666666666666
TMEFF2	30.266666666666666	31.16666666666667	23.700000000000003	93.19999999999999	259.43333333333334	469.76666666666665	224.13333333333335	278.03333333333336	403.1333333333334	49.833333333333336	46.93333333333334	309.26666666666665	183.70000000000002	67.83333333333333	181.4666666666667	258.2	45.56666666666667	49.166666666666664	46.23333333333333	32.199999999999996	32.56666666666666	72.06666666666668	52.166666666666664
EIF1B-AS1	33.56666666666666	31.900000000000002	31.899999999999995	33.3	41.73333333333333	91.96666666666665	41.56666666666667	38.6	27.066666666666663	18.533333333333335	8.766666666666666	52.93333333333334	21.7	23.53333333333333	22.03333333333333	21.26666666666667	28.36666666666667	14.0	48.9	20.0	24.299999999999997	37.333333333333336	28.866666666666664
GTF2H2B	33.4	38.4	32.6	57.2	50.7	35.5	36.2	57.4	100.2	29.1	10.2	17.1	48.1	12.9	38.1	59.6	25.8	16.9	108.7	62.1	43.1	37.2	12.5
LEFTY1 /// LEFTY2	33.5	694.9	5.2	38.2	80.2	116.9	30.5	68.1	62.0	37.3	14.1	54.1	21.8	23.8	25.5	34.7	11.4	8.6	15.5	2.0	7.8	52.7	19.4
PKN3	28.7	28.3	33.5	41.3	30.8	16.2	29.8	87.4	24.3	24.7	22.9	8.6	122.1	39.6	21.5	14.1	46.0	38.7	2.7	108.1	35.7	34.3	57.6
LOC101060405 /// RRN3P3	22.0	80.6	53.1	88.3	89.1	131.0	155.7	51.8	118.7	69.0	33.7	76.6	51.4	29.1	18.2	156.3	58.5	49.0	115.5	60.8	112.2	95.5	47.6
SYNPO2	1803.5000000000002	1874.1	1433.5857142857144	567.9857142857143	543.6428571428571	403.37142857142857	493.7428571428572	303.9857142857143	552.1571428571428	538.2714285714286	374.49999999999994	332.72857142857146	11.828571428571427	287.45714285714286	204.1142857142857	271.7	127.69999999999997	188.14285714285714	231.91428571428574	13.671428571428569	298.59999999999997	654.8857142857144	207.88571428571433
KCNA1	18.45	25.4	29.65	72.5	57.75	73.9	68.8	168.45000000000002	83.30000000000001	20.8	29.099999999999998	31.95	13.2	22.6	48.199999999999996	47.95	9.25	33.65	11.1	23.1	37.25	16.65	24.25
GSTP1	117.6	113.6	65.3	99.0	103.1	83.5	115.2	153.1	85.0	115.7	231.1	158.4	130.1	130.7	100.5	88.9	243.1	171.1	236.2	419.5	196.9	91.7	151.3
PTAFR	41.766666666666666	62.03333333333334	117.76666666666665	190.70000000000002	219.26666666666668	149.36666666666667	149.99999999999997	191.4333333333333	107.06666666666666	182.20000000000002	127.16666666666669	368.5333333333333	186.66666666666666	268.73333333333335	250.10000000000002	243.6	190.16666666666666	179.20000000000002	275.6	127.16666666666667	253.23333333333335	96.49999999999999	165.8
RPA3OS	252.7	128.1	142.2	115.1	190.7	106.4	111.4	69.0	94.9	207.2	411.8	74.6	187.6	164.9	140.2	102.8	134.8	299.8	123.9	128.8	193.2	193.8	322.5
KCNA2	45.2	44.8	11.350000000000001	20.799999999999997	25.15	8.65	16.8	17.6	22.900000000000002	16.05	55.45	34.1	3.5500000000000003	1.85	10.899999999999999	15.850000000000001	7.45	2.9	26.9	7.1	15.5	29.950000000000003	32.95
ADAM22	20.5	20.0125	21.2625	31.125	29.775	39.425	37.5625	21.35	71.8	25.3	7.924999999999999	16.5	6.6000000000000005	7.25	13.8125	20.299999999999997	5.125	6.325	8.675	7.75	11.6375	20.687499999999996	14.3625
KCNA3	2.7	3.5	30.2	10.6	6.7	97.1	30.0	23.2	2.4	29.8	283.1	110.8	37.8	3.1	23.9	53.5	49.2	3.2	136.4	2.9	6.8	5.7	70.6
KIAA2022	12.166666666666666	8.799999999999999	24.03333333333333	26.400000000000002	27.866666666666664	35.53333333333334	21.233333333333334	19.866666666666664	38.93333333333333	16.23333333333333	12.699999999999998	15.299999999999999	2.7999999999999994	20.03333333333333	25.933333333333334	18.0	9.233333333333333	8.466666666666667	2.6666666666666665	7.3999999999999995	5.3	11.333333333333334	17.166666666666668
KCNA4	5.5	8.2	7.6	55.2	2.2	23.8	5.8	6.8	27.4	9.1	3.0	13.5	3.4	3.5	3.1	9.1	2.6	2.1	7.0	3.4	2.5	7.0	2.4
ADAM21	7.699999999999999	15.3	17.45	20.05	16.7	38.9	7.1499999999999995	25.0	13.9	5.65	9.75	29.0	5.1	12.45	6.95	22.1	7.25	8.649999999999999	13.799999999999999	5.65	14.299999999999999	20.450000000000003	5.35
KCNA5	37.4	100.8	56.8	36.1	36.2	7.5	36.3	26.7	32.7	13.2	58.0	29.4	8.6	35.1	7.5	55.9	15.0	1.6	44.7	9.3	27.5	66.7	57.2
ADAM20	10.55	22.8	8.4	21.45	5.5	14.45	4.75	18.55	12.600000000000001	15.45	4.2	24.75	13.399999999999999	2.15	16.25	18.65	10.4	7.55	10.600000000000001	10.2	4.25	12.35	18.0
KCNA6	5.4	22.8	3.3	20.4	7.1	4.6	2.5	5.7	5.2	10.4	16.4	13.2	9.4	11.5	6.3	2.3	19.1	8.1	33.8	17.3	7.4	7.1	4.3
SDAD1	114.13333333333333	98.93333333333334	112.43333333333332	126.26666666666667	89.66666666666667	104.06666666666668	143.5	107.60000000000001	130.33333333333334	139.93333333333334	174.6	142.13333333333333	156.29999999999998	113.39999999999999	195.20000000000002	119.56666666666668	169.70000000000002	142.79999999999998	132.13333333333333	139.66666666666666	128.13333333333333	41.46666666666667	47.1
KCNA7	161.7	230.8	2.8	6.4	3.9	7.9	3.1	4.5	1.5	1.1	0.8	5.6	4.2	2.6	1.1	3.0	1.6	1.1	1.7	3.7	2.2	3.2	6.1
RP11-31K23.2	9.2	0.9	2.3	6.4	0.5	0.9	2.5	17.3	11.2	3.8	0.9	1.3	0.9	0.3	6.4	4.1	1.2	9.1	10.1	1.3	1.8	3.8	8.1
LOC642426	8.0	1.0	0.4	9.6	12.6	49.8	10.6	15.7	8.7	1.5	1.4	20.4	0.2	6.0	0.4	3.2	0.2	5.9	20.3	0.2	5.9	0.4	0.6
PAXBP1-AS1	21.45	19.05	18.15	27.7	36.4	51.849999999999994	27.3	32.4	38.15	22.55	15.3	31.65	22.05	16.45	18.55	34.05	15.700000000000001	10.55	19.15	8.95	26.4	29.5	16.65
ADAM28	5.675000000000001	6.05	33.725	17.150000000000002	15.925	30.325000000000003	11.475000000000001	17.025	11.850000000000001	23.125	53.824999999999996	50.45	12.299999999999999	10.299999999999999	35.1	21.0	24.725	11.549999999999999	125.5	13.0	103.25	30.45	151.875
INO80B /// INO80B-WBP1	8.6	19.1	4.75	6.9	6.15	19.950000000000003	3.25	13.3	5.25	11.45	15.35	8.5	14.049999999999999	10.4	3.8	3.4	7.0	10.25	17.85	4.6	7.45	12.25	4.85
LOC100132319	15.2	21.2	2.8	24.2	16.6	35.0	1.4	32.4	8.8	7.1	17.7	19.6	18.9	12.4	10.4	22.7	11.7	13.5	7.2	8.0	13.7	3.4	4.0
KIAA2018	431.7000000000001	325.47999999999996	161.12	140.72	147.4	108.88	97.7	89.42	119.93999999999998	115.7	78.08	101.07999999999998	111.67999999999999	78.26	72.6	97.20000000000002	95.6	93.14	98.75999999999999	122.62	119.96000000000001	143.42000000000002	75.44
ADAM23	39.5	72.8	38.574999999999996	44.375	39.275	39.125	33.1	20.3	18.575	19.775000000000002	9.875000000000002	15.274999999999999	5.925000000000001	29.45	17.025	40.05	14.25	10.875	15.274999999999999	2.1	12.625	33.975	20.549999999999997
STX6	59.82000000000001	67.18	82.79999999999998	89.02000000000001	73.23999999999998	75.28	67.16	55.05999999999999	74.69999999999999	125.12	88.96	97.52	95.82000000000001	119.88	107.67999999999999	74.6	118.14000000000001	95.97999999999999	135.66	112.96000000000001	99.69999999999999	113.02000000000001	132.66000000000003
FLJ21369	4.6	10.1	6.0	6.1	21.7	25.4	11.0	26.0	8.3	0.5	4.0	10.7	5.8	5.7	15.2	31.1	10.1	4.1	21.0	8.6	22.8	2.9	1.4
ACAD11 /// NPHP3 /// NPHP3-ACAD11	159.4	175.5	156.8	165.5	166.0	118.8	170.6	133.4	323.1	193.4	89.4	126.9	143.7	121.8	131.3	227.1	129.3	147.8	150.6	148.4	215.7	797.2	750.9
STX5	23.8	31.6	29.5	30.4	34.4	43.2	32.3	49.8	18.8	37.1	71.7	39.7	33.2	34.8	38.3	50.6	38.0	26.4	36.7	47.4	40.7	45.0	70.3
STX4	110.89999999999999	122.64999999999999	102.6	118.55	126.19999999999999	90.5	124.65	146.8	97.4	129.85	160.2	143.3	110.5	165.4	113.4	134.5	169.4	160.15	194.79999999999998	219.2	149.3	105.6	182.2
STX3	45.06666666666666	53.333333333333336	72.93333333333334	95.23333333333335	75.56666666666666	139.6	60.79999999999999	84.43333333333334	79.36666666666667	67.60000000000001	49.9	94.93333333333334	114.23333333333333	45.46666666666667	46.13333333333333	91.46666666666665	74.43333333333334	41.2	55.0	37.26666666666667	85.93333333333334	76.03333333333333	73.03333333333335
STX2	81.85000000000001	98.95	146.5	230.9	183.2	144.3	152.79999999999998	141.6	168.95000000000002	133.8	147.54999999999998	147.65	133.45	196.04999999999998	124.2	140.9	156.25	164.3	168.35	224.39999999999998	165.6	174.35000000000002	155.45000000000002
BID	45.099999999999994	51.63333333333333	106.03333333333335	135.63333333333335	139.16666666666666	135.4	129.86666666666667	103.63333333333333	89.83333333333333	112.10000000000001	153.29999999999998	197.70000000000002	116.89999999999999	167.93333333333334	240.4333333333333	162.73333333333332	284.8666666666667	153.79999999999998	149.6	172.1	154.23333333333335	65.10000000000001	142.96666666666667
SPDEF	41.88	51.3	34.82000000000001	37.12	24.720000000000002	73.58	50.779999999999994	45.64	40.2	21.52	36.42	81.4	19.28	18.240000000000002	32.94	39.339999999999996	26.639999999999997	24.4	74.0	30.159999999999997	24.72	37.50000000000001	30.880000000000003
MBD3	61.6	60.20000000000001	47.4	53.03333333333333	43.43333333333334	70.53333333333335	84.26666666666667	63.0	57.366666666666674	58.800000000000004	65.89999999999999	61.9	66.73333333333333	57.73333333333333	57.43333333333334	77.36666666666666	85.89999999999999	61.36666666666667	61.76666666666667	51.23333333333333	60.93333333333334	42.43333333333333	57.0
MBD4	348.675	282.6	388.75	294.34999999999997	282.675	250.77499999999998	319.72499999999997	221.675	359.55	431.3	495.62500000000006	348.3	457.425	345.59999999999997	408.72499999999997	324.125	474.9	355.7	620.8249999999999	471.99999999999994	378.59999999999997	373.57500000000005	259.79999999999995
MBD5	97.86666666666666	77.5	64.86666666666667	69.23333333333333	64.53333333333333	79.60000000000001	53.666666666666664	49.63333333333333	91.96666666666665	64.03333333333335	45.53333333333333	57.76666666666667	65.73333333333333	45.06666666666666	45.56666666666666	54.36666666666667	43.199999999999996	59.633333333333326	23.233333333333334	50.199999999999996	44.199999999999996	61.866666666666674	23.333333333333332
MBD6	22.733333333333334	17.133333333333336	38.53333333333334	52.300000000000004	44.43333333333334	42.9	47.46666666666667	27.466666666666665	34.599999999999994	48.6	49.0	83.26666666666667	57.79999999999999	35.333333333333336	49.099999999999994	64.23333333333333	36.699999999999996	46.46666666666667	20.666666666666668	23.233333333333334	36.199999999999996	24.46666666666667	29.03333333333333
GATSL3	21.25	30.150000000000002	10.75	22.85	14.25	49.05	25.0	29.2	20.3	26.5	16.15	17.05	14.05	15.85	22.1	36.45	17.45	20.6	31.1	17.0	15.35	41.75	35.349999999999994
PKLR	9.0	7.6000000000000005	7.366666666666667	13.600000000000001	7.0	15.733333333333333	11.300000000000002	12.0	8.933333333333335	1.3333333333333333	12.333333333333334	8.466666666666667	9.933333333333334	6.966666666666668	4.466666666666667	2.8000000000000003	10.066666666666666	5.866666666666667	13.933333333333335	2.9333333333333336	7.433333333333334	15.799999999999999	12.566666666666668
KCNB1	52.675	80.65	39.5	18.199999999999996	21.9	27.450000000000003	32.0	46.275	57.425	18.55	10.225000000000001	27.049999999999997	18.475	14.075	19.325	20.349999999999998	13.5	12.425	26.025	17.275000000000002	14.425	39.900000000000006	21.625
BIK	5.7	26.3	4.6	2.1	2.0	17.2	3.8	4.0	1.6	1.7	61.4	59.6	1.0	3.4	13.1	6.4	16.3	1.8	7.5	4.0	4.0	5.2	3.1
MBD1	73.64	88.18	63.20000000000001	85.94	113.25999999999999	113.35999999999999	78.36	120.35999999999999	78.92	95.34	140.22	51.2	89.17999999999999	78.70000000000002	71.28	108.58	76.9	116.44000000000001	89.81999999999998	85.72	95.06	101.80000000000001	152.7
KCNB2	18.9	21.0	21.950000000000003	17.7	21.25	57.300000000000004	26.049999999999997	27.75	23.5	13.95	3.9	36.15	10.95	3.5	4.7	12.5	8.5	1.95	39.400000000000006	10.5	19.35	17.85	16.299999999999997
RP4-657D16.3	51.0	20.3	40.0	50.2	4.5	77.2	63.8	61.6	30.8	23.8	24.3	71.0	31.0	34.8	6.9	65.7	24.2	26.3	31.4	38.5	32.0	31.0	13.6
MBD2	133.625	84.4	161.04999999999998	237.72500000000002	241.4	165.6	206.47500000000002	199.925	233.20000000000002	236.97500000000002	389.15	282.525	249.4	236.15000000000003	306.52500000000003	226.375	396.675	242.75	311.8	225.8	286.625	129.65	137.1
ADAM33	97.10000000000001	200.6	134.1	109.75	144.89999999999998	330.90000000000003	269.65000000000003	466.3	130.3	121.35	61.45	105.15	76.05	53.75	76.89999999999999	165.4	99.64999999999999	49.75	372.40000000000003	73.15	143.0	254.85	124.9
ADAM32	5.2	13.7	44.2	22.3	28.3	29.7	26.4	25.3	3.5	10.5	25.2	8.8	8.0	13.2	7.1	5.4	17.2	14.8	43.4	28.6	10.9	24.7	18.3
KIAA2013	185.15	115.05	105.6	99.05	111.0	157.15	131.20000000000002	117.95	180.35000000000002	195.04999999999998	96.05	174.6	213.20000000000002	193.7	112.85000000000001	150.7	158.7	207.05	181.85000000000002	123.85	135.1	101.10000000000001	110.89999999999999
ADAM30	6.5	18.25	8.55	12.1	9.2	5.6	2.2	21.5	28.7	4.0	8.65	21.45	16.45	8.649999999999999	15.7	17.650000000000002	4.3999999999999995	5.199999999999999	11.75	2.6	16.5	9.899999999999999	6.35
HNRNPA1P3 /// HNRNPA1P3	262.8	296.2	381.5	393.0	390.3	342.9	301.9	261.0	367.0	426.8	324.5	508.1	458.0	344.3	499.8	339.4	443.7	350.0	376.3	296.4	380.2	630.6	388.9
PRKRIR	1081.5	965.7	797.4	844.5	792.0	453.6	577.9	651.3	566.8	654.6	829.8	488.2	420.3	571.4	724.0	513.4	557.9	479.5	603.6	769.8	731.2	537.2	1091.1
PKN2	279.26666666666665	292.1333333333333	449.2333333333333	378.8	398.6000000000001	421.3333333333333	420.3333333333333	515.6333333333333	581.0333333333333	452.0	445.40000000000003	554.7333333333335	449.6000000000001	307.2	498.73333333333335	372.9333333333334	378.1666666666667	375.46666666666664	276.7	335.8333333333333	398.09999999999997	540.3333333333334	486.5666666666668
ADAM3A	2.2	6.3	18.2	36.4	22.5	46.9	2.6	28.4	13.7	0.9	7.2	15.0	2.5	7.1	2.6	3.9	2.4	7.8	16.8	9.0	10.3	15.1	11.9
MITD1	114.9	95.2	205.8	185.7	154.3	106.0	108.7	127.8	198.9	202.3	221.6	118.1	77.4	119.8	126.9	121.4	211.6	139.6	120.9	111.0	165.6	81.8	137.6
GPR108 /// MIR6791	75.8	63.8	62.0	49.7	100.2	85.7	59.7	98.5	88.3	120.4	80.0	112.3	138.5	104.3	81.2	109.7	116.3	96.5	68.0	76.6	146.9	50.6	186.0
PKN1	8.3	49.7	7.6	39.5	8.1	15.8	30.4	56.1	45.2	28.3	42.8	49.3	29.1	53.2	20.9	3.7	59.7	31.7	9.3	31.2	68.5	46.3	6.6
FAM45A /// FAM45B	363.7	344.40000000000003	347.9666666666667	384.23333333333335	355.1333333333334	353.59999999999997	318.3333333333333	415.1666666666667	460.4666666666667	334.93333333333334	279.6666666666667	308.73333333333335	656.2666666666667	300.0	335.43333333333334	331.73333333333335	370.1666666666667	307.63333333333327	410.93333333333334	446.90000000000003	381.8333333333333	359.3	227.5666666666667
KCNG1	2.3	5.5	7.1	4.3	4.800000000000001	5.800000000000001	14.15	11.1	21.75	1.3	11.450000000000001	16.0	25.7	6.95	11.85	18.4	7.25	6.199999999999999	9.3	9.9	3.9499999999999997	5.15	4.800000000000001
MED24 /// MIR6884	72.8	76.3	59.5	34.1	36.2	60.2	44.3	31.9	40.4	57.7	72.3	72.8	53.2	54.8	36.3	39.4	61.1	44.1	74.4	52.4	74.7	67.6	63.1
KCNG2	1.5	3.0	1.2	1.9	1.7	2.9	1.8	1.9	1.5	0.6	2.3	2.9	1.9	0.6	1.1	8.8	1.1	1.0	2.7	1.9	3.1	2.0	1.5
KCNG3	11.45	12.15	5.0	11.75	6.4	16.8	10.6	10.700000000000001	7.5	3.4	4.85	6.1	2.35	5.3	3.5	7.6499999999999995	2.2	2.3	4.6	8.8	1.65	9.95	11.350000000000001
KCNG4	16.8	10.6	28.7	20.7	3.6	24.5	6.1	28.7	34.1	2.1	4.6	7.3	27.0	10.4	10.2	8.4	15.1	9.8	6.1	3.7	11.2	7.0	9.3
KRTAP4-6 /// LOC101930568	26.8	18.2	4.9	7.9	22.0	72.4	19.6	7.1	57.2	9.6	12.0	27.5	19.3	19.0	3.9	50.2	17.8	2.4	21.1	5.6	2.6	3.8	9.4
RASL11B	19.6	65.4	47.5	20.0	35.1	33.15	27.3	47.45	36.8	46.4	25.200000000000003	63.199999999999996	40.25	31.150000000000002	38.8	55.0	42.6	22.650000000000002	42.5	32.6	23.15	27.2	34.2
FBXO27	8.7	47.8	5.7	26.0	4.3	29.6	19.6	62.5	32.2	3.3	34.5	16.1	2.8	9.4	23.5	24.3	8.0	2.1	38.3	5.9	7.8	5.3	28.4
FBXO28	218.85999999999999	222.32	202.1	199.5	230.74	183.18	187.14000000000001	197.68	178.72000000000003	175.01999999999998	171.40000000000003	200.04000000000002	189.62	175.96	172.42000000000002	127.38	180.76	182.48000000000002	133.3	170.28000000000003	187.61999999999998	208.53999999999996	222.32000000000002
RASL11A	28.5	24.2	5.6	22.9	34.8	52.0	27.0	55.3	8.9	15.9	22.4	48.8	32.6	22.7	19.2	22.0	25.3	0.9	18.0	21.9	27.2	33.0	34.4
FBXO25	249.6	210.1	155.8	117.5	131.2	132.5	159.2	112.5	179.9	173.4	227.5	115.3	84.5	135.9	81.1	123.5	129.0	122.7	145.9	136.6	141.9	118.5	124.2
GOLIM4	382.56666666666666	365.0666666666666	600.3333333333334	653.4333333333333	1172.3333333333333	564.4	622.6333333333333	1199.7333333333333	639.3000000000001	973.6666666666666	724.3333333333334	719.0333333333333	690.4	721.6999999999999	996.8666666666667	633.1	617.8666666666667	1126.6000000000001	329.5	777.0	350.90000000000003	867.7666666666668	394.23333333333335
LOC102723684	0.8	3.5	0.9	8.6	3.2	2.7	0.6	1.0	0.6	0.4	2.3	6.8	11.5	1.6	2.5	19.8	0.3	0.7	1.2	4.5	7.2	7.4	1.4
LOC100289473	20.7	48.9	12.9	18.9	30.6	68.2	17.8	38.6	12.2	6.5	12.7	28.0	10.5	9.6	23.6	41.2	10.8	10.4	17.5	1.9	8.6	35.0	19.0
FBXO24	14.700000000000001	16.9	11.05	20.5	5.9	36.349999999999994	13.25	22.95	16.15	10.65	14.05	25.75	13.2	12.7	11.85	13.9	16.85	10.45	17.7	8.15	11.75	11.5	17.65
MCHR2-AS1	6.4	17.25	18.150000000000002	17.5	25.35	40.7	21.95	30.8	18.849999999999998	7.050000000000001	8.85	35.349999999999994	10.799999999999999	9.65	10.25	26.7	11.65	11.9	27.1	11.25	3.0500000000000003	8.15	16.05
FBXO21	418.93333333333334	383.43333333333334	205.13333333333335	193.60000000000002	176.63333333333335	165.03333333333333	193.0	221.36666666666665	220.86666666666667	224.23333333333335	175.5	193.96666666666667	301.3333333333333	210.60000000000002	217.79999999999998	143.76666666666668	162.7	205.5666666666667	154.20000000000002	201.93333333333337	193.29999999999998	214.4666666666666	177.36666666666667
FBXO22	54.86	41.68000000000001	57.919999999999995	52.17999999999999	34.34	42.059999999999995	49.800000000000004	38.10000000000001	44.32000000000001	49.36	81.03999999999999	53.160000000000004	58.9	62.9	89.1	40.559999999999995	61.96	83.12	64.36	104.58	63.080000000000005	53.7	67.35999999999999
FADS3	58.75	51.75	37.85	42.7	28.05	91.0	53.55	52.300000000000004	35.25	29.95	53.25	50.099999999999994	34.65	43.55	46.85	31.65	41.3	62.45	69.25	68.2	69.15	62.65	93.25
FADS2	12.0	33.45	12.35	4.25	19.900000000000002	38.699999999999996	14.75	16.15	15.15	6.75	5.6	22.700000000000003	4.0	2.05	3.15	13.5	9.75	12.6	20.950000000000003	17.200000000000003	6.1	6.5	20.65
POTEM	19.5	47.2	37.0	89.9	89.2	279.2	72.8	70.5	74.5	20.0	22.9	54.8	10.6	27.0	13.0	136.2	4.9	21.1	125.5	46.5	42.8	38.6	3.6
POFUT2	28.2	41.4	26.275	60.85	32.975	59.275000000000006	19.975	40.775	39.9	26.925	46.05	42.0	32.224999999999994	26.55	14.925	36.675	35.95	28.025	46.675000000000004	57.775	56.775	43.275000000000006	63.65
PTAR1	278.43333333333334	271.1333333333333	302.76666666666665	334.9666666666667	348.6333333333334	241.33333333333334	288.8	282.6	279.43333333333334	209.0333333333334	210.93333333333337	234.86666666666667	353.43333333333334	288.6333333333333	298.8666666666667	214.03333333333333	230.9	256.1666666666667	240.4666666666667	365.43333333333334	329.8	421.9666666666667	628.6999999999999
FNTA	1236.2666666666667	1051.8	842.0666666666667	649.7333333333332	735.8000000000001	337.46666666666664	613.6	546.6333333333333	960.9	1014.7666666666668	643.8333333333333	440.96666666666664	790.5999999999999	770.1	493.03333333333336	520.8666666666667	664.9666666666667	771.4333333333334	432.4666666666667	581.5666666666667	720.5333333333333	467.9666666666667	840.6666666666666
AX746699	1.8	2.2	9.7	4.5	6.3	7.0	3.3	11.4	17.1	3.0	0.8	15.1	0.9	1.0	11.6	12.0	0.7	0.9	22.8	1.3	6.1	20.1	2.9
POFUT1	20.1	41.75	48.800000000000004	69.6	35.0	51.849999999999994	18.85	47.6	15.799999999999999	39.9	20.6	11.899999999999999	39.45	33.1	30.65	18.3	29.15	31.75	51.150000000000006	46.25	26.849999999999998	74.0	66.55
C18orf32 /// RPL17 /// RPL17-C18orf32	572.8	352.8	510.5	632.6	594.1	338.0	526.9	445.1	435.9	717.5	897.5	484.9	868.0	1013.4	751.0	430.9	791.7	1057.1	414.8	599.2	565.0	470.2	756.2
NEK1	106.22	94.44	150.89999999999998	158.34	125.22	75.3	111.1	92.66	133.9	103.3	92.26000000000002	97.72	84.96	108.6	94.6	106.92	58.620000000000005	94.44	94.4	93.02000000000001	87.02000000000001	250.17999999999998	94.76
TNFRSF8	27.9	49.8	18.2	45.4	16.1	42.4	3.9	40.6	29.8	20.4	35.2	55.6	33.6	23.3	27.1	30.7	7.6	9.7	29.6	31.8	31.5	41.7	31.0
NEK2	27.6	20.25	28.4	41.15	39.75	99.65	64.9	66.5	50.35	36.900000000000006	25.7	118.75	44.699999999999996	46.25	27.9	56.65	35.35	25.1	54.25	95.0	30.9	56.800000000000004	19.0
RPL36A /// RPL36A-HNRNPH2	759.5	774.4	888.0	799.1	884.4	583.7	592.7	586.7	797.7	1338.3	2983.5	770.6	1007.0	1172.9	1042.2	630.8	2447.9	1321.4	673.7	1018.4	1027.1	374.2	554.4
NEK3	64.6	48.3	73.95	92.8	104.39999999999999	79.9	55.800000000000004	84.89999999999999	99.0	87.4	76.0	40.25	33.5	41.85	49.849999999999994	101.35000000000001	71.35	59.1	100.05	95.95	169.0	91.65	172.70000000000002
TNFRSF4	6.7	26.599999999999998	4.45	14.95	12.2	13.5	14.0	34.849999999999994	15.7	11.25	14.55	19.0	9.75	16.35	13.149999999999999	9.25	14.3	8.45	18.5	8.55	13.25	20.85	20.7
SPDYE1 /// SPDYE2 /// SPDYE2B /// SPDYE5 /// SPDYE6	72.1	68.0	118.2	170.8	141.9	374.2	197.3	151.0	125.3	56.4	24.4	322.1	59.1	82.1	142.4	300.1	34.7	35.7	32.0	12.9	50.3	114.2	76.7
KCNH1	11.0	2.2	1.1	32.5	6.4	10.9	2.7	4.7	7.9	6.3	13.4	6.4	10.8	6.3	1.4	21.1	0.7	2.7	1.7	8.2	6.9	3.0	20.4
KCNH2	25.0	47.550000000000004	40.449999999999996	25.3	29.049999999999997	142.70000000000002	116.25	146.4	61.9	25.7	40.599999999999994	93.45	43.150000000000006	25.55	39.300000000000004	101.85000000000001	14.0	30.900000000000002	67.4	16.25	26.849999999999998	23.4	39.55
PIAS4	53.2	28.049999999999997	31.1	23.0	29.25	30.099999999999998	31.85	52.5	40.15	41.9	39.15	39.150000000000006	57.6	25.0	35.85	37.65	32.550000000000004	39.349999999999994	69.25	38.7	37.150000000000006	18.05	32.45
PIAS3	79.4	94.7	100.1	141.0	103.1	118.6	170.0	163.1	126.2	100.9	92.9	119.1	106.8	138.0	107.8	158.5	139.4	51.1	114.9	191.8	159.1	113.4	180.9
KCNH3	3.9	6.0	37.2	8.2	20.3	74.2	34.4	4.5	67.9	11.4	23.8	10.0	13.5	10.7	2.1	31.6	17.3	19.7	28.5	2.3	7.6	8.7	6.3
KCNH4	2.3	5.8	5.2	3.7	4.1	20.9	1.7	1.6	23.9	14.4	3.5	13.2	8.3	6.9	5.7	12.3	4.4	5.8	3.6	19.6	7.3	16.1	4.2
DGAT2	199.1	54.15	248.1	40.7	32.85	28.3	80.2	35.150000000000006	87.3	39.95	20.2	47.0	82.25	11.9	14.65	26.0	37.05	10.899999999999999	51.95	9.8	28.1	81.2	18.75
KCNH5	11.966666666666667	6.166666666666667	3.8333333333333335	11.566666666666668	16.733333333333334	24.46666666666667	12.699999999999998	14.1	20.133333333333336	4.5	8.666666666666666	21.666666666666668	4.966666666666666	6.166666666666667	7.133333333333333	12.733333333333334	7.3	2.1666666666666665	29.533333333333335	13.133333333333333	8.799999999999999	6.133333333333333	7.633333333333333
DGAT1	94.8	65.3	46.1	40.5	21.5	14.7	40.0	55.9	52.0	54.8	44.1	78.7	31.6	48.0	54.9	5.2	47.8	34.8	73.2	49.7	31.8	17.6	108.5
KCNH6	9.733333333333333	8.299999999999999	11.5	13.233333333333334	2.5333333333333337	30.733333333333334	8.500000000000002	12.700000000000001	4.866666666666666	6.566666666666667	5.366666666666667	5.533333333333334	9.166666666666666	3.5666666666666664	6.0	9.200000000000001	7.0	3.6333333333333333	9.100000000000001	3.8333333333333335	13.6	4.933333333333334	4.966666666666667
FBXO18	22.900000000000002	30.55	52.25	39.849999999999994	49.3	80.65	66.05	99.35	45.35	52.6	82.10000000000001	74.7	75.55000000000001	57.800000000000004	53.25	55.95	38.150000000000006	55.8	65.4	42.85	34.95	65.0	83.0
KCNH7	6.35	20.35	5.449999999999999	14.95	21.0	32.0	3.6500000000000004	10.25	27.85	6.8500000000000005	12.649999999999999	19.5	7.300000000000001	8.6	17.8	12.8	7.8	14.7	17.95	10.0	8.9	23.25	19.8
KCNH8	7.8	24.9	21.5	8.0	7.7	30.3	21.2	21.2	23.1	3.8	5.2	1.9	0.4	4.1	19.5	12.5	7.4	11.5	4.9	6.6	7.8	26.6	28.1
FBXO16	6.3	25.1	17.1	14.8	4.3	38.4	15.4	2.1	4.6	11.8	83.8	46.8	9.2	28.6	20.1	6.0	22.8	23.2	48.8	21.8	7.9	2.9	57.9
STX8	318.4	540.1	211.6	335.1	346.45	145.35	168.7	145.85000000000002	190.75	263.3	338.0	147.65	178.20000000000002	240.70000000000002	152.0	199.4	251.5	266.2	143.20000000000002	206.7	302.55	184.0	213.05
STX7	216.95	194.675	307.325	373.375	337.25	230.075	238.70000000000002	320.35	426.725	304.825	289.275	518.5	281.975	337.075	420.32500000000005	259.6	301.775	321.4	211.82500000000002	272.0	350.35	382.15	453.45000000000005
FBXO17	10.6	16.7	4.9	15.7	5.1	18.3	53.3	3.2	8.3	48.7	10.4	3.3	16.5	18.6	2.4	16.2	19.8	37.9	34.3	62.8	15.0	18.2	47.9
FBXO15	35.9	44.9	8.9	44.5	30.5	43.1	35.0	36.7	47.4	47.5	28.8	47.6	30.7	33.5	39.3	66.9	39.7	21.5	18.8	43.1	38.4	37.9	17.8
LOC100288152	10.8	3.0	4.7	12.8	24.1	29.5	22.5	10.9	11.4	23.6	6.6	2.4	19.3	12.1	18.6	32.3	6.8	18.2	6.7	26.7	7.9	5.0	26.6
LOC102723697	1.6	2.8	7.4	5.4	0.9	50.1	1.0	41.0	15.2	1.1	1.8	29.4	1.0	2.1	8.3	16.5	5.6	1.8	9.7	7.8	0.8	2.4	11.3
FBXO10	8.325	31.224999999999998	10.7	7.025	18.15	34.150000000000006	11.35	14.174999999999999	20.0	5.575	16.875	25.924999999999997	12.825	2.975	11.149999999999999	26.95	7.174999999999999	2.2	28.075	7.15	10.825	20.85	26.625
FBXO11	442.23333333333335	323.43333333333334	385.7666666666667	433.36666666666673	514.1333333333333	561.5666666666667	491.3333333333333	455.09999999999997	542.6666666666666	377.0	358.59999999999997	453.73333333333335	360.63333333333327	328.7333333333333	520.1666666666666	466.43333333333334	382.90000000000003	338.06666666666666	380.0	388.1333333333334	382.26666666666665	388.09999999999997	224.83333333333334
PIAS2	62.675	96.3	75.02499999999999	59.77499999999999	60.137499999999996	75.02499999999999	78.57500000000002	80.9375	76.175	44.05	37.68750000000001	64.27499999999999	71.9125	43.362500000000004	52.550000000000004	85.35	51.525000000000006	41.56249999999999	86.81249999999999	49.300000000000004	50.662499999999994	48.99999999999999	36.824999999999996
PIAS1	255.0	256.43333333333334	304.3	275.59999999999997	286.3666666666666	269.13333333333327	231.4333333333333	421.9333333333334	297.2	291.99999999999994	267.3666666666667	242.46666666666667	262.1666666666667	257.96666666666664	270.09999999999997	286.76666666666665	250.16666666666666	270.9666666666667	299.09999999999997	265.8333333333333	310.90000000000003	363.8333333333333	251.0333333333333
LOC102723692	11.7	18.7	3.4	2.4	30.3	23.1	1.5	41.1	15.2	8.5	19.7	11.1	7.2	8.8	12.5	37.9	16.0	7.4	37.6	20.3	13.1	22.5	39.5
LENEP	28.2	6.7	3.4	11.8	3.9	25.1	12.8	55.7	38.0	7.3	12.3	29.4	4.8	11.9	10.1	16.6	10.0	8.9	4.7	25.5	2.3	2.3	7.8
NPAS4	1.9500000000000002	4.0	1.35	4.449999999999999	5.55	4.25	3.0999999999999996	6.85	2.1	4.95	1.7	3.5999999999999996	2.25	1.1	10.25	10.600000000000001	2.0	4.25	5.15	8.0	1.5	3.1500000000000004	8.450000000000001
LENG1	27.9	62.5	40.0	31.6	25.1	34.5	7.8	23.2	47.6	19.2	66.3	34.4	26.2	27.9	5.4	46.2	30.4	27.8	44.7	33.8	37.7	47.3	63.6
MINPP1	141.8	101.2	184.6	183.3	161.4	139.2	167.5	120.7	164.1	220.3	371.3	158.3	496.2	288.3	319.3	135.3	357.2	362.0	169.5	460.9	196.1	283.7	280.8
DMTF1	354.4	419.1	449.3	475.1	422.8	277.8	327.7	378.6	276.1	338.7	273.7	435.2	216.9	178.4	259.5	299.8	234.1	216.1	431.3	328.0	433.0	350.0	700.8
GRASPOS	1.5	4.2	2.6	8.6	3.6	8.0	14.2	3.0	3.5	1.7	5.6	3.3	1.0	9.6	6.2	34.0	2.8	8.1	7.5	19.7	14.3	4.2	4.9
PKP2	16.5	68.05	21.95	17.85	19.15	110.15	31.35	31.299999999999997	46.550000000000004	4.85	10.95	47.55	8.1	15.55	31.6	51.5	8.4	2.65	16.75	7.25	2.15	19.3	12.15
PKP1	8.4	3.05	3.5	5.15	15.45	10.5	15.100000000000001	16.95	4.05	1.0	2.1	20.25	4.1	7.25	4.949999999999999	10.55	2.55	1.65	4.7	22.95	16.049999999999997	4.8	4.15
PKP4	100.47999999999999	86.8	131.98	120.17999999999999	121.25999999999999	142.21999999999997	117.63999999999999	125.66	156.62	94.47999999999999	76.61999999999999	88.76	49.7	48.879999999999995	76.24	98.53999999999999	55.339999999999996	55.260000000000005	77.02000000000001	41.96	106.92	137.26	72.84
LOC401463	11.25	6.449999999999999	28.3	32.599999999999994	15.100000000000001	34.5	14.0	18.85	13.45	8.85	16.05	7.949999999999999	15.649999999999999	11.1	50.55	18.2	28.450000000000003	14.9	23.299999999999997	4.85	23.8	20.45	19.25
PKP3	20.75	7.05	7.25	20.95	6.7	6.9	13.4	35.5	39.75	15.100000000000001	25.849999999999998	18.45	4.9	21.4	17.65	10.9	10.7	14.350000000000001	6.7	22.900000000000002	18.55	12.4	30.65
MIR210HG	10.8	17.05	4.75	10.5	15.450000000000001	17.799999999999997	37.2	42.55	12.65	8.2	24.150000000000002	23.45	90.85	31.5	28.15	33.8	41.2	45.099999999999994	60.8	94.3	23.75	9.5	28.7
CR936796	55.800000000000004	67.3	82.39999999999999	111.66666666666667	111.43333333333334	86.53333333333332	58.6	66.9	86.56666666666668	55.199999999999996	16.333333333333332	25.23333333333333	33.0	30.433333333333337	26.900000000000002	49.29999999999999	18.366666666666667	44.06666666666666	19.933333333333334	37.43333333333333	25.86666666666667	93.5	87.2
BLK	2.0500000000000003	14.45	3.9499999999999997	6.9	3.3	13.4	11.35	31.799999999999997	12.049999999999999	10.700000000000001	9.1	8.35	13.45	1.6	12.5	10.0	11.05	2.0	32.2	3.7	8.85	14.6	31.95
DNMBP /// LOC101927371	1.2	22.4	6.4	15.0	1.9	11.0	0.4	5.2	16.5	1.2	1.5	11.6	12.0	6.1	11.3	23.1	0.9	9.9	3.4	15.6	5.5	1.8	9.2
LOC100505716	1.4	3.2	1.6	22.6	4.6	44.6	29.7	30.9	3.2	2.4	8.3	8.3	5.3	23.5	6.2	19.2	5.1	11.0	7.3	7.5	23.6	17.2	3.4
LOC100505715	56.1	100.1	76.7	59.0	42.7	108.9	65.9	49.5	81.4	85.0	69.4	93.9	103.4	49.4	46.5	100.0	41.0	47.4	131.2	139.8	73.3	57.6	79.9
KCNE1	4.550000000000001	12.7	6.1499999999999995	8.25	1.1	15.45	3.65	3.8	13.85	5.7	7.3999999999999995	25.8	18.15	12.5	3.8	5.449999999999999	25.95	13.25	8.1	19.2	19.450000000000003	3.0	6.1
BLM	23.0	32.9	70.8	60.8	53.7	17.2	32.1	61.4	61.4	75.1	165.7	131.4	77.9	59.2	105.6	53.4	84.4	58.2	156.4	108.1	95.8	62.2	152.0
KCNE2	3.5	5.1	5.4	3.8	7.9	8.4	13.1	11.6	17.3	3.0	4.0	18.9	2.4	2.2	24.7	6.2	1.1	3.3	3.7	2.0	3.9	10.2	2.2
PDZRN3-AS1	40.9	68.2	27.2	2.9	5.1	11.7	1.3	2.1	32.8	1.4	3.3	1.1	2.2	11.4	11.7	5.3	8.0	8.9	9.7	2.7	3.9	23.0	11.8
KCNE3	36.766666666666666	19.366666666666667	51.36666666666667	101.19999999999999	95.26666666666667	62.6	58.26666666666666	35.733333333333334	69.33333333333333	140.46666666666667	86.66666666666667	118.43333333333334	155.26666666666668	163.76666666666665	60.43333333333333	54.9	115.73333333333335	81.06666666666666	108.03333333333335	60.93333333333334	96.43333333333332	39.300000000000004	87.7
KCNE4	22.0	22.633333333333336	98.56666666666666	131.93333333333334	100.46666666666665	185.0666666666667	107.26666666666667	142.46666666666667	96.93333333333334	45.93333333333334	78.5	98.33333333333333	101.2	91.63333333333333	71.60000000000001	121.63333333333334	78.73333333333333	93.03333333333332	75.3	49.53333333333334	63.50000000000001	91.23333333333333	43.86666666666667
ZC4H2	14.299999999999999	16.1	17.533333333333335	23.46666666666667	22.099999999999998	21.8	25.46666666666667	39.4	29.900000000000002	20.5	26.900000000000002	7.266666666666666	18.633333333333333	22.76666666666667	11.4	35.9	17.966666666666665	21.03333333333333	12.799999999999999	11.6	11.333333333333334	12.633333333333333	28.833333333333332
LOC100505718	14.3	1.2	1.7	3.9	13.7	5.8	13.0	23.0	7.4	0.9	0.9	8.0	9.4	0.4	12.4	13.1	13.6	10.3	9.1	3.9	8.2	14.5	14.0
LOC283665	10.5	6.0	10.5	14.5	2.3	5.7	2.8	4.5	15.9	8.8	8.0	6.7	11.3	6.2	16.4	14.2	12.9	9.6	2.7	8.2	3.0	5.9	1.5
IREB2	119.12500000000001	144.95	155.29999999999998	141.0	115.55000000000001	64.25	114.775	102.075	135.85	142.425	118.64999999999999	109.87500000000001	140.2	87.175	114.04999999999998	102.175	155.475	108.225	108.75	87.075	112.1	130.225	142.225
GSTT2	26.1	20.7	3.1	3.2	7.2	11.8	17.6	10.9	18.6	19.2	38.4	4.1	7.4	7.2	3.4	88.5	29.5	1.8	2.5	16.7	16.7	4.6	12.2
LOC100289495	3.2	28.3	8.2	42.5	15.5	12.9	9.2	10.9	20.9	16.9	6.8	32.8	13.2	38.3	14.2	3.7	13.4	10.5	4.5	5.5	18.3	7.1	5.5
FBXO45	183.33333333333334	261.43333333333334	135.29999999999998	137.9333333333333	126.96666666666665	106.23333333333333	74.66666666666667	129.66666666666666	148.9	73.60000000000001	133.16666666666666	105.56666666666668	189.13333333333335	121.93333333333334	138.0666666666667	103.83333333333333	145.4	107.96666666666665	153.43333333333334	205.39999999999998	131.76666666666665	146.06666666666666	120.86666666666667
GSTT1	124.7	143.85	82.8	92.05000000000001	67.3	19.1	14.25	17.15	31.150000000000002	49.900000000000006	36.0	21.349999999999998	40.05	69.75	30.599999999999998	3.1999999999999997	32.15	57.95	72.25	58.65	46.65	47.15	117.94999999999999
C6orf25	3.5	19.7	12.9	6.4	12.0	33.1	20.4	3.4	5.7	10.3	4.2	1.8	0.9	1.5	1.3	4.5	1.8	4.0	2.4	11.5	4.8	14.4	0.8
FBXO46	48.0	43.7	47.4	46.3	78.0	154.6	138.6	181.4	106.0	109.3	99.7	522.4	124.2	92.9	209.4	170.0	88.6	72.6	64.2	33.6	47.1	76.0	22.1
FBXO43	2.2	1.9	16.8	12.9	2.3	43.9	3.9	15.7	29.7	13.5	1.2	45.0	3.0	0.8	6.2	20.6	11.8	1.4	48.9	26.2	10.0	16.5	17.6
FBXO44	40.3	59.599999999999994	35.6	47.9	42.85	63.4	46.45	36.75	36.65	23.85	32.4	67.7	40.900000000000006	27.6	33.65	60.25	28.599999999999998	23.85	48.449999999999996	41.35	40.25	59.55	34.7
NPAS1	5.9	34.9	12.399999999999999	51.0	10.1	38.75	7.85	10.7	17.849999999999998	1.9	6.35	32.6	4.9	9.600000000000001	30.6	17.65	4.05	1.65	20.200000000000003	2.75	19.45	16.7	10.3
NPAS2	20.96	13.76	21.339999999999996	28.4	15.680000000000001	23.259999999999998	18.32	47.980000000000004	35.46	13.220000000000002	16.419999999999998	30.5	42.720000000000006	14.14	12.34	33.0	40.04	18.880000000000003	10.919999999999998	41.86	15.720000000000002	16.380000000000003	17.14
CCDC144A	6.8	5.2	5.9	39.400000000000006	20.85	49.8	27.5	11.05	7.5	1.8	6.6	5.4	5.8500000000000005	5.0	6.6000000000000005	24.7	1.1	6.8	7.8	7.5	5.9	23.0	5.2
NPAS3	12.055555555555555	15.511111111111111	21.188888888888886	31.133333333333333	30.12222222222222	42.05555555555556	35.800000000000004	40.03333333333333	27.61111111111111	17.23333333333333	11.777777777777777	25.433333333333334	24.811111111111117	12.822222222222223	17.15555555555555	29.34444444444444	8.5	9.544444444444444	21.366666666666664	15.944444444444445	15.5	31.211111111111116	16.600000000000005
FBXO42	87.89999999999999	99.725	75.3	109.375	92.69999999999999	119.575	90.225	71.2	91.675	88.25	86.0	81.7	91.1	59.05	65.32499999999999	120.95	103.92500000000001	83.94999999999999	128.2	84.85	98.4	111.675	104.75
FBXO40	1125.6	2290.65	133.1	6.0	3.55	47.45	22.05	8.649999999999999	13.05	1.4500000000000002	3.0	6.25	11.799999999999999	3.3	17.45	23.650000000000002	2.1500000000000004	1.1	9.950000000000001	1.6	3.05	3.5500000000000003	7.3999999999999995
LOC100134937	48.7	112.9	12.7	23.0	4.9	10.3	5.0	14.5	13.1	27.8	18.8	47.3	23.7	17.6	6.4	38.4	21.0	22.7	38.0	18.8	34.7	23.8	17.9
MBIP	123.5	99.0	175.6	155.5	193.9	140.2	112.1	106.3	118.8	139.2	176.8	75.0	80.7	116.7	96.4	89.3	107.8	112.3	114.4	106.6	161.9	178.1	143.7
BMF	13.9	40.2	35.4	37.3	24.1	16.3	31.0	20.9	6.9	34.6	57.7	82.0	45.2	28.0	51.3	25.8	47.1	17.1	57.8	32.5	46.8	40.8	76.2
CHMP3 /// RNF103 /// RNF103-CHMP3	284.5	262.1	231.0	159.6	129.0	161.0	144.7	136.2	135.2	180.0	216.0	242.3	189.3	187.9	206.3	112.7	196.4	283.2	163.0	225.9	254.5	169.4	200.8
LOC100505711	48.2	7.4	35.6	17.8	23.2	168.8	86.2	111.2	33.1	6.5	54.2	36.1	7.7	23.4	8.8	14.3	48.1	6.8	48.3	25.4	44.1	65.4	39.3
LOC100505710	31.2	63.6	13.5	50.5	56.8	149.7	70.4	65.2	36.5	33.7	42.8	100.4	42.5	45.0	44.4	64.7	46.3	39.2	60.3	28.2	28.0	31.4	38.2
KIR2DL5A	9.6	17.3	8.5	23.7	6.1	37.6	30.5	22.8	33.1	3.0	2.9	11.1	5.3	6.8	9.5	9.5	14.4	5.4	19.0	3.7	11.0	11.4	10.3
NEK8	52.05	67.6	54.55	58.6	56.55	172.3	98.0	136.55	51.5	62.900000000000006	42.55	80.2	51.05	27.65	64.5	98.69999999999999	33.65	34.2	163.64999999999998	56.65	41.3	83.65	55.3
NEK9	312.6666666666667	370.1666666666667	428.96666666666664	277.03333333333336	256.1333333333334	122.73333333333335	211.20000000000002	153.06666666666666	235.93333333333337	222.23333333333335	216.73333333333335	128.2	197.9333333333333	196.63333333333335	128.4333333333333	145.93333333333334	204.4	334.93333333333334	203.86666666666667	181.79999999999998	304.56666666666666	734.7666666666668	522.1666666666666
KCNF1	26.2	47.0	35.4	86.1	14.9	33.8	6.2	11.1	20.1	7.7	29.8	26.7	17.5	4.0	5.2	7.7	30.7	15.9	46.0	17.9	32.8	33.0	47.1
SDF2L1	31.2	8.2	48.8	19.3	47.7	40.3	45.6	104.9	45.3	71.5	492.6	148.0	53.8	175.1	106.4	110.2	165.9	101.2	394.0	151.9	110.2	50.9	163.8
HTR1E	32.6	19.4	28.1	36.9	51.9	106.7	27.6	21.2	76.2	17.9	5.1	57.7	19.2	16.2	28.5	48.0	14.1	4.0	12.6	14.5	5.1	23.4	10.5
RASL10A	4.6	27.1	25.5	3.5	36.0	16.0	43.0	41.6	1.9	92.9	18.1	64.0	13.4	34.3	5.7	66.7	23.9	48.2	17.5	23.0	3.1	26.7	33.3
NEK4	129.45	115.7	120.1	95.4	94.05	108.19999999999999	116.89999999999999	56.85	152.14999999999998	132.8	180.45	86.9	138.9	115.15	162.5	81.0	109.5	144.4	88.7	74.5	84.05	81.3	131.35
RASL10B	19.849999999999998	35.9	19.55	12.55	10.600000000000001	25.15	10.9	9.65	29.05	2.9000000000000004	18.9	35.25	13.5	9.85	10.45	39.75	11.55	3.0	23.5	14.35	11.5	18.2	15.95
HTR1F	3.3	11.4	24.9	15.5	22.3	42.0	19.1	17.0	38.7	5.9	18.5	2.1	6.9	0.8	2.4	33.9	11.3	13.4	23.3	6.2	10.8	4.6	3.8
NEK5	27.349999999999998	23.650000000000002	34.7	50.849999999999994	48.95	118.65	83.35000000000001	65.7	83.05	17.85	16.5	33.0	16.3	26.150000000000002	21.55	101.85000000000001	15.049999999999999	18.15	78.55	30.299999999999997	33.95	111.64999999999999	13.5
TNFRSF9	11.799999999999999	13.733333333333334	13.799999999999997	19.3	14.933333333333332	36.1	11.033333333333333	15.833333333333334	20.366666666666664	6.466666666666666	12.433333333333332	25.566666666666666	12.233333333333333	11.966666666666667	12.366666666666667	18.5	5.8	14.1	17.866666666666664	8.966666666666667	11.433333333333332	19.466666666666665	13.666666666666666
NEK6	33.825	24.8	59.324999999999996	36.65	39.375	48.425000000000004	37.875	33.175	35.45	65.19999999999999	63.575	75.925	88.74999999999999	61.800000000000004	65.1	75.725	70.975	62.575	68.77499999999999	60.825	64.4	66.85	83.125
FBXO38	266.40000000000003	223.26666666666665	223.5	229.1	202.26666666666665	172.39999999999998	166.3	177.0666666666667	226.13333333333335	190.13333333333333	248.23333333333335	238.86666666666667	229.96666666666667	211.6	235.73333333333335	155.9	192.63333333333333	249.39999999999998	187.4666666666667	198.56666666666663	227.0666666666667	197.06666666666663	295.3666666666667
STYX	116.575	108.65	83.10000000000001	60.675000000000004	79.47500000000001	110.9	92.725	149.87499999999997	105.075	70.4	112.775	168.85	123.225	101.8	187.29999999999998	97.725	146.225	103.85	63.275	124.95	62.05	67.625	47.675
FBXO39	21.1	8.4	2.4	8.2	4.1	1.5	7.9	3.2	14.0	1.5	7.5	18.8	0.9	3.5	19.3	4.0	2.0	1.6	13.4	13.2	2.5	16.2	7.0
NEK7	2359.3	2138.9	2173.2	1647.0	1688.2	1209.2	1255.9	939.9	2385.7	1556.2	1413.0	972.8	1616.2	1378.0	1280.9	781.9	1160.2	1306.0	846.9	2380.2	1166.1	1605.8	1312.5
DCTN1 /// SLC4A5	31.7	33.9	27.0	30.4	13.1	36.3	24.5	14.5	26.7	63.4	86.4	12.3	37.6	45.5	27.9	29.5	42.9	58.2	33.6	22.6	33.2	35.2	46.7
HTR1D	3.7	15.1	2.3	13.1	1.2	25.5	1.2	4.7	1.2	0.5	5.3	5.6	1.1	0.7	24.1	1.6	1.3	2.2	1.2	3.8	1.0	4.4	11.4
ACTG1P4 /// AMY1A /// AMY1B /// AMY1C /// AMY2A /// AMY2B	414.0	458.2	184.1	277.1	241.0	105.4	163.6	109.6	245.0	168.2	33.5	82.2	67.7	27.5	45.0	137.8	65.2	42.1	159.8	75.8	201.4	453.1	238.5
FBXO36	1.9	3.3000000000000003	14.4	16.65	9.0	34.6	20.7	17.55	4.1	2.7	8.95	11.7	6.2	8.6	5.75	3.5	10.6	15.3	4.1000000000000005	2.2	7.75	4.65	13.75
HTR1A	15.8	22.0	13.0	25.5	17.4	38.2	15.9	7.5	11.7	6.7	7.5	18.6	5.6	12.5	20.5	26.6	2.1	13.1	30.4	3.1	2.7	4.8	2.2
LOC283674	10.0	2.05	2.0999999999999996	5.75	2.95	17.9	7.0	6.949999999999999	2.65	8.3	2.4	5.75	3.95	3.2	0.8500000000000001	8.3	3.4000000000000004	2.45	6.85	1.95	2.0	3.5500000000000003	2.9499999999999997
LOC100288175	2.5	45.1	12.4	27.4	6.2	24.9	12.7	32.0	3.6	2.9	3.2	9.0	2.9	3.8	39.8	7.1	6.1	2.3	39.6	13.8	24.3	16.5	10.9
HTR1B	19.5	10.9	19.8	10.1	8.3	21.7	24.3	12.3	20.1	8.8	13.0	11.8	12.7	9.6	26.1	27.0	13.2	17.8	20.5	1.0	16.6	14.2	15.8
CSNK1G2-AS1	24.3	15.6	2.7	15.9	3.5	67.7	9.1	25.7	20.2	16.1	14.2	14.1	13.4	23.5	25.7	6.1	16.2	13.5	5.4	16.4	22.8	5.8	7.9
FBXO34	501.9	449.1	249.2	280.8	201.8	297.0	199.1	287.9	228.6	217.0	206.2	95.2	166.6	185.5	209.6	169.1	175.4	182.1	263.0	327.9	346.0	166.5	217.5
RGMB-AS1	14.4	29.7	35.1	26.9	9.8	57.9	29.1	34.3	13.8	6.3	15.2	32.4	3.9	6.9	19.4	20.7	2.6	8.7	36.6	3.2	25.9	14.9	12.8
IGH /// IGHA1 /// IGHG1 /// IGHG2 /// IGHG3 /// IGHM /// LOC102725526	1.7	21.7	7.9	1.5	0.8	19.0	1.9	14.3	10.9	6.1	4.0	8.3	3.0	12.7	9.4	13.3	5.3	0.4	21.9	5.0	12.2	22.0	15.5
BMX	28.4	39.4	57.4	49.2	23.5	15.9	49.2	59.4	56.8	16.9	47.9	14.5	11.3	4.7	2.4	43.3	8.1	25.6	46.0	5.5	26.3	73.2	42.2
C6orf15	34.0	46.6	5.0	36.8	9.1	10.3	48.3	12.8	12.3	3.1	3.5	10.7	5.7	2.5	18.1	2.7	19.1	1.6	8.1	5.8	27.6	7.0	6.0
FBXO32	959.3857142857142	880.7714285714285	337.6571428571429	55.114285714285714	63.44285714285714	63.51428571428571	107.2	62.75714285714285	87.71428571428571	90.08571428571429	42.0	53.60000000000001	45.971428571428575	47.97142857142857	45.971428571428575	83.64285714285714	35.714285714285715	60.65714285714285	43.92857142857143	29.28571428571429	36.44285714285714	86.78571428571429	41.57142857142857
FBXO33	145.0	108.0	176.2	242.6	209.45	199.2	182.55	284.5	252.1	149.15	194.65	208.60000000000002	240.9	202.45	231.45	209.2	210.75	217.75	249.35	178.75	245.0	176.15	235.75
FBXO30	303.55	273.20000000000005	392.95000000000005	277.90000000000003	262.05	145.25	154.1	164.45000000000002	230.70000000000002	208.4	216.95	113.39999999999999	338.85	251.9	117.5	128.04999999999998	226.75	220.70000000000002	109.7	218.25	204.4	264.1	325.75
SMR3A /// SMR3B	2.3	4.6	1.0	7.0	2.9	12.6	10.4	4.2	2.2	1.6	2.2	5.8	3.2	2.4	4.6	16.3	1.9	0.9	6.4	3.0	3.6	5.0	5.2
FAM90A1	3.6	3.4	2.8	2.4	2.0	6.3	3.6	2.9	2.2	2.0	6.1	8.2	2.2	12.0	3.3	11.3	2.8	1.1	3.6	2.2	3.8	5.8	4.9
FBXO31	159.20000000000002	140.9	60.95	113.0	89.1	47.6	49.05	22.3	66.85	84.3	52.65	60.2	49.2	63.15	29.85	87.05	60.199999999999996	51.8	90.55	63.4	60.45	66.25	70.9
DRAP1	50.8	60.3	39.7	68.4	38.5	27.2	58.6	26.5	30.9	48.2	63.0	34.3	59.7	76.0	36.3	28.8	83.9	38.6	77.2	166.4	81.8	39.5	77.1
AF086125 /// RP11-61A14.1	4.8	18.7	13.2	4.0	26.3	5.1	0.6	0.5	4.6	0.6	3.1	2.5	1.5	1.8	2.6	14.5	3.2	1.3	13.0	15.8	13.2	8.2	14.4
GLULP4 /// GLULP4	7.8	21.9	9.0	24.2	1.2	12.3	12.4	14.4	2.7	1.5	1.7	4.8	6.8	14.9	26.8	26.9	10.9	3.1	28.0	12.1	22.4	16.1	14.6
ND3 /// SH3KBP1	11603.5	12304.9	8020.7	9187.4	11513.0	14822.8	12275.6	11495.7	12753.3	5907.9	6352.1	14111.5	6875.1	5526.2	11991.3	13644.2	5341.9	6574.9	14938.7	10671.1	8176.9	9952.1	6408.2
C6orf10	12.5	2.2	1.1	1.7	2.2	26.9	7.6	7.5	3.2	1.9	1.5	0.6	0.7	5.5	0.7	2.2	2.6	3.8	3.5	2.9	8.8	3.7	1.6
LOC220077	20.7	15.3	8.45	19.25	6.5	14.7	10.3	9.2	7.9	11.05	6.9	10.05	5.050000000000001	4.8999999999999995	13.950000000000001	7.15	8.8	17.05	5.95	5.95	4.65	5.6	4.25
CELP	1.8	2.9	1.6	2.6	1.6	7.0	1.8	5.4	1.8	0.7	1.3	2.7	1.2	1.0	3.1	3.9	1.6	0.7	3.6	1.3	1.6	5.9	17.8
MNAT1	135.8	225.1	77.5	73.0	39.3	46.8	77.5	82.8	53.9	47.6	61.5	46.3	40.8	63.7	32.8	73.0	63.5	71.4	57.1	110.5	53.8	54.4	78.8
PIWIL2	16.099999999999998	18.900000000000002	17.96666666666667	16.1	25.099999999999998	55.06666666666666	12.899999999999999	31.633333333333336	14.133333333333333	10.2	4.133333333333334	16.033333333333335	11.266666666666667	19.466666666666665	21.3	30.100000000000005	4.7	15.5	19.7	15.133333333333333	16.866666666666664	29.900000000000002	5.633333333333333
KCNK5	35.3	13.3	56.6	63.3	60.2	86.5	94.3	69.5	37.9	47.0	47.4	81.0	21.1	20.8	45.7	80.8	23.0	17.2	23.8	15.8	39.8	43.7	57.7
BCAR3	100.7	137.1	100.9	73.9	28.9	71.9	77.9	101.3	107.1	69.6	77.0	99.5	38.3	41.8	75.7	49.9	78.0	56.6	38.3	183.9	64.8	92.2	64.2
PIWIL1	14.3	42.5	20.5	34.3	25.1	76.8	45.3	27.1	20.0	2.9	0.8	33.6	6.7	11.1	5.2	56.4	8.4	7.6	21.3	13.4	7.3	41.2	1.7
KCNK6	17.4	16.9	23.5	25.9	29.4	36.7	23.6	38.1	1.1	26.4	67.5	54.3	27.7	25.4	41.1	39.3	45.8	46.8	137.2	73.3	46.4	43.6	31.3
KCNK7	3.5	3.6333333333333333	2.3666666666666667	6.533333333333334	10.233333333333333	4.133333333333333	3.133333333333333	13.5	4.133333333333334	4.466666666666667	3.9666666666666663	3.2000000000000006	1.9666666666666668	1.0333333333333332	1.4333333333333333	9.966666666666667	1.7333333333333332	1.4666666666666668	3.0	1.6666666666666667	9.6	8.166666666666666	5.166666666666667
ALAS2	9.2	22.55	8.6	21.900000000000002	15.649999999999999	67.3	37.5	34.699999999999996	13.4	2.65	6.7	20.1	165.29999999999998	16.3	21.0	24.75	3.8	2.4000000000000004	14.700000000000001	10.65	1.75	8.7	5.35
PIWIL4	29.5	40.2	46.9	109.1	107.9	82.0	61.6	74.8	75.8	83.6	30.0	52.8	235.1	81.7	50.2	31.3	48.7	93.3	41.0	145.4	79.5	39.6	178.3
BCAR4	1.4	2.5	1.1	9.5	2.3	12.5	1.5	23.8	21.2	1.0	11.3	16.8	0.9	3.7	14.2	16.6	7.9	10.6	12.6	15.9	8.8	4.8	16.7
ALAS1	676.7	546.4	163.5	122.2	88.2	120.5	148.3	145.9	107.5	228.4	224.3	164.1	158.4	142.6	160.4	107.0	244.7	166.8	203.2	205.4	237.8	245.7	568.9
LOC284933	4.9	73.5	31.7	62.5	12.8	28.9	15.4	28.2	33.1	3.6	15.1	24.6	45.7	21.5	5.3	29.6	6.4	3.6	59.1	28.4	25.5	47.4	66.9
ONECUT2	7.140000000000001	15.24	11.639999999999999	18.82	8.679999999999998	29.840000000000003	18.3	21.740000000000002	21.859999999999996	3.9	2.8	12.86	5.639999999999999	11.679999999999998	6.24	9.8	3.8600000000000003	8.5	29.639999999999997	11.54	13.6	20.28	3.1399999999999997
KCNK9	5.8	12.7	15.75	15.45	2.8	28.45	9.1	18.85	10.3	2.3	6.7	5.949999999999999	2.8	6.800000000000001	10.399999999999999	16.6	5.35	3.2	3.45	3.75	8.15	13.299999999999999	10.85
ONECUT3	11.9	12.6	25.0	11.2	21.1	57.0	11.1	50.2	33.9	17.4	4.7	29.5	36.8	4.9	23.7	30.8	19.8	25.9	28.1	5.1	35.0	32.3	43.4
LRRC37BP1	11.8	1.9	11.1	24.9	27.1	82.3	34.6	4.9	29.5	7.2	6.5	14.0	7.8	19.6	8.7	41.5	14.2	9.8	11.6	5.3	4.0	9.8	3.9
ONECUT1	3.1	12.0	15.0	17.7	1.6	3.4	3.5	30.3	24.3	1.1	1.2	41.6	1.8	10.0	10.3	5.6	1.2	1.6	18.4	3.3	9.9	4.5	2.2
LOC284930	23.2	3.7	8.7	35.3	6.2	31.2	29.0	23.4	3.0	14.0	2.1	27.4	3.1	2.8	19.4	14.1	2.9	10.0	6.1	18.0	9.2	3.3	2.7
HTR2B	15.7	13.3	210.3	185.5	164.1	37.8	94.7	15.2	31.6	165.3	125.1	105.3	21.9	143.6	134.4	30.5	9.6	71.0	33.7	24.0	71.5	119.7	242.6
PPWD1	65.5	47.25	105.4	79.45	73.05	38.1	63.849999999999994	78.2	96.8	63.800000000000004	74.69999999999999	53.5	63.5	60.95	61.55	56.75	58.199999999999996	55.2	80.2	58.150000000000006	77.25	87.0	71.5
HTR2C	1.4000000000000001	8.75	9.0	19.5	8.5	2.9000000000000004	7.2	9.15	2.75	1.4	2.15	13.2	3.75	0.8	1.5	16.0	1.05	1.85	5.1499999999999995	3.25	1.7999999999999998	6.8500000000000005	5.15
NENF	54.883333333333326	74.18333333333334	33.73333333333333	57.21666666666667	65.53333333333333	73.16666666666667	66.0	80.18333333333334	75.53333333333335	69.16666666666667	57.616666666666674	84.85	59.300000000000004	78.18333333333334	62.699999999999996	65.38333333333333	53.9	70.36666666666667	43.68333333333334	53.68333333333334	52.333333333333336	23.233333333333334	32.86666666666667
HTR2A	19.0	32.93333333333334	89.26666666666667	104.43333333333332	86.09999999999998	102.83333333333333	112.36666666666667	125.43333333333334	195.26666666666665	119.36666666666666	49.03333333333333	78.0	60.73333333333333	165.6	122.66666666666667	205.86666666666667	83.03333333333333	122.66666666666667	64.96666666666667	107.83333333333333	106.43333333333334	207.79999999999998	36.199999999999996
TNFSF13B	103.55	81.80000000000001	1061.7	476.5	341.2	331.55	296.7	573.85	615.95	853.0	625.5999999999999	2543.8999999999996	693.7	449.55	1904.85	423.29999999999995	859.65	341.70000000000005	995.6500000000001	556.5999999999999	1807.1	284.15	1927.9
LOC102724975	7.5	4.1	8.2	6.4	2.4	24.5	4.1	3.2	1.6	0.6	1.2	5.3	1.8	1.9	2.4	4.2	3.0	0.5	4.8	3.2	2.5	32.9	5.4
BOC	80.03333333333333	98.83333333333333	112.7	168.23333333333332	129.26666666666668	140.9	109.73333333333333	204.5666666666667	214.23333333333335	153.9	81.5	70.46666666666667	103.73333333333333	100.06666666666666	44.4	101.8	68.63333333333334	78.39999999999999	66.10000000000001	89.40000000000002	107.7	114.89999999999999	83.6
CKAP2 /// IGLC1 /// IGLV3-1 /// IGLV3-1 /// IGLV@	4.1	5.2	2.1	5.5	19.1	57.7	2.4	4.2	20.5	30.3	1730.8	314.4	10.6	1.2	108.4	3.2	192.6	6.1	194.2	1.4	14.1	2.4	277.2
LOC102723645	10.4	2.8	7.6	24.1	30.8	32.8	15.2	24.4	41.9	17.4	3.2	14.1	7.7	8.7	3.4	4.4	14.9	9.8	3.1	20.0	3.4	3.8	13.5
SPDL1	80.2	61.3	61.6	42.9	48.9	62.8	39.3	42.0	51.0	73.8	68.0	22.6	106.0	48.8	36.7	25.7	68.8	56.6	70.7	188.6	70.5	90.5	64.5
NEO1	87.93333333333334	140.63333333333335	95.43333333333334	154.86666666666667	108.5	112.7	113.0	80.60000000000001	137.46666666666667	49.36666666666667	53.0	113.36666666666667	44.46666666666667	58.76666666666667	90.36666666666667	115.13333333333333	42.93333333333334	46.9	63.96666666666666	45.0	72.03333333333333	113.76666666666665	61.833333333333336
DQ581328	10.4	9.0	17.9	23.3	5.3	5.6	6.2	5.5	20.4	5.5	1.8	3.2	1.7	0.9	2.2	5.4	1.0	0.9	10.2	2.6	3.7	19.1	3.7
RP3-497J21.1	12.2	8.1	12.5	4.6	4.2	5.0	3.8	15.8	9.5	3.6	2.9	3.9	7.0	1.9	8.6	27.9	3.2	2.1	21.1	16.3	9.9	16.7	4.1
BCAS2	964.1	1582.5	1047.2	1028.2	1004.1	573.5	684.7	803.2	830.3	855.4	1072.6	535.5	1087.9	977.3	699.0	602.6	987.2	898.2	641.7	909.7	700.7	1074.0	588.9
AX746755 /// RP11-774O3.3	127.0	162.9	129.9	119.2	185.9	235.6	219.2	147.9	230.5	163.9	61.1	101.8	133.7	166.9	112.8	131.2	75.3	159.4	73.1	103.2	81.9	202.5	187.0
BCAS1	22.4	31.0	15.9	42.5	25.5	72.0	41.9	37.2	27.2	10.5	32.8	28.6	15.0	8.5	17.6	29.1	24.0	6.9	17.0	10.6	18.4	27.2	71.6
MBL2	1.5	27.2	19.5	34.7	38.9	44.7	1.3	16.9	18.6	2.8	0.4	3.7	0.9	0.7	15.1	19.5	11.9	1.4	9.1	7.6	1.8	13.3	4.8
BOK	82.8	67.8	87.9	97.9	71.5	62.5	95.4	2.7	36.2	34.9	35.5	8.3	9.3	45.9	26.6	12.1	30.0	54.2	39.2	28.6	70.2	64.3	52.3
LOC100505727	20.15	12.55	8.6	24.3	19.3	26.9	10.05	7.949999999999999	21.15	7.65	9.9	20.25	10.149999999999999	17.95	29.0	17.0	7.3	5.1499999999999995	23.3	9.2	19.9	8.4	15.9
BCAS4	19.5	12.66	22.32	35.9	31.68	37.239999999999995	30.48	18.080000000000002	16.36	17.48	17.46	17.1	20.979999999999997	22.119999999999997	26.48	29.22	21.1	20.32	34.38	18.0	20.0	19.6	31.139999999999997
SLC36A1	59.550000000000004	56.9	114.75	127.39999999999999	204.54999999999998	164.3	98.64999999999999	128.95000000000002	80.30000000000001	188.05	81.75	176.35000000000002	114.05	232.10000000000002	187.7	170.0	216.85	167.25	243.6	218.15	319.0	145.05	132.65
BCAS3	65.0	81.2	55.9	11.3	36.5	8.6	84.5	62.3	65.9	109.8	127.2	39.1	56.3	48.0	41.3	36.5	89.7	67.5	10.9	35.0	60.6	46.7	71.4
PIANP	7.0	40.95	2.75	31.55	9.65	11.549999999999999	4.5	27.25	11.0	4.1	3.5500000000000003	5.6	34.95	9.3	11.299999999999999	16.35	6.1	6.949999999999999	11.4	5.050000000000001	6.6	9.950000000000001	9.25
VPS13C	362.975	314.45000000000005	429.3	482.6500000000001	516.575	401.12499999999994	487.95000000000005	517.725	582.0	554.925	343.15	646.425	235.29999999999998	277.325	589.65	504.875	369.15000000000003	464.65000000000003	594.8000000000001	317.125	412.54999999999995	611.75	545.875
VPS13D	131.72	156.07999999999998	121.64000000000001	178.62	119.58	100.14	109.16	102.42	123.82000000000002	92.25999999999999	45.98	103.47999999999999	103.6	65.52000000000001	99.16	121.47999999999999	69.06	70.14	95.32000000000001	61.4	101.17999999999998	128.82	101.37999999999998
DHPS	97.76666666666665	97.39999999999999	49.5	33.333333333333336	18.0	31.13333333333333	22.599999999999998	26.733333333333334	30.133333333333336	35.666666666666664	63.53333333333333	29.299999999999997	58.93333333333334	67.10000000000001	23.333333333333332	28.73333333333333	38.833333333333336	35.199999999999996	74.73333333333333	56.06666666666666	63.699999999999996	31.666666666666668	126.23333333333335
HTR3C	3.0	4.6	2.8	3.5	3.1	2.8	4.3	4.2	2.1	0.8	3.0	4.5	1.8	0.9	3.6	2.9	1.1	1.8	2.1	2.8	2.5	4.8	5.8
VPS13A	240.53333333333333	213.33333333333334	131.36666666666665	170.3	199.65	146.48333333333335	149.26666666666668	141.54999999999998	145.0	187.46666666666667	101.88333333333333	104.03333333333335	89.80000000000001	117.11666666666666	118.60000000000001	163.06666666666666	91.18333333333332	147.76666666666665	76.5	92.66666666666667	140.29999999999998	209.21666666666667	163.86666666666665
VPS13B	103.55000000000001	112.775	215.2	238.275	192.57500000000002	204.25	232.64999999999998	259.25	258.325	231.875	164.00000000000003	223.275	151.19999999999996	167.2	269.12500000000006	283.975	179.925	241.75	181.625	195.10000000000002	216.35000000000002	472.175	173.7
HTR3A	3.6500000000000004	12.55	11.65	2.9000000000000004	25.35	39.900000000000006	13.9	20.2	16.1	11.25	7.6	22.099999999999998	18.7	1.3	5.2	24.0	10.8	12.850000000000001	15.95	8.35	16.5	19.599999999999998	14.6
HTR3B	0.8	5.7	2.5	11.7	10.5	25.6	1.7	10.2	3.0	5.2	2.1	6.0	1.5	1.0	9.1	34.0	9.6	1.2	6.3	0.8	18.6	6.5	2.9
RABGGTB	487.0	709.3	396.4	297.6	235.2	90.2	137.3	91.7	115.5	196.9	174.5	88.8	260.4	211.8	90.7	143.8	241.7	197.9	196.5	352.0	255.9	427.2	481.5
RABGGTA	49.9	49.3	29.6	6.1	52.8	15.9	59.6	59.0	6.4	34.7	72.3	64.1	52.6	60.1	28.2	54.4	54.8	52.9	68.4	54.4	40.8	32.7	58.9
NEMF	709.425	416.15000000000003	444.99999999999994	422.1	415.625	290.8	417.32499999999993	376.875	501.375	362.9	368.45000000000005	536.55	514.625	353.475	599.9250000000001	366.575	389.75000000000006	445.075	307.575	337.3	305.50000000000006	508.04999999999995	351.12499999999994
C1D	581.3	460.6	387.0	442.7	589.2	343.3	359.7	350.6	512.9	433.4	535.6	543.5	429.6	406.1	753.7	321.6	471.1	514.2	125.9	287.2	255.1	213.2	292.0
LOC257396	13.9	8.4	10.1	17.2	20.1	7.4	8.4	13.7	25.5	28.2	26.0	30.8	14.6	17.0	36.4	15.4	10.9	13.2	3.2	10.3	25.7	33.7	29.8
BCAT1	199.725	110.725	1239.5500000000002	2859.875	3504.0249999999996	3469.05	3578.275	3568.0	2427.25	2240.1000000000004	1198.4500000000003	2077.85	3822.75	3552.025	4036.2	3256.0249999999996	2216.45	4035.75	1528.8	2995.425	1785.625	1730.375	852.9
BCAT2	50.5	77.35000000000001	41.949999999999996	48.900000000000006	41.8	23.85	33.9	45.300000000000004	50.35	32.75	46.7	30.05	44.599999999999994	29.5	40.55	29.349999999999998	32.05	34.9	68.6	44.599999999999994	56.449999999999996	22.75	65.7
IGH /// IGHA1 /// IGHA2 /// IGHD /// IGHG1 /// IGHG3 /// IGHG4 /// IGHM /// IGHV3-23 /// IGHV4-31	9.8	7.2	5.1	4.9	13.9	36.0	2.9	9.2	1.9	41.8	954.0	133.6	9.1	2.4	72.2	32.4	54.9	17.7	122.5	1.8	17.4	6.4	151.6
LOC653160	25.2	9.5	21.6	6.6	30.9	53.4	29.1	5.2	8.0	2.3	7.7	4.8	6.4	24.5	4.7	4.8	11.2	2.3	3.8	3.1	2.9	31.9	3.1
C1S	738.85	574.15	2126.35	1823.05	1754.45	1316.45	2163.5	2302.65	2394.75	2869.05	2330.35	1377.8500000000001	1590.05	1878.45	1880.3	1885.65	2512.0	1898.85	1882.6999999999998	1114.95	2904.85	3532.6	3046.8
C1R	278.2	161.5	534.9	347.3	451.9	469.0	569.1	616.9	469.9	1881.7	1933.3	315.3	1004.0	1242.5	626.3	628.9	1571.8	1396.3	1088.0	598.2	1417.4	414.9	1799.3
LRTM2	10.8	3.1	2.5	5.8	5.9	7.1	2.8	28.4	10.7	3.9	20.7	9.6	8.2	2.3	2.1	20.3	4.8	3.8	3.3	4.0	17.6	17.9	8.6
LRTM1	22.6	19.8	23.8	37.65	28.799999999999997	67.65	56.849999999999994	46.65	29.35	2.7	13.45	27.7	15.45	15.7	14.15	33.35	9.1	7.7	22.5	10.25	11.1	3.0999999999999996	13.0
LENG9	1.5	6.2	22.5	30.5	14.3	7.9	4.7	4.4	5.1	9.6	14.1	34.3	12.9	8.7	19.9	7.3	9.6	13.6	4.6	19.0	18.8	5.9	12.3
LOC284950	3.9	7.7	14.1	0.9	7.6	15.5	14.4	1.9	5.5	0.5	3.7	3.3	0.9	0.7	2.4	2.2	0.4	4.0	1.3	1.1	0.2	2.4	0.6
LOC102723661	26.6	45.7	18.1	35.6	41.7	101.9	31.7	72.1	24.1	23.0	24.7	96.8	19.3	21.7	48.4	39.3	20.8	21.4	68.0	23.7	32.7	10.6	23.8
LENG8	23.3	3.9	4.3	2.8	24.9	18.3	30.9	5.2	66.2	24.9	14.2	31.7	22.8	25.6	34.8	33.8	21.8	18.8	20.8	25.4	24.0	15.4	4.6
U2AF1	244.97500000000002	175.125	348.525	336.40000000000003	286.2	236.775	274.05	258.7	366.225	264.0	269.47499999999997	179.27499999999998	374.05	203.1	250.72500000000002	308.1	198.7	285.90000000000003	266.5	233.95000000000002	247.15	566.65	386.925
IL2RG	4.7	27.9	31.7	36.5	15.1	42.4	8.5	57.3	41.7	22.5	77.4	73.1	30.7	16.9	32.4	39.0	70.5	15.5	70.7	17.3	102.1	38.0	72.1
RP13-20L14.1	1.4	1.4	1.0	3.7	2.1	5.2	1.5	1.7	2.2	0.9	1.0	2.6	1.7	1.1	1.7	1.9	1.4	2.1	1.3	2.8	1.0	2.0	1.2
RP1-286D6.5	9.8	16.3	7.2	16.8	10.3	25.8	11.1	15.0	14.0	10.7	21.1	26.0	1.5	3.3	10.4	24.0	6.2	4.7	14.8	11.0	8.3	15.4	16.0
BC034423 /// RP11-966I7.2	8.9	20.8	2.0	1.6	1.7	4.9	0.6	1.4	1.4	7.3	5.9	1.2	0.7	6.4	14.7	1.8	3.5	0.6	1.5	7.2	0.9	2.9	3.8
AKAP2 /// PALM2-AKAP2	596.0333333333333	598.5	1225.3666666666666	706.2333333333332	639.4	810.0333333333333	1359.5	1065.8999999999999	1424.3999999999999	818.0	1521.8333333333333	1235.6666666666667	811.4000000000001	879.6	1010.4666666666667	719.6666666666666	1220.3666666666666	881.5666666666666	831.8666666666668	717.5333333333333	620.2666666666667	1814.5999999999997	612.1666666666666
DRAM1	78.6	30.6	139.3	185.7	222.2	249.8	131.1	225.2	136.9	235.0	288.8	230.0	173.3	310.9	218.9	146.4	493.7	212.6	196.7	145.6	346.0	185.2	327.5
AWAT1	3.5	12.0	4.7	6.8	8.5	7.9	2.9	2.8	4.2	1.6	2.7	5.6	3.2	0.7	2.7	2.9	2.9	2.6	3.5	2.7	2.7	5.8	34.3
U2AF2	38.12499999999999	37.525000000000006	40.075	41.6	44.2	86.35	52.175000000000004	81.22500000000001	57.074999999999996	56.825	111.3	94.475	136.45	52.27499999999999	60.77499999999999	56.95	104.2	62.775	43.575	27.825	58.275000000000006	66.175	79.55
LOC100288123	15.7	24.9	2.0	15.1	6.4	29.6	4.6	15.1	1.1	0.7	2.8	38.5	1.3	2.1	1.2	7.9	4.9	10.3	2.9	1.6	3.5	5.2	19.0
DRAM2	230.60000000000002	141.45	279.0	233.5	249.05	183.05	217.45	175.5	164.05	356.3	386.15	310.4	190.39999999999998	314.8	277.6	196.29999999999998	330.75	227.85	481.04999999999995	376.8	421.20000000000005	281.29999999999995	585.7
KCNJ1	2.55	2.95	4.05	10.7	1.1	16.15	2.3	9.5	2.05	4.4	4.25	9.05	2.15	2.75	1.05	5.9	8.0	0.75	8.35	6.65	1.25	7.8500000000000005	7.35
SLC36A4	40.5	40.2	71.15	101.2	76.5	102.19999999999999	76.69999999999999	181.7	63.45	57.300000000000004	103.19999999999999	124.3	112.69999999999999	81.45	172.4	92.3	131.85	69.75	71.1	87.0	78.1	55.5	82.35
KCNJ2	372.5	614.9	288.9	45.5	68.2	150.4	157.4	204.9	78.1	173.6	171.2	397.4	672.1	156.7	283.5	184.7	239.3	170.3	73.8	47.0	128.2	85.9	213.1
KCNJ3	7.733333333333333	16.133333333333333	4.833333333333333	12.033333333333333	1.4000000000000001	36.46666666666667	18.8	10.033333333333333	34.800000000000004	5.7	5.466666666666666	10.233333333333333	6.866666666666667	9.1	12.166666666666666	29.066666666666666	6.166666666666667	7.8999999999999995	21.866666666666664	5.6000000000000005	10.766666666666666	9.633333333333333	6.2
KCNJ4	4.8	2.8	5.949999999999999	3.75	6.6000000000000005	8.9	1.65	2.9	7.35	1.75	1.75	2.35	2.5999999999999996	4.9	4.1000000000000005	4.6	0.9500000000000001	2.95	9.1	6.1	1.25	9.8	2.95
KCNJ5	20.05	35.166666666666664	50.800000000000004	53.00000000000001	39.63333333333333	40.233333333333334	54.11666666666667	44.53333333333333	42.1	104.93333333333334	64.0	171.05000000000004	23.349999999999998	41.800000000000004	56.35	58.85	48.31666666666667	40.95	37.6	31.483333333333334	49.166666666666664	60.28333333333334	53.5
KCNJ6	5.6	12.95	12.0	22.05	10.7	72.85	24.75	22.35	13.45	11.3	58.0	48.6	11.600000000000001	86.1	46.1	40.25	21.35	150.65	17.049999999999997	28.75	18.65	33.2	50.2
COL26A1	5.25	7.95	4.1	6.95	9.0	18.4	19.8	23.15	12.0	3.1	10.35	12.7	4.85	5.8	4.4	6.050000000000001	3.3	1.65	6.95	2.65	5.05	6.45	7.5
AK091729	18.2	12.9	2.8	6.4	33.6	33.9	20.5	42.3	30.4	19.3	23.1	46.3	6.7	6.8	22.4	45.1	14.6	9.9	31.3	20.2	30.8	25.1	32.7
KCNJ8	195.2	239.35	245.70000000000002	162.8	154.35	145.95	118.1	114.25	164.75	111.65	352.3	186.45	1.9	112.1	77.75	97.35	339.45	152.05	134.6	14.2	421.25	153.65	150.95
GPKOW	172.5	273.9	163.1	143.1	138.2	125.9	120.9	107.2	103.6	110.0	143.2	101.9	162.4	156.4	67.4	81.0	158.1	110.3	226.9	187.4	184.2	201.5	266.2
KCNJ9	1.9000000000000001	2.9000000000000004	9.100000000000001	2.35	2.75	5.9	17.2	3.45	11.85	10.4	2.05	3.5	7.2	7.95	2.1	4.1	6.199999999999999	7.2	7.8	2.75	6.9	5.65	3.9000000000000004
FAM156A /// FAM156B	195.5	228.6	273.9	408.6	353.1	186.0	311.8	204.6	280.9	417.5	257.2	224.4	247.4	174.7	179.0	469.2	298.2	344.6	479.2	335.5	354.8	782.4	1052.2
HTR5A	2.4	11.8	4.6	3.0	1.7	5.7	2.2	11.5	3.0	3.7	3.0	3.4	3.2	1.1	17.4	4.2	1.8	2.4	4.3	11.7	2.9	4.5	6.0
FLJ35934	10.0	6.050000000000001	9.25	16.25	24.75	36.050000000000004	31.6	30.8	20.95	13.55	11.149999999999999	16.65	13.85	1.4	16.85	53.8	9.65	9.05	21.0	20.400000000000002	14.7	53.85	11.5
GSTZ1	104.1	82.3	46.1	9.9	23.4	28.3	14.6	52.1	3.9	20.4	34.7	44.6	23.7	40.6	47.2	20.3	55.5	38.3	21.0	58.8	39.0	11.2	51.7
BRE	270.3333333333333	259.5	241.86666666666667	202.9	199.63333333333333	235.63333333333335	295.0333333333333	281.5	200.9	273.09999999999997	242.76666666666665	240.33333333333334	152.83333333333334	287.46666666666664	188.4	266.7666666666667	315.46666666666664	218.9	209.46666666666667	131.76666666666668	238.9	189.33333333333334	286.8
TCR- alpha V 33.1 /// TRAV40 /// TRAV40	5.8	57.0	16.8	28.3	33.5	38.8	34.2	36.9	13.6	7.7	7.9	42.2	22.3	14.1	15.2	36.2	15.4	8.7	20.1	21.1	32.2	22.3	15.0
LOC644172 /// MAPK8IP1	8.6	9.5	7.2	5.9	43.4	20.6	57.7	8.1	13.4	4.1	8.1	21.3	7.0	4.5	52.0	9.1	2.5	20.3	11.9	9.2	4.5	7.1	5.6
IL2RA	9.3	4.65	16.25	25.0	18.15	23.65	45.5	27.2	12.3	10.850000000000001	38.1	29.049999999999997	26.65	16.75	57.1	27.45	36.2	13.85	40.85	2.45	14.45	9.65	27.5
IL2RB	24.9	9.1	48.3	47.2	60.6	130.3	56.9	80.1	89.2	70.1	107.6	174.0	83.2	20.8	66.0	32.3	94.1	50.1	176.7	18.6	108.4	106.4	55.5
LOC401442	2.0	15.4	1.3	18.5	17.0	11.6	2.3	27.7	2.3	1.5	1.3	4.5	11.0	10.6	9.3	41.9	11.1	11.2	26.0	15.1	15.5	23.5	3.8
KCNK1	11.750000000000002	15.575	29.299999999999997	88.025	64.375	49.5	69.875	92.0	67.57499999999999	54.75	58.39999999999999	72.97500000000001	225.625	116.525	88.00000000000001	60.9	46.85	172.225	30.55	148.07500000000002	42.55	65.75	14.675
KCNK2	14.3	20.3	3.1	3.8	1.9	11.2	2.8	3.4	2.3	16.7	29.8	3.3	15.4	4.0	19.9	13.9	10.3	32.3	4.4	22.1	35.6	12.4	16.0
BCAR1	33.9	54.3	33.9	24.95	11.0	60.6	41.800000000000004	42.95	33.75	25.25	27.8	29.65	27.9	32.95	11.35	41.1	29.2	33.0	30.55	33.65	30.6	16.75	26.25
KCNK3	17.933333333333334	20.566666666666666	18.766666666666666	32.5	20.566666666666666	52.03333333333333	47.53333333333334	30.53333333333333	28.733333333333334	22.03333333333333	18.7	35.766666666666666	18.033333333333335	11.5	9.433333333333334	47.76666666666666	38.1	13.766666666666667	40.36666666666667	15.133333333333333	17.666666666666668	34.6	18.733333333333334
CDRT15	5.9	35.0	31.5	85.9	32.8	34.4	29.1	31.6	2.7	14.3	40.4	30.2	20.5	9.2	7.4	31.5	16.8	10.0	71.1	18.1	19.9	43.1	40.3
KCNK4	1.4	6.2	1.1	4.4	3.6	12.0	3.4	5.3	1.7	1.4	2.6	3.8	1.0	0.9	3.0	7.5	3.0	2.5	2.3	14.0	1.1	3.5	2.8
SLC23A3	25.2	29.95	24.75	32.75	24.150000000000002	81.05	19.65	34.75	27.0	12.3	20.25	40.599999999999994	27.2	13.95	25.25	39.4	15.799999999999999	19.05	21.200000000000003	21.299999999999997	14.35	24.25	62.4
SLC23A2	19.6	17.575	19.625	34.675	11.45	60.55	61.75	38.375	36.85	48.85	30.525	40.64999999999999	28.7	49.05	24.400000000000002	46.825	53.675000000000004	34.7	65.875	50.12500000000001	34.05	39.8	34.875
LOC100505658	1.0	2.1	5.1	2.2	15.7	2.9	2.4	18.3	8.4	0.7	2.6	2.7	0.7	5.1	1.2	1.7	2.9	0.6	1.0	1.6	1.9	1.4	2.5
CERK	206.5	145.1	152.3	131.2	204.5	260.6	299.4	254.8	194.2	206.7	436.9	292.7	435.4	176.5	193.8	155.7	260.5	192.2	208.2	239.4	144.4	131.6	190.7
SLC23A1	15.3	2.6	11.5	3.8	16.6	44.1	15.3	20.1	45.0	7.2	4.5	28.4	13.1	11.5	4.5	17.1	14.7	6.5	1.1	16.2	2.6	4.1	18.0
LGALSL	785.55	1057.7	321.7	248.6	257.35	393.0	343.6	453.95	217.7	201.6	186.8	99.45	196.60000000000002	278.5	130.20000000000002	277.34999999999997	130.79999999999998	218.8	101.6	121.39999999999999	242.5	243.35000000000002	128.85
CCP110	135.5	110.8	117.95	151.55	124.7	206.55	136.75	139.64999999999998	177.25	101.2	67.35000000000001	156.0	84.7	92.39999999999999	126.2	150.95	74.85	83.7	131.25	106.95	86.35	153.3	88.15
PEX26	35.733333333333334	29.333333333333332	39.36666666666667	35.06666666666667	48.53333333333333	56.199999999999996	33.300000000000004	65.89999999999999	53.800000000000004	38.766666666666666	42.266666666666666	57.300000000000004	28.933333333333334	31.0	49.06666666666666	69.26666666666667	41.13333333333333	26.8	65.8	43.23333333333333	47.73333333333333	24.666666666666668	44.70000000000001
LGALS4	11.2	2.9	4.7	1.8	6.5	5.1	2.5	2.1	25.3	2.3	2.5	5.4	3.5	9.6	28.0	22.9	1.0	2.5	10.3	15.2	2.2	17.0	7.6
LGALS3	1039.1000000000001	961.4499999999999	1800.5	2318.75	2564.2999999999997	1497.8500000000001	1755.65	2253.75	1696.7	2482.55	1385.8	1809.1499999999999	2489.75	2703.35	1494.45	2061.9500000000003	2517.3	2431.7	1730.25	2489.9	2745.4	2804.0	2674.2
LGALS2	3.6	9.4	9.0	48.5	8.2	36.9	1.7	18.2	2.9	16.9	47.2	27.4	6.3	1.2	4.7	4.2	102.1	2.7	123.7	5.2	79.0	19.3	187.8
LGALS1	4017.7	1146.1	1337.8	1243.3	1118.5	753.5	2060.8	2123.9	1269.4	2117.3	2388.8	1033.7	1928.0	3039.7	876.3	2485.0	3265.2	2304.3	1510.3	6165.6	1669.9	373.5	839.3
HMGN2P46	13.0	5.8	4.6	14.4	20.2	19.0	11.1	8.7	15.4	13.2	20.7	97.3	7.6	35.8	89.4	24.7	72.1	99.4	24.2	2.8	47.5	30.0	21.8
IL36A	34.3	9.7	12.5	50.2	36.9	44.8	1.3	34.2	19.3	3.3	5.7	32.2	23.8	7.9	9.9	20.7	20.0	7.0	53.4	7.7	28.3	6.8	20.3
IL36B	5.6	3.75	1.15	1.6	2.2	19.95	2.1	2.35	2.5	0.9500000000000001	2.35	1.9500000000000002	5.800000000000001	3.25	1.2999999999999998	1.3	3.55	0.8500000000000001	1.65	6.2	2.35	8.75	3.15
FOXD3-AS1	31.2	9.6	6.0	9.7	2.7	69.1	21.2	19.5	15.6	0.8	3.5	23.6	17.7	15.3	19.2	43.3	3.9	2.7	34.3	19.4	14.3	4.7	3.9
BSG	47.6	14.9	50.4	76.1	69.3	96.7	70.8	74.1	64.6	229.9	220.2	80.0	189.3	186.2	134.7	101.3	116.5	233.6	83.2	162.8	115.8	88.4	305.1
TUNAR	6.6	4.2	12.6	24.6	9.5	10.6	6.1	6.1	11.0	9.6	1.4	10.7	3.6	7.9	4.1	2.5	8.4	2.2	15.6	1.0	3.2	13.4	6.1
LGALS9	40.6	27.8	45.9	40.4	53.1	99.8	69.9	40.3	11.2	46.9	56.3	125.4	44.2	55.3	71.6	107.0	39.2	37.9	93.0	27.6	53.3	36.2	84.7
ATXN7L1	10.399999999999999	12.9	16.475	20.475	22.549999999999997	38.10000000000001	17.0	33.825	37.275	18.750000000000004	17.525000000000002	20.95	20.475	13.625	17.15	16.4	22.050000000000004	24.250000000000004	20.175	8.175	20.4	24.225	9.15
ATXN7L2	11.0	14.9	1.0	21.2	12.8	17.3	8.8	2.0	14.8	10.2	8.9	43.9	7.9	13.6	16.9	5.8	0.4	7.8	18.1	13.4	15.6	37.6	14.2
LGALS8	75.63333333333334	90.11666666666667	167.70000000000002	160.26666666666665	146.35	126.44999999999997	162.56666666666666	128.11666666666667	148.71666666666667	167.29999999999998	115.08333333333333	171.79999999999998	167.48333333333332	175.54999999999998	158.73333333333335	127.31666666666666	189.66666666666666	184.11666666666667	180.9	186.1833333333333	224.48333333333332	198.26666666666668	170.66666666666666
BSN	9.8	12.0	6.7	25.9	24.2	14.5	12.1	27.9	5.2	20.2	20.6	26.7	11.4	3.5	19.4	7.5	5.7	14.7	7.1	4.7	6.1	7.8	25.6
INHBA-AS1	5.65	2.45	10.25	9.7	2.15	15.700000000000001	4.6	9.45	7.4	5.45	3.0999999999999996	3.5	3.65	1.75	10.7	13.5	4.35	5.4	5.6	11.2	10.1	3.9499999999999997	6.7
LOC102724938	1.1	3.2	9.6	11.0	1.0	48.7	2.4	11.3	2.4	0.4	2.0	4.3	0.7	6.8	10.2	2.0	0.9	7.6	0.8	4.9	0.7	4.7	0.8
ATXN7L3	30.6	12.9	20.6	87.7	100.1	79.1	57.3	90.9	50.3	60.9	58.8	88.6	48.0	33.9	86.4	42.7	93.1	4.6	54.1	73.2	66.1	19.3	40.8
CER1	33.6	54.2	29.8	21.3	23.6	72.5	26.0	41.5	28.4	26.2	28.3	56.9	29.0	13.1	2.1	37.8	19.7	21.7	55.2	24.7	26.0	43.2	30.8
RP11-506E9.3	0.7	2.1	1.9	2.2	4.1	8.7	24.1	4.7	8.3	0.9	0.4	9.6	8.4	2.2	1.5	16.9	1.3	5.4	16.4	2.5	8.3	4.8	1.9
LIMCH1	1433.275	1306.8249999999998	617.1999999999999	416.775	426.775	464.025	378.525	579.75	434.725	290.375	107.05	193.125	34.3	374.125	327.85	211.5	62.8	186.2	78.825	19.75	239.175	382.575	193.425
TTTY9A /// TTTY9B	22.7	24.9	17.3	5.5	31.5	56.5	32.7	36.0	42.0	17.9	0.4	36.1	8.7	6.4	22.5	16.9	10.1	4.3	14.8	15.1	3.8	22.2	21.1
GOLPH3L	239.6	164.5	163.3	150.1	155.3	189.8	185.0	252.7	309.5	321.6	696.0	385.8	156.0	382.0	554.1	207.7	200.8	346.7	217.9	260.8	206.3	134.3	204.8
BTC	37.900000000000006	5.8	117.2	424.05	486.5	203.65	169.6	177.55	205.45	376.0	15.85	21.95	10.5	249.55	92.2	218.35	5.8	263.15	17.450000000000003	8.35	62.7	383.55	83.4
ZNF542P	70.9	122.9	79.45	89.05	122.8	125.9	122.89999999999999	58.65	109.75	109.05	122.25	88.25	87.15	110.8	103.95	96.14999999999999	92.15	100.2	68.3	59.949999999999996	125.3	109.14999999999999	84.69999999999999
BTD	36.074999999999996	32.95	48.85	45.55	40.425	33.400000000000006	42.1	42.724999999999994	50.25	49.525	53.825	37.1	37.85	53.75	41.925	46.975	44.125	38.85	51.775	38.625	48.699999999999996	71.0	77.525
CFDP1	179.7	269.4	240.8	349.25	192.9	179.45	277.3	133.6	223.95	175.5	196.54999999999998	148.4	291.34999999999997	211.14999999999998	124.7	196.8	211.65	196.55	281.6	333.25	254.75	229.7	175.4
CRISPLD1	173.4	132.0	1803.5	2356.6	2221.6	1622.9	996.5	1383.9	2090.7	2760.9	503.1	313.0	44.6	910.9	649.1	919.2	90.4	598.7	278.6	56.5	672.1	2643.8	905.7
SOAT1	81.56666666666666	71.2	247.80000000000004	310.0	277.5333333333333	227.0333333333333	280.3333333333333	196.33333333333334	176.46666666666667	441.8666666666666	318.96666666666664	438.0333333333333	238.16666666666666	432.93333333333334	501.53333333333336	256.93333333333334	426.06666666666666	327.6666666666667	349.93333333333334	164.0	296.3666666666667	237.69999999999996	276.6666666666667
CRISPLD2	147.39999999999998	127.7	229.95	172.45	165.29999999999998	186.9	166.45	448.7	158.45000000000002	201.20000000000002	555.0	316.9	610.0	301.4	389.7	250.3	1002.15	501.15	307.45	132.95000000000002	545.5	189.55	123.60000000000001
SOAT2	4.2	28.7	12.1	4.2	2.4	18.5	10.1	3.5	9.5	3.3	14.1	5.8	1.8	4.1	6.7	15.6	11.1	2.6	5.3	3.3	7.5	26.7	19.9
SUB1	1114.9666666666665	738.3000000000001	936.7333333333332	649.9166666666666	873.9833333333332	906.3166666666666	974.6666666666666	924.4	830.4499999999998	785.0166666666668	2024.8499999999997	2837.6666666666665	806.4833333333335	963.0499999999998	2050.2666666666664	746.3333333333331	1066.2166666666667	828.0166666666665	1052.0833333333333	863.4333333333334	642.3	531.4666666666667	781.5166666666665
NINJ2	157.6	121.2	66.6	76.2	123.2	165.4	83.8	213.6	95.6	152.7	126.6	85.7	153.5	155.3	115.4	80.4	109.3	179.3	62.2	127.6	91.8	112.6	160.0
KCNQ1	18.8	26.9	26.4	46.95	39.8	56.05	35.5	31.75	9.55	57.35	42.55	35.55	27.55	30.8	42.55	60.95	38.0	26.65	69.15	28.6	42.8	16.7	32.6
NINJ1	76.1	82.4	69.9	167.8	113.4	49.1	116.9	167.1	83.1	196.2	143.4	120.6	111.0	145.9	96.3	102.3	285.2	171.6	325.6	115.3	197.8	28.5	137.2
KCNQ2	3.0666666666666664	19.466666666666665	5.3	14.566666666666668	4.933333333333334	21.099999999999998	3.1666666666666665	7.066666666666667	8.866666666666667	2.533333333333333	7.8	7.266666666666666	3.9666666666666663	2.6999999999999997	1.633333333333333	11.0	4.7	3.733333333333333	19.133333333333336	3.6666666666666665	7.133333333333333	3.5	12.466666666666667
BTK	15.4	5.9	78.4	75.1	80.5	84.6	63.7	91.4	23.7	97.0	171.6	148.7	72.7	124.9	150.7	118.6	66.5	74.0	148.7	104.1	134.3	61.1	179.6
KCNQ3	20.133333333333336	30.599999999999998	32.63333333333333	60.9	57.9	47.23333333333333	51.26666666666667	47.300000000000004	40.2	50.53333333333333	16.833333333333332	30.099999999999998	23.13333333333333	33.166666666666664	34.03333333333333	46.300000000000004	26.5	20.233333333333334	23.433333333333334	47.6	26.53333333333333	90.46666666666668	20.333333333333332
KCNQ4	18.35	47.35	16.35	14.0	7.3500000000000005	23.7	11.0	10.850000000000001	20.450000000000003	8.35	3.2	8.4	5.1000000000000005	10.05	7.15	25.549999999999997	6.65	10.649999999999999	5.8999999999999995	3.95	4.7	23.0	8.2
KCNQ5	103.45	281.55	166.25	9.200000000000001	7.699999999999999	5.300000000000001	17.85	5.550000000000001	6.199999999999999	16.5	4.2	11.75	146.65	54.75	6.15	19.55	2.55	119.2	10.95	100.5	19.65	36.849999999999994	17.4
CES3	67.85	37.550000000000004	41.300000000000004	54.7	47.1	91.10000000000001	68.85	76.85000000000001	48.550000000000004	38.8	26.85	63.050000000000004	35.849999999999994	22.7	46.349999999999994	83.35000000000001	31.2	27.05	39.45	33.75	41.15	26.05	34.0
CES2	143.46666666666667	110.89999999999999	129.7	127.83333333333333	101.06666666666666	113.43333333333334	122.10000000000001	131.76666666666665	129.76666666666668	136.23333333333332	76.73333333333333	112.83333333333333	95.10000000000001	119.16666666666667	130.26666666666665	99.63333333333333	137.0	131.13333333333333	104.90000000000002	107.76666666666665	151.20000000000002	103.66666666666667	94.86666666666667
CETP	1.1	3.5	10.9	5.2	16.5	4.2	1.7	5.5	2.7	0.7	0.7	3.7	3.3	0.8	11.3	2.8	0.8	1.0	1.8	2.2	4.5	7.9	3.0
GRB7	14.5	2.6	1.7	26.9	14.8	19.9	32.0	9.5	10.1	8.9	6.7	2.5	9.5	4.0	9.6	17.9	3.8	11.0	48.7	10.4	21.2	4.5	5.4
DHX8	35.9	32.06666666666667	35.06666666666667	50.73333333333333	38.23333333333333	46.06666666666666	43.0	53.5	40.199999999999996	54.699999999999996	30.899999999999995	42.76666666666667	49.699999999999996	59.56666666666666	39.0	46.0	49.26666666666667	62.76666666666666	48.800000000000004	43.86666666666667	66.76666666666667	57.0	46.86666666666667
RRAD	235.5666666666667	109.03333333333335	138.73333333333335	21.2	15.0	7.766666666666667	1.8	7.966666666666666	31.46666666666667	12.366666666666665	3.6333333333333333	10.833333333333334	53.9	7.1000000000000005	2.066666666666667	15.266666666666666	24.033333333333335	21.066666666666666	13.766666666666666	69.43333333333334	18.8	10.033333333333333	15.166666666666666
DHX9	62.9	110.96666666666665	88.23333333333333	161.76666666666668	96.43333333333334	91.96666666666668	58.4	66.33333333333333	82.13333333333333	84.83333333333334	65.2	165.93333333333334	115.36666666666667	60.099999999999994	69.49999999999999	94.46666666666668	88.23333333333333	98.80000000000001	138.73333333333332	146.23333333333332	145.73333333333332	255.63333333333335	271.6333333333333
ZBTB1	182.70000000000002	241.0	220.5	195.55	179.15	103.55	170.8	152.1	193.5	194.15	190.20000000000002	143.7	167.70000000000002	133.15	140.85	124.75	151.0	173.3	240.35	287.3	324.2	415.0	552.35
LOC102723620	58.6	46.4	19.1	8.4	25.7	37.2	14.7	16.6	36.3	17.2	14.8	39.3	9.0	14.7	8.9	46.9	26.1	12.4	69.5	18.5	34.4	18.7	26.6
ZBTB5	202.6	121.2	220.5	282.4	182.2	161.8	161.8	160.0	251.1	226.8	274.6	68.8	274.5	169.0	88.2	104.6	220.8	214.8	218.9	162.7	325.9	273.4	423.6
ZBTB4	610.1	560.45	506.15000000000003	653.1999999999999	760.35	654.4499999999999	887.15	826.7	941.75	654.45	474.95	818.55	820.4	714.1	814.9	705.25	546.75	572.4499999999999	413.59999999999997	702.55	555.95	567.5	503.85
ZBTB3	47.2	41.8	47.3	44.849999999999994	47.95	62.650000000000006	64.4	65.4	58.2	59.75	46.7	119.89999999999999	36.45	54.3	122.3	62.8	52.05	45.55	48.05	46.150000000000006	39.900000000000006	21.4	7.25
ZBTB2	174.0	152.5	174.4	135.2	141.6	127.5	121.5	97.5	81.0	128.8	149.9	263.4	79.4	105.2	142.2	74.4	115.8	78.8	145.5	149.1	158.9	153.7	166.8
NEU2	3.6	12.1	6.1	6.4	4.2	40.0	2.1	3.6	3.5	2.0	5.0	6.6	2.9	2.3	3.0	2.7	7.3	2.8	6.4	4.1	2.8	18.1	17.5
PKHD1	9.633333333333335	10.566666666666668	15.966666666666667	15.933333333333332	12.333333333333334	28.96666666666667	17.233333333333334	14.133333333333333	15.866666666666667	6.066666666666667	8.366666666666667	7.933333333333334	5.133333333333333	10.799999999999999	8.666666666666666	15.966666666666669	6.866666666666667	8.766666666666666	12.633333333333333	6.966666666666666	7.5	9.066666666666668	7.133333333333334
NKAIN2	15.3	32.65	20.3	12.9	7.300000000000001	33.05	17.5	4.45	28.3	13.7	9.649999999999999	3.05	3.9499999999999997	13.2	4.2	12.7	4.55	1.7000000000000002	4.45	5.85	20.5	24.3	7.8
NEU3	35.224999999999994	45.625	20.725	32.425	25.925	26.875	15.7	11.174999999999999	25.275000000000002	30.974999999999998	29.85	43.025	24.400000000000002	14.275	16.5	21.95	24.975	12.15	32.2	27.950000000000003	25.474999999999998	34.975	56.449999999999996
NKAIN1	44.9	9.9	3.4	5.5	14.7	39.3	5.5	3.6	5.5	6.1	2.7	7.5	9.5	2.5	11.3	45.9	9.8	3.3	23.2	17.2	3.0	5.0	1.2
NKAIN4	2.8499999999999996	10.25	3.8500000000000005	3.0	21.325000000000003	20.175	5.0249999999999995	7.1000000000000005	10.575	2.55	6.699999999999999	11.950000000000001	10.55	4.4750000000000005	4.475	9.225	2.8	2.4499999999999997	6.725	4.4	17.25	8.649999999999999	9.625
MC2R	8.833333333333334	20.23333333333333	8.666666666666666	13.766666666666666	12.866666666666665	39.199999999999996	11.466666666666667	10.233333333333333	19.233333333333334	8.566666666666666	8.9	12.466666666666667	15.966666666666669	4.933333333333334	23.666666666666668	16.333333333333332	4.8999999999999995	10.066666666666668	26.96666666666667	9.5	22.599999999999998	28.866666666666664	19.900000000000002
NEU4	39.2	39.3	24.9	50.9	44.4	15.5	46.2	70.3	2.6	16.3	34.1	48.1	14.3	16.7	26.0	89.1	13.5	1.9	33.3	24.5	33.8	28.6	11.6
NKAIN3	32.8	40.3	36.0	77.1	18.6	46.9	10.6	9.0	88.7	8.0	13.3	8.5	11.1	13.9	23.9	33.4	11.4	14.2	26.5	27.8	7.4	24.9	20.4
RACGAP1	99.7	60.4	180.1	137.7	134.6	172.6	130.5	81.3	181.6	244.2	193.1	253.7	330.1	254.8	156.6	186.5	303.5	213.9	442.8	698.9	235.4	81.1	124.0
RRAS	181.3	80.4	92.8	133.1	112.4	118.7	230.8	156.6	110.9	232.7	145.2	130.5	140.1	334.9	196.4	145.2	214.7	307.5	44.9	82.9	141.3	58.6	366.2
LOC100287610 /// ZNF717	8.1	33.9	6.9	16.6	6.2	5.5	2.5	3.8	2.0	5.5	4.8	40.4	0.5	0.6	3.8	10.7	4.9	2.1	15.5	3.3	8.0	5.1	15.6
NEU1	44.5	33.0	36.5	39.9	42.0	9.6	16.2	36.6	45.7	113.2	178.3	103.1	82.2	91.7	59.3	91.9	96.2	77.4	127.0	109.4	100.3	17.3	178.7
KCNN1	16.5	29.4	50.6	8.6	47.0	94.7	8.0	10.2	23.8	37.5	13.5	60.4	29.0	15.6	24.0	6.1	39.6	8.0	44.0	32.6	21.3	19.4	30.8
FAM192A	167.5	202.15	145.875	138.04999999999998	131.3	136.95	158.27499999999998	144.775	154.0	177.825	234.425	169.65	206.60000000000002	159.15	180.225	175.725	183.525	140.925	201.27499999999998	184.775	248.72500000000002	160.10000000000002	322.725
KCNN2	112.4	197.4	31.7	30.1	13.8	126.0	64.3	34.4	55.6	16.3	15.2	51.5	2.7	11.6	5.6	10.4	7.4	15.4	3.6	3.2	19.4	8.0	15.2
KCNN3	26.8	22.7	22.5	21.075	17.425	23.3	10.875	19.075	12.575	15.625	128.9	48.15	12.7	9.625	14.9	8.3	21.85	11.875	42.77499999999999	39.775	13.100000000000001	29.650000000000002	34.949999999999996
OR7E47P	204.7	114.6	21.4	39.2	7.6	14.6	30.6	13.6	38.5	12.5	8.7	9.5	46.7	18.1	27.9	36.2	21.8	6.6	79.3	16.9	28.3	17.0	21.9
KCNN4	12.0	4.8	5.9	11.9	7.0	11.3	3.6	50.9	5.3	30.9	13.9	20.6	47.0	46.2	23.3	6.2	62.0	72.2	67.2	312.2	58.6	42.5	57.1
NTNG1	6.4	2.95	35.95	21.15	40.25	42.25	30.65	20.05	14.15	58.2	14.3	20.75	15.5	26.85	11.200000000000001	24.85	11.15	11.0	19.85	16.05	20.8	17.4	24.1
SLC10A4	7.2	16.6	10.2	1.1	5.0	6.4	0.7	9.0	2.5	1.6	3.5	11.6	4.3	0.9	6.2	1.2	0.5	6.5	6.6	0.3	1.6	1.1	4.3
LOC284926	50.2	50.4	32.5	25.4	45.4	47.1	43.0	28.1	22.6	26.4	32.2	24.6	43.4	32.1	14.6	62.2	48.2	27.6	17.4	27.0	27.1	53.2	26.2
BBS2	345.6	589.9	476.4	668.2	535.6	240.9	268.4	285.1	237.7	357.2	206.9	252.4	186.0	330.6	208.6	264.8	195.8	201.5	224.0	301.9	467.1	546.2	502.3
BBS1	49.23333333333334	72.26666666666667	75.16666666666667	92.3	91.16666666666667	119.2	109.10000000000001	111.23333333333333	95.33333333333333	76.3	71.06666666666666	78.8	94.73333333333333	80.4	72.16666666666667	101.0	91.46666666666665	72.23333333333333	64.06666666666666	71.96666666666667	50.36666666666667	82.03333333333335	59.93333333333333
NTNG2	12.1	2.2	20.4	2.6	20.8	39.6	19.2	48.0	4.2	28.7	27.7	15.8	19.6	20.8	29.4	40.4	5.5	40.5	36.1	0.8	3.2	27.9	31.9
XBP1	105.80000000000001	156.5	247.1	521.0	408.2	203.25	209.10000000000002	228.35000000000002	201.55	571.8	3195.75	1168.2	231.1	344.75	646.0999999999999	296.1	1054.05	359.75	1846.85	413.85	276.1	198.3	693.75
SLC10A7	16.933333333333334	19.2	31.233333333333334	35.800000000000004	35.13333333333333	45.199999999999996	47.800000000000004	56.56666666666666	65.83333333333334	35.96666666666666	52.03333333333333	135.63333333333335	22.566666666666666	30.0	108.5	56.03333333333333	47.0	26.099999999999998	64.3	39.3	35.6	40.0	54.23333333333333
YES1	273.8	189.33333333333334	423.7666666666667	401.5	445.09999999999997	348.6333333333334	340.96666666666664	308.3333333333333	478.8999999999999	322.7	327.99999999999994	260.1666666666667	348.8	221.9	268.43333333333334	245.83333333333334	323.3	321.93333333333334	163.13333333333333	276.4	196.29999999999998	518.5333333333334	170.4333333333333
SLC10A1	42.3	32.3	34.2	29.0	29.4	21.8	56.5	111.1	53.4	30.6	16.6	50.3	39.9	13.4	23.3	52.1	20.9	6.5	46.6	9.6	20.4	17.5	15.4
RP11-173B14.4	19.7	28.0	23.9	40.6	33.4	23.9	32.0	72.8	55.8	46.3	20.3	54.5	22.0	15.3	36.1	44.4	30.8	10.7	40.5	23.5	39.8	36.6	90.1
TRDV3	26.799999999999997	27.4	28.200000000000003	21.8	14.95	24.7	21.0	15.899999999999999	31.9	14.75	16.3	56.400000000000006	23.25	1.1	13.75	23.9	16.1	9.1	36.95	16.0	26.299999999999997	22.2	34.5
SLC10A2	2.6	30.0	9.8	21.4	37.1	38.7	27.6	14.4	10.7	2.1	8.2	35.8	12.6	11.4	16.9	2.2	7.1	21.9	29.2	10.0	19.1	32.4	5.2
SLC10A3	25.0	42.2	36.8	54.5	22.8	37.4	68.5	59.1	64.8	111.7	97.7	51.2	141.7	156.0	72.2	39.2	114.2	122.3	93.4	79.2	59.6	75.3	111.2
SUCO	123.0	118.0	232.0	231.2	308.5	280.0	305.2	237.0	294.6	281.3	618.9	403.2	300.9	260.0	366.5	184.2	235.8	317.0	272.3	396.1	275.9	292.6	426.4
IL36G	1.0	24.0	6.8	15.8	20.2	53.4	7.6	30.0	16.2	3.3	1.1	18.7	3.3	4.8	2.1	14.5	16.2	1.3	3.3	24.4	8.0	6.1	2.3
NET1	421.95	518.35	1133.75	610.45	557.95	311.2	760.95	736.8499999999999	1237.65	896.6	382.85	441.15	563.8	656.9	494.84999999999997	351.5	331.79999999999995	588.1500000000001	274.85	396.45	436.1	1165.45	527.15
ZBTB9	33.4	50.6	47.7	56.5	46.0	96.2	67.4	44.5	51.9	46.2	70.0	87.9	45.6	50.3	53.5	90.9	56.0	38.2	87.6	75.1	103.9	7.5	75.9
LOC102724967	16.2	34.2	7.5	35.8	53.4	113.4	66.5	93.6	30.9	29.2	40.4	65.0	37.3	19.7	40.4	35.5	25.1	32.1	46.2	47.2	61.2	82.9	45.9
PEX5L	2.5	16.225	4.875	7.3500000000000005	13.875	5.8	5.35	5.85	7.9750000000000005	7.85	3.9000000000000004	9.95	3.525	2.35	7.824999999999999	17.225	5.425	4.025	5.9	5.2749999999999995	6.8500000000000005	7.35	5.375
LOC100506990	73.0	153.9	130.55	150.8	155.0	219.0	164.7	194.7	217.15	142.1	83.5	78.45	226.54999999999998	76.95	73.25	133.9	212.39999999999998	126.25	107.5	124.05	138.6	129.15	230.9
MC1R	28.9	24.9	32.3	38.6	37.5	5.8	31.0	41.5	40.1	28.8	33.8	35.1	32.3	15.3	22.2	35.6	23.6	35.2	33.2	37.4	25.7	6.0	55.9
ZBTB6	22.2	29.3	12.3	1.3	15.3	2.4	14.0	12.8	30.4	15.7	13.2	15.1	7.4	6.0	16.9	17.2	7.1	3.2	8.8	1.4	8.1	6.2	6.9
TTTY4 /// TTTY4B /// TTTY4C	3.1	20.8	1.2	5.2	2.0	7.4	3.6	11.9	1.6	0.6	7.5	6.9	1.7	2.5	1.9	2.9	1.3	1.3	4.4	14.7	10.5	2.7	6.8
LOC102724965	0.8	6.7	17.6	18.1	7.0	6.0	4.7	1.5	3.5	0.8	8.1	1.7	4.9	0.8	2.2	1.5	3.3	1.6	1.6	3.4	27.0	2.3	7.1
LOC100505664	1.9	4.9	1.8	5.5	1.7	4.4	1.8	7.4	1.8	1.4	2.1	3.1	0.8	1.1	2.8	2.4	1.3	9.7	3.0	1.0	3.5	2.7	2.4
SPDYA	15.2	0.7	10.0	2.0	16.3	13.8	3.1	30.8	22.8	1.7	1.6	16.0	1.8	6.4	1.5	32.0	6.3	14.2	19.4	0.8	1.5	2.0	1.9
GRB2	126.09999999999998	151.23333333333332	187.9333333333333	197.9666666666667	227.4	261.93333333333334	261.3333333333333	293.7	168.73333333333332	308.6333333333333	431.5666666666668	563.4333333333334	345.03333333333336	417.93333333333334	450.26666666666665	377.8333333333333	468.1666666666666	379.56666666666666	538.6333333333333	354.26666666666665	331.2666666666667	251.1666666666667	428.56666666666666
GRAP	3.35	9.6	8.8	17.15	3.3	4.55	2.1	11.549999999999999	8.9	3.2	3.65	18.2	2.25	2.6	10.15	11.05	5.550000000000001	9.5	9.4	4.0	20.6	13.15	18.45
LOC100506999	0.7	1.6	2.2	15.4	1.5	18.8	13.6	3.1	11.9	3.0	0.7	16.3	1.0	2.6	4.4	2.7	0.5	0.9	5.9	4.9	2.0	4.0	9.8
LOC100505666	8.7	21.4	13.7	29.8	18.3	5.4	20.0	26.8	13.4	9.7	12.0	27.7	15.5	2.7	7.9	38.1	7.7	6.9	4.0	7.2	14.2	4.4	19.4
LOC100506403 /// LOC101928269 /// RUNX1	18.33076923076923	28.853846153846156	161.3384615384616	59.34615384615384	64.57692307692308	59.66923076923077	100.6076923076923	112.70000000000002	73.39230769230771	133.4923076923077	96.73076923076923	89.1923076923077	160.59230769230768	171.43076923076922	155.37692307692308	95.00769230769232	133.03076923076924	198.2615384615385	68.03076923076922	101.36923076923078	110.66923076923078	232.6307692307692	102.36153846153846
AC079305.10	18.6	18.3	13.0	5.7	1.3	4.3	3.8	19.1	4.3	5.7	16.4	21.5	5.5	8.3	12.6	4.8	2.4	1.5	10.2	2.8	11.6	3.6	11.9
LOC100506472 /// TAB1	2.9	10.8	10.6	36.3	23.8	39.2	29.6	35.3	27.5	4.2	13.0	28.9	29.1	2.7	7.0	7.6	29.2	28.7	44.4	13.0	25.1	17.2	34.5
TFB1M	108.0	145.975	84.19999999999999	80.3	83.75	102.975	100.7	75.325	72.025	88.95	94.575	138.0	87.6	72.9	75.225	85.0	91.1	60.925	110.775	101.775	95.5	89.0	103.30000000000001
C8B	14.6	12.3	3.3	13.4	27.1	31.4	53.0	73.3	8.2	18.2	13.5	51.0	14.0	2.3	21.8	25.9	21.6	12.8	4.0	25.6	3.7	20.9	34.6
C8A	4.9	23.9	3.9	46.7	19.7	27.6	5.9	3.8	5.7	0.4	5.4	6.5	13.4	0.9	7.2	47.5	1.3	1.9	6.3	4.1	11.6	5.9	12.1
RP1-187B23.1	23.6	15.6	30.0	41.4	39.5	110.8	50.9	70.9	38.6	17.1	15.7	56.7	14.3	16.6	23.6	104.7	7.2	7.4	56.2	19.9	21.6	46.1	13.4
MC4R	7.9	36.2	16.7	36.3	26.9	33.6	33.6	19.9	1.9	16.7	10.7	13.4	17.9	13.8	13.2	18.5	13.7	5.7	33.1	19.7	13.0	31.5	23.7
KCNT1	8.9	18.53333333333333	5.866666666666667	11.200000000000001	10.466666666666667	10.1	14.466666666666667	4.866666666666666	9.333333333333334	2.3	10.966666666666667	17.433333333333334	5.2	1.5333333333333332	3.6333333333333333	23.166666666666668	8.799999999999999	6.0	37.166666666666664	8.166666666666666	9.8	7.3999999999999995	11.700000000000001
C8G	3.0	5.3	2.8	5.6	3.2	8.8	1.3	4.0	2.1	0.4	11.0	1.7	0.7	0.6	7.6	3.4	2.6	7.2	2.3	0.7	1.1	2.4	15.4
KCNT2	64.15	65.6	204.65	191.55	230.8	219.89999999999998	175.8	232.45	205.14999999999998	167.8	108.85	171.25	54.2	62.099999999999994	129.1	145.35	47.55	63.2	76.35	28.7	144.45	207.75	116.60000000000001
SUFU	22.075	33.099999999999994	19.6	25.950000000000003	17.325	38.849999999999994	18.375	15.45	22.925	12.075	17.700000000000003	29.8	10.225	16.75	9.5	23.75	8.8	8.025	45.675000000000004	13.4	25.675	24.8	8.35
BBS9	39.9	40.38000000000001	45.82	42.019999999999996	42.58	57.58	59.499999999999986	44.44	38.61999999999999	44.98	40.67999999999999	39.8	57.040000000000006	53.339999999999996	37.1	37.0	38.68000000000001	67.4	21.259999999999998	57.14	41.160000000000004	64.8	47.56
FCER1A	59.95	37.85	91.45	120.25	99.44999999999999	126.85	54.150000000000006	60.4	64.85	43.8	44.4	37.2	36.9	29.25	57.05	61.55	22.45	30.299999999999997	23.25	11.15	89.89999999999999	25.25	71.7
LOC101929373 /// SLC9B1	10.333333333333334	8.299999999999999	23.333333333333332	42.36666666666667	44.4	48.53333333333333	11.366666666666667	30.433333333333334	36.4	14.9	16.8	18.333333333333332	9.033333333333333	17.366666666666664	14.166666666666666	36.199999999999996	12.299999999999999	14.366666666666667	35.36666666666667	14.700000000000001	18.53333333333333	23.333333333333332	15.800000000000002
BBS7	66.45	84.4	85.65	120.45	120.5	113.65	106.9	80.75	117.55	64.4	66.0	63.6	92.15	63.35	55.5	86.95	77.35	72.9	65.65	69.55	55.8	143.95	89.35
MRPL51 /// SPTLC1	59.7	77.1	39.1	68.3	23.8	39.8	61.9	57.4	38.0	54.3	28.8	43.0	36.5	46.3	60.3	39.9	32.4	32.8	77.6	81.2	53.5	42.7	49.5
BBS5	17.6	16.7	19.2	6.7	31.5	27.9	23.7	20.9	13.7	8.0	13.6	16.9	16.4	8.8	17.2	6.5	20.0	8.1	13.8	17.1	16.2	16.8	11.7
LOC400043	108.0	116.0	174.4	249.8	259.8	227.1	234.5	304.1	410.4	296.6	229.2	215.2	384.5	210.6	224.3	225.2	197.3	179.6	75.5	141.2	245.4	355.0	250.0
LOC727820	55.15	30.8	96.55	178.7	184.6	123.55000000000001	116.85000000000001	87.30000000000001	112.4	99.65	19.85	104.8	74.55	15.05	86.2	167.05	50.6	59.65	299.95	141.54999999999998	230.65	177.35000000000002	40.5
BBS4	88.8	96.0	102.19999999999999	87.35	95.9	58.4	120.9	108.75	97.4	101.05	89.15	87.25	165.64999999999998	69.65	81.2	102.4	91.44999999999999	108.65	90.3	110.94999999999999	116.4	171.10000000000002	200.0
LOC101927809	2.5	9.4	12.5	14.7	3.9	1.2	20.6	24.8	18.2	10.9	8.0	24.4	2.0	9.4	18.6	25.0	11.6	10.4	13.5	6.2	5.3	22.6	3.6
PCYT1B	9.766666666666667	12.966666666666667	5.6000000000000005	17.333333333333332	10.533333333333333	27.8	15.399999999999999	15.1	13.966666666666667	11.466666666666667	12.966666666666667	16.566666666666666	4.033333333333334	8.7	10.0	20.966666666666665	13.133333333333333	4.933333333333334	19.26666666666667	18.366666666666664	18.166666666666668	23.233333333333334	21.866666666666664
ZHX2	246.79999999999998	518.5	97.7	334.90000000000003	255.6	289.45	115.4	451.0	257.0	204.65	290.05	156.0	143.9	185.85	170.55	197.5	129.2	254.95	136.9	75.15	153.29999999999998	212.35	189.5
ZHX3	72.05	83.25	51.1	50.1	44.25	27.25	42.55	44.65	56.300000000000004	65.95	32.75	26.700000000000003	62.849999999999994	47.099999999999994	33.75	44.9	47.4	56.599999999999994	50.85	82.60000000000001	55.1	51.15	39.3
FCER1G	51.6	38.599999999999994	96.7	115.3	102.8	66.45	100.65	88.45	29.7	275.1	198.6	169.5	72.1	216.15	174.35	134.8	400.45	137.70000000000002	431.0	242.2	434.45000000000005	65.95	191.1
PCYT1A	284.03333333333336	384.36666666666673	217.83333333333334	224.83333333333334	195.4	160.46666666666667	201.4333333333333	177.29999999999998	192.5	183.73333333333332	151.0666666666667	138.03333333333333	210.69999999999996	212.66666666666666	199.6	179.03333333333333	259.0	212.5666666666667	248.5	190.20000000000002	253.06666666666663	314.96666666666664	232.83333333333334
LOC101927814	7.25	14.65	9.65	27.3	4.25	9.200000000000001	7.1	7.75	6.4	3.15	4.45	9.4	4.7	2.0	8.6	6.65	4.1	2.65	8.9	1.6	12.95	14.5	10.25
LOC101927811	39.8	23.8	36.9	79.3	53.6	96.0	77.8	83.3	37.4	50.3	28.4	53.9	47.7	46.3	87.6	83.8	42.8	70.4	22.8	17.8	66.8	65.4	19.9
IGLC1 /// IGLV2-5 /// IGLV2-5	0.6	26.8	2.2	8.7	1.9	1.8	6.0	15.8	26.4	14.1	153.9	57.6	0.9	1.2	15.4	20.5	31.3	12.2	46.9	7.2	4.4	10.2	65.8
AGTRAP	39.83333333333333	43.03333333333333	46.300000000000004	59.56666666666666	70.66666666666667	126.40000000000002	77.66666666666667	65.2	38.43333333333334	74.10000000000001	48.666666666666664	52.5	77.96666666666668	92.93333333333334	57.03333333333333	118.96666666666665	74.96666666666667	48.800000000000004	110.03333333333335	57.1	96.03333333333335	53.166666666666664	102.23333333333333
CACYBP	618.825	492.02500000000003	366.9	382.85	424.275	365.0	354.67499999999995	447.7	415.75	402.92499999999995	416.825	473.87499999999994	403.725	503.525	346.7	332.475	448.7	459.84999999999997	273.325	348.875	370.55	253.52499999999998	341.125
TFB2M	109.55	98.725	89.0	72.225	55.125	45.525	78.2	59.075	52.7	61.0	107.675	30.249999999999996	67.95	83.925	55.075	56.475	89.45	93.225	68.475	125.77499999999999	45.05	48.0	58.65
ZHX1	269.55	229.05	394.3	401.15	320.7	346.34999999999997	445.3	377.84999999999997	384.20000000000005	299.90000000000003	238.39999999999998	274.1	130.45	229.7	349.75	272.0	234.25	223.7	223.60000000000002	273.84999999999997	296.84999999999997	354.40000000000003	131.20000000000002
RNF144A	74.45	91.69999999999999	67.25	63.05	50.699999999999996	71.7	65.6	121.60000000000001	111.25	37.05	74.0	89.2	132.79999999999998	43.9	13.100000000000001	59.75	87.0	78.05	29.85	55.849999999999994	46.5	77.60000000000001	21.9
MC3R	11.0	27.1	28.0	9.7	1.6	16.2	16.6	4.5	3.2	1.3	34.1	21.3	6.6	8.1	18.9	10.4	16.7	11.6	26.6	0.7	12.0	11.7	4.2
RNF144B	594.875	628.3000000000001	242.10000000000002	98.325	107.47500000000001	106.3	106.99999999999999	117.99999999999999	67.62499999999999	101.325	89.27499999999999	205.975	231.0	140.6	180.72500000000002	217.55	277.225	115.875	173.62499999999997	59.55	150.95000000000002	81.15	218.35
KCNU1	1.8	2.7	3.2	4.2	14.7	35.3	5.0	25.7	3.1	12.5	2.3	6.2	0.9	11.1	5.7	10.7	2.9	0.6	0.8	0.6	5.2	0.7	15.0
AC007292.3	27.3	60.0	57.2	63.0	20.8	80.4	28.0	46.6	23.3	17.7	10.6	28.1	31.5	22.8	25.9	36.3	25.4	20.1	59.2	27.2	48.4	37.2	36.4
PITPNM1	23.6	89.5	14.5	19.0	44.7	50.4	52.4	27.7	38.5	14.6	45.6	21.9	49.8	30.3	27.8	56.7	6.4	32.2	36.5	35.5	10.6	37.5	56.9
PITPNM3	26.45	28.5	15.950000000000001	34.7	35.8	56.550000000000004	55.2	65.85	37.35	34.25	17.25	27.75	53.65	52.9	61.5	69.69999999999999	31.0	56.449999999999996	18.55	84.10000000000001	28.8	46.449999999999996	26.35
PITPNM2	30.400000000000002	24.966666666666665	17.633333333333333	32.46666666666666	19.933333333333334	29.5	21.666666666666668	47.93333333333334	29.400000000000002	12.666666666666666	6.433333333333334	4.966666666666667	12.433333333333335	14.300000000000002	25.16666666666667	43.300000000000004	18.566666666666666	20.466666666666665	16.499999999999996	11.199999999999998	17.633333333333333	11.733333333333334	20.333333333333332
TAX1BP1	1019.5	1183.0333333333333	1175.1666666666667	969.6666666666666	956.8333333333334	646.3333333333334	721.6999999999999	699.1666666666666	897.8333333333334	832.4333333333334	1017.0333333333333	821.6333333333333	888.2999999999998	959.1999999999999	813.2333333333332	687.4666666666667	785.6999999999999	958.4	656.9333333333333	652.6	789.1666666666666	726.6999999999999	594.6666666666666
KDM4B /// LOC100507022	40.3	5.6	10.3	28.9	43.8	74.4	65.6	65.9	22.8	25.6	22.8	74.7	109.5	11.6	23.8	70.1	8.1	28.5	7.7	34.7	20.2	40.8	10.4
RP11-330M19.1	1.7	1.5	3.8	4.7	16.4	12.2	5.1	21.1	23.8	3.3	5.4	15.4	8.0	2.1	1.7	31.3	18.6	13.4	24.1	3.2	15.9	21.5	2.2
LOC100505685	2.1	5.5	14.3	4.1	7.9	2.5	17.8	6.4	9.4	6.7	1.9	31.3	7.6	12.6	0.3	7.0	5.5	4.1	3.6	10.6	13.8	19.0	1.8
FAM193B	30.8	19.45	17.6	7.75	23.299999999999997	24.9	25.45	26.9	44.9	20.950000000000003	11.0	38.7	22.95	16.1	38.25	35.2	20.15	21.3	39.05	31.15	24.950000000000003	29.8	26.8
FAM32A	255.4	242.7	295.7	310.4	343.9	200.6	259.0	202.2	206.2	309.3	374.2	267.2	327.7	347.9	213.0	244.1	423.4	313.5	346.6	324.2	511.3	346.9	580.0
LOC101927815	16.1	26.4	14.1	34.1	45.9	74.3	32.9	31.7	34.2	5.8	6.7	42.9	5.8	21.0	14.4	24.1	8.9	2.0	27.3	12.3	9.1	11.5	12.2
FAM193A	97.0	102.3	112.6	161.1	104.0	106.9	161.6	125.0	145.0	156.0	127.7	139.6	188.4	92.8	114.6	135.9	126.6	118.9	196.4	116.1	138.8	136.9	186.3
LOC102724905	15.6	2.2	2.2	10.7	11.8	9.5	25.1	15.4	19.5	12.3	9.1	28.0	10.0	21.1	0.7	3.3	10.1	10.4	21.5	6.4	26.3	5.9	7.8
LOC101927820	2.0	11.7	6.5	2.0	2.3	45.1	1.1	15.5	14.1	5.7	0.5	11.0	1.6	1.0	2.3	6.9	1.8	9.3	3.9	6.6	12.2	2.2	0.9
CCDC142 /// MRPL53	987.7	775.5	400.4	224.0	226.2	257.5	238.1	236.0	163.1	388.1	665.7	296.4	265.0	548.1	284.3	172.9	384.7	341.0	528.4	423.7	422.8	223.5	630.0
LOC101927824	11.4	5.3	4.0	10.0	7.4	76.3	3.1	9.2	12.7	13.6	15.4	44.4	4.8	1.1	41.6	6.7	15.1	3.1	11.5	5.4	19.2	6.2	23.2
BC024027 /// RP11-268G12.1	15.2	3.0	2.2	5.0	2.9	10.9	4.9	27.0	3.0	0.9	2.0	10.9	9.4	1.3	1.3	21.6	5.1	2.0	29.2	3.9	3.2	3.1	2.2
RPS17P5 /// RPS17P5	151.0	129.5	138.7	168.8	210.3	258.4	199.7	201.4	129.1	155.6	176.1	240.8	135.5	135.3	182.5	219.1	165.5	140.6	249.0	147.4	126.4	71.3	62.0
SSNA1	72.4	91.2	28.0	45.3	23.3	91.5	28.4	44.6	41.6	48.5	73.3	53.4	73.3	54.0	41.3	39.7	46.4	42.3	72.5	92.7	90.5	33.4	121.9
FAM35A	1088.5	750.0	1603.2	1811.4	2081.7	1617.3	1565.8	1008.2	840.5	1425.8	837.1	1337.0	971.5	2073.5	829.4	1783.2	2086.3	1730.0	823.3	1026.2	1991.5	853.6	908.1
NEXN	5814.2	5418.25	2156.05	210.35	248.45	109.35000000000001	102.2	87.6	234.7	130.4	97.35	67.2	167.0	121.30000000000001	116.35000000000001	112.1	143.95	95.7	86.65	97.45	113.7	216.75	106.5
LOC101930608 /// LOC102723581	15.7	1.7	10.7	19.5	7.2	35.2	4.7	1.4	24.4	7.9	13.3	25.7	6.3	9.8	17.0	1.6	9.6	4.2	5.1	7.5	2.4	17.3	2.7
RP11-1277A3.1	16.3	47.7	23.8	40.4	6.8	47.7	21.3	34.9	49.4	19.8	36.1	31.1	12.6	12.7	31.9	24.3	22.4	14.8	50.1	38.1	13.5	13.3	48.3
RP11-1277A3.3	19.9	28.0	22.0	30.5	21.8	70.2	11.7	43.3	43.5	12.6	16.4	25.7	13.7	12.1	3.9	4.9	14.0	17.4	32.9	3.5	29.3	5.8	23.2
FAM196A	0.6	22.3	1.5	5.8	1.2	27.8	15.9	4.7	1.3	0.5	0.7	1.8	1.4	3.2	0.5	4.8	0.7	0.9	3.1	9.6	6.3	3.6	0.7
LOC101927829	0.6	3.8	1.4	2.0	2.6	1.0	1.1	3.9	3.2	1.0	1.1	11.1	6.6	0.5	0.3	1.0	1.0	0.3	7.6	7.5	12.5	3.0	0.5
PEX16	54.93333333333333	39.63333333333333	62.166666666666664	50.53333333333333	73.23333333333333	80.93333333333334	68.56666666666666	109.56666666666666	73.9	71.8	96.36666666666667	127.86666666666666	86.66666666666667	96.39999999999999	76.36666666666666	64.36666666666666	104.73333333333335	93.46666666666668	73.06666666666666	45.06666666666667	89.7	51.833333333333336	94.53333333333335
AC018766.6	2.6	28.4	1.8	26.8	3.3	16.8	1.1	3.8	5.2	3.9	2.8	25.7	1.5	1.2	15.9	5.7	4.4	0.8	1.6	1.0	1.3	2.5	1.8
PEX19	232.95000000000002	220.85	132.8	89.2	101.0	56.5	126.85	86.0	196.14999999999998	149.85	125.35	64.65	139.95	111.85	96.6	64.80000000000001	123.85	116.9	39.0	106.6	61.55	98.5	133.0
KLHL1	2.95	3.7	4.5	8.3	18.6	32.95	17.55	16.5	17.4	5.05	1.35	3.45	6.85	5.95	2.75	20.450000000000003	2.9	5.6	13.299999999999999	5.1000000000000005	14.5	13.5	14.1
BC028044	12.9	8.6	8.4	36.3	40.5	32.4	17.0	10.0	11.7	6.5	15.1	10.8	16.7	7.9	2.8	47.1	7.6	9.0	23.5	11.2	12.3	21.3	10.5
KLHL2	209.2	151.0	429.6	474.3	513.7	268.8	304.0	334.3	373.5	357.9	328.1	562.7	701.4	398.0	602.9	360.6	355.8	518.2	492.2	347.9	449.5	394.9	540.6
KLHL3	43.900000000000006	60.300000000000004	94.4	59.45	46.55	57.15	63.1	64.0	83.95	37.800000000000004	35.800000000000004	67.60000000000001	49.300000000000004	29.35	37.2	50.55	49.3	54.9	52.5	35.45	73.75	187.20000000000002	109.45
PEX10	32.75	43.65	37.099999999999994	23.8	19.6	44.25	34.8	25.85	16.4	23.450000000000003	43.85	38.4	33.2	25.4	7.1	14.35	36.95	31.0	39.8	23.0	32.3	40.25	43.6
KLHL4	7.85	13.75	12.350000000000001	29.4	13.25	19.4	9.05	16.6	13.1	2.25	5.35	21.35	1.75	1.6	5.4	26.75	2.55	4.8	15.4	6.55	7.5	11.7	12.5
KCNRG	23.3	18.9	8.9	23.9	29.6	33.8	20.8	4.4	6.2	18.2	6.3	21.9	19.7	21.5	4.6	20.8	16.2	17.2	22.5	20.0	12.1	15.2	12.1
PEX12	194.6	190.2	131.2	160.3	208.2	149.6	146.9	84.8	206.7	180.3	194.5	208.0	202.0	177.6	171.7	189.0	124.4	169.5	92.6	198.4	159.9	159.2	133.2
PEX13	144.66	122.21999999999998	108.96	62.379999999999995	78.22	88.56	90.17999999999999	86.62	97.30000000000001	77.1	99.0	110.67999999999999	109.78000000000002	86.05999999999999	132.88000000000002	59.4	93.82	117.11999999999998	52.879999999999995	77.78	54.06	99.32	116.54
PEX14	67.7	48.0	35.56666666666667	38.0	43.800000000000004	68.26666666666667	64.73333333333333	35.166666666666664	38.666666666666664	62.16666666666668	49.1	81.7	51.70000000000001	53.23333333333334	62.63333333333333	67.53333333333335	69.06666666666668	47.300000000000004	56.26666666666667	38.56666666666666	36.36666666666667	36.43333333333333	29.299999999999997
KLHL9	93.925	109.05	155.95000000000002	144.65	170.95000000000002	153.925	171.425	150.575	133.2	151.20000000000002	171.825	134.275	227.95	185.75	174.15	94.9	174.39999999999998	169.8	135.70000000000002	220.45	177.54999999999998	155.75	163.27499999999998
ETAA1	120.6	120.4	198.2	149.5	127.8	87.1	99.6	123.5	161.3	112.9	84.3	161.1	97.6	119.3	240.6	91.1	133.8	85.0	116.7	175.0	196.7	253.0	171.3
TFAP4	45.2	19.5	17.2	7.2	29.1	42.4	10.8	29.9	40.0	24.0	34.8	14.0	42.0	13.9	21.4	35.3	20.2	6.5	4.4	17.8	24.3	21.5	8.1
KLHL5	100.8	99.15	274.45000000000005	141.5	152.275	134.25	130.575	115.675	182.65	151.6	243.95000000000002	179.6	117.57499999999999	108.04999999999998	219.325	110.875	183.35	158.95000000000002	170.3	80.125	145.875	183.75	138.875
KCNS1	48.8	121.0	65.9	36.9	51.3	195.2	66.0	53.3	39.6	4.7	15.4	24.6	38.0	7.6	39.1	81.8	17.5	25.4	63.6	7.7	58.2	54.8	54.4
FAM195B	77.4	46.1	45.0	84.9	49.1	101.8	80.3	53.0	99.9	120.6	170.1	117.9	166.9	106.7	117.3	161.2	125.8	103.4	104.8	47.9	70.5	49.9	164.1
KLHL6	16.225	9.45	27.85	26.650000000000002	18.849999999999998	88.3	53.900000000000006	62.49999999999999	37.825	76.55000000000001	277.5	303.525	50.9	52.349999999999994	179.025	88.7	158.525	56.4	185.35000000000002	23.15	46.45	41.15	103.7
FAM195A	192.35000000000002	205.05	59.3	19.85	42.8	110.85000000000001	67.2	63.849999999999994	33.7	63.449999999999996	92.1	83.7	64.7	59.3	46.2	61.3	76.2	76.55000000000001	114.35	87.35	40.45	17.95	86.9
KCNS2	11.566666666666668	26.7	12.200000000000001	40.9	19.866666666666667	76.46666666666667	31.433333333333337	48.166666666666664	30.666666666666668	21.400000000000002	10.233333333333334	31.8	27.900000000000002	9.666666666666666	14.533333333333333	54.86666666666667	11.566666666666668	4.466666666666666	51.73333333333333	17.8	16.3	27.766666666666666	22.333333333333332
KLHL7	189.9666666666667	242.33333333333334	179.53333333333333	150.83333333333334	164.33333333333334	165.20000000000002	157.23333333333335	127.06666666666666	147.46666666666667	142.79999999999998	239.66666666666666	100.33333333333333	207.0	168.73333333333335	124.06666666666665	106.66666666666667	194.0	168.60000000000002	77.76666666666667	144.23333333333335	128.5666666666667	142.86666666666667	198.86666666666667
KCNS3	1659.1	829.8	123.0	173.8	242.8	146.1	98.9	254.0	67.0	66.2	84.0	75.8	124.3	72.1	51.3	90.8	82.5	103.0	41.7	126.8	116.3	79.6	70.0
MC5R	11.9	24.8	3.4	1.9	11.6	14.4	3.8	25.6	38.1	0.7	4.2	7.9	7.2	0.5	2.1	11.1	0.5	2.8	4.1	10.0	6.2	5.6	3.5
KLHL8	275.4666666666667	294.46666666666664	284.5	199.26666666666665	215.73333333333332	236.6	215.73333333333332	149.16666666666666	261.0	208.6	131.33333333333334	277.1666666666667	350.9666666666667	179.70000000000002	262.7666666666667	195.9	201.03333333333333	150.7	234.63333333333333	128.13333333333335	135.93333333333334	285.59999999999997	110.06666666666668
LOC101927839	3.5	7.3	2.4	1.8	1.5	4.9	1.8	2.7	1.2	6.2	0.7	2.0	2.2	0.9	1.7	4.3	1.2	0.6	5.6	2.0	5.1	4.9	5.1
TRIM43 /// TRIM43B	16.7	14.3	9.55	17.75	19.45	20.25	9.3	19.1	25.799999999999997	11.0	12.15	10.899999999999999	11.2	6.8999999999999995	12.700000000000001	25.1	2.2	5.55	9.1	2.55	9.75	11.2	9.95
LOC102724927	8.1	43.1	50.2	44.3	22.6	16.0	31.4	18.7	49.7	11.1	9.4	19.9	14.7	17.1	10.8	46.9	7.5	9.7	40.5	12.1	20.0	26.7	18.2
AF086288 /// RP11-768F21.1	34.3	43.0	13.8	10.7	13.7	13.9	22.1	20.7	18.8	2.6	10.0	71.3	11.6	5.6	3.9	24.3	2.8	9.9	2.6	1.6	8.2	4.8	14.2
LOC101927843	1.2	8.2	0.9	17.9	2.9	6.5	2.0	3.0	3.7	0.8	0.9	3.2	7.9	1.9	3.6	1.2	1.5	1.0	3.5	2.7	2.2	1.4	6.4
LOC101927841	35.6	26.4	54.9	53.0	41.4	5.4	38.7	127.9	60.7	11.5	30.5	4.8	46.3	16.9	6.3	45.1	42.1	20.3	20.4	29.4	21.2	5.6	31.1
GK-AS1 /// GK-AS1	37.1	36.7	3.6	46.5	39.1	11.4	32.4	7.1	5.9	3.0	2.9	62.9	22.4	19.9	24.6	25.6	11.8	2.4	14.8	15.6	4.7	7.8	4.2
INPPL1	52.3	90.8	55.2	65.5	46.2	35.4	32.4	60.0	42.0	40.3	66.0	103.6	69.5	55.1	90.8	46.2	53.7	62.0	18.9	56.0	70.4	26.7	56.3
PLAT	141.6	86.7	113.7	181.8	163.0	200.4	103.4	264.4	98.8	118.9	115.9	106.8	325.5	132.5	62.5	97.6	98.3	153.5	65.2	252.3	49.6	203.7	119.2
PLB1	13.850000000000001	27.650000000000002	19.1	9.8	23.65	33.5	17.45	18.849999999999998	13.05	8.5	33.8	16.200000000000003	17.7	16.349999999999998	17.85	5.45	22.3	21.95	40.6	25.75	21.25	7.050000000000001	26.9
IGF1R	66.1	97.36	84.82000000000001	155.45999999999998	129.40000000000003	145.64000000000001	163.38	174.66000000000003	133.10000000000002	112.16	62.02	109.62	226.5	109.06000000000002	93.19999999999999	125.16000000000001	64.52000000000001	111.46000000000001	74.48	95.76	65.62	127.96	33.04
TXN2	216.0	269.6	120.65	120.0	79.0	108.69999999999999	137.9	107.85	86.0	145.75	186.85	151.89999999999998	139.5	140.29999999999998	112.25	104.85000000000001	142.95	169.2	181.1	128.95	142.55	84.80000000000001	132.8
FAM198A	23.2	14.8	23.6	27.2	9.9	36.8	18.9	25.9	44.6	22.3	10.9	4.4	1.6	7.8	16.7	13.4	8.6	10.1	22.3	3.3	10.9	11.7	7.7
FLJ33360	20.2	44.9	10.8	36.2	24.1	57.4	31.6	44.9	23.5	18.5	11.4	47.8	26.7	1.5	20.5	31.5	16.8	13.3	28.9	11.5	19.0	22.1	31.1
RP11-805I24.3	39.9	53.3	29.6	49.0	32.9	109.4	56.7	81.4	69.7	25.6	43.0	83.9	41.1	38.9	27.3	72.2	36.8	24.1	67.5	53.8	37.8	87.7	36.0
PPIP5K1	25.75	52.349999999999994	40.4	31.0	52.849999999999994	6.7	29.85	19.0	21.299999999999997	35.1	14.75	34.95	26.9	21.35	30.35	44.2	25.6	22.35	19.0	46.0	24.65	41.4	27.8
PLAU	94.0	61.6	738.9499999999999	164.35	164.20000000000002	158.4	578.55	140.5	137.45000000000002	557.6500000000001	712.5	228.65	1082.3	551.0	258.7	290.8	944.6	768.4	247.0	607.6	363.65	647.9	433.45000000000005
PPIP5K2	174.4	124.2	420.4	388.9	353.8	324.9	364.4	352.3	387.4	392.8	552.8	550.4	351.3	297.6	457.2	339.0	448.2	324.2	379.7	392.5	380.4	284.9	585.8
LINC00599 /// MIR124-1	10.899999999999999	26.45	16.45	21.950000000000003	28.549999999999997	68.85	33.15	58.7	34.599999999999994	10.25	33.35	27.25	13.3	18.35	32.0	26.8	17.4	7.0	67.35	21.0	46.45	22.2	32.2
FAM198B	422.75	408.05	1016.6	795.75	965.4	1515.1	1912.8	942.9	1012.8000000000001	1408.0	1782.6000000000001	2105.2000000000003	424.35	850.25	2680.75	1231.5	1635.45	953.85	1309.8999999999999	474.65	1012.4	1105.55	882.4
ENPP2	455.6	261.45	948.35	630.75	707.4	799.6999999999999	635.4	583.0	470.29999999999995	677.4499999999999	1051.3999999999999	468.85	219.65	593.9	775.4	516.7	1381.6999999999998	771.3	433.59999999999997	39.5	858.0	735.0	1211.55
ENPP1	45.075	77.575	120.95	333.7	339.825	495.5	553.3	270.55	165.70000000000002	466.04999999999995	67.275	130.65	773.425	1222.075	697.6249999999999	331.90000000000003	42.9	1361.1	73.35	1478.1	174.35	386.575	76.525
ENPP4	460.0	295.4	360.0	599.9	598.95	473.45000000000005	514.6	257.54999999999995	337.2	364.75	258.55	356.55	70.4	420.6	683.9	485.65000000000003	366.55	378.4	133.65	78.55	347.2	668.4	445.15
ENPP3	6.699999999999999	25.8	25.6	33.05	34.2	67.89999999999999	31.95	21.95	41.400000000000006	14.600000000000001	23.950000000000003	34.25	23.299999999999997	21.3	29.1	41.1	25.75	21.55	29.65	25.650000000000002	20.15	31.35	34.2
LOC101927849	20.3	13.1	2.4	1.9	5.8	8.7	1.7	14.0	2.1	5.8	1.6	38.8	1.9	17.5	16.2	9.1	2.4	10.9	18.9	17.1	2.8	5.0	5.4
ENPP6	48.4	17.4	16.0	18.8	47.4	32.9	19.4	20.1	24.6	64.0	12.2	4.3	8.0	48.1	16.2	13.9	17.5	24.0	3.1	12.8	18.9	8.4	19.1
ENPP5	106.55	216.0	84.65	139.7	130.35	83.15	145.0	23.450000000000003	132.8	141.15	7.9	15.25	7.45	135.65	46.65	85.69999999999999	11.95	54.85	22.8	0.55	21.6	83.15	17.7
ENPP7	15.2	57.5	9.3	36.4	33.0	26.0	21.7	36.3	15.0	15.1	9.2	42.2	6.2	29.8	18.0	3.3	20.7	12.0	24.5	15.1	3.5	34.5	50.9
CARD10	40.03333333333333	30.8	42.06666666666667	34.03333333333333	50.9	73.1	86.0	88.26666666666667	57.1	54.03333333333334	45.13333333333333	54.166666666666664	12.866666666666667	23.733333333333334	29.599999999999994	46.833333333333336	37.03333333333334	24.299999999999997	14.966666666666669	10.233333333333333	21.96666666666667	32.266666666666666	61.300000000000004
LOC389247	10.6	26.9	13.6	15.5	4.9	33.0	2.7	30.2	22.7	19.3	6.9	43.3	1.7	15.8	21.9	8.3	11.1	3.6	8.0	16.5	12.9	12.9	17.4
ADAM11	4.95	14.45	19.5	5.75	14.450000000000001	18.900000000000002	15.0	21.950000000000003	7.25	8.65	8.200000000000001	25.299999999999997	11.549999999999999	7.1499999999999995	11.8	7.699999999999999	8.4	4.35	15.7	10.4	6.55	9.2	9.9
RP11-521O16.2	8.2	28.3	20.9	33.4	18.3	49.9	11.6	34.0	25.6	5.8	15.4	3.1	2.4	5.6	17.9	34.9	15.0	3.0	1.5	8.0	3.1	1.7	14.1
ADAM10	236.4333333333333	270.6666666666667	801.6666666666666	822.1666666666665	954.4333333333334	800.0	892.8333333333334	516.5333333333334	551.5333333333333	687.0	643.9	1445.3999999999999	690.1666666666666	933.0333333333333	1544.5333333333335	739.5666666666667	810.0333333333333	702.6	589.8666666666667	646.6333333333333	706.5999999999999	559.3	526.9333333333334
DHDDS	75.64999999999999	72.3	60.25	99.89999999999999	72.44999999999999	72.85000000000001	89.0	76.1	88.64999999999999	79.85000000000001	98.19999999999999	72.7	61.150000000000006	104.7	74.94999999999999	100.75	80.55	87.6	85.85	91.2	118.3	82.45	118.65
ADAM19	31.25	41.25	42.5	30.35	27.1	63.849999999999994	32.15	39.45	30.0	21.25	59.05	41.9	39.95	35.5	27.799999999999997	53.35	32.3	18.95	48.650000000000006	34.55	30.9	27.95	47.35
ADAM18	12.9	6.9	5.3999999999999995	32.45	15.9	74.25	19.2	29.0	42.2	9.3	8.149999999999999	34.9	11.05	1.65	15.200000000000001	16.2	8.75	2.8000000000000003	13.15	6.9	5.85	22.200000000000003	9.7
ADAM17	96.0	116.23333333333333	165.33333333333334	168.16666666666666	174.9	257.09999999999997	209.63333333333333	209.5666666666667	155.9	205.0	153.86666666666667	225.93333333333337	231.5	264.2666666666667	359.13333333333327	260.90000000000003	243.63333333333333	200.33333333333334	185.83333333333334	202.6333333333333	197.16666666666666	134.29999999999998	184.99999999999997
BRMS1	32.9	37.6	56.1	52.0	72.9	70.4	67.7	44.0	3.2	49.1	92.1	6.6	71.4	37.1	52.8	31.3	75.3	57.6	119.5	101.6	110.5	23.3	145.9
ADAM15	25.15	26.8	18.25	19.7	30.150000000000002	49.25	30.95	55.5	36.25	44.45	39.800000000000004	85.85	16.3	21.75	52.599999999999994	27.7	29.75	18.2	28.549999999999997	13.950000000000001	36.5	25.599999999999998	38.8
LOC91548	104.4	184.6	109.7	186.7	203.5	272.1	138.8	214.9	246.0	113.5	93.0	106.6	92.7	48.4	62.6	240.1	82.2	36.0	204.5	117.1	99.0	76.5	71.1
ADAM12	28.22	28.32	58.739999999999995	32.739999999999995	25.44	59.720000000000006	44.64	34.92	56.08	36.559999999999995	150.84	64.82000000000001	394.23999999999995	61.44	30.28	76.2	363.86	114.47999999999999	52.379999999999995	950.8400000000001	35.5	72.66	55.14000000000001
PLAA	127.66666666666667	113.53333333333335	91.80000000000001	54.23333333333333	56.06666666666666	57.9	63.06666666666666	62.06666666666666	53.5	58.300000000000004	49.1	55.43333333333334	59.5	65.36666666666666	64.93333333333334	46.63333333333333	73.03333333333333	54.833333333333336	61.866666666666674	73.43333333333334	72.66666666666667	47.1	48.166666666666664
CARD18	9.4	3.5	14.1	3.3	23.0	33.0	8.2	12.2	50.6	7.8	4.9	2.2	0.8	2.0	14.3	38.0	8.3	6.4	1.5	5.7	11.1	24.5	2.0
COX6CP1 /// COX6CP1	90.5	69.6	27.2	44.1	50.1	67.6	42.0	47.1	48.8	39.2	26.0	29.4	17.8	40.8	34.2	41.3	30.4	35.2	63.9	28.9	29.6	6.9	38.4
CARD16	32.65	52.55	158.95000000000002	86.5	84.95	66.55	74.45	62.150000000000006	36.2	75.55	177.9	181.0	235.5	62.699999999999996	88.7	62.8	119.9	52.849999999999994	409.54999999999995	77.8	291.2	107.55	233.65
CTD-2251F13.1	4.6	1.7	17.1	24.7	31.4	56.1	11.4	21.0	2.7	8.8	1.0	3.4	14.0	1.7	13.8	34.3	7.5	11.0	24.2	10.9	12.5	37.3	1.4
CARD14	6.083333333333333	8.866666666666665	11.183333333333335	14.866666666666667	15.866666666666665	35.0	15.483333333333334	18.416666666666668	20.433333333333334	7.666666666666667	4.8500000000000005	26.28333333333333	9.333333333333334	11.233333333333334	18.0	23.349999999999998	14.233333333333334	7.683333333333333	22.316666666666666	12.566666666666668	11.083333333333334	8.566666666666666	18.733333333333334
RP11-216L13.19	15.2	26.6	18.7	16.6	23.5	41.7	20.5	6.2	30.9	8.3	24.4	4.3	6.5	3.4	13.3	30.6	11.7	5.7	12.3	7.6	15.4	8.7	15.7
CARD11	9.55	10.0	17.85	18.95	9.35	21.3	15.25	11.85	43.4	20.7	22.85	55.150000000000006	11.450000000000001	10.0	15.05	34.45	18.45	5.75	80.6	6.6	14.8	12.6	35.85
RP11-350F4.2	30.900000000000002	39.166666666666664	74.0	62.93333333333334	77.73333333333333	53.86666666666667	69.10000000000001	60.666666666666664	74.93333333333334	90.93333333333334	192.73333333333335	68.0	95.06666666666666	70.46666666666665	94.33333333333333	73.86666666666666	97.66666666666667	76.46666666666665	80.93333333333334	125.96666666666665	78.76666666666667	134.29999999999998	229.80000000000004
LOC101927865	5.3	2.3	1.7	2.1	17.8	18.3	0.5	4.1	24.7	1.0	4.3	16.1	7.1	1.2	2.5	1.0	0.6	8.8	5.8	5.5	1.3	23.2	1.2
LOC101927869	12.7	8.5	24.7	22.4	22.9	38.8	10.2	17.2	8.3	9.0	3.4	33.6	7.2	6.4	11.7	22.2	3.4	8.8	17.8	1.6	29.5	3.1	18.6
GOLGA6A /// GOLGA6B /// GOLGA6C /// GOLGA6D	3.8	6.6	4.6	28.8	3.7	26.0	17.2	25.1	24.5	3.8	2.4	14.3	13.0	9.8	16.1	24.4	2.9	2.5	29.4	16.3	12.8	21.1	1.1
HTRA3	82.5	122.15	67.25	84.7	61.55	106.1	52.95	105.6	60.550000000000004	89.05	80.4	58.699999999999996	79.4	62.0	49.45	59.0	108.3	70.35	99.6	89.0	50.2	71.9	92.60000000000001
HTRA4	6.2	22.0	1222.5	887.3	917.7	708.9	2011.3	585.8	834.2	540.2	326.2	2146.7	26.3	1443.4	2004.7	911.1	35.7	1026.2	167.6	44.0	452.2	3058.6	1043.7
PLD5	6.25	5.95	12.85	13.1	16.6	16.2	0.6	10.15	18.45	3.2	5.0	11.3	0.6000000000000001	7.05	6.2	8.6	5.199999999999999	4.75	15.2	2.6	3.85	13.549999999999999	1.65
HTRA1	830.8	1000.9	5304.7	6190.7	7931.5	6434.6	8467.1	3501.7	2280.4	6876.3	3040.3	2161.6	7581.1	10563.0	8238.5	8181.3	4544.1	10461.2	3366.5	9940.3	6703.4	8663.2	4184.6
PLD4	9.149999999999999	11.8	5.55	22.85	28.55	19.75	20.25	5.75	23.65	15.100000000000001	9.899999999999999	29.150000000000002	9.600000000000001	3.05	30.0	13.1	6.25	9.25	15.55	19.25	3.6999999999999997	27.549999999999997	13.6
DAPP1	22.575	61.575	71.25	82.15	78.5	128.05	103.775	142.77499999999998	39.175	89.25	106.25	361.35	145.375	78.075	181.2	132.775	115.25	42.5	249.8	73.15	112.55000000000001	85.175	103.625
HTRA2	71.44999999999999	91.55	60.900000000000006	86.35	54.85	46.5	68.35	59.25	92.2	73.05000000000001	116.35	56.099999999999994	116.05	94.9	69.7	78.5	86.6	61.1	125.95	132.3	136.4	70.4	243.75
FAM223A /// FAM223B	23.8	28.4	24.0	28.0	36.4	103.2	18.3	41.1	36.5	20.4	11.8	43.2	37.6	33.3	46.6	50.3	16.8	36.3	42.7	21.4	17.9	32.1	46.5
PLD6	8.3	5.0	24.8	2.0	39.3	59.9	2.5	26.4	25.3	20.8	13.0	33.2	15.2	6.7	19.5	9.4	14.1	9.4	30.5	24.1	32.1	33.6	29.9
PLD1	21.714285714285715	18.314285714285713	48.028571428571425	48.74285714285714	50.942857142857136	46.385714285714286	45.87142857142857	24.08571428571429	57.528571428571425	84.94285714285716	54.82857142857143	50.57142857142858	26.185714285714287	29.057142857142857	50.028571428571425	39.18571428571429	49.14285714285713	66.42857142857143	50.51428571428572	37.45714285714286	54.82857142857143	67.5	56.34285714285714
PLD3	52.1	57.4	120.5	59.3	96.4	117.7	173.8	156.0	62.4	686.4	271.4	231.5	416.8	483.7	130.0	303.0	465.4	384.5	156.6	159.0	319.6	144.0	449.8
PLD2	68.1	128.8	67.1	85.2	88.5	119.2	71.5	111.0	69.3	63.3	103.6	63.8	79.2	58.7	87.8	87.2	101.5	57.0	130.6	39.2	108.7	58.8	142.0
GRK1	15.7	7.9	7.0	22.2	29.5	47.6	13.1	21.0	26.8	3.1	3.0	6.6	3.9	1.5	6.1	8.5	5.6	1.8	5.5	26.3	23.4	44.9	9.3
KCNV1	21.55	15.95	22.9	34.65	54.2	48.9	22.6	30.1	73.45	10.85	15.399999999999999	13.600000000000001	12.5	7.45	15.35	26.700000000000003	10.15	10.6	1.9	3.0	8.25	18.65	5.3500000000000005
KCNV2	2.1	12.6	14.2	26.0	28.4	2.9	3.9	14.3	7.8	6.5	5.2	16.6	5.8	4.7	16.8	2.5	4.9	8.0	7.9	18.7	12.2	22.6	0.9
RBBP4P4 /// RBBP4P4	0.5	1.0	11.2	0.7	0.9	1.6	0.9	11.3	9.1	0.4	7.3	15.4	1.6	0.4	2.4	0.7	3.5	1.2	2.2	11.2	10.5	13.1	0.5
GRK5	113.3	108.4	181.3	420.52500000000003	444.92499999999995	312.925	328.44999999999993	221.35	225.175	244.95	132.07500000000002	206.07500000000002	54.02499999999999	342.77500000000003	162.49999999999997	345.525	115.80000000000001	236.85000000000002	107.87500000000001	46.25	150.625	197.325	100.62499999999999
GRK4	6.45	6.8	12.375	19.025	8.4	22.175	11.724999999999998	10.675	22.650000000000002	13.424999999999999	5.4	5.425000000000001	7.225	7.25	10.05	21.9	7.375	4.3	22.549999999999997	11.9	5.2749999999999995	12.3	16.65
GRK7	0.9	2.1	11.7	4.6	1.6	17.3	1.7	27.5	7.5	7.6	3.8	13.8	0.7	5.9	15.1	2.0	3.7	1.1	3.2	0.7	3.6	16.2	3.4
GRK6	20.9	42.25	32.025	51.625	32.7	80.39999999999999	53.325	51.0	22.224999999999998	45.574999999999996	138.625	60.699999999999996	63.9	49.300000000000004	62.125	58.525000000000006	107.625	39.525	105.975	37.9	55.825	29.950000000000003	85.325
PIBF1	59.9	66.7	111.9	94.6	54.3	57.7	95.5	69.4	64.8	72.3	81.3	60.7	102.3	57.5	89.1	53.1	62.8	74.5	19.0	98.0	80.8	64.6	43.3
LOC101927876	3.9	1.5	6.2	1.4	10.3	6.1	2.7	21.4	3.0	4.5	9.6	12.7	2.0	0.6	1.8	1.1	5.1	12.4	3.9	14.8	0.7	1.8	2.7
LOC101927877	19.6	40.2	30.8	4.6	26.2	18.7	8.6	29.8	7.9	7.2	16.7	7.8	13.8	18.4	4.7	47.4	4.3	6.9	29.2	2.5	30.2	30.7	1.7
CHCHD10	770.3	634.7	90.9	36.9	27.8	77.0	103.0	68.1	63.4	118.1	149.9	52.3	41.9	140.2	87.9	70.2	75.7	119.2	123.9	112.7	56.9	30.6	9.4
FAM199X	196.1	148.33333333333334	186.13333333333333	144.9333333333333	186.5	169.13333333333333	198.79999999999998	190.79999999999998	145.73333333333332	133.79999999999998	167.79999999999998	228.80000000000004	140.29999999999998	152.26666666666665	205.9666666666667	167.46666666666667	144.39999999999998	139.46666666666667	188.76666666666665	142.6	186.79999999999998	157.76666666666668	228.79999999999998
IGF2R	542.65	621.75	441.15000000000003	255.55	243.55	224.14999999999998	285.15	275.8	186.55	505.05	286.1	501.54999999999995	506.8	344.75	371.9	326.6	539.0	337.05	437.35	369.6	461.45000000000005	307.85	210.3
BSPRY	6.699999999999999	23.549999999999997	14.600000000000001	9.700000000000001	20.55	63.0	21.2	16.6	11.6	7.25	23.5	36.599999999999994	11.55	18.7	13.45	26.25	13.149999999999999	5.199999999999999	13.950000000000001	1.25	7.45	9.649999999999999	26.25
LOC101927870	2.1	11.6	4.6	8.899999999999999	13.25	18.950000000000003	8.0	6.7	1.55	2.75	0.9500000000000001	2.0	4.2	4.0	4.55	7.75	2.5	1.9500000000000002	9.05	5.25	6.6499999999999995	4.7	3.5
RPS6KA2-AS1	2.5	34.0	5.0	30.0	4.3	46.8	4.1	2.4	3.5	13.3	1.5	24.4	16.8	4.8	20.5	5.6	5.9	3.1	9.2	2.8	3.6	8.3	17.3
SPINK13	2.7	4.4	12.7	36.2	4.6	41.3	27.7	35.7	48.7	2.3	7.4	7.4	2.5	7.9	5.6	16.0	7.7	11.2	24.0	9.3	22.5	4.3	20.1
IGHV7-81 /// IGHV7-81	2.6	10.4	6.4	1.4	35.1	48.8	1.5	2.0	12.9	0.9	1.3	12.1	6.6	3.5	6.1	3.7	5.9	6.0	0.9	0.6	0.8	3.1	1.0
RP11-161D15.1	11.7	2.5	1.0	1.2	3.2	5.8	7.6	1.7	7.1	1.0	0.3	3.0	11.4	2.4	20.7	12.0	2.9	1.2	0.8	0.9	0.8	1.6	0.9
NUDT4 /// NUDT4P1	275.4	853.2	368.3	189.4	258.6	268.9	212.1	252.7	332.7	297.1	407.5	267.8	583.8	300.7	250.3	235.1	292.8	205.6	187.4	141.3	206.0	137.3	109.1
LOC101927886	10.6	18.3	21.8	18.7	18.9	24.9	24.7	30.8	15.2	16.8	27.7	35.5	6.9	17.0	28.0	26.9	4.7	17.0	23.2	18.0	7.7	2.8	7.8
ZMYND15	6.4	9.2	8.6	7.3	3.4	8.8	17.0	9.8	4.3	10.2	11.6	26.7	2.5	1.6	19.9	5.7	9.0	4.2	10.7	3.9	16.2	26.2	3.3
LOC101927884	15.7	16.7	22.3	49.7	38.3	80.5	26.4	21.8	34.3	15.8	7.0	44.0	9.5	2.1	4.2	9.6	23.8	11.6	20.8	6.7	10.9	27.3	12.2
ZMYND19	62.1	67.7	1.8	2.7	26.7	42.3	33.8	4.0	51.7	44.1	43.3	44.0	57.1	46.8	13.2	72.5	33.4	47.2	63.8	60.5	72.0	23.2	21.8
DIAPH2-AS1	10.65	14.5	15.5	28.8	28.25	17.05	14.3	16.55	15.65	6.050000000000001	7.45	2.35	6.35	5.3	5.4	17.85	4.15	3.05	18.55	7.05	16.5	17.35	12.0
PLEK	38.05	52.25	204.5	140.2	65.7	83.45	61.6	94.2	49.800000000000004	196.75	199.2	297.5	104.85	184.55	210.8	129.55	317.35	99.44999999999999	424.54999999999995	159.5	497.4	90.35	354.85
PITPNC1	39.44	51.18	56.540000000000006	43.220000000000006	37.480000000000004	63.84000000000001	53.6	34.660000000000004	43.6	38.78000000000001	56.44000000000001	78.26	68.9	34.12	52.379999999999995	43.06	68.82000000000001	28.880000000000003	55.42	27.880000000000003	51.46	78.9	88.56
GRM1	9.6	10.233333333333333	13.566666666666668	14.966666666666669	9.3	21.833333333333332	7.1000000000000005	14.033333333333333	13.200000000000001	2.3666666666666667	4.6000000000000005	10.433333333333332	6.433333333333334	7.900000000000001	6.1000000000000005	19.566666666666666	2.4	4.533333333333333	29.066666666666666	12.833333333333334	12.433333333333332	23.866666666666664	11.266666666666666
GRM3	16.8	29.2	3.8	20.0	12.4	77.2	53.1	18.7	62.0	7.1	13.5	38.3	20.5	19.5	11.1	16.8	6.4	9.1	26.9	33.9	17.8	11.3	2.9
GRM2	5.75	13.05	8.55	7.45	19.950000000000003	11.649999999999999	6.65	15.149999999999999	10.549999999999999	3.2	9.1	9.3	2.35	12.05	18.5	18.65	4.5	3.9	4.75	3.3499999999999996	3.8	5.2	7.6
GRM5	9.200000000000001	13.933333333333335	4.966666666666666	10.1	28.46666666666667	55.9	10.766666666666667	15.833333333333336	14.666666666666666	8.166666666666666	14.0	14.899999999999999	13.633333333333335	12.399999999999999	18.566666666666666	15.800000000000002	8.633333333333335	4.533333333333334	17.166666666666668	9.733333333333334	12.233333333333334	19.633333333333333	11.9
CA1	14.899999999999999	17.95	8.25	13.85	22.0	83.55	31.900000000000002	35.75	23.95	15.25	36.25	52.9	81.44999999999999	38.05	25.950000000000003	38.95	21.150000000000002	7.8500000000000005	9.55	22.5	19.599999999999998	26.5	4.5
GRM4	27.0	12.7	24.0	18.4	3.8	87.4	38.5	10.0	29.7	20.2	19.9	24.6	17.8	17.1	38.0	38.9	13.2	15.0	43.2	27.1	21.4	51.4	48.6
BC040624 /// FOXP1-AS1 /// FOXP1-AS1	5.0	28.5	3.4	24.0	4.0	55.7	24.8	18.7	42.7	1.2	11.6	21.5	3.9	4.0	2.1	3.4	8.7	2.7	33.3	16.1	3.7	18.1	22.8
CA3	7153.9	6887.4	3313.3	18.8	13.1	38.5	10.6	18.3	38.9	13.7	6.4	29.7	6.0	1.0	0.8	4.0	12.0	3.7	2.5	8.7	10.4	29.8	17.3
ZIC2	4.0	11.2	7.6	7.0	23.5	79.0	7.8	1.6	25.3	0.4	0.4	16.4	4.3	1.6	0.9	30.8	3.5	5.3	11.6	6.9	7.8	1.0	4.9
CA2	481.1	492.8	93.5	20.5	15.8	36.4	24.1	9.0	31.8	47.1	81.2	40.7	332.6	104.8	23.1	21.3	1092.5	270.5	179.3	57.7	97.3	3.8	42.1
GRM6	21.0	9.7	27.6	9.4	51.4	54.9	28.4	27.5	20.3	18.1	12.0	13.9	17.8	16.9	20.4	42.1	12.6	17.6	13.3	11.2	11.1	20.1	18.0
ZIC3	3.3	12.6	15.7	3.8	7.7	30.2	3.0	12.7	16.8	14.3	2.9	2.9	2.2	2.7	7.5	23.7	2.3	2.9	4.7	7.2	1.8	4.6	2.1
ZIC1	35.699999999999996	67.43333333333334	581.4333333333333	525.9	475.96666666666664	494.1666666666667	475.76666666666665	391.56666666666666	544.5333333333333	1857.5	136.53333333333333	274.9	126.96666666666668	809.3000000000001	1162.1000000000001	435.79999999999995	80.46666666666667	667.6333333333333	90.73333333333333	116.16666666666667	248.86666666666667	462.96666666666664	249.80000000000004
GRM8	6.966666666666666	3.0666666666666664	12.966666666666667	16.433333333333334	5.8	27.73333333333333	10.166666666666666	14.233333333333333	4.433333333333334	3.233333333333333	7.7	9.500000000000002	4.566666666666667	5.8999999999999995	9.5	4.2	7.233333333333333	3.9333333333333336	3.933333333333333	5.633333333333334	11.600000000000001	20.73333333333333	5.2
CA4	27.85	80.55000000000001	14.95	29.4	22.85	33.0	11.15	20.25	16.55	5.25	5.4	11.5	13.100000000000001	12.049999999999999	21.0	24.049999999999997	18.7	5.300000000000001	17.0	12.6	7.8	11.25	21.95
SPATA31C2	1.2	3.4	2.1	2.3	1.8	12.7	0.8	16.0	1.6	0.2	1.7	27.1	0.5	0.5	1.1	4.6	6.3	0.4	4.1	5.7	10.5	15.3	0.5
CA7	26.9	9.1	11.7	5.9	15.6	67.8	39.3	52.3	50.1	16.4	24.4	26.3	6.1	4.3	20.4	44.9	15.3	2.4	6.7	6.5	3.0	7.1	6.2
CA6	12.25	13.5	5.3500000000000005	8.0	18.25	41.75	4.3	25.0	6.7	5.3999999999999995	18.599999999999998	8.25	12.75	2.4499999999999997	22.7	7.949999999999999	6.1499999999999995	5.9	18.400000000000002	12.0	7.15	16.1	5.5
CA9	36.8	37.1	24.9	18.2	54.2	101.7	54.6	99.5	45.6	15.4	38.7	70.3	325.3	33.6	50.8	19.6	43.1	47.2	46.3	388.5	37.2	78.0	60.5
MYBL2	4.9	4.0	2.7	26.8	5.3	11.1	4.8	4.4	5.1	2.4	3.2	9.8	4.7	33.0	9.1	17.4	24.5	6.3	9.1	12.7	3.2	27.6	6.9
CA8	6.066666666666666	7.066666666666666	4.266666666666667	8.133333333333335	5.5	5.966666666666666	15.733333333333334	21.26666666666667	3.0999999999999996	4.633333333333334	3.8000000000000003	7.6000000000000005	3.233333333333333	1.2	11.700000000000001	3.8000000000000003	4.733333333333333	2.2333333333333334	2.8666666666666667	7.233333333333333	4.833333333333333	6.966666666666666	5.1000000000000005
MYBL1	28.55	34.1	40.65	41.45	33.1	38.55	34.0	49.75	44.900000000000006	45.550000000000004	38.900000000000006	39.5	161.0	32.2	38.25	34.349999999999994	61.8	30.95	46.25	558.95	68.35	37.849999999999994	140.1
SUN3	2.1	24.0	1.9	3.1	1.9	4.1	1.6	3.3	2.4	1.8	5.2	2.9	1.8	2.1	1.3	4.7	2.0	0.9	4.2	1.4	3.0	3.3	4.6
SUN2	134.5	107.6	117.5	164.7	104.1	260.7	172.6	237.7	245.1	342.9	179.0	171.3	340.4	346.6	227.9	244.9	252.0	423.4	221.4	186.5	305.7	287.1	343.0
SUN1	651.125	591.5	392.725	462.225	571.6750000000001	319.05	449.52500000000003	450.1	397.02500000000003	257.0	185.1	184.6	238.72499999999997	218.22500000000002	142.225	331.0	227.39999999999998	289.075	127.175	253.625	233.325	566.9	323.325
ATP6AP1	118.9	228.3	208.3	137.6	136.6	65.1	137.5	113.8	43.6	369.5	473.5	190.9	356.1	426.1	178.3	168.3	391.5	342.1	564.0	409.9	552.7	187.7	222.0
CAD	21.299999999999997	35.65	27.05	37.05	21.1	50.0	39.900000000000006	40.9	7.65	47.949999999999996	60.5	26.1	59.35	47.0	28.35	29.05	54.55	47.5	43.9	45.5	51.599999999999994	33.15	81.2
ATP6AP2	574.2333333333333	388.23333333333335	1082.5	1439.8000000000002	1643.3999999999999	1614.7333333333333	1606.8333333333333	1719.9333333333334	1805.7666666666667	1750.5	1401.3333333333333	2565.0333333333333	1883.4333333333334	2274.1666666666665	2497.7999999999997	1704.6000000000001	1816.8	2128.4666666666667	1315.8999999999999	1747.3999999999999	1449.6000000000001	1314.3999999999999	1170.2666666666667
HUNK	21.25	55.4	30.7	52.5	34.5	34.6	30.299999999999997	106.39999999999999	36.95	29.5	21.65	22.599999999999998	9.3	22.7	21.549999999999997	32.9	29.299999999999997	42.4	20.85	27.0	44.099999999999994	40.4	33.1
SUN5	25.65	17.925	17.65	9.55	29.7	69.825	25.025000000000002	44.675	18.425	6.45	9.825	19.45	23.675	10.375	15.875	15.525	14.275	10.75	31.75	16.825000000000003	23.5	21.625	14.075000000000001
RP5-991G20.4	17.5	6.3	4.9	9.6	27.8	29.2	5.7	39.4	4.5	14.9	15.8	3.7	33.4	9.8	2.3	36.6	13.5	17.1	3.7	18.0	3.9	6.0	4.3
ELF1	183.8	163.15	406.45	399.1	427.85	418.1	589.6	792.55	493.4	599.95	628.25	675.75	604.9	757.3	808.5	752.25	720.5	740.05	836.0999999999999	665.45	544.95	383.54999999999995	365.45
ELF2	134.1	114.06666666666666	119.23333333333333	123.96666666666665	166.0	169.66666666666666	181.13333333333333	210.5666666666667	200.5	125.06666666666668	112.0	228.73333333333335	163.36666666666667	89.5	147.70000000000002	138.26666666666665	91.76666666666667	120.36666666666667	112.76666666666667	117.83333333333333	87.86666666666667	97.8	89.46666666666665
ELF3	20.733333333333334	33.9	14.5	33.53333333333333	40.4	30.533333333333335	22.400000000000002	18.366666666666667	63.133333333333326	14.733333333333334	22.13333333333333	49.300000000000004	25.099999999999998	16.900000000000002	10.166666666666666	38.46666666666667	21.599999999999998	5.5	48.86666666666667	19.1	25.900000000000002	29.7	33.5
GFOD1	102.7	196.85	87.85	120.7	83.9	90.10000000000001	127.55	95.6	108.55	48.95	40.599999999999994	69.65	40.25	41.4	62.75	128.75	65.25	40.15	102.95	38.85	65.4	63.5	46.55
ELF4	36.4	31.099999999999998	76.94999999999999	69.9	97.5	172.2	163.0	250.5	98.35	174.14999999999998	139.85	224.10000000000002	229.55	174.14999999999998	190.60000000000002	156.9	227.65	164.2	92.55000000000001	97.15	111.80000000000001	115.5	122.6
ELF5	7.4	9.8	20.0	23.0	16.1	83.14999999999999	32.4	23.75	30.7	8.4	1.4000000000000001	20.6	7.8	8.55	10.05	30.0	2.8	3.8	2.3	8.399999999999999	1.9	16.65	7.6000000000000005
CAT	1082.1666666666667	713.4666666666667	763.9666666666667	542.5333333333333	466.90000000000003	263.6	547.0666666666667	282.0	500.8333333333333	412.2	402.3333333333333	450.56666666666666	405.5	364.3	207.4	309.1333333333334	271.96666666666664	325.2	519.1333333333333	406.20000000000005	476.3666666666666	679.1999999999999	843.9333333333334
GFOD2	32.75	61.949999999999996	47.8	29.9	44.3	94.6	57.7	27.4	40.8	36.9	40.849999999999994	41.25	22.049999999999997	29.549999999999997	26.9	29.55	27.4	37.95	46.400000000000006	25.3	25.85	34.85	38.150000000000006
ZMYND10	9.45	13.6	8.25	2.95	2.3	30.1	18.950000000000003	41.45	12.649999999999999	2.75	8.65	13.85	4.85	10.3	9.65	13.55	3.45	1.6	20.15	9.05	5.1	12.3	13.75
ZMYND11	503.525	541.775	560.5749999999999	561.5999999999999	578.9749999999999	254.3	351.45	375.59999999999997	382.825	315.45000000000005	321.525	244.15	313.475	325.975	280.475	284.575	290.625	277.975	256.7	359.2	366.07500000000005	696.025	321.09999999999997
SHANK3	55.0	50.3	50.4	43.75	52.55	97.15	116.2	70.19999999999999	75.45	80.45	41.85	67.0	15.75	15.9	34.95	94.19999999999999	41.6	56.0	39.75	6.0	67.65	129.1	85.75
ZMYND12	52.6	48.8	27.0	41.3	30.4	47.7	36.1	14.5	30.9	49.1	31.5	75.2	39.1	46.1	47.3	24.6	24.0	44.6	3.9	32.8	23.6	28.0	35.4
SHANK2	12.44	12.64	71.03999999999999	267.38	295.32	215.04000000000002	127.85999999999999	65.13999999999999	66.08	29.759999999999998	8.54	36.160000000000004	9.6	65.36	64.66	209.21999999999997	16.16	61.8	22.4	10.419999999999998	51.160000000000004	47.12	15.460000000000003
PLEC	62.849999999999994	66.35000000000001	32.9	47.5	41.75	32.3	72.05	40.5	29.3	65.35	15.200000000000001	53.9	93.95	36.050000000000004	55.45	61.9	49.55	68.35	40.7	36.650000000000006	33.550000000000004	30.15	27.1
SHANK1	5.9	32.8	4.9	6.7	11.5	39.7	8.6	24.9	10.8	10.3	2.9	17.6	11.9	3.1	9.9	9.0	6.9	10.2	10.3	9.3	2.3	20.2	1.9
RRN3	193.9	204.2	199.5	158.4	219.6	230.8	175.0	166.8	206.0	249.3	103.5	127.7	234.6	186.6	224.6	133.3	160.7	223.4	105.2	179.1	240.3	162.8	144.4
DAPL1	19.4	18.4	17.9	12.3	6.5	24.2	13.6	73.3	9.3	4.8	5.2	4.2	4.1	18.1	5.7	8.5	8.3	6.4	36.5	5.3	3.8	36.7	4.1
RP11-379F4.6	24.8	30.4	20.8	15.3	30.0	55.3	31.5	43.9	32.2	32.1	6.9	30.3	13.1	7.7	30.5	27.4	22.4	14.0	30.5	7.2	28.7	20.6	19.3
PLSCR3 /// TMEM256-PLSCR3	251.8	262.2	315.9	388.04999999999995	398.15	400.1	484.59999999999997	674.85	274.40000000000003	420.9	478.9	646.25	600.05	674.1	729.3	421.59999999999997	745.1	631.3499999999999	254.35	381.40000000000003	434.0	303.25	588.7
CBL	79.17999999999999	60.160000000000004	123.96000000000001	98.78	114.86000000000001	211.67999999999998	181.68	181.0	140.54000000000002	174.04000000000002	145.94	258.9	227.78000000000003	186.6	224.54000000000002	218.82	179.57999999999998	160.04000000000002	193.37999999999997	144.07999999999998	158.94	163.0	136.28
FLJ44087	1.7	1.5	3.4	4.6	3.8	5.6	2.9	2.3	1.9	6.9	5.4	13.7	1.7	1.7	2.9	3.9	10.5	1.0	13.5	1.6	14.1	6.0	18.9
AC005606.14	3.1	13.5	2.1	3.0	2.1	25.6	18.1	21.2	1.1	1.5	2.5	5.5	8.1	10.0	11.2	38.0	2.1	1.4	35.6	1.0	1.8	3.1	1.2
KRT17P5	23.6	4.3	10.7	44.2	31.0	4.1	1.6	14.7	23.6	12.6	19.1	2.7	3.9	11.4	11.3	3.1	23.8	21.3	9.0	21.9	4.0	5.7	7.5
LINC00511 /// LINC00673	20.849999999999998	53.95	20.849999999999998	20.200000000000003	27.049999999999997	62.05	19.3	18.35	28.05	16.7	32.3	42.1	197.1	22.1	23.85	37.25	23.7	29.05	21.3	88.35	20.75	41.5	36.5
SV2C	14.799999999999999	13.700000000000001	13.899999999999999	21.1	20.45	46.55	16.9	20.0	29.200000000000003	9.55	9.9	18.45	9.049999999999999	3.5999999999999996	10.8	24.4	6.1	4.65	2.6	14.4	16.9	24.75	7.6
SV2B	52.333333333333336	80.0	133.03333333333333	420.93333333333334	441.90000000000003	274.56666666666666	348.9666666666667	136.63333333333333	103.43333333333332	251.89999999999998	45.9	79.46666666666667	22.100000000000005	356.1000000000001	155.73333333333335	183.33333333333334	18.866666666666667	206.33333333333334	47.29999999999999	10.866666666666665	97.66666666666667	466.26666666666665	127.33333333333331
CBS	17.23333333333333	17.96666666666667	28.7	25.633333333333336	20.566666666666666	59.56666666666667	41.86666666666667	25.0	32.300000000000004	35.93333333333334	43.76666666666667	28.23333333333333	40.333333333333336	27.433333333333334	34.1	37.4	22.333333333333332	26.900000000000002	38.233333333333334	33.6	37.73333333333333	28.933333333333334	46.03333333333333
TBX22	0.3	15.9	1.1	1.7	1.3	1.3	0.9	3.2	5.3	0.2	1.4	0.9	3.9	7.5	0.2	4.5	1.3	3.6	3.0	0.8	0.7	2.2	2.6
SV2A	22.4	11.6	36.2	24.8	12.7	7.8	8.3	27.1	14.4	14.4	13.4	51.1	88.2	10.1	5.9	8.5	21.9	35.6	4.1	67.6	32.9	5.6	3.4
AX746710	9.1	6.9	6.6	2.8	14.9	5.0	1.7	0.4	23.5	0.2	2.9	20.5	0.3	1.1	0.2	3.2	0.2	3.1	0.5	0.6	7.2	10.8	5.9
TBX21	6.2	5.7	13.1	2.9	4.7	58.4	21.8	6.7	34.1	11.0	5.2	54.8	22.0	2.5	20.9	13.8	14.7	21.6	32.8	7.2	25.9	20.9	18.2
TBX20	5.6	11.2	16.2	9.0	8.4	24.8	2.6	41.5	1.7	1.2	3.6	1.2	1.3	1.2	1.5	7.7	1.7	1.2	3.0	1.9	1.7	5.9	2.5
CLVS2	2.6	1.9	11.1	25.6	13.4	30.8	2.2	24.7	3.1	6.7	0.5	16.3	12.6	10.3	9.3	5.2	1.9	11.2	3.5	2.6	1.0	4.4	3.1
SPATA31E1	1.5	1.95	1.6	1.7	1.6	5.5	0.9500000000000001	1.7000000000000002	2.95	1.05	1.75	1.85	1.9	0.7	1.5499999999999998	2.75	0.6499999999999999	1.15	1.9	1.35	1.35	3.05	1.6
CLVS1	2.7	1.8	1.3	5.9	3.4	16.4	2.5	4.3	2.2	1.8	1.9	4.6	2.3	5.1	5.1	2.5	8.3	1.4	9.7	1.1	1.7	6.0	1.3
RRM1	309.40000000000003	360.9	352.75	231.75	268.5	258.35	229.3	220.1	259.59999999999997	324.45	197.64999999999998	246.95000000000002	479.40000000000003	397.9	253.29999999999998	260.65	350.6	321.3	216.39999999999998	354.34999999999997	258.0	222.85000000000002	143.0
RRM2	12.9	21.2	227.05	33.8	52.35	74.6	34.5	50.95	60.65	285.95	332.20000000000005	470.1	978.5999999999999	312.3	160.79999999999998	144.2	651.55	278.45	231.5	951.7	178.1	324.4	158.95
LOC101929910 /// LOC613037 /// NPIPA5 /// NPIPB3 /// NPIPB4 /// NPIPB5	50.4	73.7	63.8	61.8	53.5	48.9	92.1	24.3	126.3	125.9	13.8	118.5	25.4	23.3	52.6	183.0	63.9	51.5	350.1	23.8	87.6	35.4	27.5
LOC90246	12.1	14.100000000000001	5.7	7.0	5.45	40.0	4.5	3.9	10.5	4.15	6.1	10.3	8.55	4.3	1.95	10.15	5.6	7.15	2.65	8.85	2.95	5.75	9.65
CCK	1.9	3.9	1.6	18.0	1.2	5.8	29.9	5.0	6.1	3.0	2.0	4.3	4.1	2.5	2.4	6.8	0.7	0.9	5.9	3.5	2.0	5.2	1.3
HS3ST5	34.0	81.6	24.9	22.9	29.5	36.9	25.4	31.3	28.2	24.2	10.0	58.5	16.4	23.5	15.8	14.0	16.7	4.4	44.4	19.8	13.7	3.5	16.3
ZIC4	6.85	25.4	7.4	6.45	11.899999999999999	14.7	18.1	26.9	14.4	12.350000000000001	11.4	26.45	16.25	4.1	2.65	19.5	6.75	2.25	16.35	12.75	11.100000000000001	26.7	13.8
HS3ST6	7.5	22.9	4.8	22.6	2.8	16.3	2.4	8.8	4.9	5.3	18.8	23.9	1.2	6.1	2.0	2.9	12.9	8.2	10.4	14.3	15.7	30.6	19.6
ZIC5	28.1	10.8	16.5	8.7	14.8	7.0	11.5	7.6	17.4	8.5	25.3	20.5	8.4	9.0	2.7	14.9	12.5	5.1	31.1	9.8	4.9	19.7	4.4
AC079767.4	30.2	2.8	8.4	15.8	16.9	5.6	2.9	47.8	10.9	31.4	17.5	63.1	18.0	11.5	17.7	40.4	24.5	24.6	48.9	17.3	28.9	36.0	32.9
SUOX	109.35000000000001	100.2	44.150000000000006	35.849999999999994	46.75	102.44999999999999	40.6	44.1	32.9	85.35	78.95	67.85	77.6	58.400000000000006	71.7	52.5	52.8	60.7	74.35	53.1	62.400000000000006	70.35	124.95
HS3ST4	29.1	36.9	24.2	30.6	22.3	86.4	50.8	19.0	34.8	8.6	29.8	56.7	38.3	9.7	25.0	8.5	3.6	15.4	26.7	7.9	18.7	18.6	10.3
TBX19	47.0	45.3	41.8	50.7	65.2	126.6	102.6	95.0	4.7	39.2	38.1	77.7	74.0	41.2	87.5	57.8	70.4	34.3	61.4	57.0	67.1	33.2	89.1
CFC1	5.949999999999999	2.95	16.1	3.1	2.05	22.8	6.300000000000001	9.649999999999999	4.05	3.65	10.0	6.7	7.8	6.5	10.35	25.4	4.3	7.95	18.65	8.7	3.9	5.2	3.9499999999999997
HS3ST1	10.700000000000001	15.333333333333334	27.733333333333334	15.66666666666667	15.066666666666668	19.733333333333334	17.3	20.366666666666667	14.5	25.433333333333334	14.633333333333333	30.73333333333333	34.96666666666667	16.03333333333333	27.866666666666664	14.066666666666668	19.533333333333335	22.7	19.900000000000002	6.033333333333334	8.0	19.066666666666666	14.066666666666668
TBX18	12.475000000000001	10.2	21.1	24.800000000000004	26.25	37.35	24.0	26.275	31.35	24.175	12.225	14.025000000000002	15.900000000000002	16.35	3.25	15.325000000000001	5.3	12.975000000000001	14.599999999999998	20.3	16.099999999999998	27.325	29.825000000000003
HS3ST2	71.1	33.4	52.8	91.5	64.9	50.2	55.8	78.8	100.0	140.2	55.2	130.5	83.9	86.0	20.7	67.9	250.9	91.5	58.8	40.2	53.0	75.1	46.6
CD2	2.3	28.4	96.8	45.7	52.1	92.2	55.4	87.5	27.6	205.2	139.8	345.6	133.7	41.0	230.8	93.5	289.4	31.9	312.8	28.1	351.9	25.5	581.9
TBX15	576.3	624.4	366.0	594.2	499.6	433.4	383.8	257.8	346.1	356.6	116.9	204.3	453.7	478.6	236.0	341.0	197.3	474.5	119.5	181.0	182.1	336.0	152.2
CD4	4.85	6.55	27.3	32.7	14.45	22.200000000000003	22.5	14.950000000000001	10.6	79.0	53.15	47.75	22.55	52.25	16.55	29.65	51.45	39.75	18.6	26.8	72.94999999999999	6.3999999999999995	22.849999999999998
CCS	40.6	56.9	29.1	40.6	4.6	40.3	16.0	55.1	24.1	52.0	55.9	6.9	39.1	37.0	36.5	35.4	35.6	42.3	86.4	43.5	60.5	37.7	106.3
CD6	8.585714285714285	16.61428571428571	7.742857142857143	7.885714285714286	13.928571428571429	20.928571428571434	10.571428571428571	24.428571428571427	9.27142857142857	18.514285714285712	8.442857142857145	32.7	12.685714285714287	5.314285714285715	8.6	23.82857142857143	24.314285714285713	5.5857142857142845	24.38571428571429	7.785714285714286	28.88571428571429	10.414285714285715	39.52857142857143
CD5	11.149999999999999	30.5	15.25	41.4	20.4	24.05	13.1	20.85	11.15	13.05	33.0	65.6	30.4	16.3	17.4	20.5	32.05	18.45	28.15	22.6	17.65	26.35	51.05
TBX10	15.35	44.85	26.65	49.5	20.05	32.4	5.949999999999999	35.1	22.3	15.149999999999999	10.149999999999999	31.9	15.9	11.25	12.850000000000001	11.399999999999999	12.95	16.15	44.0	11.75	11.35	9.700000000000001	28.0
CD7	23.95	25.65	11.55	26.950000000000003	10.899999999999999	23.950000000000003	15.0	23.7	19.900000000000002	2.35	6.85	37.75	4.15	9.95	13.600000000000001	14.549999999999999	13.35	9.3	11.55	2.5	13.75	11.3	16.5
ZNF259P1	3.1	1.5	11.3	2.8	8.6	5.0	2.4	4.7	1.6	9.0	2.1	4.7	4.5	1.0	9.6	24.8	1.9	1.5	1.8	2.2	8.1	2.6	1.6
CD9	395.56666666666666	215.43333333333337	243.26666666666665	615.6999999999999	752.8333333333334	741.8333333333334	742.4333333333333	1490.7666666666667	416.8333333333333	431.3999999999999	285.2333333333333	337.73333333333335	235.63333333333333	1135.4	624.2666666666667	626.1666666666666	527.4333333333333	954.4	326.76666666666665	1550.3333333333333	1423.1000000000004	382.6666666666666	566.0
RP11-307P5.2	14.0	19.6	20.2	22.2	35.6	56.5	31.1	94.4	7.4	11.9	9.8	79.8	27.9	7.4	20.1	34.0	14.6	14.6	20.6	9.9	6.2	13.4	10.4
MNX1-AS1	0.8	1.2	0.9	1.3	1.3	4.9	2.9	3.6	1.0	0.8	0.7	1.6	1.3	8.2	0.7	1.7	0.7	0.7	2.4	1.8	2.0	4.5	3.2
VPS29	481.95	320.1	348.75	307.45	349.6	258.4	348.5	263.55	310.6	411.4	474.95	313.5	286.15000000000003	445.4	437.75	342.90000000000003	469.25	418.85	384.3	510.0	452.25	272.05	676.05
CDA	5.2	3.2	9.4	6.4	5.7	7.2	22.4	2.9	2.0	3.3	2.5	43.5	51.3	32.9	1.9	4.7	19.4	25.2	2.4	42.3	4.5	16.5	7.1
FRMPD3	13.2	31.0	25.2	31.9	31.8	59.5	57.8	62.7	44.5	16.6	20.8	56.2	39.3	35.1	41.8	56.7	14.7	11.9	18.1	23.5	40.5	19.7	37.5
FRMPD4	9.6	15.85	27.75	25.95	16.5	22.5	12.65	22.5	31.8	9.350000000000001	4.8	16.1	27.6	3.25	6.65	14.1	10.2	10.899999999999999	6.4	22.25	2.4	14.0	12.1
CLEC10A	42.7	18.1	43.9	123.7	96.6	31.2	55.0	61.7	30.0	41.1	55.5	58.7	14.6	16.2	135.2	48.6	68.0	9.1	209.3	14.5	368.1	37.1	449.9
FRMPD1	21.1	29.3	5.7	33.9	20.9	2.1	7.0	17.6	11.3	9.2	13.4	6.8	4.0	13.8	15.5	20.0	8.5	11.5	18.2	15.9	10.1	16.2	20.0
RRP1	54.5	91.1	46.400000000000006	96.45	44.599999999999994	69.8	62.2	75.0	53.3	30.9	51.45	97.65	56.25	45.0	37.95	88.75	62.050000000000004	37.55	78.9	51.7	61.849999999999994	63.2	97.25
GRPR	37.3	41.0	25.2	35.6	13.9	19.9	33.3	8.8	23.7	4.2	7.2	31.0	21.2	4.1	2.4	12.5	4.6	8.1	42.0	15.1	26.4	14.6	11.5
ELK1	24.366666666666664	24.433333333333334	18.366666666666667	18.666666666666668	38.96666666666666	46.86666666666667	37.300000000000004	43.666666666666664	34.7	24.366666666666664	35.733333333333334	59.20000000000001	32.49999999999999	37.8	39.96666666666666	61.1	36.13333333333333	21.86666666666667	45.9	33.166666666666664	24.233333333333334	29.033333333333335	36.666666666666664
RRP8	30.5	20.7	23.400000000000002	25.633333333333336	17.566666666666666	31.399999999999995	18.033333333333335	9.5	26.833333333333332	32.03333333333333	39.0	32.9	26.066666666666666	27.633333333333336	48.26666666666667	18.866666666666667	31.733333333333334	29.500000000000004	51.46666666666667	38.166666666666664	28.8	18.400000000000002	55.23333333333333
RRP9	12.4	23.6	16.9	24.9	9.7	22.5	14.9	6.3	5.5	13.0	16.6	17.4	17.2	11.6	3.0	2.5	34.5	2.1	7.2	18.9	5.3	28.7	72.9
ELK3	367.95	244.9	734.65	698.25	873.4000000000001	864.1999999999999	821.8000000000001	744.65	727.8	626.1	654.45	640.45	1189.35	923.1	724.3000000000001	671.95	650.0	1533.65	373.15	711.7	662.1	686.7	307.9
ELK4	175.78333333333333	142.4333333333333	204.88333333333333	215.35000000000002	285.3833333333334	244.54999999999998	287.76666666666665	334.0166666666667	283.51666666666665	212.64999999999998	178.13333333333335	353.84999999999997	230.46666666666667	219.70000000000002	408.8666666666666	260.68333333333334	166.10000000000002	247.6	125.49999999999999	177.65	180.30000000000004	212.1833333333333	156.53333333333333
SHANK2-AS2 /// SHANK2-AS2	4.9	52.4	7.6	23.2	6.6	4.8	18.7	21.1	4.2	3.6	4.9	3.4	17.3	7.3	8.0	10.1	28.0	3.0	11.8	4.9	16.6	11.2	19.3
ALCAM	86.33333333333333	59.63333333333333	234.66666666666666	302.53333333333336	369.5666666666666	321.43333333333334	270.8333333333333	495.3333333333333	261.3333333333333	385.0	358.8333333333333	624.6333333333333	798.8666666666667	510.2	672.6999999999999	513.0333333333334	457.56666666666666	261.8	1021.4666666666666	599.5333333333333	557.6666666666666	339.1	357.23333333333335
SCN11A	27.766666666666666	14.133333333333333	23.333333333333332	44.6	40.73333333333333	59.70000000000001	50.96666666666667	54.96666666666667	26.36666666666667	17.533333333333335	13.233333333333334	59.866666666666674	15.066666666666665	24.866666666666664	24.7	50.46666666666667	7.5	12.866666666666667	34.400000000000006	18.666666666666668	24.366666666666664	42.43333333333333	11.466666666666667
VPS35	585.1800000000001	528.9	728.9200000000001	874.78	899.32	481.76000000000005	517.52	464.82	695.5	613.04	670.86	505.25999999999993	621.92	758.6200000000001	580.14	640.3199999999999	673.1800000000001	699.6200000000001	884.28	904.36	746.5	691.3799999999999	500.48
VPS36	320.45	287.4	293.7	300.70000000000005	319.8	281.85	343.65	299.6	296.5	256.4	396.5	307.75	232.6	263.75	389.25	246.7	364.6	222.35	293.3	264.8	365.15000000000003	291.0	493.5
VPS39	79.6	67.2	63.1	37.3	44.8	43.9	58.2	45.1	48.7	95.2	93.3	89.7	120.8	57.7	74.0	80.5	80.7	73.9	95.5	80.6	62.3	106.5	230.7
VPS18	35.699999999999996	35.75	32.95	48.65	30.8	44.4	40.35	41.400000000000006	47.2	33.2	30.650000000000002	59.05	46.199999999999996	42.099999999999994	44.05	61.900000000000006	31.5	30.400000000000002	82.4	31.650000000000002	47.9	46.8	62.5
SSTR5-AS1	3.0	2.7	2.5	17.3	13.3	34.3	3.5	66.7	20.0	1.3	3.5	10.8	65.7	3.0	3.8	29.1	2.2	14.3	8.0	4.8	12.0	9.3	18.1
AC008753.4	4.8	29.6	4.3	42.2	3.2	19.6	26.9	26.3	29.4	14.4	24.0	53.1	3.6	14.0	6.6	9.4	17.2	6.8	10.8	19.1	27.2	36.9	24.7
CLEC11A	21.933333333333334	34.93333333333333	51.333333333333336	44.93333333333334	33.1	58.166666666666664	52.86666666666667	19.9	29.899999999999995	64.9	51.4	94.39999999999999	191.36666666666667	185.4666666666667	56.300000000000004	56.4	144.26666666666668	128.03333333333333	64.0	170.26666666666665	61.6	31.366666666666664	80.60000000000001
HUS1	66.66666666666667	40.833333333333336	42.46666666666667	59.73333333333333	64.03333333333333	93.56666666666666	70.5	55.666666666666664	57.06666666666666	63.366666666666674	84.60000000000001	86.60000000000001	74.56666666666668	59.56666666666666	78.23333333333333	81.89999999999999	68.06666666666666	63.73333333333333	69.89999999999999	40.63333333333333	43.56666666666666	35.6	34.96666666666666
FLJ34503	1.5	39.8	1.6	1.7	3.4	2.8	1.2	0.8	2.1	1.4	2.0	1.9	1.1	0.4	0.5	1.2	0.6	1.3	1.3	0.6	0.9	1.8	1.0
CEL	2.25	9.600000000000001	2.05	3.35	2.25	17.9	4.3	15.95	3.4	1.45	1.2999999999999998	2.4000000000000004	7.800000000000001	2.0	2.75	4.699999999999999	1.4500000000000002	1.05	5.3500000000000005	1.0	1.55	3.1500000000000004	3.8
CTD-2199O4.3 /// CTD-2199O4.7	12.6	18.2	12.4	20.5	14.3	3.2	4.8	29.6	15.6	7.1	6.0	5.2	12.0	3.2	8.1	2.0	11.3	18.4	22.5	5.6	3.1	40.5	18.4
NUP93	50.4	49.4	66.7	50.75	63.05	19.4	60.800000000000004	75.15	13.45	42.400000000000006	48.9	33.1	43.050000000000004	59.55	76.35000000000001	38.45	80.4	48.349999999999994	73.64999999999999	81.35	113.95	53.35	83.1
BCAN	15.774999999999999	17.825	24.374999999999996	43.375	11.85	30.549999999999997	26.35	30.575	30.275	13.149999999999999	34.775	42.125	14.600000000000001	16.75	22.475	29.125	26.65	9.925	27.55	18.975	27.525000000000002	31.549999999999997	24.174999999999997
RP11-532F12.5	35.9	60.3	68.8	84.9	23.6	66.0	41.4	75.7	11.7	9.9	41.3	54.9	11.5	23.9	30.1	7.9	19.7	8.0	51.6	16.7	22.8	24.8	43.2
BCAM	25.9	46.0	35.6	20.950000000000003	40.1	86.1	58.7	77.05	32.55	21.45	25.400000000000002	54.25	18.6	20.5	19.8	57.35	28.5	22.549999999999997	15.350000000000001	20.75	46.2	57.4	18.6
SCN10A	30.9	47.5	54.3	27.0	45.4	123.9	28.1	87.8	32.0	13.3	34.9	57.9	28.2	18.2	55.2	69.2	39.1	19.2	62.8	36.9	89.0	65.8	66.6
KRTAP4-12	0.5	1.4	5.6	1.2	0.7	6.9	7.0	6.7	7.1	7.6	0.8	15.8	13.0	4.1	14.1	22.6	1.9	6.5	8.5	0.8	6.6	14.4	5.6
KRTAP4-11	8.6	5.4	13.9	34.7	11.4	6.1	19.3	1.3	9.1	7.3	0.9	2.2	6.4	2.5	0.6	0.8	4.1	1.4	4.9	2.0	8.8	1.6	9.8
HECW2	37.699999999999996	54.93333333333333	99.36666666666666	147.36666666666665	136.66666666666666	136.13333333333335	160.73333333333332	156.63333333333335	213.20000000000002	90.13333333333333	97.06666666666666	79.43333333333332	45.666666666666664	96.06666666666666	100.66666666666667	120.56666666666666	112.93333333333334	102.13333333333333	56.13333333333333	50.6	130.99999999999997	129.10000000000002	110.93333333333335
HECW1	21.3	27.866666666666664	19.7	22.5	27.96666666666667	53.9	34.53333333333334	32.800000000000004	25.833333333333332	14.833333333333334	22.96666666666667	47.56666666666666	16.266666666666666	14.199999999999998	21.400000000000002	32.800000000000004	16.366666666666667	10.266666666666667	27.666666666666668	23.566666666666666	6.7	30.96666666666667	15.866666666666667
SRFBP1	23.4	56.3	26.5	36.2	31.1	20.2	43.4	12.5	23.4	35.8	26.6	33.9	31.7	32.5	60.7	54.7	41.9	42.2	39.5	26.2	29.3	18.0	20.4
DLX6-AS1	6.9	5.2	20.2	30.8	51.9	76.8	4.6	22.0	30.6	12.6	1.4	9.4	7.1	2.2	11.3	27.0	1.8	3.5	27.3	5.7	7.1	27.3	26.9
NUP98	133.46666666666667	122.80000000000001	88.46666666666665	74.8	77.36666666666666	89.56666666666666	95.96666666666665	51.56666666666666	71.03333333333333	72.39999999999999	94.03333333333335	104.33333333333333	107.5	81.26666666666667	105.83333333333333	67.93333333333334	109.33333333333333	83.9	86.23333333333335	60.53333333333333	89.66666666666667	92.5	129.23333333333335
RP11-480I12.10	37.5	21.4	23.4	2.3	31.4	55.1	15.0	11.2	27.3	30.0	21.6	30.6	2.6	9.7	8.3	24.2	22.2	18.1	41.5	19.8	20.0	17.3	34.9
VPS25	142.8	133.4	153.5	120.9	103.2	91.5	106.5	91.8	55.4	141.8	199.6	99.3	109.5	155.5	105.3	111.9	142.0	127.4	167.7	184.5	156.5	77.6	284.4
CFB	31.849999999999998	10.4	112.25	74.5	88.69999999999999	84.95	134.45	145.65	47.9	282.9	366.65	236.9	72.75	199.85	362.05	96.25	828.15	170.6	143.3	43.949999999999996	778.95	207.14999999999998	784.65
VPS28	294.0	265.5	143.6	194.0	139.2	119.4	155.2	151.4	102.7	285.5	226.5	65.9	209.7	265.8	86.0	157.3	344.4	254.3	297.6	301.4	287.4	175.6	411.6
AK055981	153.6	172.0	41.6	52.7	38.5	90.6	55.9	37.7	36.1	37.2	40.6	37.6	33.7	30.7	37.9	45.2	46.5	35.5	53.7	29.0	40.1	33.1	25.4
DKFZP761C1711	6.45	7.85	18.75	9.05	28.65	41.05	24.45	25.2	28.35	10.2	2.6	3.2	10.2	7.75	8.65	14.149999999999999	1.6	11.5	16.55	16.1	17.8	23.8	1.95
CFD	3476.4	1787.8	1415.8	3942.0	5454.8	3780.8	3190.5	3119.9	8593.9	3174.0	658.8	1592.3	121.9	1554.7	3232.1	3196.7	419.0	1199.8	1484.3	446.7	917.8	2671.3	3163.3
PLEKHA8P1	64.6	75.0	66.9	82.8	56.9	89.1	54.6	55.2	102.1	47.1	27.6	86.7	77.5	87.8	44.6	78.6	49.2	49.8	80.3	71.2	62.8	92.2	47.3
CFH	712.5	564.4	1707.1	4283.3	5812.4	2183.9	2759.9	3107.7	2544.5	2932.1	1419.7	1214.0	574.3	2707.5	1383.2	1637.3	781.9	2097.6	742.2	931.6	929.2	1602.6	1867.2
DISC1 /// TSNAX-DISC1	16.1	18.700000000000003	30.8	58.45	36.3	62.1	31.049999999999997	64.0	33.7	31.3	43.8	58.4	43.1	22.599999999999998	23.8	24.9	34.5	34.35	68.15	28.6	51.8	37.5	39.0
CFI	98.94999999999999	62.400000000000006	1199.75	979.5	1053.45	795.25	1542.05	189.4	421.05	1946.65	1058.95	347.0	82.65	1982.1000000000001	874.5	810.5	206.0	1817.9	617.8	78.25	853.7	2324.4	1786.8
LOC100507487 /// LOC101927184	10.9	42.6	51.2	52.5	62.8	110.4	65.4	45.1	72.7	38.9	10.0	28.6	5.6	19.7	19.3	90.7	18.7	40.1	38.9	38.0	26.7	61.9	44.4
CFP	3.9	1.8	2.6	9.3	4.0	5.4	3.2	7.7	1.1	10.2	4.6	59.1	28.9	3.5	48.2	3.2	15.6	1.0	10.5	3.8	30.4	12.4	42.9
RRP7A	39.300000000000004	21.599999999999998	26.7	42.46666666666666	27.566666666666666	23.833333333333332	21.633333333333336	18.099999999999998	31.66666666666667	34.266666666666666	56.9	34.0	39.333333333333336	27.266666666666666	21.066666666666666	24.966666666666665	42.166666666666664	32.699999999999996	38.93333333333333	14.933333333333335	13.9	31.866666666666664	63.1
NUP85	120.1	112.5	113.1	179.4	91.8	83.5	123.8	91.6	153.3	186.1	116.9	75.9	152.0	160.0	83.5	165.3	192.2	138.8	184.7	217.8	207.1	203.6	453.5
VPS11	116.9	174.3	132.9	128.2	212.9	115.1	147.7	196.5	138.5	115.2	112.0	123.1	120.2	145.9	140.9	145.1	165.9	162.1	161.0	116.1	158.3	86.1	229.8
ST3GAL4	21.2	18.85	14.15	13.75	22.25	27.4	20.4	23.25	17.349999999999998	12.200000000000001	7.5	8.8	9.45	18.7	3.4	26.049999999999997	21.9	5.949999999999999	16.85	15.15	22.55	19.1	15.8
RRS1	174.1	244.0	150.3	177.7	84.0	247.5	177.0	60.3	118.0	102.7	220.3	143.4	214.4	220.0	174.0	275.2	233.7	181.7	284.9	174.5	252.0	72.9	59.9
ST3GAL5	257.1	341.9	267.0	232.7	265.8	218.1	287.3	168.6	158.3	265.7	304.5	329.9	158.9	183.7	234.8	178.6	254.2	163.3	469.6	176.4	299.4	292.1	475.8
ST3GAL6	118.65	153.8	59.075	34.95	37.974999999999994	52.825	53.325	42.125	51.199999999999996	76.275	44.6	79.925	38.975	45.9	80.625	64.325	54.75	48.05	67.375	58.05	51.97500000000001	78.65	70.1
LOC101929864 /// SLX1A /// SLX1B	81.0	129.2	64.5	75.4	70.8	94.3	99.4	23.2	20.8	73.3	147.5	126.7	99.5	88.0	64.0	66.0	100.5	75.8	241.9	82.1	160.2	42.1	370.0
NUP88	240.3	242.25	208.70000000000002	171.05	123.25	101.15	130.05	100.2	116.65	135.65	258.5	91.7	101.55	162.85	106.14999999999999	93.39999999999999	215.0	167.05	119.8	146.29999999999998	166.75	155.20000000000002	195.55
RP5-1065J22.8	26.1	17.8	19.7	39.2	55.8	74.6	5.8	18.0	32.2	15.0	3.4	63.6	30.7	4.2	29.4	63.3	18.2	19.0	56.1	37.4	35.4	54.6	6.3
HOXA11-AS	17.35	22.75	9.8	12.549999999999999	11.450000000000001	23.35	8.85	19.1	19.049999999999997	8.4	2.15	17.95	1.75	5.3	9.700000000000001	20.099999999999998	7.45	12.5	5.6000000000000005	16.55	6.25	15.05	19.5
CGA	7.75	19.75	15.35	15.1	8.950000000000001	47.65	5.45	11.25	8.7	6.35	2.85	26.5	10.25	6.2	8.399999999999999	16.95	2.4000000000000004	2.45	17.25	5.65	6.05	19.45	1.8
ST3GAL1	96.59999999999998	117.63333333333334	63.5	71.89999999999999	41.4	67.60000000000001	58.36666666666667	63.23333333333333	37.93333333333333	89.96666666666665	55.199999999999996	65.63333333333334	58.96666666666667	127.23333333333333	70.3	65.96666666666667	95.53333333333335	147.76666666666665	132.93333333333334	72.7	158.13333333333333	58.06666666666666	85.73333333333333
ST3GAL2	68.4	70.6	69.22	67.6	48.86	79.60000000000001	71.16	116.06000000000002	57.17999999999999	51.839999999999996	51.760000000000005	119.46	66.18	52.4	55.71999999999999	98.9	77.67999999999999	57.94	85.63999999999999	43.699999999999996	82.22	40.959999999999994	35.42
ST3GAL3	41.75714285714285	50.94285714285714	17.42857142857143	27.428571428571427	41.08571428571429	49.5	35.31428571428571	33.18571428571428	46.51428571428572	25.914285714285718	28.514285714285716	32.72857142857143	94.7857142857143	12.642857142857142	19.942857142857143	28.01428571428571	42.62857142857143	25.400000000000002	35.1	17.2	26.185714285714287	32.14285714285714	29.97142857142857
VPS16	71.39999999999999	87.05	82.25	88.9	63.4	27.8	63.35	55.6	62.900000000000006	92.95	97.14999999999999	70.80000000000001	95.55	89.4	71.35	89.9	98.80000000000001	89.85	166.1	122.80000000000001	152.6	132.65	235.95000000000002
PLK4	4.0	17.066666666666666	16.166666666666668	13.766666666666667	19.566666666666666	10.6	9.466666666666667	26.900000000000002	9.566666666666666	12.5	12.033333333333333	23.866666666666664	16.466666666666665	12.233333333333334	10.533333333333333	8.766666666666666	18.633333333333333	7.866666666666667	8.766666666666667	38.9	19.266666666666666	12.833333333333334	11.033333333333333
LRRC37A3	37.166666666666664	27.200000000000003	24.333333333333332	48.9	68.83333333333333	66.16666666666667	44.96666666666667	53.29999999999999	50.13333333333333	36.33333333333333	25.200000000000003	40.199999999999996	13.299999999999999	35.63333333333333	38.5	80.16666666666667	17.6	31.600000000000005	84.16666666666667	22.099999999999998	38.56666666666667	30.03333333333333	25.7
C3orf18	126.2	149.4	40.4	86.4	57.2	16.0	74.4	57.4	77.7	46.6	33.1	40.8	83.2	54.7	57.8	47.9	32.3	52.7	16.0	77.7	80.5	56.2	112.9
NFE2	2.8	1.5	2.0	17.8	1.2	4.0	1.0	3.7	3.9	0.8	15.3	3.9	57.3	2.5	2.8	2.2	5.0	1.2	1.4	1.7	1.7	4.1	2.0
LOC100422737	4.3500000000000005	5.300000000000001	2.3	10.049999999999999	12.3	23.0	4.5	4.2	39.6	11.4	4.25	26.450000000000003	4.1	5.8999999999999995	1.7	11.0	1.35	3.45	7.75	2.5	2.1500000000000004	12.0	22.25
PLK3	22.066666666666666	30.433333333333334	33.699999999999996	40.03333333333334	31.36666666666667	55.06666666666666	37.733333333333334	30.833333333333332	20.3	10.733333333333334	29.966666666666665	52.166666666666664	39.86666666666667	21.966666666666665	39.333333333333336	17.933333333333334	28.200000000000003	37.6	49.73333333333333	58.86666666666665	47.833333333333336	42.43333333333333	50.26666666666667
LRRC37A2	150.6	129.7	92.8	118.5	161.85	185.85000000000002	167.75	154.79999999999998	196.15	154.85	58.050000000000004	170.25	101.95	102.35	161.3	194.04999999999998	67.5	128.55	183.1	129.70000000000002	99.14999999999999	149.7	54.35
ARL14EP	299.9	281.9	287.9	294.0	277.5	259.7	254.1	255.1	234.7	218.8	361.3	298.6	131.4	216.6	324.5	259.2	171.5	167.2	229.7	216.3	264.7	157.6	293.7
C3orf17	426.34999999999997	477.95	631.75	522.7	587.4	548.6	527.8000000000001	653.65	560.65	609.5	539.45	635.2	483.85	628.6500000000001	830.1	508.85	342.95	623.15	331.75	369.8	425.55	759.95	569.15
NFE4	16.2	6.1	4.5	6.6	2.8	6.1	16.0	3.4	21.2	1.0	2.9	34.3	55.7	1.6	11.5	3.4	2.5	1.2	3.4	30.1	15.5	14.8	1.1
PLK5	23.5	3.5	6.6	3.2	21.4	21.8	10.0	7.4	3.7	2.6	6.1	24.7	3.5	2.4	5.9	5.3	3.2	3.1	5.1	10.0	15.1	29.5	7.5
APOOL	313.125	325.875	167.25	160.075	168.2	138.2	157.79999999999998	164.125	164.02499999999998	166.1	124.25	121.42500000000001	151.52499999999998	162.975	170.75	126.625	157.05	195.22500000000002	81.45	165.85	102.625	113.25	74.65
GTF2IRD2	347.25	332.09999999999997	99.15	80.1	85.89999999999999	58.05	86.85	108.65	94.1	60.05	114.45	122.55	98.05	88.85000000000001	65.7	117.95	89.1	115.3	107.8	97.5	90.85	78.30000000000001	96.65
MCAM	534.5	485.5	767.3	451.9	381.1	295.2	322.0	227.7	358.2	202.5	387.1	205.8	53.1	271.3	141.5	263.9	327.6	114.7	498.3	37.5	485.8	500.8	226.2
PLK2	152.2	111.7	184.9	104.1	92.4	244.4	179.2	169.2	116.4	83.5	143.5	107.7	120.3	78.1	76.1	134.6	289.2	47.2	184.6	71.7	267.8	167.7	284.6
PLK1	9.1	2.9	10.3	3.2	23.1	27.6	6.1	2.4	13.0	11.2	20.3	11.2	11.0	2.7	8.6	30.9	14.3	2.0	4.7	8.2	2.2	7.1	15.4
FAM170B-AS1	3.9333333333333336	11.200000000000001	4.199999999999999	9.433333333333334	6.3	17.8	16.033333333333335	13.666666666666666	13.466666666666667	4.666666666666667	3.4	10.466666666666667	12.066666666666668	5.6000000000000005	15.666666666666666	4.8	4.0	7.333333333333333	9.333333333333334	3.933333333333333	9.133333333333333	30.5	30.666666666666668
RP11-288L9.1	27.9	50.3	51.5	58.0	30.9	65.2	25.8	14.8	41.3	20.8	8.8	60.6	21.3	13.2	49.2	34.6	9.3	7.8	42.1	36.3	18.2	26.3	32.6
LRRC75A-AS1 /// SNORD49A /// SNORD49B /// SNORD65	78.16666666666667	39.800000000000004	44.06666666666667	36.733333333333334	33.699999999999996	53.699999999999996	49.199999999999996	58.06666666666667	40.9	62.300000000000004	96.40000000000002	59.53333333333333	50.46666666666667	57.0	78.8	42.800000000000004	71.53333333333333	84.66666666666667	40.76666666666667	61.5	63.1	35.53333333333333	66.83333333333333
KLF3-AS1	21.35	29.55	43.25	44.85	43.75	37.25	44.099999999999994	44.35	62.85	38.45	13.450000000000001	38.4	43.3	19.6	33.3	59.7	12.649999999999999	34.6	8.1	45.55	30.4	77.0	26.35
CGN	14.65	22.4	18.3	11.600000000000001	20.0	48.150000000000006	18.7	20.9	23.849999999999998	11.399999999999999	17.2	4.85	13.399999999999999	4.3	9.15	22.7	6.3	10.0	18.9	9.15	2.5	39.35	5.05
C3orf14	28.55	22.5	96.75	168.10000000000002	122.3	183.95	140.2	199.4	96.25	119.05	107.89999999999999	100.19999999999999	149.20000000000002	189.95000000000002	243.65	187.54999999999998	184.5	312.2	80.15	277.15000000000003	152.7	106.44999999999999	95.4
ELL2	89.675	58.625	361.075	184.42499999999998	206.75000000000003	92.39999999999999	206.65	186.3	362.32499999999993	463.875	1252.35	679.05	1070.2	316.65	376.15000000000003	200.6	569.25	325.65	457.40000000000003	127.50000000000001	175.575	355.7	297.475
MCAT	73.9	16.9	15.6	29.5	26.6	61.0	52.3	42.0	38.8	33.5	43.6	20.3	25.5	24.2	22.4	37.7	47.4	20.8	45.2	50.5	42.6	61.0	78.8
ELL3	62.25	68.15	62.599999999999994	152.4	124.5	164.15	145.7	258.1	176.2	94.65	69.7	98.4	58.849999999999994	142.6	97.75	137.9	59.050000000000004	116.05	79.3	73.6	117.30000000000001	114.15	241.4
KIR2DL1 /// KIR2DL2 /// KIR2DL3 /// KIR2DS1 /// KIR2DS2 /// KIR2DS4	1.2	17.4	2.4	6.7	16.9	16.6	6.1	63.1	17.0	1.0	1.6	6.6	15.8	2.3	32.2	12.6	4.8	6.7	30.4	12.9	4.9	32.8	20.1
FLJ34521	5.1	5.4	3.9	11.1	4.7	11.7	3.8	8.7	7.8	3.9	2.2	15.3	9.3	1.6	9.6	2.5	3.2	6.9	4.0	0.7	12.3	10.0	9.4
AMIGO3 /// GMPPB	26.466666666666665	36.166666666666664	19.733333333333334	28.666666666666668	15.233333333333333	20.566666666666666	39.6	21.63333333333333	21.666666666666668	41.666666666666664	128.5	74.96666666666667	27.333333333333332	73.10000000000001	43.03333333333333	51.50000000000001	51.6	41.73333333333333	85.2	91.5	50.833333333333336	46.53333333333333	161.63333333333333
GTF2IRD1	195.1	237.3	73.7	114.1	92.2	122.1	135.0	110.0	78.0	82.8	75.4	78.2	99.8	95.1	64.4	136.4	130.4	151.3	137.5	199.3	85.5	43.7	64.2
BPIFC	10.4	2.1	1.5	12.5	8.0	12.4	17.4	7.9	12.2	4.5	3.4	33.1	2.4	2.4	3.2	19.0	3.8	0.9	5.4	2.9	1.8	2.5	1.7
MOCS2	204.3	203.0	114.5	107.44999999999999	76.35	76.75	49.800000000000004	101.95	131.1	89.25	70.1	45.05	41.65	89.4	60.7	52.6	87.3	43.7	34.150000000000006	64.75	127.05	56.0	45.75
MOCS3	11.6	25.4	2.7	21.1	24.0	17.6	3.6	4.1	5.8	12.3	13.7	7.2	11.4	15.9	21.5	6.8	8.0	15.1	21.2	11.0	16.9	8.7	26.8
STON1	77.55	49.85	174.6	102.19999999999999	116.45	74.85	121.75	131.79999999999998	202.0	107.55	76.55	49.75	186.7	79.5	40.2	63.599999999999994	96.10000000000001	171.35	74.10000000000001	139.6	104.55	114.05	45.85
CHM	148.53333333333333	140.4	233.36666666666667	226.69999999999996	286.90000000000003	183.63333333333333	233.0666666666667	243.0	168.66666666666666	168.86666666666665	170.6	244.56666666666663	150.63333333333333	251.0	307.03333333333336	191.93333333333337	162.63333333333335	169.1	78.86666666666666	132.66666666666666	188.26666666666665	245.0	265.56666666666666
STON2	56.525	61.875	51.15	46.125	42.300000000000004	47.0	38.775000000000006	54.7	28.049999999999997	37.425000000000004	56.325	58.075	25.175	12.625	25.025	33.6	46.825	24.6	31.9	10.55	27.049999999999997	40.975	25.575000000000003
LINC00623 /// LINC00869 /// LINC01138 /// LOC103091866	69.1	33.1	60.3	114.7	85.1	92.2	104.1	118.0	119.2	127.6	109.5	83.4	67.8	117.4	100.9	59.5	122.7	114.8	158.1	226.4	129.2	85.4	82.4
MCEE	204.3	213.3	116.8	82.0	105.8	102.8	147.3	116.0	119.6	151.9	372.2	102.3	94.8	228.1	145.7	77.6	147.9	203.5	166.7	224.6	150.0	153.4	290.0
FGD5-AS1	703.85	411.15000000000003	447.5	505.09999999999997	700.4	779.9000000000001	854.9	858.5999999999999	799.6	593.25	329.25	880.65	584.3499999999999	483.40000000000003	650.05	521.1	392.7	545.75	285.15000000000003	436.3	455.40000000000003	587.65	542.55
RP11-319G9.3	16.0	9.533333333333333	29.400000000000002	41.06666666666667	28.733333333333334	58.23333333333333	45.300000000000004	42.1	42.03333333333333	24.066666666666666	13.566666666666668	26.933333333333334	9.566666666666666	7.766666666666667	15.533333333333331	64.3	15.700000000000001	15.799999999999999	53.300000000000004	32.833333333333336	29.666666666666668	32.36666666666667	8.6
RRP12	28.7	45.559999999999995	30.68	34.04	31.7	65.62	46.959999999999994	29.420000000000005	26.119999999999997	8.6	13.459999999999999	32.44	35.019999999999996	13.4	10.32	39.760000000000005	21.259999999999998	26.380000000000003	78.7	32.06	16.7	37.760000000000005	12.08
CIC	14.7	6.6	33.2	51.5	30.1	70.3	41.7	31.9	53.3	43.1	61.6	80.6	5.3	50.7	65.1	70.2	53.9	47.2	81.9	4.4	3.7	8.2	23.3
RRP15	299.65	290.25	273.65	204.0	255.0	125.19999999999999	205.5	141.04999999999998	163.6	172.0	158.75	151.25	131.4	164.9	303.55	195.6	193.95	215.6	113.35	165.2	140.5	196.79999999999998	131.45
ZIK1	15.35	22.15	17.95	21.05	20.55	37.65	12.0	20.95	14.100000000000001	26.349999999999998	19.1	21.8	29.05	19.6	16.849999999999998	27.35	20.95	8.05	26.6	18.4	30.35	20.4	23.95
EDARADD	2.1	5.7	1.9	3.4	3.7	28.6	5.4	5.2	7.0	0.5	0.8	8.9	1.4	10.1	13.1	27.5	1.4	11.5	4.6	1.9	1.9	5.9	1.9
RPS6KL1	20.0	68.5	5.7	10.3	1.6	19.6	6.8	9.3	2.0	7.0	31.6	39.5	3.3	3.6	2.5	16.4	8.1	7.5	20.8	29.3	17.1	8.2	16.0
EXOC8	545.3	371.1	517.9	384.7	377.9	282.1	405.9	355.2	429.9	419.9	431.6	419.1	481.0	440.0	552.1	344.8	440.5	435.4	234.5	404.6	456.9	559.2	415.2
EXOC7	56.760000000000005	42.38	52.06	60.52	57.1	86.66	70.44	74.9	79.78	74.1	61.379999999999995	56.120000000000005	83.97999999999999	59.54	59.36	57.06	83.34	84.24	66.64	53.760000000000005	71.36	66.75999999999999	68.4
PLLP	17.0	60.3	16.3	35.8	22.2	54.1	34.8	43.7	46.1	3.2	17.1	45.7	6.5	9.9	33.2	25.8	17.2	7.2	9.8	15.5	26.9	36.2	12.0
AC079741.2	12.6	16.6	1.8	2.8	1.7	24.1	16.8	26.2	26.1	8.4	5.6	20.9	1.3	8.3	10.2	22.0	7.2	9.3	20.4	2.2	7.7	11.7	15.3
EXOC4	205.66666666666666	204.10000000000002	170.86666666666667	146.53333333333333	150.3	93.16666666666667	102.43333333333334	74.3	169.56666666666666	147.66666666666666	138.3	75.23333333333333	98.06666666666666	115.76666666666665	77.26666666666667	99.63333333333333	121.86666666666666	145.2	143.73333333333335	104.36666666666666	132.1	174.4	116.09999999999998
PLIN4	307.5	97.4	125.6	96.6	68.5	43.0	189.7	7.9	150.8	138.7	7.1	7.3	2.0	2.2	2.5	5.5	2.0	1.9	13.5	1.9	8.4	134.9	10.2
EXOC3	125.4	90.7	55.45	101.05	118.30000000000001	82.75	114.75	70.65	69.95	129.75	81.14999999999999	29.049999999999997	119.15	112.1	51.050000000000004	115.5	95.05	87.39999999999999	73.75	49.7	125.25	88.19999999999999	127.9
KB-1568E2.1	8.0	32.1	10.2	13.9	0.5	11.8	22.3	26.9	10.2	0.9	0.4	2.8	3.7	4.5	1.2	6.3	1.0	1.5	29.5	1.2	6.2	10.7	0.6
PLIN3	136.2	253.7	156.6	110.2	85.3	188.8	77.6	127.0	47.8	205.8	244.0	144.3	237.9	231.0	195.7	221.9	208.7	187.7	165.2	594.5	318.8	124.5	149.0
EXOC6	230.43333333333337	268.06666666666666	157.29999999999998	80.2	80.93333333333332	68.43333333333334	59.86666666666667	33.26666666666667	61.699999999999996	74.83333333333333	68.6	69.46666666666665	37.93333333333333	69.7	41.1	69.10000000000001	72.83333333333333	53.666666666666664	67.0	42.833333333333336	66.60000000000001	126.59999999999998	77.53333333333335
PLIN2	426.40000000000003	404.40000000000003	370.40000000000003	281.59999999999997	421.65000000000003	130.0	266.75	248.54999999999998	328.05	352.35	376.7	524.85	1477.6499999999999	279.95000000000005	774.3000000000001	325.09999999999997	2025.6	442.0	477.3	371.9	270.6	216.75	381.5
EXOC5	157.0	118.78	158.95999999999998	134.33999999999997	131.48	88.56	89.76	108.94000000000001	117.0	111.47999999999999	189.32	124.32000000000001	122.43999999999998	137.78	131.18	91.14	161.88000000000002	138.33999999999997	142.90000000000003	189.38000000000002	181.14	170.5	152.0
PLIN1	1449.4	1561.6	1302.6	783.9	1266.1	332.5	3323.2	6.1	5412.9	534.7	1.7	12.4	4.5	8.9	7.1	306.4	2.5	2.4	126.2	1.5	2.3	1604.6	12.7
CTC-471J1.2	19.5	3.9	19.9	33.9	28.9	49.0	48.5	36.7	69.1	72.2	42.1	77.3	49.7	30.0	99.8	39.2	37.9	32.5	40.0	39.2	28.9	47.0	24.8
RCCD1	57.35	56.25	47.85	59.8	85.80000000000001	70.45	113.5	66.35	70.10000000000001	60.3	71.80000000000001	72.35000000000001	133.6	54.800000000000004	65.65	87.19999999999999	70.10000000000001	64.35	90.45	85.55000000000001	77.95	65.85	71.7
PRO2012	19.1	11.1	8.4	22.0	2.6	6.0	0.7	1.5	31.1	13.4	2.3	15.1	7.1	1.0	5.5	23.8	7.2	5.4	5.7	10.9	15.8	3.7	4.7
MOCS1	39.166666666666664	46.36666666666667	37.9	33.96666666666666	13.266666666666667	43.96666666666667	19.3	38.6	35.3	17.866666666666667	33.666666666666664	34.2	15.9	20.599999999999998	31.166666666666668	47.699999999999996	30.066666666666663	20.433333333333334	39.833333333333336	22.933333333333337	19.066666666666666	44.0	32.099999999999994
EXOC2	64.5	78.75	95.0	96.15	97.35	67.05	119.4	74.94999999999999	90.7	60.55	61.1	70.2	89.2	85.15	67.9	97.65	75.75	74.3	55.650000000000006	66.75	100.69999999999999	52.3	94.2
PLIN5	88.96666666666665	80.63333333333333	40.36666666666667	46.61666666666667	37.35	76.95	49.083333333333336	29.350000000000005	37.76666666666667	26.083333333333332	20.816666666666666	31.349999999999998	22.516666666666666	18.05	29.0	39.5	19.95	22.71666666666667	34.46666666666666	19.266666666666666	18.766666666666666	45.833333333333336	22.26666666666667
EXOC1	586.7	512.9	737.1	805.7	727.2	365.6	597.6	605.4	606.6	839.1	591.4	395.3	607.3	675.4	411.6	528.8	754.9	699.0	599.6	695.8	920.4	708.0	922.8
NFIX	107.925	97.125	79.725	75.775	61.3	53.525000000000006	69.45	82.525	150.27499999999998	67.9	43.474999999999994	9.175	72.85	62.3	20.475	66.375	49.449999999999996	56.35	17.325000000000003	67.65	42.0	86.075	23.025
C1orf198	231.7	261.7	281.7	316.3	397.7	407.4	237.3	209.1	405.2	338.3	234.1	96.1	268.1	169.6	111.6	207.2	330.6	163.1	96.2	205.6	324.0	188.6	149.3
DCAF12L2	15.6	19.6	16.1	20.1	7.4	23.8	8.9	15.4	23.5	5.4	7.6	14.5	1.7	9.0	6.5	4.2	3.7	1.3	21.1	5.3	5.7	12.4	6.0
PRUNE2	70.6	139.4333333333333	237.96666666666667	287.7666666666667	244.46666666666667	158.0666666666667	234.70000000000002	293.7	259.96666666666664	380.9333333333334	120.06666666666666	98.63333333333333	160.29999999999998	340.9666666666667	222.53333333333333	258.03333333333336	151.2	405.23333333333335	140.33333333333334	105.30000000000001	334.46666666666664	288.2666666666667	119.06666666666666
DCAF12L1	2.1	17.3	1.9	2.0	16.6	10.2	1.4	24.2	3.0	2.9	0.8	25.9	5.1	4.6	1.1	33.1	1.3	0.6	2.8	9.5	17.8	17.1	16.5
C1orf194	5.5	5.4	1.4	1.6	1.6	32.3	2.3	7.4	6.1	2.3	2.9	4.9	9.3	5.8	1.5	4.1	1.0	6.5	12.4	1.0	1.0	2.7	4.0
C1orf192	3.4	5.9	2.3	3.0	3.2	12.9	2.2	24.6	1.2	1.9	4.6	2.4	6.3	11.2	9.4	9.5	0.7	13.8	7.2	6.3	15.2	2.9	1.5
METTL21A	55.300000000000004	43.4	35.93333333333334	46.800000000000004	51.06666666666666	41.166666666666664	42.6	63.366666666666674	43.73333333333333	58.36666666666667	67.9	89.46666666666665	77.3	75.2	51.166666666666664	44.26666666666667	91.53333333333335	60.73333333333333	52.36666666666667	70.73333333333333	62.43333333333334	37.833333333333336	82.63333333333333
METTL21B	37.1	38.7	64.0	93.5	64.2	145.2	85.3	80.9	131.4	151.3	148.4	96.7	80.1	153.4	85.8	90.9	131.1	149.1	72.7	101.1	70.6	65.0	30.8
SLC6A10P /// SLC6A8	11.1	40.1	7.2	56.5	9.1	10.0	9.3	37.9	5.2	5.2	16.5	32.7	15.0	8.6	5.8	29.6	4.9	2.1	30.7	7.2	26.3	30.6	25.1
EPPIN /// EPPIN-WFDC6	18.55	12.25	14.700000000000001	24.8	47.55	62.2	16.85	13.6	87.85	11.6	10.2	22.6	12.649999999999999	14.0	13.7	43.5	6.6499999999999995	8.15	7.35	12.05	9.4	22.0	1.65
APOL5	1.5	4.2	1.2	1.9	30.7	2.7	1.7	2.0	2.1	1.2	1.6	2.0	1.0	1.3	3.7	2.9	1.3	3.1	1.9	1.2	1.9	3.1	2.8
APOL4	12.766666666666666	16.53333333333333	26.599999999999998	22.166666666666668	22.3	21.0	8.566666666666666	24.933333333333334	16.433333333333334	29.066666666666666	15.233333333333334	12.566666666666665	9.0	21.366666666666664	13.4	14.166666666666666	18.366666666666667	16.2	19.566666666666666	25.133333333333336	23.8	22.566666666666663	17.900000000000002
METTL21C	13.5	94.3	11.7	11.0	14.0	16.5	4.5	12.0	27.4	6.6	7.8	12.2	4.1	12.0	2.6	3.0	9.4	4.8	0.8	1.4	2.5	1.1	15.2
APOL6	46.0	70.1	86.5	65.8	84.92500000000001	75.5	116.875	116.0	135.275	123.39999999999999	249.77499999999998	200.075	42.375	74.325	152.6	92.325	114.175	59.050000000000004	183.95	53.525	143.025	96.575	141.425
RASSF10	19.3	46.0	23.1	10.4	10.6	50.3	42.5	37.9	25.3	10.6	6.3	21.5	9.9	8.1	10.3	50.5	0.8	7.6	43.6	6.9	13.1	23.8	9.2
MINOS1	802.8499999999999	835.15	499.1	607.3000000000001	669.7	716.85	998.1500000000001	829.5	949.85	857.1	841.6999999999999	654.0	856.7	1119.25	944.1500000000001	804.7	825.85	1025.85	580.0	854.85	622.85	658.35	775.1
RRP36	160.2	119.05	93.05	98.8	101.80000000000001	90.55000000000001	113.25	109.85	108.45	118.9	195.54999999999998	98.4	173.55	128.0	119.35	110.95	166.0	139.2	107.95	147.8	106.80000000000001	93.3	112.45
CKB	104.0	214.0	59.7	74.9	54.9	96.1	56.7	183.7	81.5	74.5	58.8	75.0	70.9	124.0	68.7	48.8	43.4	171.8	27.7	75.8	32.9	26.8	76.1
PAIP2	1002.7333333333335	1122.3333333333333	889.3666666666667	770.4333333333333	796.7333333333335	540.9333333333333	628.1666666666667	588.7666666666668	866.4	700.1999999999999	751.3333333333334	447.2	789.6333333333333	882.8000000000001	663.7333333333332	474.43333333333334	596.6	625.8333333333334	420.4666666666667	368.6000000000001	688.1333333333333	716.9	551.8333333333334
SLC6A10P /// SLC6A10PB /// SLC6A8	43.0	50.4	14.2	30.1	13.4	88.7	7.7	17.2	10.8	8.2	10.0	7.9	55.4	35.2	10.7	25.8	64.0	30.8	86.2	57.4	8.6	30.7	19.0
APOL1	11.1	34.6	95.1	93.3	79.6	79.7	119.2	133.1	68.9	93.2	152.7	200.9	56.5	195.2	336.1	92.1	160.8	61.8	163.0	86.3	200.8	48.9	269.4
APOL3	101.6	234.5	219.6	147.8	91.5	101.0	134.1	162.4	124.7	114.9	172.6	205.2	63.9	107.8	142.0	130.0	110.8	47.6	193.5	91.7	319.5	275.5	400.1
PAIP1	735.18	594.24	369.16	302.64	305.2	251.76000000000005	222.58	239.32	266.8	290.96	376.42	139.3	233.5	347.36	225.94	201.12	348.88	353.1	204.1	256.36	311.76	265.6	291.14
APOL2	38.55	65.05	38.25	24.6	36.65	64.75	119.5	75.9	50.099999999999994	78.2	66.6	92.35	46.35	73.0	97.1	99.35000000000001	62.349999999999994	54.65	85.3	53.55	62.25	53.15	52.3
ZIM3	7.5	17.7	8.0	13.0	5.5	2.6	0.5	0.7	16.7	0.3	1.0	4.6	1.2	0.3	5.5	1.3	4.2	1.3	0.4	10.8	1.6	1.1	11.6
HIPK4	43.7	63.1	63.2	74.8	47.2	82.9	62.6	63.0	39.0	22.9	22.7	82.9	36.6	12.8	33.0	32.5	28.9	31.3	95.9	76.5	8.1	10.5	83.2
DIO2-AS1	13.8	21.3	14.3	43.3	17.1	54.3	7.4	21.6	30.7	6.7	12.4	16.4	5.6	20.1	20.7	2.9	8.0	15.6	19.0	6.2	11.4	18.9	21.7
BCHE	75.4	64.8	35.9	20.9	10.9	3.6	20.9	1.0	7.4	3.8	6.8	2.0	5.1	1.3	4.2	2.8	1.0	9.1	0.7	2.4	21.3	23.9	14.8
AC145343.2	6.1	6.2	5.0	34.5	18.8	37.9	17.9	3.8	3.7	14.1	11.9	36.0	14.8	15.4	14.7	45.2	10.3	15.2	42.2	9.2	4.5	13.2	16.5
CKM	12674.5	12831.6	3715.6	1.9	1.5	3.1	1.5	16.2	5.3	22.3	7.6	1.4	2.1	1.3	1.4	2.9	1.5	2.6	1.8	1.2	1.4	4.2	3.3
MCF2	4.7749999999999995	25.65	12.5	16.0	19.325	16.625	19.175	3.675	6.05	8.15	10.924999999999999	10.65	6.875	5.5	7.2	14.725	6.9	3.425	15.3	5.025	9.9	21.25	14.100000000000001
MOCOS	28.450000000000003	19.85	51.35	36.6	75.15	69.2	100.15	56.449999999999996	46.85	58.75	42.25	53.900000000000006	49.1	93.9	88.8	85.7	107.6	69.10000000000001	57.5	73.5	44.55	58.4	47.6
LOC642533	29.6	82.4	24.5	14.1	24.7	24.1	34.8	18.4	57.2	20.5	24.1	32.0	45.5	25.5	40.9	30.3	38.9	12.2	9.3	44.5	55.7	82.6	96.1
ELP2	93.35999999999999	113.5	112.08000000000001	127.5	113.47999999999999	70.03999999999999	103.17999999999999	94.14	110.97999999999999	96.8	97.78	73.12	80.22	76.66	92.32	113.0	89.2	106.14000000000001	124.6	136.95999999999998	102.14	169.4	122.07999999999997
G0S2	2273.4	944.6	830.1	230.1	301.3	250.2	863.1	93.3	1567.6	528.4	127.9	143.8	89.8	73.7	140.0	172.1	316.4	68.5	340.5	35.4	158.3	777.4	120.1
ELP3	319.3	333.5	354.75	345.5	318.8	237.15	358.55	326.65	300.75	324.9	222.1	443.95	289.55	387.45	380.90000000000003	392.09999999999997	354.1	305.55	266.55	248.2	285.3	255.39999999999998	251.0
RRP1B	226.65	272.55	366.55	378.1	395.9	325.25	382.5	433.3	365.35	321.8	345.6	397.0	437.7	324.90000000000003	426.95	270.0	450.5	368.95	252.2	229.0	311.54999999999995	294.25	191.4
ELP4	156.5	179.2	185.2	212.1	184.3	133.0	120.8	134.0	151.4	163.0	280.6	192.0	121.6	171.7	114.9	154.3	175.6	156.9	133.7	200.9	240.7	145.9	238.0
ELP5	62.8	64.95	39.7	28.4	53.75	37.3	39.85	47.25	33.15	47.6	82.05000000000001	43.75	63.25	55.3	45.3	43.599999999999994	62.45	47.15	59.599999999999994	127.44999999999999	76.25	26.849999999999998	140.35
HIPK1	140.175	121.475	103.325	175.75	183.75	178.85000000000002	137.35	121.82499999999999	162.95	134.25000000000003	107.85	122.1	183.85	115.92500000000001	177.2	136.65	132.0	151.075	97.25	121.075	131.275	80.125	62.2
ELP6	65.05	78.3	47.175	53.7	48.37499999999999	60.55	48.8	55.150000000000006	46.375	47.75000000000001	64.65	30.325	40.699999999999996	54.599999999999994	29.9	40.550000000000004	45.975	45.699999999999996	59.175	54.425000000000004	47.050000000000004	35.300000000000004	56.425000000000004
HIPK3	1549.25	1471.225	1097.325	1236.2499999999998	1232.0500000000002	1024.75	1471.3750000000002	1601.7749999999999	1565.2749999999999	876.6249999999999	930.975	1335.675	985.775	1044.55	1634.725	1163.1499999999999	805.8749999999999	1136.125	671.9250000000001	935.375	874.425	1420.475	951.0
HIPK2	239.74999999999994	285.27000000000004	153.41000000000003	157.00000000000003	137.76000000000002	118.08	183.96	100.28	152.29	190.07	332.94	239.27999999999992	238.30999999999995	127.28000000000002	271.63	158.91	200.37	184.78000000000003	234.03000000000003	168.62	103.53999999999999	143.89	96.11999999999999
LOC100132207	5.2	9.8	7.6	19.6	10.9	22.1	1.8	22.0	20.7	11.4	3.9	19.4	1.6	9.8	26.6	22.6	8.5	6.5	11.0	6.0	0.6	13.8	6.7
NFIA	523.7142857142857	407.4857142857143	503.1142857142857	494.1714285714285	559.3142857142857	684.1142857142858	773.0571428571429	965.3285714285715	1215.5285714285715	701.6714285714286	199.01428571428573	399.2857142857143	165.91428571428574	422.5142857142856	579.2285714285715	447.80000000000007	169.35714285714283	387.61428571428576	199.65714285714287	109.4857142857143	246.95714285714286	622.1428571428571	142.04285714285714
NFIB	810.3125	712.5124999999998	831.8	787.4374999999999	870.5749999999999	774.4125000000001	905.0124999999999	825.8875	1339.9375	788.9375	284.6625	372.29999999999995	181.4875	557.8500000000001	577.125	748.9625000000001	309.7875	675.5875000000001	386.8	165.825	426.48750000000007	867.2875000000001	143.21249999999998
NFIC	430.025	266.4	215.3	168.47500000000002	249.075	131.025	323.29999999999995	406.17499999999995	365.875	330.82500000000005	168.75	126.5	281.95	326.625	238.125	188.375	243.575	296.875	110.32499999999999	190.45000000000002	203.375	125.025	55.55
PLP1	50.4	35.8	87.6	121.5	140.5	115.9	58.9	81.7	198.4	36.6	6.4	6.6	11.2	24.6	13.9	60.5	13.3	16.1	15.1	1.3	28.0	126.6	15.9
FOSB	2.0	3.3	50.3	9.0	29.3	6.7	18.5	79.8	11.4	63.2	91.6	1.8	621.3	44.7	78.7	5.2	15.7	1057.3	6.3	53.1	26.9	7.3	97.4
CLC	4.3	17.3	20.2	8.9	18.7	24.0	4.8	2.1	3.8	9.2	2.2	11.4	164.6	36.4	4.0	12.5	18.2	6.5	23.9	7.1	9.2	5.2	3.3
PLP2	328.3	166.3	242.4	436.9	393.6	310.4	373.7	608.6	246.4	312.2	665.2	173.0	809.2	612.3	341.7	431.1	815.4	781.5	526.3	1872.9	1077.8	264.7	424.4
CCDC169 /// CCDC169-SOHLH2	8.9	10.3	7.8	10.9	9.7	2.6	1.8	1.6	5.1	2.9	0.7	7.6	0.3	2.7	9.7	11.3	0.6	0.4	1.6	0.9	0.7	0.6	0.7
TMEM229B	4.433333333333334	4.533333333333333	2.9	8.033333333333333	18.23333333333333	23.733333333333334	4.266666666666667	13.0	11.866666666666667	7.166666666666667	7.2	13.033333333333333	3.966666666666667	9.533333333333333	8.0	17.333333333333332	2.2	6.466666666666666	12.899999999999999	4.666666666666667	11.200000000000001	2.766666666666667	12.566666666666668
FAM49A	76.2	74.89999999999999	171.20000000000002	237.26666666666665	317.23333333333335	372.4666666666667	241.53333333333333	199.0	132.56666666666666	246.26666666666668	117.7	186.5	93.46666666666665	342.9666666666667	253.4333333333333	417.5333333333333	165.83333333333334	353.1333333333334	126.43333333333335	108.33333333333333	186.4	118.76666666666665	141.4
FAM49B	170.76666666666665	182.5	306.7	319.9	199.26666666666665	229.46666666666667	196.6	264.1	150.9	307.7	274.3	460.1666666666667	234.4333333333333	231.70000000000002	434.2	354.40000000000003	498.1000000000001	216.70000000000002	524.4	238.26666666666665	435.70000000000005	283.1333333333334	444.0333333333333
C1orf177	3.4	11.6	4.3	17.1	25.7	39.9	1.0	13.9	5.7	15.6	19.9	17.5	10.5	5.2	15.4	27.7	3.9	11.9	25.6	9.8	5.4	4.1	32.6
C1orf174	130.35	104.75	126.75	127.05	137.25	279.70000000000005	212.15	257.84999999999997	196.15	197.4	221.95000000000002	305.8	161.9	196.85	304.8	215.1	166.14999999999998	194.8	145.15	159.95000000000002	133.35	86.55	79.0
LOC401324	1.9	9.9	5.3	4.1	3.4	3.1	1.6	1.6	10.9	1.0	0.8	2.4	1.3	0.7	0.8	2.1	2.3	0.8	1.6	0.8	2.7	3.1	2.1
RP11-305L7.3	2.8	4.4	1.8	2.0	1.5	4.0	1.0	1.7	3.2	1.1	1.0	1.7	1.7	1.2	4.3	4.3	3.1	0.6	1.4	2.3	1.4	4.2	3.9
DNM3OS	125.5	162.25	328.04999999999995	323.35	266.95	188.85000000000002	268.75	164.25	237.25	349.0	216.15	160.9	226.15	183.25	128.75	169.25	227.4	117.55000000000001	160.15	813.15	422.65	634.95	853.4
CLU	414.6	324.52500000000003	2471.725	1724.8000000000002	2234.6749999999997	1804.5	4093.575	5220.625	2341.425	6022.974999999999	851.25	2116.225	4692.05	6908.150000000001	4764.575000000001	1889.9750000000001	818.6500000000001	7258.825	1289.325	3404.575	2988.05	5066.875	3115.5000000000005
LCLAT1	379.8	382.8	412.3	496.5	471.6	363.7	447.4	453.3	432.7	388.2	290.2	239.8	501.2	510.4	273.9	313.5	426.7	594.7	291.4	498.0	405.1	354.9	160.4
RP11-111J6.2	32.2	24.1	22.2	22.9	35.4	39.7	24.0	26.0	28.8	16.8	9.3	50.8	8.6	15.0	8.8	27.3	8.4	8.9	21.2	20.0	1.3	5.8	7.1
THG1L	30.9	30.0	72.5	65.7	51.9	98.1	72.0	51.1	38.6	58.9	65.6	70.8	41.4	52.0	45.5	57.9	62.9	60.6	73.9	74.5	79.8	69.4	91.5
LOC439938	24.1	35.6	27.6	17.7	49.0	67.9	47.2	61.0	65.5	45.8	33.4	46.3	31.6	34.2	45.5	38.1	22.2	26.9	28.6	15.3	25.2	50.4	31.6
C20orf57 /// DUSP15	20.3	56.0	2.9	14.0	40.5	8.2	11.6	12.1	27.7	14.8	15.9	58.6	15.1	19.3	2.6	25.4	2.7	14.8	4.6	2.5	22.7	34.9	2.2
PODNL1	88.2	111.3	113.3	138.9	89.9	306.8	204.3	231.6	115.5	71.0	50.5	146.0	170.4	97.4	72.3	204.2	76.3	105.9	324.5	157.0	120.4	137.3	85.0
LOC100422781	8.6	3.2	2.3	18.2	20.2	12.3	2.5	3.0	3.9	4.3	1.3	5.3	2.2	9.7	1.7	4.4	2.4	2.2	22.2	2.3	2.1	3.3	13.8
CFL2	4279.166666666667	3874.6666666666665	854.5666666666667	241.03333333333333	297.53333333333336	225.63333333333335	225.96666666666667	237.9	401.0	183.63333333333333	362.5333333333333	165.20000000000002	259.0	263.0	155.16666666666666	158.23333333333332	194.0666666666667	253.76666666666665	131.16666666666666	267.06666666666666	178.29999999999998	210.80000000000004	182.86666666666667
LOC285902 /// ZNF273 /// ZNF479	4.1	28.85	11.5	33.599999999999994	18.45	36.5	15.3	17.75	38.1	13.7	18.9	43.65	14.95	10.85	6.95	22.7	10.8	7.0	22.75	21.8	17.35	36.65	16.5
CFL1	274.375	347.775	1102.95	1170.1000000000001	1550.8	1324.525	1999.9750000000001	2161.975	1538.45	1301.575	1221.875	3326.25	2035.3	1734.4750000000001	2972.7999999999997	3084.2499999999995	1283.0	1807.475	1603.925	1407.2	1240.1499999999999	921.975	825.95
PLS3	2910.4	2536.4	4408.3	5382.3	7576.7	4375.2	3049.8	7320.9	6489.7	4798.9	2741.1	1518.6	3321.9	4964.0	2752.0	4271.4	2538.8	5028.4	1623.3	4497.1	2718.1	5999.1	2303.2
OIP5	88.9	72.3	60.5	3.4	13.0	14.0	8.1	2.3	16.3	17.2	21.3	23.9	17.1	11.5	12.0	22.4	26.4	21.4	1.7	37.4	14.6	7.2	38.5
IL13RA2	31.1	9.8	242.1	329.3	377.3	301.0	251.5	180.9	253.8	203.3	272.2	73.3	42.6	104.1	72.6	84.3	307.7	306.0	66.9	240.5	173.1	283.3	174.1
IL13RA1	296.0	300.525	378.175	461.25	503.17499999999995	378.65000000000003	360.75	626.525	587.8749999999999	462.3499999999999	346.4	508.97499999999997	491.5	490.525	570.775	440.99999999999994	599.125	531.25	570.375	345.85	670.3	444.54999999999995	367.025
PLS1	40.1	5.7	13.5	43.3	94.9	106.2	48.6	63.5	34.4	44.6	70.1	62.6	31.8	41.0	32.0	47.3	16.2	38.3	27.7	12.6	28.0	11.4	44.8
KCMF1	672.85	673.675	442.5	406.15000000000003	277.05000000000007	276.65000000000003	268.75	362.9	345.075	338.575	538.5	457.15	476.325	394.12500000000006	436.65	354.62500000000006	485.97499999999997	383.375	288.45	422.575	373.825	412.6	359.6
COL27A1	47.84	61.839999999999996	62.88000000000001	110.4	82.24	76.26	54.64000000000001	85.28	48.28	36.26	37.46	51.44000000000001	172.94	46.92	43.08	73.02000000000001	73.79999999999998	63.68000000000001	45.96	133.2	60.52	68.74	75.8
FKBPL	12.6	77.9	28.6	16.1	21.0	74.6	30.8	55.8	16.1	24.8	48.9	46.7	25.9	29.6	21.6	43.7	26.2	5.3	29.6	31.5	38.2	57.5	50.9
DIO1	9.3	11.7	0.7	14.9	11.9	57.1	6.3	16.8	3.7	9.2	8.5	12.8	10.7	9.0	11.5	28.5	7.7	9.3	17.4	10.7	32.3	46.4	8.3
DIO2	31.96	46.739999999999995	101.8	181.82	178.51999999999998	196.04000000000002	95.44	106.28	228.11999999999998	148.26000000000002	87.25999999999999	65.38	26.339999999999996	78.4	50.44	53.339999999999996	22.68	69.0	51.24000000000001	34.46	122.74000000000001	182.64000000000001	47.839999999999996
DIO3	11.5	20.1	43.5	32.5	33.3	59.3	22.6	7.5	35.4	26.3	12.9	3.9	16.6	1.8	19.7	17.6	10.9	1.8	7.8	3.2	4.8	40.3	27.9
LOC439933	3.95	15.15	8.85	2.1	3.5	32.3	4.6000000000000005	12.0	17.4	1.1	2.5	17.55	11.3	11.95	8.3	12.15	2.0	2.6	8.1	0.8500000000000001	2.35	11.85	2.35
C1orf180	9.4	33.5	14.2	2.7	5.4	25.0	18.6	11.4	22.4	7.0	10.9	12.4	1.7	5.9	20.1	30.6	5.0	8.6	11.3	1.3	12.4	1.9	1.5
APBB3 /// MIR6831	41.4	41.1	23.6	76.1	57.3	70.6	73.9	26.9	61.8	27.4	34.7	31.3	46.3	25.3	47.3	28.4	39.8	49.4	72.3	27.9	34.4	30.0	35.9
FAM91A1	143.79999999999998	111.45	314.79999999999995	267.59999999999997	269.95	272.35	322.25	284.25	338.8	355.75	539.7	363.4	280.55	346.09999999999997	457.05	250.70000000000002	361.6	331.55	282.95000000000005	307.34999999999997	358.05	305.55	405.1
MIRLET7D	53.5	94.5	67.4	55.4	51.3	35.3	73.0	50.4	45.8	50.3	48.1	25.3	37.4	20.6	8.5	103.0	61.2	17.7	24.7	36.8	76.0	126.4	226.0
LEMD3	381.6	453.2	738.5	641.5	810.8	584.4	652.3	468.4	736.8	623.1	816.0	624.2	868.0	612.4	512.4	538.0	471.1	577.5	386.4	527.5	440.5	934.2	865.6
LEMD2	30.2	5.6	31.9	4.8	37.8	74.7	36.7	29.0	20.3	38.9	64.6	47.8	34.4	33.5	10.2	20.1	36.2	16.7	21.8	20.6	26.5	16.7	35.7
LEMD1	20.4	21.3	17.0	7.5	6.1	29.6	30.3	15.9	9.4	17.5	0.4	18.2	7.7	5.3	19.6	4.1	9.2	5.0	13.0	1.5	1.4	4.0	1.6
TOM1L1	54.849999999999994	31.900000000000002	62.2	83.3	80.89999999999999	85.1	57.9	74.1	109.65	72.5	41.900000000000006	62.699999999999996	56.6	89.85000000000001	57.8	82.89999999999999	59.95	90.30000000000001	40.2	47.300000000000004	43.849999999999994	53.3	29.0
ABI2 /// RP11-363J17.1	3.7	38.4	19.7	30.0	6.7	82.5	28.6	25.2	31.9	6.5	6.6	17.8	17.8	17.9	15.3	19.4	11.2	2.3	4.7	3.1	4.7	5.7	8.7
CTD-2587M23.1	3.3	8.1	3.3	5.7	28.0	15.7	5.7	18.6	14.4	1.1	1.7	2.8	1.7	3.4	18.1	18.9	7.3	0.5	22.3	2.1	5.2	5.6	6.9
TOM1L2	52.5	61.133333333333326	28.2	66.76666666666667	14.699999999999998	50.86666666666667	30.566666666666666	29.933333333333337	36.49999999999999	28.5	42.9	45.333333333333336	17.5	25.933333333333334	22.3	34.8	29.100000000000005	22.8	38.53333333333333	34.36666666666667	29.133333333333336	43.93333333333334	48.333333333333336
MTNR1A	7.3	6.7	3.6	11.4	3.5	9.7	4.0	15.8	5.4	0.7	1.3	4.6	1.1	2.3	3.7	9.0	0.6	3.5	4.5	2.2	1.2	24.4	2.5
OBSCN	404.8333333333333	415.4666666666667	72.93333333333334	7.866666666666666	17.433333333333334	35.13333333333333	5.7	13.0	10.166666666666666	8.333333333333334	6.3999999999999995	11.700000000000001	10.299999999999999	7.766666666666667	8.466666666666667	22.166666666666668	4.433333333333334	7.400000000000001	7.466666666666668	6.900000000000001	6.133333333333334	6.466666666666666	4.633333333333334
LOC101927382 /// PAX8-AS1	28.6	18.3	40.7	134.3	62.5	127.8	12.5	65.8	3.1	44.9	9.2	11.7	8.2	21.4	12.7	10.6	34.9	10.0	55.1	37.3	23.8	14.0	39.4
MTNR1B	9.7	3.5	2.7	40.5	22.0	17.8	30.3	4.5	3.0	5.3	1.2	4.0	14.2	2.2	10.5	11.4	1.3	2.9	8.4	3.5	12.0	25.8	6.2
LOC101928524 /// PRPF18	17.2	16.1	26.1	11.8	16.9	10.5	35.9	23.8	35.4	24.8	25.1	52.3	26.3	17.2	46.6	46.8	14.9	22.6	70.0	36.1	41.7	63.7	87.2
FKBP8	5.8	11.066666666666668	7.766666666666667	10.133333333333333	13.566666666666665	17.03333333333333	11.6	3.5	10.066666666666666	9.200000000000001	14.333333333333336	6.766666666666666	19.266666666666666	11.299999999999999	20.099999999999998	26.63333333333333	11.666666666666666	9.799999999999999	15.566666666666665	16.366666666666667	20.7	22.933333333333334	19.46666666666667
FKBP7	49.76666666666667	60.1	126.80000000000001	133.46666666666667	142.20000000000002	141.16666666666666	187.1	167.70000000000002	123.89999999999999	169.6	189.9	107.56666666666666	236.86666666666667	169.66666666666666	151.5	93.76666666666667	134.63333333333333	262.43333333333334	70.93333333333332	313.0	128.73333333333335	174.46666666666667	130.3
FKBP9	411.7	309.4	426.7	489.1	640.1	679.0	684.3	789.6	1093.7	695.7	666.2	293.0	867.0	738.8	365.0	686.6	663.9	890.3	305.4	697.0	387.0	477.1	147.5
FKBP4	61.025	65.875	42.35	53.075	52.2	49.15	61.725	41.575	43.025	41.25	62.974999999999994	67.375	53.075	53.825	31.4	46.275	50.175	40.575	70.825	45.975	47.55	36.625	53.65
FKBP3	1784.95	1524.45	439.5	264.20000000000005	267.55	242.65	224.6	217.15	215.6	236.55	337.65	363.95	321.4	246.0	329.35	221.05	272.35	260.59999999999997	266.34999999999997	302.95	310.05	209.14999999999998	256.85
FKBP6	9.0	9.6	13.2	13.5	25.6	34.1	32.1	5.8	20.1	14.1	11.3	13.6	2.1	7.0	22.4	14.3	18.9	2.1	8.7	5.3	3.6	7.4	4.4
FKBP5	1113.5333333333335	612.1666666666666	481.4666666666667	814.5666666666666	844.8000000000001	253.26666666666665	297.6666666666667	491.2	1848.2333333333333	748.4333333333334	320.1333333333333	595.4	1169.1333333333334	651.0	1649.6333333333332	994.2666666666668	1376.0333333333335	505.7	1590.3999999999999	174.4	756.1333333333333	337.56666666666666	521.3333333333334
C1orf158	2.3	29.1	7.2	19.4	19.8	6.2	7.8	8.5	3.0	1.8	1.7	15.2	10.0	8.0	5.5	8.1	5.6	10.5	27.0	15.6	13.3	8.9	6.3
FKBP2	67.3	113.9	92.7	94.9	89.1	127.1	133.7	116.0	107.5	155.0	510.5	272.9	107.8	162.2	114.7	147.6	191.1	149.6	287.2	208.0	140.3	122.1	187.9
LOC100506929	17.4	2.3	17.7	14.8	18.0	33.8	28.7	19.4	20.2	15.0	11.3	19.8	12.0	4.7	1.9	6.2	2.4	9.0	9.7	2.2	14.7	18.4	20.6
LOC283788	59.26666666666667	47.03333333333333	102.91666666666667	69.68333333333334	85.80000000000001	76.36666666666666	64.03333333333333	63.03333333333333	19.75	32.08333333333333	57.66666666666668	70.76666666666667	35.63333333333333	48.30000000000001	92.63333333333333	64.76666666666667	48.81666666666666	86.3	56.683333333333344	32.41666666666667	80.88333333333334	58.416666666666664	27.3
CNP	66.5	89.95	86.30000000000001	71.8	103.8	135.5	108.25	114.8	127.05000000000001	116.55000000000001	128.9	173.95	112.69999999999999	112.7	121.95	128.05	163.79999999999998	131.05	124.5	106.2	103.85	72.1	111.60000000000001
RBMY1A1 /// RBMY1B /// RBMY1D /// RBMY1E /// RBMY1F /// RBMY1J	1.9	1.5	5.2	4.8	1.7	60.2	4.9	3.2	77.4	10.3	2.7	18.8	1.4	1.0	1.6	3.5	2.6	10.5	3.7	3.2	10.7	6.1	26.6
KCNQ1-AS1	22.7	17.4	17.9	32.8	21.9	22.4	17.2	25.0	9.9	17.0	15.1	47.0	26.8	17.1	17.2	14.9	15.1	9.3	14.1	8.6	13.6	37.2	9.2
LINC00504 /// LINC00504 /// MGC4836	1.3	3.1	10.3	12.0	1.4	1.3	9.0	16.3	27.4	1.0	3.3	7.1	6.3	0.7	6.5	2.5	0.9	0.9	2.7	17.2	12.8	1.4	4.7
CD300LB	28.700000000000003	39.2	14.75	32.25	50.9	39.55	16.4	60.900000000000006	32.7	37.85	37.35	37.5	28.4	17.85	15.45	9.0	26.55	14.450000000000001	26.05	14.2	33.85	29.95	35.0
LOC100506922	2.2	38.6	10.2	22.1	32.8	55.7	30.5	33.4	30.5	21.2	32.2	28.3	12.1	8.6	43.7	71.0	19.8	26.7	31.3	35.2	12.7	37.3	23.8
CD300LF	3.8	11.8	33.1	20.6	9.3	122.2	62.4	25.0	24.5	75.5	39.2	102.5	90.1	43.1	43.2	58.5	63.2	35.3	124.0	53.1	39.3	57.5	144.4
PLTP	57.5	42.0	275.4	109.5	143.7	200.3	205.3	283.3	127.5	1098.4	925.0	509.9	83.6	652.8	760.8	390.9	1334.7	372.5	573.9	140.2	961.2	188.7	721.7
CD300LG	61.425	134.75	166.14999999999998	45.625	32.65	38.275000000000006	89.75	36.900000000000006	160.9	40.475	31.075	24.125	8.8	8.25	30.025	68.475	18.95	7.825	33.425000000000004	8.2	25.875	146.125	17.175
RP3-496C20.1	1.5499999999999998	2.15	10.95	11.65	1.95	13.35	2.65	8.25	15.6	1.4	5.8999999999999995	16.2	12.899999999999999	7.65	1.65	3.5500000000000003	4.75	4.8	12.899999999999999	6.25	7.6	16.55	5.25
MCL1	676.9666666666667	444.2333333333334	514.3666666666667	547.3833333333333	770.4333333333333	341.0833333333333	376.26666666666665	566.35	444.4333333333334	581.5333333333333	1044.7666666666669	486.3333333333333	993.1833333333334	817.65	573.4166666666666	730.3833333333336	827.5166666666668	1044.2833333333333	1023.1	718.1	677.3166666666666	634.6666666666666	678.3333333333334
C1orf168	17.55	9.3	10.45	4.0	8.75	37.95	8.700000000000001	12.7	13.8	9.4	3.9499999999999997	30.0	7.8	1.75	2.35	10.4	6.05	2.4	22.05	2.25	15.05	8.85	16.4
C1orf167	3.6	18.5	39.9	85.0	36.0	91.0	33.2	1.7	92.5	37.3	31.0	41.0	6.0	27.2	29.1	63.2	33.8	13.8	59.4	53.8	42.8	45.7	6.9
TCEANC	24.733333333333334	31.666666666666668	23.2	22.866666666666664	39.733333333333334	27.566666666666666	20.633333333333333	34.4	36.63333333333333	20.933333333333334	30.96666666666667	46.76666666666666	16.933333333333334	18.866666666666667	24.233333333333334	27.600000000000005	18.3	16.3	27.133333333333336	15.633333333333333	16.400000000000002	28.933333333333334	14.133333333333333
C1orf162	30.8	14.0	76.8	185.4	149.7	142.8	144.6	102.6	11.0	231.6	102.3	241.2	142.2	224.2	413.1	316.9	405.1	155.9	665.9	227.9	329.2	88.1	156.0
LOC439951	30.0	35.0	4.9	35.9	16.6	3.5	16.5	19.4	9.0	18.8	6.4	14.5	11.8	1.5	11.7	5.9	17.5	9.1	7.4	10.1	1.2	5.9	22.8
BCL9	61.9	31.6	64.8	61.6	96.7	156.4	107.1	92.7	69.8	48.5	57.1	29.2	57.2	65.1	55.6	53.4	55.3	51.8	34.8	29.4	51.4	69.2	35.4
UBOX5	41.4	42.05	19.5	27.85	20.65	59.150000000000006	38.949999999999996	66.75	67.8	46.55	34.3	51.65	26.5	26.799999999999997	24.950000000000003	55.3	37.25	36.4	48.8	15.0	38.349999999999994	30.700000000000003	27.25
LOC440934	43.1	11.3	2.4	3.2	2.2	31.4	17.6	23.3	8.7	13.5	13.6	15.4	7.0	0.5	15.7	17.2	138.9	0.9	1.4	11.0	2.2	3.3	18.5
BCL6	1474.7	1483.966666666667	1109.3666666666666	1095.3999999999999	1231.7	806.5333333333333	779.6666666666666	941.5999999999999	1296.6333333333334	492.23333333333335	398.90000000000003	643.9333333333334	1435.7	381.40000000000003	532.0333333333333	890.1666666666666	507.0666666666666	611.0666666666667	416.6333333333334	290.8333333333333	454.06666666666666	979.0999999999999	273.3
CPD	98.34	112.52000000000001	186.82	176.96	139.4	136.02	149.68	149.1	170.64000000000001	137.48	196.38	118.8	227.7	155.85999999999999	148.33999999999997	130.02	251.16	145.14000000000001	121.49999999999997	172.22000000000003	174.54000000000002	169.64000000000001	220.22000000000003
BCL2	215.675	280.575	108.35	74.675	67.175	66.6	50.27499999999999	33.349999999999994	94.425	68.575	74.975	89.85	38.625	45.65	104.05	54.05	73.55	53.1	69.675	42.575	54.525000000000006	111.875	102.47500000000001
CPE	413.0	438.04999999999995	521.9	570.4499999999999	578.3	97.45	223.35	261.9	611.55	421.15	217.6	157.85000000000002	643.4000000000001	421.65	397.1	618.5	318.29999999999995	589.9	113.95	413.2	116.60000000000001	384.15	149.14999999999998
LOC100134822	26.9	38.6	37.1	74.8	69.2	272.8	73.3	73.9	134.1	56.4	12.0	61.9	49.2	15.3	29.8	152.4	49.7	18.2	227.3	69.5	43.7	53.3	8.9
BC030152	95.8	101.9	38.8	49.4	41.2	55.6	45.1	61.7	42.0	36.5	22.1	76.5	25.7	20.3	49.1	68.6	20.4	14.6	26.5	26.3	28.9	58.7	108.1
C1orf159	9.6	22.6	2.0	3.7	5.3	36.2	5.5	11.0	24.7	20.1	20.4	36.0	5.8	12.4	16.7	6.1	14.3	12.7	21.2	18.0	5.4	24.0	8.2
OSCP1	47.2	65.6	58.5	55.3	63.2	68.1	21.9	56.0	69.1	39.4	48.6	76.2	66.2	45.8	34.9	48.1	47.4	17.5	20.7	56.2	52.1	61.5	54.4
SLC48A1	40.43333333333334	48.36666666666667	52.96666666666667	56.43333333333334	54.4	78.8	91.89999999999999	60.23333333333333	47.6	62.5	57.9	95.3	52.53333333333333	86.46666666666665	53.56666666666666	65.03333333333333	58.1	57.4	54.1	52.43333333333334	53.13333333333333	40.699999999999996	31.766666666666666
CPM	75.83333333333333	82.91666666666667	162.78333333333333	167.88333333333333	145.28333333333333	118.86666666666663	166.14999999999998	120.85000000000001	245.63333333333335	483.31666666666666	70.63333333333334	354.9666666666667	38.11666666666667	132.73333333333332	275.6166666666667	296.1333333333334	229.75	133.1	340.6166666666667	53.133333333333326	297.2166666666667	159.33333333333334	44.800000000000004
CPO	21.2	16.1	22.1	23.5	22.3	25.9	32.4	2.8	23.8	18.7	8.3	7.9	7.5	14.6	15.2	3.0	13.3	1.1	25.2	8.9	1.3	40.8	12.7
MCM7	79.3	131.05	100.25	123.25	50.6	77.25	56.35	63.25	107.8	123.05000000000001	91.75	37.2	109.69999999999999	60.6	30.75	52.9	92.5	48.2	135.55	116.25	124.4	118.1	199.2
ZC3H4	217.6	277.75	309.8	389.5	414.9	383.34999999999997	469.8	666.0500000000001	449.45	502.8	285.05	543.2	377.5	388.4	553.6	529.1	336.95	350.15	230.5	231.55	294.3	334.95	157.89999999999998
MCM8	27.46666666666667	58.53333333333334	36.1	14.733333333333334	18.466666666666665	33.699999999999996	19.366666666666667	22.333333333333332	29.23333333333333	19.066666666666666	24.8	33.5	23.333333333333332	11.833333333333334	10.866666666666667	26.700000000000003	23.03333333333333	20.066666666666666	31.733333333333334	32.166666666666664	13.333333333333334	11.133333333333333	24.100000000000005
CPQ	98.75	70.35	141.64999999999998	212.55	282.8	146.05	346.34999999999997	149.1	208.7	240.10000000000002	266.15	266.75	202.39999999999998	234.14999999999998	231.05	188.5	247.15	256.4	131.55	178.55	289.79999999999995	418.65000000000003	545.5
COL14A1	229.76666666666668	81.13333333333334	632.7666666666667	587.3333333333334	576.1666666666666	1195.2333333333333	846.0	422.0	720.3666666666667	1014.9333333333334	423.7666666666667	537.3666666666667	68.73333333333333	492.5	1041.0666666666668	865.4333333333333	340.56666666666666	759.1666666666666	119.30000000000001	44.666666666666664	324.03333333333336	487.43333333333334	198.83333333333334
C1orf131	200.7	239.6	319.9	389.8	383.9	273.7	301.4	363.2	320.8	405.9	398.1	306.6	702.1	305.2	297.4	374.1	586.5	349.7	251.7	525.9	306.6	332.8	353.5
MCM9	28.433333333333337	24.666666666666668	40.0	39.96666666666667	37.9	60.23333333333333	28.96666666666667	32.7	33.03333333333333	48.76666666666667	42.43333333333334	44.26666666666667	34.63333333333333	35.76666666666667	67.06666666666668	41.300000000000004	46.56666666666666	34.333333333333336	34.46666666666667	29.133333333333336	32.23333333333333	46.699999999999996	60.23333333333333
ZC3H3	8.65	21.400000000000002	4.1	14.549999999999999	15.450000000000001	26.45	30.0	16.35	14.85	8.1	13.25	5.8999999999999995	18.8	7.7	16.049999999999997	23.15	19.450000000000003	17.05	5.1	5.550000000000001	11.899999999999999	14.75	2.65
LOC101928747 /// RBMX /// SNORD61	376.275	448.175	510.67499999999995	444.5	441.57500000000005	305.95000000000005	357.45000000000005	371.525	490.025	438.025	403.975	267.95	432.3	293.975	350.725	319.875	447.375	317.6	347.5	360.125	400.8	361.45	405.6
ZC3H8	138.1	152.7	92.1	107.65	98.6	119.95	130.4	59.8	80.65	65.15	72.05000000000001	62.0	68.15	69.5	76.05	73.85	63.6	49.3	69.55	40.8	63.9	124.3	109.15
ZC3H6	101.80000000000001	107.1	55.349999999999994	71.85	62.9	77.05000000000001	41.5	88.3	104.05	55.45	60.449999999999996	64.94999999999999	79.35	56.25	89.30000000000001	66.5	52.8	75.3	69.7	88.55	57.95	86.25	83.2
KBTBD12	674.3	746.9	84.5	29.6	34.2	73.0	20.7	32.0	29.3	16.9	8.1	24.8	15.1	14.2	27.0	32.0	13.0	0.5	2.6	2.9	14.9	6.9	16.6
VPS72	279.0	258.2	151.7	143.9	135.9	256.8	172.4	267.3	188.0	149.2	240.0	173.3	264.8	217.4	206.8	168.4	186.1	129.1	132.3	163.7	132.9	100.9	306.0
CEP170B	74.1	99.2	82.0	107.6	115.4	198.9	178.8	198.3	137.7	82.7	131.2	142.8	139.5	85.1	118.5	165.2	144.8	104.0	117.0	115.3	133.1	155.7	135.6
EVI5L	10.125	24.4	10.275	12.575	17.75	35.575	11.625	11.775	16.325	9.875	6.125	20.225	7.225	6.275	6.975	15.024999999999999	7.475	7.65	17.175	9.875	9.75	17.4	14.2
OIT3	12.7	12.5	12.9	2.5	9.4	16.2	21.5	5.9	2.7	1.2	19.1	4.2	12.7	14.8	11.5	1.8	3.7	21.1	11.9	11.0	4.9	21.8	24.7
TCEB3B	12.6	25.7	13.4	21.5	14.7	31.4	7.8	24.0	16.3	4.2	5.5	34.3	5.6	5.3	30.7	4.5	8.1	3.6	10.7	1.7	5.2	27.6	11.8
RP11-255C15.3	15.3	45.3	21.3	23.3	73.7	116.6	43.0	40.9	80.8	19.6	29.8	56.6	20.6	29.7	39.3	55.7	21.9	13.6	101.9	28.1	27.6	33.6	40.0
RP11-559M23.1	68.3	91.5	58.9	73.8	60.4	253.5	62.2	48.5	70.6	40.3	66.5	109.2	36.5	19.5	71.5	62.2	10.6	27.4	45.1	25.1	58.2	86.2	64.8
C1orf127	28.5	16.7	4.7	3.4	10.2	29.3	4.2	7.8	20.3	18.4	7.4	10.3	3.6	4.9	22.2	8.4	3.4	2.9	9.8	3.2	7.1	5.7	2.5
RP11-255C15.4	31.1	30.3	24.4	17.1	13.1	39.3	27.0	49.5	16.3	26.3	27.1	62.1	27.2	10.2	47.3	28.7	33.2	25.1	1.3	16.0	15.1	31.2	20.2
LOC283737	130.5	99.8	19.6	15.9	6.0	21.5	13.4	33.4	11.7	0.6	5.9	1.4	17.9	5.7	23.0	24.5	12.0	6.2	14.6	2.0	1.2	2.0	1.8
C1orf145	7.9	17.6	2.5	13.299999999999999	7.05	13.9	2.75	4.699999999999999	4.25	7.550000000000001	5.6000000000000005	14.350000000000001	3.8499999999999996	0.44999999999999996	2.0	7.9	4.6	7.85	7.65	7.7	1.55	3.35	2.45
CR2	6.95	10.5	11.2	2.4	2.45	11.15	13.5	3.7	17.1	12.299999999999999	22.599999999999998	29.200000000000003	9.15	3.75	30.099999999999998	11.95	9.100000000000001	3.6	13.350000000000001	4.15	15.25	15.8	68.0
ELL2P3 /// ELL2P3	4.1	3.6	8.3	26.6	34.5	63.7	6.2	11.9	25.7	3.7	2.4	17.5	4.0	12.5	8.4	21.9	5.5	3.2	7.3	0.9	26.2	2.0	0.6
CR1	26.839999999999996	13.080000000000002	50.04	37.739999999999995	36.08	44.92	23.979999999999997	39.22	39.58	19.580000000000002	89.84	158.12	103.32000000000001	12.66	148.35999999999999	23.3	108.23999999999998	17.080000000000002	118.32000000000001	12.919999999999998	58.08	18.72	67.94
GGPS1	305.75	350.3	289.5	256.25	212.1	347.75	314.65	329.55	219.89999999999998	250.15	194.15	303.45	248.89999999999998	288.65	363.0	293.25	275.1	222.75	184.8	337.15	367.2	224.65	188.1
DIS3	70.76000000000002	84.7	72.66000000000001	83.82000000000001	84.84	125.72	82.28	90.46	92.58000000000001	61.5	87.89999999999999	103.0	82.42	65.14	72.58	81.28	76.5	82.78	65.24	68.46000000000001	60.35999999999999	70.03999999999999	68.9
TSPY1 /// TSPY10 /// TSPY3 /// TSPY4 /// TSPY8	1.5	2.1	2.4	2.1	3.9	3.1	1.2	2.2	4.3	1.5	1.7	6.1	1.3	3.8	4.9	1.3	1.1	1.2	4.3	0.6	2.4	3.4	4.1
LOC100505609	10.65	13.799999999999999	7.800000000000001	12.100000000000001	22.65	52.349999999999994	31.35	17.55	37.0	3.45	2.25	27.85	5.45	7.8	18.15	24.75	5.1499999999999995	9.1	20.95	2.4000000000000004	10.55	1.6500000000000001	2.8
SGIP1	60.8	33.4	82.2	64.5	83.5	5.0	62.7	50.6	58.4	77.6	86.1	57.6	290.3	51.7	59.3	19.8	30.3	68.3	31.6	98.0	113.3	336.2	242.0
LOC283731	18.3	21.3	15.0	23.2	16.5	98.6	62.3	52.0	25.4	7.3	5.4	41.4	4.1	6.3	13.7	31.5	12.7	12.8	35.1	26.8	26.3	4.6	18.0
APOA2	13.0	14.4	11.5	4.6	3.4499999999999997	38.55	20.4	4.2	21.35	5.35	8.95	32.3	1.75	6.8999999999999995	17.45	13.299999999999999	12.2	4.2	12.2	10.5	4.25	3.6	6.85
RP11-109D24.1	7.6	8.4	3.2	48.0	17.1	12.9	2.0	14.5	15.4	0.7	9.5	19.0	1.6	26.6	8.0	6.9	15.9	20.1	3.1	1.3	4.3	1.5	0.8
APOA1	10.55	22.799999999999997	17.8	21.65	19.75	42.95	37.1	11.1	3.3	11.95	27.75	34.35	16.7	18.2	18.0	27.1	13.9	9.4	16.3	3.85	7.65	35.3	12.200000000000001
APOA4	16.5	54.7	18.9	32.6	13.4	12.9	48.0	19.0	19.1	3.6	15.5	39.3	17.1	11.7	2.6	33.2	10.2	12.2	36.9	6.4	10.4	37.9	25.6
APOA5	4.1	11.95	17.05	20.55	19.150000000000002	12.0	18.650000000000002	29.35	5.85	8.5	17.75	28.65	18.0	5.35	14.25	15.299999999999999	4.6	8.0	7.199999999999999	3.4	18.8	30.15	36.25
LOC100288238	5.7	22.9	13.8	6.7	14.2	48.8	1.5	15.5	52.6	5.8	7.2	10.9	10.6	5.2	1.0	18.7	3.2	8.3	9.0	7.0	2.2	21.3	7.8
LOC102723779	27.5	38.4	63.6	46.1	33.8	50.5	56.4	51.6	56.2	40.6	55.6	56.7	73.7	37.6	44.9	56.2	45.7	24.0	100.5	35.4	22.7	85.4	85.6
METTL12 /// SNORA57	25.4	47.0	26.650000000000002	32.35	28.0	41.3	26.15	34.4	34.25	36.199999999999996	30.85	40.8	15.350000000000001	20.799999999999997	18.75	41.75	33.9	29.9	39.7	29.85	27.9	32.1	34.9
SAPCD2	32.0	100.8	46.8	47.6	33.7	111.7	40.4	17.6	26.7	41.8	33.3	50.4	47.5	39.5	33.8	11.8	46.9	20.1	131.5	62.8	29.8	7.5	67.1
DQ582785	4.1	1.3	17.0	18.8	18.5	51.8	6.2	14.6	8.5	10.5	1.4	8.1	0.9	5.9	9.1	13.6	7.2	9.5	10.9	6.6	1.0	26.5	4.9
OR52K3P	10.6	2.9	8.6	2.6	3.1	53.0	14.4	6.2	1.4	14.0	24.8	18.9	15.3	2.5	3.7	36.3	5.7	2.0	20.2	1.5	1.2	13.6	13.3
MCM3	47.8	34.8	49.4	32.3	19.2	48.7	75.5	65.4	42.9	40.0	31.9	61.8	64.9	50.9	53.9	41.6	60.2	27.2	87.3	96.5	113.3	12.1	39.1
CRH	12.25	31.4	12.75	24.5	20.1	29.55	7.050000000000001	10.5	13.350000000000001	10.25	5.1	17.25	10.5	7.35	12.35	20.7	4.65	2.5	30.9	5.95	24.65	20.450000000000003	37.5
XCL1	1.75	4.3	20.700000000000003	3.05	15.2	14.9	5.15	3.6	14.8	17.2	19.5	20.75	5.15	4.7	14.75	3.2	14.0	3.85	22.4	4.25	21.4	2.9000000000000004	34.9
MCM4	13.220000000000002	32.48	24.580000000000002	29.419999999999998	15.9	29.080000000000002	20.82	24.259999999999998	21.66	27.6	29.46	35.959999999999994	27.079999999999995	21.639999999999997	21.759999999999998	24.56	42.019999999999996	17.84	41.64	40.120000000000005	29.46	24.96	29.659999999999997
MCM5	21.3	27.200000000000003	51.15	25.450000000000003	41.65	25.45	23.25	37.5	32.55	85.05	82.8	70.45	67.45	58.6	60.6	39.35	124.10000000000001	59.55	97.6	66.5	123.1	66.44999999999999	238.64999999999998
MCM6	176.8	105.25	249.79999999999998	152.54999999999998	179.95	111.2	175.05	101.60000000000001	171.95000000000002	274.5	265.45	164.45000000000002	214.95	285.25	133.65	152.3	323.8	200.5	182.25	221.85	198.75	206.95	208.45
CRK	217.6	197.4333333333333	271.56666666666666	294.3	308.6666666666667	203.9	201.23333333333332	216.73333333333332	206.76666666666668	212.83333333333334	213.4	99.23333333333333	208.13333333333333	233.33333333333334	173.26666666666665	179.53333333333333	217.96666666666667	239.5333333333333	199.83333333333334	245.5	249.89999999999998	276.0	175.89999999999998
MCM2	36.6	85.0	68.4	53.8	80.5	52.3	56.1	82.2	75.9	108.6	82.7	81.9	156.8	118.1	63.2	57.8	119.2	75.1	97.8	117.9	111.5	88.3	151.6
HDAC4	297.93333333333334	294.9	438.0	166.6	167.3	205.13333333333335	276.0333333333333	147.53333333333333	276.59999999999997	157.36666666666667	94.16666666666667	127.7	196.86666666666665	163.29999999999998	132.33333333333334	132.36666666666667	124.3	163.66666666666666	114.36666666666667	79.39999999999999	135.66666666666666	157.79999999999998	129.33333333333334
CRP	2.95	6.6499999999999995	2.3	13.05	3.45	4.7	15.0	20.3	2.8	5.550000000000001	3.65	13.95	6.1	1.5	1.0499999999999998	6.25	1.6	0.95	2.0	1.6	1.85	3.1500000000000004	6.199999999999999
AC067956.1	0.6	1.8	0.8	17.3	0.9	32.7	1.8	7.5	0.7	2.2	1.7	1.8	9.0	0.4	1.2	10.4	5.6	3.7	6.5	6.1	1.6	11.6	4.7
HDAC5	62.1	76.05	8.5	51.6	19.95	15.1	29.900000000000002	40.15	21.35	37.2	56.95	46.800000000000004	41.099999999999994	38.8	25.25	28.799999999999997	17.1	30.4	39.65	34.2	22.9	55.349999999999994	67.25
CEBPA	89.4	77.9	124.1	65.8	35.3	55.9	78.3	94.6	120.6	165.7	65.5	124.8	38.5	60.3	56.3	71.9	42.9	36.4	133.0	87.9	103.9	102.2	73.2
HDAC2	245.45000000000002	253.64999999999998	223.5	188.7	228.4	137.65	141.70000000000002	175.45	158.7	163.95000000000002	224.75	191.65	314.4	204.75	156.95000000000002	135.7	242.3	225.55	144.0	204.25	192.29999999999998	274.65	184.95
C1orf112	3.1	2.5	18.2	42.7	13.0	23.9	2.0	10.4	6.7	23.7	11.7	4.5	11.8	10.5	28.0	10.1	13.6	10.6	24.1	27.4	42.1	16.3	0.6
AC092660.1	2.3	6.6	10.1	41.7	22.4	42.3	19.9	25.7	26.5	10.0	10.3	35.5	29.4	12.8	11.9	12.6	22.0	15.3	32.5	26.2	15.4	23.7	14.4
CEBPB	1555.2	1130.7	1268.3	1164.2	1720.9	1825.8	2028.7	2416.9	1355.6	1285.3	1306.5	4404.3	4874.6	3204.5	6525.1	4017.8	3154.5	4020.0	1692.4	1549.2	941.0	294.1	435.8
HDAC3	132.9	181.3	119.2	130.5	76.8	150.9	121.8	159.8	107.3	181.6	212.5	130.3	192.7	177.4	112.5	113.7	191.0	128.4	238.9	149.6	217.2	160.6	229.4
C1orf111	9.1	19.6	3.1	28.4	8.8	28.6	5.6	5.3	3.6	10.2	3.4	43.6	4.1	14.9	32.0	8.1	2.5	2.3	2.9	15.1	1.3	2.5	16.4
C1orf110	5.4	13.9	1.8	6.2	18.7	28.7	12.2	2.7	26.4	1.0	0.6	7.2	0.5	1.5	1.9	8.2	0.6	1.5	10.1	7.1	0.6	3.9	1.0
CEBPD	163.2	195.39999999999998	292.05	393.20000000000005	364.35	137.60000000000002	151.79999999999998	538.8000000000001	304.3	256.55	307.7	512.5	1514.55	411.09999999999997	248.75	435.05	440.9	437.05	503.4	150.65	248.35	147.45000000000002	103.3
LOC283745	0.9	2.75	8.200000000000001	7.449999999999999	11.75	2.75	7.85	16.25	1.9	4.6	2.6500000000000004	6.05	8.8	2.25	9.149999999999999	22.3	2.0	6.7	10.55	7.25	6.6	13.899999999999999	1.7000000000000002
HDAC1	162.0	148.4	258.7	224.7	238.2	140.0	213.2	122.8	188.5	285.4	332.8	319.4	604.0	250.5	274.2	197.7	471.9	281.1	317.2	313.1	359.4	223.1	652.5
CEBPE	11.5	29.4	18.2	10.3	24.0	10.9	4.3	17.8	20.9	5.9	32.4	12.8	16.9	16.4	52.0	9.1	24.4	17.1	24.6	21.6	25.1	30.4	43.5
VPS4B	599.1	412.4	929.6	1210.8	1364.6	836.8	1172.1	1210.4	1624.1	1346.9	1048.7	1271.8	1676.5	1298.9	1637.1	993.2	1198.5	1183.5	560.3	890.9	849.6	1609.0	1358.9
CEBPG	396.5	385.15	252.4	252.15	220.15	169.04999999999998	182.0	157.25	202.14999999999998	167.7	196.10000000000002	130.7	188.85	166.0	178.3	137.95	158.4	122.65	161.15	194.2	212.64999999999998	323.45	235.25
VPS4A	429.7	669.3	264.5	197.0	194.9	230.0	205.2	165.0	168.5	163.6	215.3	251.9	294.7	252.2	266.7	218.1	247.5	287.8	245.0	287.6	234.4	160.9	189.0
CRX	2.9000000000000004	14.4	4.85	3.95	1.8	7.45	2.65	3.5999999999999996	2.15	1.2000000000000002	4.2	4.65	0.8500000000000001	0.75	2.1	3.8	1.0	2.3	3.6	1.5499999999999998	2.15	7.7	1.6
TULP4	133.2	72.7	92.3	73.39999999999999	91.89999999999999	115.45	150.95	95.0	123.89999999999999	133.45	128.55	167.15	75.39999999999999	101.69999999999999	169.79999999999998	133.70000000000002	119.8	165.29999999999998	81.4	82.65	84.35	47.800000000000004	43.9
hsa-let-7a-3 /// hsa-let-7b /// hsa-mir-4763 /// RP4-695O20__B.10	13.3	5.2	11.0	14.4	30.8	59.0	28.7	44.3	17.7	16.3	13.9	20.2	19.6	20.1	4.3	8.0	21.0	2.8	6.7	10.7	9.0	18.5	20.3
TULP3	77.75	101.7	166.29999999999998	248.1	202.9	173.3	166.55	302.3	258.85	169.25	111.65	129.05	134.0	155.95	125.75	177.6	138.65	219.95	135.95	374.55	176.35	334.3	102.2
TULP2	5.2	24.2	10.2	3.4	2.3	4.8	1.8	17.4	26.0	2.6	2.5	17.0	9.9	0.9	2.8	7.3	1.3	4.3	32.0	5.0	9.5	4.1	0.8
C1RL-AS1	13.299999999999999	33.25	14.95	31.4	19.7	37.8	26.15	23.7	23.55	19.9	13.25	10.049999999999999	10.25	3.95	24.099999999999998	26.95	11.100000000000001	15.3	16.5	12.65	13.8	40.55	43.05
TULP1	22.1	30.4	18.8	24.1	25.7	10.8	25.3	5.0	19.9	3.6	12.9	27.7	19.1	4.1	16.7	26.9	11.5	2.2	7.8	4.8	16.9	15.0	8.3
HDAC8	45.56666666666666	52.06666666666666	32.23333333333333	44.333333333333336	29.8	36.56666666666667	36.666666666666664	43.0	35.5	23.96666666666667	29.0	58.833333333333336	33.1	36.766666666666666	29.899999999999995	39.233333333333334	31.73333333333333	33.266666666666666	58.23333333333333	33.43333333333334	30.066666666666663	38.766666666666666	35.766666666666666
HDAC9	127.02000000000001	125.08	90.53999999999999	97.12	86.78	71.17999999999999	67.8	99.08	72.56	55.7	88.2	71.76	26.080000000000002	46.4	42.82	57.06	46.28000000000001	24.759999999999998	34.88	10.959999999999999	53.9	79.34	79.02000000000001
HDAC6	25.8	45.800000000000004	35.199999999999996	50.166666666666664	43.833333333333336	50.93333333333334	34.5	31.599999999999998	48.1	23.166666666666668	48.5	54.03333333333333	33.166666666666664	26.099999999999998	25.0	41.33333333333333	31.166666666666668	29.766666666666666	40.0	26.5	32.26666666666667	38.63333333333333	56.13333333333333
HDAC7	9.65	14.200000000000001	14.8	27.200000000000003	29.65	10.05	21.8	28.1	36.0	35.2	36.0	38.4	6.15	14.600000000000001	17.0	27.25	28.799999999999997	11.0	15.100000000000001	6.4	4.95	26.65	8.2
STOX2	86.35	52.0	76.175	108.925	123.125	189.975	134.07500000000002	156.75	92.5	92.025	27.275	103.325	13.875	81.225	68.42500000000001	130.70000000000002	37.5	72.175	55.675	8.25	57.425	120.7	39.375
NFS1	57.9	72.7	48.9	46.0	55.650000000000006	50.550000000000004	34.8	65.80000000000001	40.3	53.6	32.55	45.1	39.7	43.15	30.55	63.75	36.75	45.3	51.0	51.0	34.6	67.55	71.75
HECTD1	522.6666666666666	583.3666666666667	290.6333333333334	181.4333333333333	159.23333333333335	150.73333333333332	165.45	170.93333333333337	195.11666666666665	193.80000000000004	222.45000000000002	112.26666666666667	170.96666666666667	160.46666666666667	106.78333333333332	163.6833333333333	210.86666666666665	172.63333333333335	211.53333333333333	222.66666666666663	228.04999999999998	277.84999999999997	311.23333333333335
VPS51	510.6	424.5	409.0	448.2	388.5	231.0	305.7	331.8	432.3	751.5	567.4	190.6	379.5	757.0	202.9	209.5	741.3	732.7	302.4	310.6	340.0	183.9	558.2
HECTD2	61.075	62.8	103.75000000000001	161.29999999999998	135.525	93.8	90.47500000000001	136.45000000000002	110.125	106.60000000000001	66.25	90.1	130.75	113.92500000000001	98.8	91.6	75.075	126.525	62.25	172.42499999999998	152.975	126.325	215.00000000000003
HECTD3	101.1	105.1	52.9	36.0	50.5	104.2	76.9	47.9	67.7	71.1	95.8	87.0	40.8	91.7	54.0	70.3	89.9	60.6	56.8	62.8	94.5	43.1	85.6
VPS53	21.211111111111112	20.777777777777775	20.555555555555557	25.21111111111111	28.466666666666672	34.75555555555556	30.111111111111104	37.53333333333333	28.144444444444442	25.21111111111111	27.044444444444444	36.577777777777776	25.955555555555552	23.12222222222222	25.84444444444445	32.144444444444446	24.188888888888883	26.16666666666667	36.98888888888889	26.344444444444445	22.933333333333337	16.944444444444443	18.08888888888889
HECTD4	54.166666666666664	66.35000000000001	64.48333333333333	79.5	90.78333333333332	71.0	65.7	56.4	70.26666666666667	59.199999999999996	33.81666666666666	58.849999999999994	67.7	44.26666666666667	49.333333333333336	94.78333333333335	49.56666666666666	69.86666666666666	71.05	48.4	67.83333333333333	93.96666666666665	79.21666666666667
VPS52	353.3	392.9	249.6	298.3	248.5	471.1	396.5	514.4	411.2	455.0	393.3	406.0	498.2	400.0	335.3	423.0	327.6	312.9	352.7	324.6	407.5	584.3	421.4
IL21R	9.9	11.166666666666666	21.2	4.366666666666667	9.133333333333333	22.066666666666666	7.466666666666668	22.066666666666666	6.599999999999999	29.733333333333334	119.63333333333334	192.1	54.53333333333334	27.0	87.53333333333332	14.1	68.10000000000001	42.13333333333333	118.5	27.833333333333332	114.60000000000001	12.833333333333334	104.80000000000001
XIRP1	990.4	1451.3	69.0	5.0	17.0	26.1	38.8	29.1	50.4	24.9	21.4	7.8	5.0	21.5	20.1	54.5	5.1	11.3	23.1	4.7	5.3	21.2	4.2
VPS54	374.59999999999997	314.4	485.7	549.0333333333333	480.8333333333333	330.3	439.0	399.0	435.09999999999997	454.26666666666665	490.26666666666665	340.90000000000003	367.93333333333334	360.9666666666667	338.0	371.40000000000003	413.7	373.93333333333334	291.3666666666666	345.8	473.0	741.1	573.0
XIRP2	10498.7	12828.5	4539.7	16.6	9.1	5.3	11.7	14.6	9.1	15.7	0.6	1.0	2.2	2.2	0.9	12.5	0.3	1.9	3.4	0.5	4.4	7.8	1.5
LOC401312	18.4	59.65	23.6	46.25	40.5	87.69999999999999	29.0	41.45	27.0	11.35	8.4	12.35	25.900000000000002	13.6	19.2	33.400000000000006	15.75	8.6	14.55	24.299999999999997	15.25	40.849999999999994	21.5
CSK	63.4	85.0	129.5	157.2	274.4	174.9	260.4	406.3	166.8	345.6	317.9	771.9	352.0	405.0	614.6	406.5	519.3	378.8	370.7	144.8	369.8	92.2	397.4
C1orf109	99.3	57.8	57.3	86.1	66.3	167.9	171.5	145.2	100.4	116.5	122.5	189.4	126.7	111.7	151.3	77.7	112.6	85.5	62.4	70.6	81.1	73.7	122.7
BCO2	247.9	237.8	36.3	31.2	44.7	130.6	55.0	2.4	62.1	37.7	10.6	32.6	11.2	19.2	19.7	25.7	19.5	19.1	35.0	13.9	26.4	78.4	23.6
LOC100505635	10.0	13.0	14.6	12.4	34.3	48.3	7.9	2.3	47.0	16.6	1.9	13.5	8.9	6.2	26.1	18.2	8.8	15.2	12.3	14.3	6.8	16.6	17.6
C1orf106	11.2	2.2	21.6	20.3	22.9	72.5	48.3	53.2	53.5	12.1	31.5	50.8	20.8	16.9	22.7	55.5	13.4	16.4	97.0	12.8	23.3	23.2	6.8
DKFZp434L192	0.9	3.5	7.3	1.1	0.4	4.8	4.3	1.7	2.4	0.4	0.7	12.0	0.8	1.9	0.8	3.3	0.8	1.0	1.9	3.7	1.3	2.2	0.5
STOX1	8.4	9.95	2.95	6.95	4.0	7.35	3.8	13.700000000000001	9.65	3.35	5.8500000000000005	10.450000000000001	4.25	0.8999999999999999	9.85	8.549999999999999	7.5	2.3000000000000003	13.600000000000001	1.5	12.049999999999999	3.6500000000000004	4.35
C1orf105	25.2	2.3	11.3	23.5	41.2	66.4	15.1	2.0	43.2	25.1	13.2	25.1	7.4	10.0	12.9	19.0	13.5	13.3	11.0	14.4	4.6	4.0	1.4
SLC35A2	27.599999999999998	38.56666666666666	47.666666666666664	55.699999999999996	58.03333333333334	112.66666666666667	73.03333333333333	81.13333333333334	55.800000000000004	65.16666666666667	91.36666666666667	94.33333333333333	83.86666666666666	109.76666666666667	142.86666666666667	83.5	90.36666666666667	117.93333333333334	71.56666666666666	88.13333333333334	71.46666666666665	33.76666666666667	47.29999999999999
MGME1	245.2	321.4	244.4	126.7	96.2	129.5	130.1	141.0	149.3	294.0	250.0	202.2	207.6	255.6	152.8	119.2	306.4	250.3	174.0	184.4	280.2	200.6	257.8
SLC35A1	469.1	380.1	635.4	755.4	1027.9	564.0	687.9	409.7	979.7	821.7	687.2	1088.6	774.6	732.8	791.9	607.1	556.8	567.0	389.1	401.4	738.3	806.7	1019.9
ITGA9-AS1	11.9	7.9	7.8	4.1	2.6	67.7	23.8	18.6	16.6	9.9	4.4	1.4	13.6	0.6	3.1	27.0	3.5	0.6	64.4	10.7	16.3	12.9	2.3
SLC35A4	156.3	124.0	67.6	40.0	72.5	13.7	102.9	48.1	45.1	78.9	107.8	61.3	77.7	71.2	74.2	26.1	87.6	67.4	125.0	66.3	90.0	4.0	62.1
C1orf123	494.7	491.6	423.1	378.9	262.3	199.9	263.2	198.7	280.9	340.3	317.9	138.9	162.8	362.2	199.3	204.7	271.8	281.9	287.1	469.5	388.9	405.9	659.5
SLC35A3	103.2	96.56666666666666	132.4333333333333	182.23333333333335	147.79999999999998	86.90000000000002	83.89999999999999	98.56666666666666	114.30000000000001	116.7	124.86666666666667	113.36666666666667	139.70000000000002	139.43333333333334	138.70000000000002	102.89999999999999	113.73333333333333	173.70000000000002	112.0	174.9333333333333	161.86666666666667	165.4	259.6666666666667
C1orf122	354.9	286.8	292.8	359.4	466.0	601.3	497.2	496.3	716.8	594.3	312.4	387.9	477.1	482.7	458.3	503.4	611.5	604.9	356.1	445.0	282.4	374.3	278.1
APOBR	1.2	5.4	3.5	2.2	14.0	26.6	4.3	27.2	5.2	35.9	2.8	30.3	48.5	13.5	3.7	5.1	33.2	4.5	40.2	4.7	26.3	23.6	9.1
APOC3	15.100000000000001	9.45	9.65	7.05	16.35	31.55	21.35	18.9	2.4	8.649999999999999	3.75	10.6	14.0	11.75	11.45	16.45	9.35	8.15	8.85	2.6	14.2	15.95	3.1
LOC439911	41.0	56.4	32.1	67.0	81.5	56.0	56.0	120.2	78.7	33.2	37.9	82.1	105.7	40.8	50.8	72.8	43.0	61.0	55.8	24.5	35.3	39.9	59.9
FLJ35816	5.1	13.2	2.5	1.9	2.2	9.9	11.6	2.6	1.6	0.6	1.8	3.0	1.4	0.5	3.9	1.1	1.2	0.6	2.9	1.3	15.7	23.5	16.6
CPPED1	48.6	55.099999999999994	85.83333333333333	126.43333333333334	84.69999999999999	76.56666666666666	77.76666666666667	110.39999999999999	95.03333333333332	107.06666666666666	52.666666666666664	95.23333333333333	207.69999999999996	87.7	71.33333333333333	112.10000000000001	129.20000000000002	83.63333333333334	111.03333333333335	119.03333333333335	122.06666666666666	100.99999999999999	52.4
KBTBD11	18.2	26.0	49.2	4.0	4.5	4.4	30.1	7.1	45.1	49.8	11.3	19.2	63.2	38.4	4.8	5.0	38.7	29.2	14.9	78.9	21.7	45.7	33.7
GALNT8 /// KCNA6	40.1	18.0	23.8	53.7	27.8	59.3	42.3	45.2	41.3	17.4	20.2	5.7	3.2	14.1	26.9	28.4	17.1	24.0	26.5	24.1	5.0	48.1	33.0
ASXL1	74.85000000000001	90.80000000000001	103.44999999999999	113.63333333333333	112.76666666666667	145.21666666666667	122.35000000000001	116.90000000000002	121.61666666666666	109.68333333333334	108.95	119.75000000000001	89.73333333333333	70.31666666666668	78.91666666666666	125.45	100.39999999999999	99.81666666666668	127.81666666666665	101.28333333333335	87.48333333333333	169.08333333333334	86.88333333333334
MAB21L3	0.5	0.8	14.4	5.1	19.7	1.7	2.6	17.1	2.3	0.2	4.4	1.2	7.6	5.4	0.9	26.6	0.2	0.3	8.6	2.5	10.2	3.2	2.5
EVI2A	65.1	56.2	371.9	565.6	618.8	391.2	217.4	878.5	259.1	769.9	1208.0	1901.9	2373.7	1096.7	942.0	337.3	835.3	831.5	586.4	543.9	695.6	189.7	946.9
LOC102723990 /// TMEM53	5.6	2.6	11.8	10.6	6.3	41.6	16.3	32.4	1.8	10.0	19.6	26.7	21.9	13.9	9.9	16.0	19.4	10.1	26.0	22.0	37.9	23.3	28.1
RP11-1007O24.2	8.0	15.6	0.7	25.8	18.2	2.1	7.6	24.7	30.2	12.3	2.8	27.4	8.5	1.4	2.2	4.6	7.0	5.3	13.4	17.2	18.4	3.9	13.6
RP11-1007O24.3	4.4	14.2	2.3	14.8	2.1	23.6	5.7	9.3	19.1	3.0	1.6	12.4	3.8	3.3	3.3	20.0	4.4	2.6	10.1	5.1	1.9	7.6	1.9
APOC2	16.849999999999998	56.349999999999994	23.5	46.55	14.35	34.2	18.3	8.65	4.85	8.6	23.3	30.6	12.1	9.05	25.7	10.35	16.4	1.6	35.5	17.400000000000002	16.75	32.75	24.0
ASXL3	5.925000000000001	26.175000000000004	16.425	25.525000000000002	13.875	27.424999999999997	18.4	4.825	35.325	10.600000000000001	5.475	18.975	11.1	4.7	8.35	15.325	2.4499999999999997	7.525	10.625000000000002	6.75	8.45	19.725	9.424999999999999
CTH	18.5	38.75	34.05	32.8	30.3	13.35	18.65	14.55	33.45	18.85	112.75	26.450000000000003	16.1	24.849999999999998	28.849999999999998	14.2	18.45	24.450000000000003	45.65	35.6	18.55	20.9	40.400000000000006
ASXL2	112.91666666666667	107.66666666666667	72.7	70.45	91.34999999999997	177.46666666666667	136.01666666666668	112.86666666666666	122.56666666666665	127.83333333333333	112.3	156.6166666666667	129.01666666666662	99.03333333333335	155.35	129.81666666666666	109.56666666666668	126.5166666666667	149.95000000000002	108.61666666666667	93.60000000000001	55.083333333333336	56.0
APOC1	62.05	89.25	220.75	75.75	16.6	123.85000000000001	145.75	23.25	121.3	1574.15	28.55	911.7	66.8	152.0	315.95000000000005	225.4	358.95000000000005	177.85	2152.45	157.95	213.60000000000002	91.75	201.5
VPS41	84.43333333333334	79.16666666666667	169.1	184.03333333333333	183.26666666666665	211.0	202.66666666666666	170.70000000000002	190.36666666666667	232.0666666666667	173.83333333333334	220.83333333333334	135.9	244.6	198.63333333333333	201.6	182.0666666666667	281.3333333333333	156.20000000000002	140.16666666666666	148.73333333333332	170.06666666666666	203.4333333333333
MAB21L2	10.45	29.599999999999998	51.55	170.15	189.3	203.8	151.70000000000002	25.15	549.65	293.0	75.8	110.25	107.25	163.45	111.0	36.6	12.2	20.15	23.25	16.75	54.25	72.75	23.05
MAP3K14-AS1	6.2	12.2	21.4	4.0	15.3	11.4	19.9	33.3	11.8	7.2	7.7	26.6	16.0	2.4	2.1	7.8	12.0	11.8	20.9	1.9	12.8	15.7	23.2
LOC401320	21.3	41.1	57.7	37.2	91.3	195.4	96.8	84.1	77.3	45.9	30.8	57.2	58.7	71.1	10.6	81.4	61.4	55.6	104.1	56.2	69.2	39.7	30.5
CEBPZ	418.4	575.0	487.3	367.4	272.6	187.3	288.7	460.2	381.8	256.1	379.0	228.5	260.0	374.1	402.2	189.7	442.0	292.8	414.6	420.9	299.2	292.0	216.3
VPS45	128.54999999999998	183.04999999999998	139.4	148.95	131.2	99.1	106.0	110.65	75.95	124.0	124.89999999999999	76.5	76.1	107.9	74.14999999999999	138.95	89.2	102.85000000000001	156.95000000000002	147.4	137.65	117.75	151.20000000000002
BCOR	48.15	78.92500000000001	46.3	80.37500000000001	71.97500000000001	56.925	58.575	64.17500000000001	64.975	45.825	53.675	82.725	69.6	27.65	39.074999999999996	58.77499999999999	41.975	38.8	99.575	96.275	70.32499999999999	84.60000000000001	56.074999999999996
EVI2B	88.7	69.1	510.4	414.7	414.6	367.8	251.7	542.6	174.8	904.1	1289.3	927.8	1307.1	653.9	1042.5	468.8	1173.8	421.0	1183.2	469.6	1182.7	356.2	1503.5
C1orf116	6.266666666666667	3.766666666666667	2.1666666666666665	4.033333333333334	11.133333333333333	5.933333333333334	2.3	12.166666666666666	11.833333333333334	3.766666666666667	8.933333333333335	8.466666666666667	5.566666666666666	4.966666666666666	5.466666666666666	18.466666666666665	2.966666666666667	1.7	7.833333333333333	3.733333333333333	5.833333333333333	4.633333333333334	11.266666666666666
LOC100505622	5.8	24.3	6.8	3.1	18.3	9.1	3.2	28.4	11.9	11.1	13.2	24.7	13.0	3.8	7.1	10.3	9.1	0.8	28.0	22.7	16.9	11.9	21.5
C1orf115	44.5	42.0	59.85	42.85	46.0	53.6	84.8	107.8	108.55	19.55	33.900000000000006	50.25	7.15	12.950000000000001	27.549999999999997	33.1	19.0	12.899999999999999	6.75	1.65	28.15	46.7	17.75
SLC35B3	213.0	121.95	320.7	337.29999999999995	413.3	302.85	331.8	257.3	337.29999999999995	340.3	571.1999999999999	357.79999999999995	394.0	469.45	362.5	281.05	404.59999999999997	432.7	237.85	458.15000000000003	342.0	395.15	435.75
IL1RN	12.76	26.419999999999998	13.12	14.780000000000001	9.16	32.6	18.6	30.139999999999997	53.279999999999994	12.64	13.540000000000001	49.62	79.72	15.819999999999999	42.08	39.580000000000005	55.279999999999994	32.4	133.54000000000002	33.0	26.52	18.439999999999998	25.54
SLC35B4	59.26666666666667	44.333333333333336	99.7	84.53333333333332	85.66666666666667	97.39999999999999	93.26666666666665	78.96666666666665	73.8	100.43333333333334	111.89999999999998	89.30000000000001	132.0	113.8	108.86666666666666	78.36666666666667	122.23333333333333	118.30000000000001	96.33333333333333	111.73333333333333	124.83333333333333	86.26666666666667	94.89999999999999
DCAF4L1	0.5	14.1	5.2	3.8	7.4	7.9	6.0	19.6	23.7	6.1	3.1	4.8	5.3	1.8	14.3	19.6	2.0	1.1	1.1	14.6	8.7	10.1	6.4
IL23R	7.65	12.549999999999999	9.25	20.1	4.75	20.1	15.35	3.7	11.75	14.05	4.0	1.75	1.9500000000000002	6.8	8.9	20.15	7.050000000000001	0.8500000000000001	19.4	5.05	8.25	3.5500000000000003	10.5
SLC35B1	197.3	194.7	110.4	122.3	73.2	58.7	81.3	89.1	103.9	139.6	486.2	120.8	120.1	250.0	127.8	135.0	222.3	212.0	287.5	302.5	209.4	112.2	197.2
RP11-686D22.8	70.1	45.9	77.8	58.1	63.2	187.0	85.2	98.3	89.2	58.0	106.3	173.1	57.5	77.4	81.1	84.1	98.5	73.2	87.3	56.7	69.6	106.7	116.2
DCAF4L2	0.85	10.2	6.7	14.95	6.5	18.05	5.8500000000000005	17.5	12.2	5.9	4.0	12.25	9.45	3.85	10.45	6.95	2.8	0.4	11.2	1.55	1.7	6.550000000000001	2.7
NPIPA5 /// NPIPB3 /// NPIPB6 /// NPIPB8	0.9	5.2	5.8	1.3	3.5	16.1	3.0	8.4	5.1	3.6	0.9	17.7	10.6	0.4	4.8	8.6	4.4	9.4	9.6	2.2	1.9	2.9	4.4
C6orf89	73.82	83.26	86.6	82.02000000000001	73.32000000000001	98.11999999999999	99.7	103.12	94.14	99.14	95.56	88.97999999999999	92.48	102.76000000000002	60.779999999999994	76.11999999999999	87.88000000000001	108.77999999999997	107.85999999999999	127.56000000000002	109.14000000000001	102.74000000000001	66.91999999999999
SUMO1P2 /// SUMO1P2	12.3	7.1	8.2	16.1	5.6	13.7	2.0	12.6	1.8	1.2	10.3	15.4	1.2	6.7	12.4	8.0	15.2	11.8	4.0	11.3	23.2	1.3	0.7
RP11-650K20.3	24.2	22.8	5.8	22.6	10.5	32.4	9.0	2.0	20.8	12.5	13.2	35.6	29.7	16.4	20.8	23.3	13.6	1.0	21.7	7.9	11.8	31.6	1.5
RPS6KA4	13.0	18.55	9.0	9.7	24.4	60.55	22.85	43.85	26.05	13.05	22.1	29.599999999999998	36.65	34.099999999999994	21.85	44.35	22.0	29.15	14.899999999999999	26.15	31.849999999999998	16.8	27.25
NIPAL4	6.1	3.4	5.2	7.6	4.1	5.7	2.7	20.4	2.3	2.6	3.6	13.3	4.4	3.5	8.2	2.2	6.1	11.2	6.0	11.1	4.8	5.5	10.1
MGC45922	11.8	5.0	4.6	9.5	8.0	17.8	5.2	27.2	4.4	2.9	9.8	78.8	11.2	4.8	9.0	13.5	16.0	3.1	28.7	16.7	18.7	48.5	42.0
NFU1	1340.1	1298.4	693.9	379.2	397.4	282.2	353.4	368.9	445.3	409.9	554.9	293.4	304.9	456.1	376.3	332.8	371.0	455.3	350.2	455.0	396.8	432.5	316.6
RPS6KA3	850.95	470.6	497.05	328.65	412.35	424.85	444.75	486.65000000000003	356.4	405.45000000000005	297.25	354.09999999999997	300.0	386.20000000000005	482.5	327.70000000000005	488.6	432.6	227.0	295.05	437.5	306.2	293.95
FLG-AS1	4.3	6.35	20.9	21.3	20.95	51.85	26.400000000000002	5.85	54.15	15.8	10.2	16.099999999999998	10.95	22.1	17.35	25.7	7.3	23.799999999999997	19.450000000000003	12.7	6.4	20.25	8.0
RPS6KA6	6.875	13.525000000000002	7.374999999999999	7.4	10.5	15.700000000000001	15.725	13.0	17.05	10.425	6.324999999999999	7.825	4.625	12.25	14.525	16.55	2.875	7.9750000000000005	9.325	4.2	5.925	10.950000000000001	9.174999999999999
RPS6KA5	179.5666666666667	137.73333333333332	150.16666666666666	269.40000000000003	298.53333333333336	267.76666666666665	161.36666666666667	173.79999999999998	203.4333333333333	128.06666666666666	74.66666666666667	131.43333333333334	120.2	68.3	120.93333333333334	170.4	60.5	59.699999999999996	127.2	80.10000000000001	131.96666666666667	133.5	75.3
LOC102723721	146.4	100.6	34.7	38.2	23.6	28.1	15.7	22.4	35.4	20.0	10.2	24.1	2.3	16.1	17.3	6.1	3.0	8.3	6.5	11.9	4.5	39.3	11.0
RPS6KA2	156.03333333333333	207.1	160.6	179.9333333333333	172.46666666666667	127.0	168.0	146.63333333333333	142.63333333333333	157.73333333333332	112.26666666666667	144.20000000000002	115.2	138.33333333333334	123.56666666666666	178.9333333333333	245.69999999999996	126.43333333333334	133.33333333333334	132.83333333333334	202.13333333333333	154.03333333333333	109.63333333333333
BFSP2-AS1	1.4500000000000002	8.100000000000001	2.75	4.5	10.15	16.4	5.4	14.85	4.05	2.65	6.699999999999999	9.95	6.45	1.75	6.449999999999999	13.25	1.2	1.7	14.25	1.4	2.45	12.2	9.3
NIPAL2	53.4	37.699999999999996	80.7	99.96666666666665	100.73333333333333	78.3	94.46666666666665	81.73333333333333	95.06666666666666	108.39999999999999	102.56666666666668	82.86666666666666	53.13333333333333	58.06666666666667	99.0	102.93333333333334	99.0	80.8	122.89999999999999	76.2	99.13333333333333	46.73333333333333	99.23333333333335
NIPAL3	16.119999999999997	43.86	45.019999999999996	65.66	50.220000000000006	62.260000000000005	82.17999999999999	60.040000000000006	61.8	53.620000000000005	62.379999999999995	57.64	103.02000000000001	120.34	58.779999999999994	78.7	49.32	107.47999999999999	62.760000000000005	121.02000000000001	59.239999999999995	90.4	35.839999999999996
RPS6KA1	10.4	29.5	42.1	50.3	28.1	21.2	34.7	36.3	27.4	51.7	48.0	83.2	57.2	36.1	78.3	48.5	65.8	46.2	169.1	76.0	71.4	48.3	76.2
ARFIP2	44.7	55.4	32.2	26.0	35.3	30.1	25.1	66.2	28.5	17.8	104.6	78.8	54.1	68.5	41.6	44.0	81.5	62.5	92.2	32.2	53.3	16.6	99.0
ARFIP1	218.65	184.25	351.75	390.0	432.5	299.3	390.1	316.55	455.75	572.4000000000001	459.45	321.15	482.8	407.0	389.15	394.75	479.15	461.55	264.3	333.85	328.04999999999995	561.1	562.6999999999999
GSC2	2.3	2.3	0.8	11.5	11.9	4.1	5.3	4.3	1.4	3.1	0.8	12.8	1.7	15.6	0.7	9.9	2.0	0.8	23.7	1.3	1.7	1.5	3.0
LOC100506860	10.1	14.65	6.800000000000001	11.4	14.35	11.6	9.85	15.0	3.95	3.8	7.75	25.25	12.600000000000001	5.6499999999999995	13.4	3.7	3.45	8.0	10.75	4.0	9.5	16.45	10.55
SLC35A5	93.7	160.2	243.5	357.7	265.1	218.1	213.1	221.9	265.5	308.6	348.2	179.5	388.7	308.2	163.8	173.5	284.8	275.1	317.4	276.4	531.4	284.3	242.8
LOC100505534	1.3	3.1	2.8	2.9	7.4	1.8	1.9	9.6	1.4	0.4	4.4	3.4	10.7	1.5	1.7	2.3	1.0	8.2	3.0	2.3	1.6	3.3	1.5
TANGO6	54.5	43.9	49.7	36.2	17.0	95.3	51.1	39.2	79.0	20.5	49.8	96.8	41.5	53.4	32.3	5.5	43.0	32.5	82.7	50.9	36.8	27.7	17.3
C1orf101	17.15	24.950000000000003	21.25	18.05	31.25	48.849999999999994	10.75	19.1	26.85	11.45	8.05	20.8	20.25	0.9	12.5	15.299999999999999	2.55	9.1	8.55	23.3	25.15	23.05	19.7
C1orf100	8.5	43.1	3.5	3.9	5.7	51.9	8.4	19.6	32.2	2.4	2.7	11.2	6.3	10.5	1.1	38.6	9.7	12.1	4.1	5.7	4.0	5.2	19.2
LOC100506858	36.2	4.1	5.6	33.6	22.6	30.4	3.3	80.8	33.5	2.9	29.4	10.5	3.1	4.3	30.0	6.3	12.6	1.8	41.2	37.3	26.7	49.1	28.2
BC017209	1.4	2.1	2.9	5.2	4.5	37.7	6.7	9.5	1.8	8.7	3.3	28.0	3.6	14.3	38.1	18.9	1.2	1.9	44.2	3.1	2.7	10.5	1.8
IL1R1	411.0	215.45	1382.8999999999999	1288.55	1356.55	683.0999999999999	1062.05	1391.6	1188.05	1396.8	853.4000000000001	983.25	2763.0	1766.45	1086.0	1084.45	1928.05	1604.2	668.2	597.9	1249.8	1498.55	975.4000000000001
SLC35C2	24.933333333333334	23.53333333333333	23.833333333333332	37.166666666666664	31.13333333333333	46.9	28.666666666666668	12.933333333333332	30.433333333333337	38.36666666666667	48.5	56.99999999999999	61.666666666666664	38.36666666666667	40.93333333333333	37.833333333333336	56.13333333333333	37.53333333333333	59.13333333333333	80.83333333333333	35.800000000000004	39.26666666666667	71.60000000000001
IL1R2	6.8	5.8	15.600000000000001	37.05	38.75	26.6	10.55	46.95	14.8	17.75	15.3	23.9	203.25	20.5	36.95	30.2	213.54999999999998	22.3	222.3	29.6	50.8	8.6	35.5
TANGO2	55.7	73.1	57.9	54.7	30.9	14.5	71.5	67.5	51.0	103.2	79.8	34.8	90.2	57.3	35.7	70.2	90.1	100.1	101.7	72.4	46.3	13.2	87.0
SLC35C1	14.899999999999999	31.7	43.25	41.2	50.3	99.9	72.5	70.85	44.75	46.7	64.7	67.4	56.150000000000006	59.400000000000006	22.8	49.9	55.65	43.900000000000006	103.3	33.3	61.4	45.3	79.4
MIR133A1HG	209.6	373.9	22.5	23.9	27.1	28.9	7.4	10.6	19.9	5.1	7.5	2.6	6.5	4.2	1.4	11.8	4.0	7.7	15.9	10.0	0.8	19.4	4.8
SUZ12 /// SUZ12P1	31.3	27.8	103.2	86.5	57.8	67.3	90.0	111.1	113.1	94.0	177.6	233.6	182.4	136.3	162.8	100.3	107.6	131.7	84.3	111.9	66.8	83.0	50.4
LOC101060464 /// LOC101929858 /// LOC101930165 /// LOC101930171 /// TCEB3C /// TCEB3CL /// TCEB3CL2	3.8	1.6	1.3	3.4	8.5	4.1	11.2	2.7	0.9	1.0	2.4	3.8	0.7	0.7	9.1	1.5	5.8	4.9	2.2	2.4	4.1	2.4	4.2
TWSG1	351.9	308.84999999999997	675.5999999999999	960.8499999999999	1076.05	837.6999999999999	752.1500000000001	776.3	1006.5	921.6	901.5500000000001	527.3	1470.8	1172.05	789.8	549.8000000000001	1029.4	1629.5	264.0	904.0500000000001	963.5500000000001	995.0999999999999	720.95
MGC20647	20.3	54.6	26.6	18.3	17.3	56.2	14.5	33.9	28.7	2.2	27.0	25.7	4.3	16.6	3.9	27.2	19.3	19.7	32.2	3.7	18.0	32.6	25.9
IL23A	4.7	20.9	16.6	29.2	21.1	35.7	3.7	40.3	3.3	3.2	5.8	42.9	9.9	7.9	4.7	2.9	3.7	4.3	59.9	17.9	1.6	5.2	35.7
LOC100288310	19.4	38.2	2.5	2.1	18.3	28.6	5.0	1.7	4.2	11.2	0.8	19.1	4.8	1.4	33.9	7.0	2.0	7.6	2.2	1.3	1.8	2.7	15.3
AA06	10.9	35.7	17.7	23.5	29.8	44.4	28.6	38.1	31.6	20.6	24.6	56.3	32.4	27.1	1.2	34.1	37.7	25.4	68.5	22.8	33.3	47.4	31.5
GSAP	256.0	215.95	472.29999999999995	719.55	724.45	426.95000000000005	436.55	385.2	375.85	456.65	285.20000000000005	520.65	239.2	340.05	507.7	635.05	440.75	473.35	624.3499999999999	326.15	1040.4	695.2	1427.6
LOC100049716	69.95	85.7	76.55	116.7	105.95	69.64999999999999	58.45	59.949999999999996	71.25	67.65	55.400000000000006	74.6	85.8	67.8	78.6	73.15	75.75	34.45	75.25	43.599999999999994	80.25	76.05000000000001	57.2
OBSL1	53.48571428571429	58.2	45.41428571428571	29.5	35.75714285714286	34.17142857142857	69.89999999999999	39.028571428571425	45.371428571428574	53.49999999999999	33.614285714285714	29.185714285714287	93.22857142857143	44.25714285714286	30.942857142857147	41.285714285714285	40.042857142857144	53.72857142857142	28.14285714285714	23.228571428571428	27.82857142857143	48.38571428571429	56.542857142857144
LOC100506851	6.5	15.2	8.7	25.3	22.8	11.3	14.1	37.0	26.7	12.0	1.1	16.3	8.0	5.5	10.3	9.2	3.4	1.2	0.9	2.2	10.0	5.3	1.7
CFTR	2.06	6.360000000000001	5.3	15.819999999999999	5.42	14.36	4.08	10.48	9.940000000000001	2.22	2.54	6.279999999999999	8.08	2.9199999999999995	4.0600000000000005	5.68	5.0	4.24	4.36	3.78	5.86	8.3	4.58
SLC22A4	35.7	38.0	58.9	55.3	37.0	3.3	65.3	28.4	95.0	65.7	27.8	39.0	160.7	39.3	61.5	67.6	82.9	56.9	46.2	34.3	47.3	64.6	93.8
SLC22A3	173.95	174.3	136.45	152.75	173.5	1339.5	483.84999999999997	325.2	224.64999999999998	142.35000000000002	37.45	172.85	71.9	134.35	67.5	764.85	29.75	48.7	607.95	153.55	67.05	163.60000000000002	84.55
SPRR2G	10.3	11.7	25.7	12.2	47.2	55.9	4.8	5.5	59.5	11.2	8.9	46.9	2.9	14.2	12.2	18.7	2.5	23.0	21.6	36.1	2.3	67.2	4.1
SLC22A6	1.45	9.8	3.9	20.400000000000002	2.05	9.9	5.7	11.450000000000001	2.4000000000000004	2.55	2.0	9.0	4.8999999999999995	5.6	4.2	15.7	1.7999999999999998	1.75	4.2	3.75	3.4	8.3	3.3
SLC22A5	47.95	63.0	23.1	38.650000000000006	34.5	60.95	50.699999999999996	24.75	64.64999999999999	40.699999999999996	32.2	41.1	53.2	25.450000000000003	49.35	46.75	26.4	24.849999999999998	38.0	22.75	15.200000000000001	36.35	17.5
SLC35D1	101.10000000000001	104.93333333333334	90.73333333333333	112.06666666666668	104.8	128.53333333333333	90.93333333333332	104.5	61.833333333333336	77.33333333333333	88.2	110.66666666666667	156.5	64.96666666666667	112.43333333333334	91.60000000000001	67.39999999999999	54.300000000000004	81.16666666666667	97.7	100.36666666666667	90.39999999999999	80.03333333333335
LOC101927901	0.6	1.7	6.0	2.4	0.7	12.8	0.8	3.1	1.6	0.5	0.7	2.0	6.0	1.7	1.7	1.1	0.9	5.3	1.3	1.0	5.0	2.0	0.8
SH2D2A	1.3	1.6	9.4	42.5	34.1	56.9	25.6	17.2	55.4	15.5	6.2	15.3	5.4	20.2	30.1	21.5	22.6	22.7	11.1	2.7	8.8	4.4	14.0
SLC35D3	3.9	1.4	6.3	1.9	15.5	2.0	0.9	6.2	2.8	1.8	6.8	24.8	25.5	4.2	0.5	6.2	6.6	1.0	24.1	0.3	2.1	1.6	1.9
SLC22A2	3.8	2.3	1.1	2.7	17.3	5.3	5.4	2.5	2.1	1.5	2.6	9.1	6.0	2.2	11.1	5.8	2.2	1.0	3.1	18.5	1.0	2.2	2.8
SLC35D2	33.074999999999996	40.9	69.375	86.425	85.375	141.125	92.775	128.425	106.85	94.85	72.725	166.15	58.425	90.35	111.4	141.27499999999998	85.95	90.69999999999999	141.525	77.17500000000001	98.4	79.975	93.15
LOC101927900	10.3	5.7	10.2	11.6	4.6	21.0	13.2	2.8	14.1	3.2	7.3	29.8	16.3	7.8	16.2	36.9	10.9	0.7	20.8	14.0	14.9	42.1	15.8
SLC22A1	18.4	10.1	2.5	1.7	3.1	3.9	2.6	19.1	7.5	17.6	10.3	8.3	7.6	12.0	22.7	35.4	2.1	9.9	4.9	17.7	19.6	4.9	3.1
CRHR1	21.46666666666667	20.533333333333335	17.566666666666666	11.6	20.266666666666666	11.100000000000001	8.166666666666666	27.933333333333337	12.033333333333331	3.6	5.733333333333333	12.866666666666667	9.299999999999999	11.1	9.966666666666667	10.633333333333333	8.399999999999999	5.133333333333334	20.3	3.1	25.033333333333335	15.066666666666668	4.133333333333333
CRHR2	12.65	13.850000000000001	22.200000000000003	4.25	14.85	19.95	10.6	26.15	17.599999999999998	7.300000000000001	6.85	10.0	10.8	11.65	6.6	28.0	9.35	5.85	4.7	9.149999999999999	15.05	10.75	9.55
LOC102723742	0.5	11.7	1.9	17.2	1.0	1.4	13.0	1.2	1.2	0.9	1.3	3.3	8.5	0.2	1.5	0.4	0.6	0.6	5.9	0.5	2.6	2.6	1.3
GSE1	86.66666666666667	94.06666666666668	58.03333333333333	68.86666666666666	62.46666666666667	60.800000000000004	67.56666666666666	54.099999999999994	79.26666666666667	59.0	51.5	67.10000000000001	31.3	41.13333333333333	32.23333333333333	86.06666666666666	34.800000000000004	40.43333333333333	80.06666666666666	46.0	58.03333333333333	46.53333333333333	67.3
FAM43A	60.4	73.65	110.7	34.099999999999994	56.0	79.2	98.25	53.05	67.5	53.0	87.85	96.95	133.75	45.75	45.949999999999996	65.35	76.5	51.5	48.3	36.95	40.35	63.699999999999996	64.95
RP11-513N24.1	1.7	19.5	18.1	20.6	5.5	6.9	19.6	17.7	24.7	9.8	9.2	32.6	6.7	4.6	3.3	13.2	1.3	9.0	21.4	13.6	2.9	25.6	22.9
FAM43B	16.7	26.5	11.2	14.1	38.4	9.4	30.1	9.8	8.5	18.5	5.0	8.6	3.3	37.1	29.5	25.8	15.8	21.0	11.0	61.1	8.2	16.3	4.8
ARGLU1	387.65	274.1	345.625	430.9	570.975	666.9000000000001	643.475	823.45	794.875	364.55	337.55	730.925	321.35	213.975	757.4	657.1750000000001	363.4	240.35	418.29999999999995	265.05	291.625	235.125	397.375
SPRR2B	23.9	8.5	7.9	6.6	26.6	60.8	19.2	48.7	16.8	14.0	13.1	10.8	12.3	14.2	7.9	6.8	5.2	4.3	37.2	13.9	23.6	9.9	6.3
LOC101927907	1.1	23.3	1.7	4.7	3.7	30.6	3.3	2.9	3.9	2.3	3.6	2.0	0.8	8.2	0.7	10.8	0.5	0.7	2.3	8.2	1.6	14.0	1.3
SPRR2C	8.8	2.5	19.9	12.2	15.3	5.2	2.3	3.0	2.6	1.3	1.5	3.6	1.1	1.2	1.4	6.0	1.3	0.5	18.1	7.8	2.9	26.0	10.0
LOC100506885	6.1	10.1	10.9	34.2	20.3	28.9	3.1	11.6	19.7	8.5	2.0	17.5	1.4	7.6	1.9	0.8	8.1	4.2	1.5	0.5	6.8	7.1	10.2
SMARCE1P2 /// SMARCE1P2	29.4	43.3	17.5	32.1	27.0	56.8	12.2	14.1	14.2	9.8	11.2	21.7	29.0	20.4	13.7	3.3	16.9	8.0	26.7	18.6	17.2	22.9	13.8
LOC101929857 /// LOC101929864 /// SLX1A /// SLX1A-SULT1A3 /// SLX1B /// SLX1B-SULT1A4 /// SULT1A3 /// SULT1A4	4.7	74.6	8.8	16.0	42.2	9.2	30.3	23.0	28.4	36.5	56.7	42.3	46.1	18.2	28.0	21.8	38.0	30.9	97.2	34.7	70.1	17.3	166.0
LOC100505549	21.8	17.95	40.0	39.5	33.35	47.199999999999996	51.6	60.3	45.4	46.300000000000004	34.45	78.15	29.6	28.9	69.5	84.7	25.200000000000003	36.150000000000006	90.94999999999999	35.75	58.95	46.9	61.05
LOC101060019	6.5	2.2	1.0	24.7	5.1	11.6	12.9	1.5	11.2	5.3	0.9	7.7	8.2	10.9	13.0	15.3	9.2	5.8	13.8	9.8	1.4	2.9	6.3
XCR1	9.7	5.7	16.25	18.5	19.25	33.25	12.7	42.65	5.45	12.15	24.150000000000002	31.5	8.2	6.1	3.0	9.25	24.6	11.7	37.75	20.1	22.65	12.45	19.8
SLC35E1	236.6166666666667	292.4166666666667	224.4	300.7333333333333	403.26666666666665	1590.7666666666664	627.5666666666667	559.1166666666667	425.09999999999997	263.51666666666665	145.91666666666666	613.9	297.7	264.05	343.31666666666666	854.2333333333335	215.01666666666665	228.28333333333333	976.9333333333334	349.1333333333334	199.29999999999998	240.14999999999998	84.01666666666667
SH2D1A	18.95	20.625	20.65	41.775	31.8	31.325000000000003	6.5	18.95	15.799999999999999	21.150000000000002	20.625	15.975	10.825	6.550000000000001	23.374999999999996	15.8	19.95	5.45	36.2	2.35	31.3	13.4	77.05000000000001
SLC35E3	189.45	269.35	194.1	148.04999999999998	160.45000000000002	144.29999999999998	190.25	244.20000000000002	181.95	218.45	155.64999999999998	259.65000000000003	209.75	322.75	461.2	182.6	209.75	217.65	106.7	112.89999999999999	186.0	147.75	100.0
SH2D1B	86.8	20.55	15.75	19.049999999999997	12.75	17.4	15.450000000000001	11.3	20.35	5.3500000000000005	7.65	42.35	30.900000000000002	11.7	16.3	31.85	12.6	3.15	13.55	9.4	14.05	16.05	6.45
C6orf99	10.4	17.4	9.2	20.4	20.5	41.1	14.4	33.9	3.7	11.8	24.0	8.6	10.4	10.0	24.9	36.8	12.4	3.3	22.6	15.7	20.8	15.4	26.4
ACSM2A /// ACSM2B	12.05	11.95	18.450000000000003	12.25	15.2	15.35	11.8	17.15	10.8	8.4	13.3	7.0	4.55	2.05	8.35	3.75	17.55	1.65	20.200000000000003	3.2	11.15	29.3	19.9
LOC102723757	1.4	1.9	7.5	3.7	0.9	7.1	1.9	3.3	3.9	0.7	3.4	2.8	0.9	0.8	1.3	3.3	0.7	3.6	4.0	11.7	13.5	2.6	4.2
RP11-362K14.6	25.6	11.4	16.6	3.0	29.2	13.0	16.9	22.2	4.2	21.9	14.6	17.0	6.2	6.4	4.3	8.1	14.6	7.5	12.4	12.9	13.8	16.2	20.1
RP11-362K14.7	3.4	4.1	21.9	30.4	23.1	32.4	21.9	23.4	28.4	5.2	14.5	16.8	10.5	6.0	27.1	19.7	12.4	4.1	23.7	10.0	6.8	14.0	13.2
MPHOSPH10	270.0	324.2	419.2	380.9	260.5	179.7	239.5	209.5	282.0	195.9	256.5	185.1	261.3	194.8	142.3	178.9	279.2	213.3	219.3	292.5	275.0	510.2	231.3
LOC101927914	3.3	4.6	6.3	2.2	1.6	13.3	3.5	1.6	5.6	2.8	12.1	7.3	9.1	2.4	1.3	7.5	1.2	3.3	4.7	1.1	1.9	15.0	1.1
LOC389199	93.9	51.9	31.7	123.2	76.2	120.3	48.0	13.8	56.1	42.4	104.9	28.9	45.1	18.8	22.2	88.4	41.8	34.4	71.6	39.6	20.1	55.4	46.0
LOC100505540	15.0	55.8	12.7	46.4	5.7	7.9	1.7	17.4	14.7	10.9	9.2	9.9	19.5	0.8	28.0	38.3	3.6	15.8	20.4	21.0	18.8	31.9	41.4
SLC22A8	15.2	7.0	2.5999999999999996	13.649999999999999	4.9	10.5	1.95	2.8	4.05	2.25	13.649999999999999	4.05	3.35	1.85	8.600000000000001	6.75	3.0	8.0	2.0	2.4	3.25	8.9	4.25
SPRR1A	17.15	18.95	9.65	30.2	28.15	41.65	8.75	3.35	8.9	6.4	17.4	19.6	3.8000000000000003	6.6000000000000005	13.6	34.75	18.349999999999998	6.3500000000000005	20.650000000000002	24.7	13.55	11.6	29.2
SLC22A7	7.720000000000001	33.94	15.34	11.379999999999999	9.540000000000001	29.0	16.38	13.26	12.24	9.32	14.84	7.839999999999999	9.139999999999999	12.279999999999998	4.76	15.040000000000001	9.2	3.18	25.919999999999998	6.720000000000001	14.64	23.32	17.56
TECPR2	77.85	110.14999999999999	69.45	98.15	113.5	129.25	140.7	120.6	120.95	101.7	145.89999999999998	122.14999999999999	154.3	111.44999999999999	126.6	64.75	127.4	99.35	107.95	87.9	118.45	98.65	113.4
TECPR1	88.66666666666667	65.63333333333334	82.16666666666667	68.56666666666666	73.23333333333333	97.53333333333335	75.16666666666667	82.03333333333333	89.13333333333333	141.66666666666666	101.16666666666667	94.93333333333334	100.56666666666666	97.93333333333334	89.83333333333333	105.73333333333333	161.23333333333335	142.0	165.20000000000002	124.8	115.0	106.7	273.7
SPRR1B	1.4	26.5	2.3	26.5	13.0	22.3	28.8	21.0	13.7	9.6	1.0	20.1	2.0	1.7	6.8	30.4	1.4	1.2	30.8	11.2	3.0	19.3	1.0
UBXN10-AS1	3.3	6.8	31.2	3.8	30.2	7.5	3.3	54.1	33.3	18.1	31.9	30.3	3.4	19.0	38.0	18.7	39.3	22.2	44.7	13.0	41.5	4.4	37.2
SLC22A9	22.2	36.1	12.1	11.9	19.9	81.0	24.4	32.8	43.5	6.1	1.3	39.1	20.2	16.3	10.6	69.2	17.7	13.7	17.3	24.2	1.3	18.8	2.4
SLC35F6	62.93333333333334	76.13333333333333	71.23333333333333	114.39999999999999	103.26666666666665	173.33333333333334	89.26666666666667	129.0	90.0	104.5	64.89999999999999	139.96666666666667	86.43333333333332	134.70000000000002	89.26666666666667	112.63333333333333	101.76666666666667	109.8	104.56666666666668	68.03333333333333	108.83333333333333	78.86666666666666	66.89999999999999
PPAN /// PPAN-P2RY11	41.5	14.6	18.9	43.7	19.0	13.2	32.1	9.9	40.7	52.6	65.7	35.8	29.3	65.1	78.3	20.6	59.1	90.5	99.5	64.0	43.8	9.8	138.4
FAM45A	1.85	1.6	5.2	2.7	5.8500000000000005	13.25	18.549999999999997	13.4	0.8	3.65	2.4	6.8	1.7	8.35	5.1	4.1	7.85	1.5	24.299999999999997	1.05	5.15	13.5	3.6999999999999997
SRGAP2B /// SRGAP2C /// SRGAP2C	77.1	57.4	108.8	141.2	118.2	124.5	99.6	169.9	59.3	62.8	63.6	50.3	159.9	125.9	86.2	154.9	108.6	114.5	200.3	316.8	191.2	246.2	90.1
SLC35F3	20.4	17.8	8.9	4.2	8.7	18.25	14.4	26.8	8.05	5.3	8.25	12.2	10.55	6.4	23.15	21.4	7.7	7.2	15.95	12.149999999999999	9.65	14.549999999999999	12.35
CAB39L	197.5666666666667	140.6	93.2666666666667	310.23333333333335	294.8666666666667	156.9	251.6	256.5	490.29999999999995	158.1	72.76666666666667	57.06666666666667	59.86666666666667	120.60000000000001	50.36666666666667	110.3	47.56666666666666	91.03333333333335	53.53333333333333	118.23333333333333	78.7	172.9	71.33333333333333
SLC35F2	33.4	13.5	51.2	29.8	38.3	50.4	40.3	93.2	43.5	41.1	113.4	123.6	77.7	51.3	91.2	73.2	119.8	39.2	77.8	39.5	53.1	20.5	71.3
SLC35F5	211.0666666666667	345.6333333333334	208.16666666666666	206.83333333333334	210.13333333333333	186.9	209.79999999999998	106.09999999999998	255.86666666666667	188.70000000000002	292.76666666666665	178.79999999999998	343.2	290.5333333333333	268.3333333333333	188.56666666666663	210.5	347.93333333333334	97.30000000000001	174.03333333333333	149.6	210.29999999999998	182.76666666666665
SLC35F4	6.0	1.8	12.1	1.7	1.9	23.5	1.7	45.8	1.6	0.5	11.0	4.0	10.7	8.3	13.8	1.2	1.8	0.8	3.9	5.4	1.5	5.5	17.6
SLC35F1	27.5	54.7	32.4	73.9	80.3	155.2	15.2	69.0	38.3	16.4	15.3	37.8	10.1	6.4	18.4	13.9	20.8	9.4	32.6	25.1	46.5	32.5	36.6
RP11-574H6.1	2.5	2.0	2.9	5.4	1.9	30.8	18.8	1.2	19.5	4.2	1.5	2.4	17.7	2.9	1.7	1.2	3.6	4.3	1.1	6.8	1.0	4.1	11.9
RSF1	209.15	246.5333333333333	314.99999999999994	325.6166666666667	327.59999999999997	404.2333333333333	348.43333333333334	398.75	370.48333333333335	279.31666666666666	208.4666666666666	351.7833333333333	298.88333333333327	277.58333333333337	350.09999999999997	295.6666666666667	216.15	280.2333333333333	303.4833333333333	302.9	261.4833333333333	398.45	181.91666666666666
C6orf47	99.4	78.0	59.2	79.5	100.8	207.1	148.0	179.3	88.9	67.7	98.0	168.7	70.4	104.1	113.4	122.9	89.7	97.5	123.4	27.9	68.0	115.7	100.5
SIPA1L2	70.8	304.06666666666666	225.10000000000002	257.9666666666667	281.5	200.26666666666668	175.0	189.26666666666668	252.00000000000003	122.73333333333333	102.7	132.79999999999998	285.06666666666666	174.53333333333333	102.59999999999998	150.0	161.33333333333334	201.1	133.86666666666665	243.56666666666663	165.26666666666668	179.9333333333333	146.73333333333332
C6orf48	416.7	408.7	892.3	657.1	654.3	919.5	720.6	857.2	841.0	1074.3	716.5	658.6	922.8	1004.0	684.9	635.3	739.7	787.5	641.6	1128.5	654.4	876.5	1111.8
SIPA1L3	25.525000000000002	39.199999999999996	26.650000000000002	54.199999999999996	46.35	46.7	56.525	63.55000000000001	42.175000000000004	32.900000000000006	45.675	90.95000000000002	67.0	25.924999999999997	64.875	45.449999999999996	44.224999999999994	25.150000000000002	40.47500000000001	27.625	28.325000000000003	37.375	17.25
SIPA1L1	33.56666666666666	19.733333333333334	51.96666666666666	87.10000000000001	69.26666666666667	54.03333333333333	53.9	104.23333333333335	36.13333333333333	107.3	22.600000000000005	70.7	75.46666666666667	63.06666666666666	83.93333333333334	130.3	44.333333333333336	84.7	51.133333333333326	102.86666666666667	62.666666666666664	53.63333333333333	42.666666666666664
GSG2	29.0	54.8	38.4	33.9	30.5	88.8	43.1	87.1	51.8	20.9	15.7	53.5	32.3	6.6	27.6	56.5	14.1	30.9	90.2	48.1	24.0	7.2	16.2
LOC100505570	22.8	5.9	22.2	42.9	31.1	61.5	23.3	30.4	22.6	13.8	9.1	10.4	13.6	6.5	46.4	40.8	17.4	7.4	17.3	15.6	17.0	7.7	12.1
GSG1	1.55	12.85	3.1	5.550000000000001	6.4	43.45	5.800000000000001	9.850000000000001	11.8	3.4	4.7	2.75	4.550000000000001	3.4	12.55	15.65	1.9000000000000001	3.95	15.75	7.449999999999999	2.95	4.1	11.5
LOC727944	2.9	15.5	13.7	2.2	6.2	2.8	3.7	3.1	17.8	2.4	1.2	2.5	16.7	2.6	9.7	5.4	6.9	7.9	3.1	0.9	2.1	19.5	1.1
BC019672 /// USP32P2	3.0	2.2	3.0	4.0	2.0	4.9	1.9	32.6	3.5	4.6	1.2	6.8	6.7	1.9	19.6	3.5	24.5	2.2	4.4	4.8	15.2	5.3	7.2
LOC101927929	47.2	34.2	10.9	4.9	40.7	14.1	31.7	8.7	31.1	25.8	26.0	9.2	25.0	15.4	6.7	45.5	24.9	28.6	28.1	6.8	15.9	54.1	39.1
LOC100631377 /// LOC101928673	17.2	30.2	37.2	19.8	43.3	56.8	74.4	57.4	52.2	25.5	4.1	42.9	34.3	13.8	7.1	51.2	15.1	13.8	121.4	48.5	20.0	68.5	19.5
LOC101927934	2.6	3.3	4.3	3.3	3.0	5.1	3.3	2.6	2.8	2.6	1.5	6.6	2.5	1.9	34.9	4.5	1.2	18.0	29.5	17.4	2.3	19.3	4.4
SLC35G3	17.9	39.8	32.5	22.1	16.8	69.7	20.6	41.9	29.7	1.2	13.7	28.8	23.0	6.8	9.6	38.2	13.2	3.3	27.1	18.1	25.9	57.0	19.4
SLC35G2	44.45	39.949999999999996	87.7	74.85	73.5	103.9	98.5	60.7	88.85	64.15	60.3	61.95	51.85	120.95	60.800000000000004	73.75	38.300000000000004	102.6	57.75	65.05	62.849999999999994	116.05	106.1
SLC35G1	31.466666666666665	34.13333333333333	32.56666666666666	41.06666666666667	25.96666666666667	45.73333333333333	34.1	50.900000000000006	38.300000000000004	34.166666666666664	25.733333333333334	45.0	24.666666666666668	24.166666666666668	30.3	39.56666666666667	26.099999999999998	19.266666666666666	22.3	32.93333333333333	22.46666666666667	19.900000000000002	44.06666666666667
TYK2	117.6	99.6	91.7	107.7	88.0	105.7	91.7	149.0	87.4	132.6	170.5	202.4	99.8	153.9	145.0	184.7	185.7	96.8	255.2	132.7	203.0	93.0	273.6
MTSS1	165.525	187.45000000000002	312.85	519.7249999999999	533.8999999999999	397.97499999999997	334.72499999999997	687.025	333.85	415.725	388.575	692.4000000000001	205.20000000000002	323.525	606.05	498.95	436.975	328.34999999999997	458.175	286.45	484.275	188.74999999999997	297.04999999999995
GLTSCR2	14.3	22.9	28.7	25.3	18.5	28.8	6.3	6.8	8.4	7.0	27.4	28.2	8.6	16.0	14.1	6.0	14.7	13.6	6.9	6.5	44.3	28.0	19.1
GLTSCR1	69.4	51.2	57.9	83.0	57.9	78.1	82.0	51.0	52.4	58.0	83.3	116.3	122.1	54.8	83.8	73.6	61.1	67.8	32.2	31.0	76.7	48.8	50.0
NFX1	112.42	116.44000000000001	89.54	112.50000000000003	86.72	97.56	105.29999999999998	108.6	130.48	90.48	91.20000000000002	79.02000000000001	95.03999999999999	84.2	102.94000000000001	108.05999999999999	99.58	88.0	88.1	90.79999999999998	78.88	66.6	79.11999999999999
LOC100505564	16.3	26.3	25.6	3.4	20.3	66.9	18.1	46.9	20.5	31.1	11.6	41.6	17.9	2.7	22.1	17.5	22.2	17.6	26.6	9.0	22.9	5.2	26.4
LOC100506895	20.2	1.6	6.2	3.2	1.3	72.0	50.8	51.5	26.5	20.4	2.8	31.0	21.9	13.1	13.9	17.6	17.7	11.8	19.9	17.5	22.8	7.4	10.9
LOC101060004	4.5	3.7	21.9	18.6	26.7	26.5	10.5	9.7	10.0	1.7	2.2	6.0	19.3	1.2	25.9	4.9	14.7	2.5	34.2	2.9	2.0	49.7	25.4
AMER1	2.9	2.5	10.7	3.5	31.8	43.6	19.0	6.1	5.2	4.5	16.6	7.5	10.7	0.7	12.8	4.6	5.5	8.5	4.3	13.3	15.1	26.8	26.4
BCL2L2-PABPN1 /// PABPN1	38.0	38.5	48.8	71.5	71.7	134.5	108.5	125.5	92.1	34.6	44.1	92.7	47.3	39.8	74.6	119.0	42.7	54.8	82.3	49.7	38.3	26.3	24.0
AMER2	26.233333333333334	6.566666666666666	9.9	11.799999999999997	6.033333333333334	22.733333333333334	20.566666666666666	12.5	22.599999999999998	7.766666666666667	38.5	21.666666666666668	8.1	8.266666666666667	15.066666666666668	19.933333333333334	14.733333333333334	1.2	16.066666666666666	1.2	6.766666666666667	8.799999999999999	9.666666666666666
MEGF6	28.349999999999998	11.2	22.55	4.9	32.099999999999994	21.75	29.200000000000003	48.95	26.4	31.5	21.35	31.7	14.799999999999999	23.049999999999997	26.15	67.1	46.15	36.0	47.25	53.050000000000004	36.55	20.15	50.949999999999996
AMER3	5.2	13.733333333333334	6.3999999999999995	22.8	9.333333333333334	16.133333333333333	10.233333333333334	19.36666666666667	9.966666666666667	6.133333333333333	3.466666666666667	7.7	12.399999999999999	5.533333333333334	3.9333333333333336	12.233333333333334	3.533333333333333	2.233333333333333	11.033333333333333	8.133333333333333	5.866666666666666	6.133333333333333	14.466666666666663
FAM47C	1.5	5.2	2.0	22.3	16.7	34.8	9.4	32.3	20.4	1.3	1.9	32.8	2.7	6.3	19.3	16.6	4.3	12.0	5.8	6.5	10.9	27.4	11.1
ZNRD1-AS1	4.566666666666666	17.03333333333333	17.76666666666667	23.900000000000006	18.566666666666666	48.800000000000004	30.566666666666666	23.366666666666664	17.166666666666668	20.5	7.733333333333333	36.43333333333333	15.666666666666666	15.600000000000001	17.73333333333333	26.866666666666664	13.300000000000002	12.033333333333331	38.0	29.7	13.9	22.166666666666668	12.800000000000002
LOC101927943	24.3	24.9	32.5	39.9	34.0	6.8	43.0	36.4	52.1	57.2	20.6	15.7	11.3	14.6	1.8	6.5	22.2	15.1	28.6	17.2	6.6	28.2	37.6
LOC727916	18.9	16.3	16.2	2.3	17.3	5.5	17.7	32.2	17.5	12.6	12.7	2.5	9.1	23.9	16.3	20.7	20.5	17.6	11.5	11.9	17.1	22.0	11.5
FAM47A	0.6	1.1	0.5	9.1	0.7	2.6	1.8	2.0	2.9	0.8	4.2	7.7	2.2	0.6	0.8	4.0	0.4	1.0	2.5	0.6	15.4	10.5	12.5
FAM47B	1.0	0.7	12.5	6.1	0.7	38.2	2.3	7.5	4.0	0.5	3.8	15.6	1.3	1.2	7.7	3.1	3.9	2.0	9.5	7.6	2.0	3.0	8.4
TYMS	23.099999999999998	23.233333333333334	134.93333333333334	32.166666666666664	38.666666666666664	41.6	26.66666666666666	34.96666666666666	38.166666666666664	96.10000000000001	120.7	107.96666666666665	161.16666666666666	100.83333333333333	61.86666666666667	86.76666666666667	192.99999999999997	90.09999999999998	137.06666666666666	343.93333333333334	109.83333333333333	120.10000000000001	146.93333333333334
RP11-634B7.4	18.2	53.6	4.5	22.6	24.6	61.3	10.7	24.1	4.7	10.0	2.7	28.1	12.4	17.7	16.4	28.9	10.7	0.6	5.3	16.7	6.4	14.3	18.8
AGAP2-AS1	1.5	5.9	1.2	2.3	4.8	6.0	4.0	3.5	2.7	2.8	27.5	5.3	14.8	4.1	9.6	26.8	11.7	3.8	2.0	8.5	3.3	5.4	7.2
FAM136A /// LOC100287852	258.5	296.2	172.8	157.6	256.7	271.7	301.8	318.6	228.3	187.4	547.7	415.3	261.8	226.7	280.9	305.9	299.0	227.5	361.2	240.8	265.3	181.1	359.1
BC043540	3.15	3.0	11.350000000000001	2.05	4.1	10.55	7.95	3.5999999999999996	4.0	13.25	2.35	4.9	2.8499999999999996	1.6	6.7	4.8	1.85	5.2	3.05	17.3	4.75	3.25	2.0
TYMP	12.3	23.25	29.4	49.6	29.25	69.7	71.45	51.849999999999994	14.45	66.1	57.55	64.25	62.1	82.6	94.75	102.4	138.0	93.3	104.55	86.0	104.45	39.45	301.59999999999997
BEGAIN	26.6	23.9	50.2	114.4	83.4	103.9	125.9	54.6	59.0	50.9	19.6	62.8	32.5	61.7	71.4	120.9	21.0	63.1	9.2	28.9	29.9	91.0	39.0
TCEAL8	155.5	158.3	261.0	250.5	225.9	259.9	216.7	172.6	202.4	283.4	357.8	177.1	223.1	277.8	223.4	160.0	353.5	324.5	172.5	401.5	269.5	304.5	347.0
TCEAL7	94.9	200.6	166.8	130.4	136.8	121.2	107.4	86.4	39.8	24.6	88.6	54.9	224.2	79.4	48.1	55.5	53.3	69.5	11.3	135.3	46.4	94.1	53.6
LOC102723704	12.5	23.6	19.8	5.0	15.4	44.3	21.7	27.7	8.4	13.2	8.0	36.3	8.5	12.9	1.5	28.6	7.8	5.8	17.7	11.3	14.5	21.5	14.9
C6orf62	265.73333333333335	192.16666666666666	349.43333333333334	264.7333333333333	384.46666666666664	600.8666666666667	647.3	584.2	403.8333333333333	582.1333333333333	520.9999999999999	1743.6666666666667	484.9666666666667	527.7666666666667	1366.0	553.1666666666666	503.73333333333335	446.76666666666665	743.0666666666667	500.03333333333336	432.59999999999997	225.9333333333333	292.23333333333335
BC036055 /// PREX2	1.1	12.8	11.3	21.4	25.4	22.6	1.7	17.1	8.1	3.1	0.3	25.7	10.0	11.9	18.0	10.3	5.5	8.9	5.3	1.6	3.8	13.3	12.6
TCEAL4	1846.4	1229.9	1754.7	1761.1	2660.3	1347.0	1898.8	1756.1	2986.8	2467.8	1592.9	1250.2	2129.8	2663.5	2120.0	1961.7	1726.8	2536.2	869.7	1434.4	930.5	1360.4	645.6
TCEAL3	202.7	216.8	461.7	621.2	646.6	647.7	838.9	723.2	660.2	693.4	637.0	360.2	1158.7	1383.9	780.6	473.9	664.9	1218.1	250.7	391.2	511.3	935.1	699.9
EMC1	44.22	36.82	37.660000000000004	36.28	33.32	30.879999999999995	56.82000000000001	36.56	41.559999999999995	51.279999999999994	31.32	45.720000000000006	65.8	48.56	63.3	30.26	66.8	61.720000000000006	37.52	57.36	57.0	59.379999999999995	44.96
LOC100505592	7.9	12.7	15.8	46.6	45.8	37.2	24.1	36.8	40.7	30.1	38.0	29.5	28.9	29.6	7.5	38.0	26.5	39.8	39.2	44.4	22.2	28.4	36.2
TCEAL2	27.8	10.2	40.8	119.8	138.6	310.1	266.1	53.5	74.1	98.6	10.3	36.7	92.2	310.8	122.5	36.2	7.3	35.6	22.8	11.0	13.0	144.3	8.0
EMC2	1083.9	880.1	978.3	768.6	897.7	457.6	560.5	443.0	477.1	699.0	807.3	371.8	507.5	818.3	453.4	439.5	601.5	1022.4	400.7	803.4	611.0	752.0	488.9
CTC-527H23.4	12.6	23.3	2.5	3.2	11.6	20.4	3.0	31.1	4.9	4.7	2.9	6.8	7.9	1.3	11.0	2.3	17.6	9.1	10.3	14.4	4.3	17.0	5.9
TCEAL1	498.2	540.6	464.4	568.1	346.3	275.4	296.9	341.3	346.3	416.0	404.1	169.1	153.9	347.5	265.5	206.7	231.0	277.0	140.6	181.1	360.7	304.9	364.0
EMC3	486.3999999999999	529.2666666666668	346.2666666666667	231.26666666666665	214.53333333333333	171.96666666666667	170.56666666666666	142.93333333333334	188.4333333333333	215.26666666666665	230.46666666666667	134.76666666666665	275.06666666666666	341.5	165.1	197.0	231.80000000000004	248.8666666666667	226.4333333333333	205.03333333333333	321.5333333333333	178.86666666666667	167.73333333333332
SUSD4	9.333333333333334	20.900000000000002	16.36666666666667	38.199999999999996	54.6	32.5	45.166666666666664	15.533333333333333	11.666666666666666	44.46666666666667	14.133333333333335	9.866666666666665	16.099999999999998	79.10000000000001	14.6	53.06666666666667	11.299999999999999	59.23333333333334	25.2	11.6	5.966666666666666	43.29999999999999	23.933333333333334
EMC4	853.7	1069.55	655.65	455.04999999999995	353.65	269.9	406.79999999999995	340.3	291.1	410.9	763.9000000000001	256.35	517.6	696.8	264.95	293.04999999999995	484.3	432.1	524.05	976.7	739.25	479.65	847.7
SUSD3	2.5	7.15	2.5	4.25	3.1	4.55	3.2	4.4	2.1	9.5	6.1	4.9	3.05	6.95	5.050000000000001	6.9	11.399999999999999	1.0499999999999998	8.95	9.4	4.3	20.75	17.8
FAM47E	9.7	3.6	4.5	29.9	17.3	57.4	24.5	31.8	7.7	0.8	5.2	27.9	7.5	4.5	0.8	10.5	3.5	5.5	19.2	9.8	7.3	27.4	15.1
EMC6	468.0	493.2	137.6	105.6	140.2	177.9	198.0	64.2	97.1	85.4	320.8	146.8	184.8	232.2	145.1	137.6	194.8	192.1	294.1	183.7	160.7	86.1	228.6
FAM115C /// LOC101928422	3.6	4.5	2.1	7.5	9.3	3.4	4.0	2.5	2.0	12.0	4.4	8.6	1.5	4.2	5.2	2.6	3.9	1.2	2.5	1.5	2.5	6.5	2.9
LOC101927948	1.9	1.4	10.2	1.3	12.1	11.0	4.2	26.9	13.4	5.9	6.1	2.1	1.6	3.9	7.1	18.9	8.7	2.3	2.1	20.6	1.2	24.2	2.4
SUSD5	62.7	70.9	109.3	77.6	81.6	139.7	138.1	271.5	60.6	151.1	100.7	123.6	612.3	427.0	264.6	69.4	16.6	595.1	24.9	363.8	56.4	14.7	47.8
EMC7	457.0	421.45	414.2	432.8	402.3	334.15	512.1	439.05	378.6	531.25	746.1500000000001	375.85	655.0500000000001	1002.4	439.7	397.95	623.6	880.1	614.8000000000001	922.65	676.7	726.4	1285.8999999999999
EMC8	125.2	176.76666666666665	163.83333333333334	213.9333333333333	158.66666666666666	172.20000000000002	147.86666666666667	152.6	142.96666666666667	138.4333333333333	175.30000000000004	195.23333333333335	276.5	194.9333333333333	203.36666666666667	193.66666666666666	226.70000000000002	200.76666666666665	239.66666666666666	171.36666666666665	141.0666666666667	150.29999999999998	165.73333333333332
EMC9	170.6	167.0	9.4	11.7	29.3	11.8	4.9	37.2	7.2	55.1	92.7	3.7	94.8	49.6	3.0	4.5	72.9	46.1	22.2	95.3	40.5	14.1	115.6
SVIL	2465.266666666667	2032.9333333333332	814.6999999999999	239.66666666666666	278.9	260.8666666666667	382.8333333333333	339.96666666666664	362.20000000000005	307.59999999999997	133.83333333333334	218.6	279.70000000000005	291.3333333333333	192.53333333333333	347.90000000000003	209.86666666666667	283.53333333333336	113.16666666666669	155.46666666666667	145.96666666666667	135.1	72.53333333333333
LOC101927950	24.8	47.8	21.9	21.1	22.7	39.6	31.9	60.2	41.8	19.8	22.5	59.9	17.9	13.6	5.5	20.1	13.1	9.8	45.2	16.3	20.2	16.6	18.1
XXyac-YX155B6.7	4.8	8.4	2.1	2.7	16.5	48.7	32.6	18.3	25.9	10.5	15.9	52.9	2.7	1.1	17.7	14.6	5.7	2.6	5.5	14.1	17.0	4.6	29.3
NFYA	20.283333333333335	35.05	29.46666666666667	42.1	42.13333333333333	48.68333333333333	32.53333333333334	37.99999999999999	39.38333333333333	29.46666666666667	39.050000000000004	51.18333333333334	36.55	24.033333333333335	29.783333333333335	34.266666666666666	25.46666666666667	28.616666666666664	44.383333333333326	50.78333333333333	35.983333333333334	36.5	37.28333333333333
FAM46B	33.4	26.6	54.5	42.5	50.9	22.9	31.6	99.0	75.7	37.0	35.9	35.5	14.8	38.4	22.8	52.1	12.3	42.9	6.9	29.6	23.5	30.0	35.7
FAM46C	484.4	432.34999999999997	105.89999999999999	67.5	83.39999999999999	112.85	113.05000000000001	62.85	100.95	418.2	2609.75	1951.15	299.65	139.3	901.9499999999999	257.85	895.55	142.9	1618.6	69.95	152.75	139.85	1102.7
NFYB	277.525	206.47500000000002	163.2	210.9	191.875	118.425	163.42499999999998	193.275	262.92499999999995	146.3	163.3	111.15	124.575	149.54999999999998	114.65	131.65	147.29999999999998	98.875	92.075	118.47500000000001	137.82500000000002	206.625	183.55
NFYC	67.38333333333334	87.08333333333333	39.7	65.58333333333333	39.916666666666664	75.06666666666666	62.79999999999999	83.68333333333332	70.36666666666666	53.099999999999994	58.633333333333326	65.56666666666666	55.78333333333333	55.583333333333336	57.833333333333336	65.55	50.43333333333334	50.46666666666667	65.2	48.04999999999999	47.199999999999996	38.48333333333333	52.50000000000001
SUSD2	19.650000000000002	28.25	20.75	28.299999999999997	14.75	7.4	5.75	23.9	19.2	16.15	42.05	63.949999999999996	5.300000000000001	11.8	18.0	11.0	15.200000000000001	18.0	59.800000000000004	13.1	18.8	14.8	7.75
FAM46A	107.3	101.93333333333334	555.7	590.5666666666666	458.0	339.7333333333333	447.40000000000003	355.40000000000003	634.0	994.8666666666667	321.56666666666666	433.1333333333334	1182.3	1014.6666666666666	882.9	749.8333333333334	750.3000000000001	973.8666666666667	562.7333333333332	1089.2	542.0666666666666	565.4000000000001	237.83333333333334
SUSD1	26.4	7.5	47.8	82.7	90.9	56.9	57.3	49.1	60.9	135.4	106.9	168.7	102.5	157.3	126.7	91.5	135.9	100.7	152.8	80.7	114.4	124.0	242.8
C6orf57	164.4	107.0	113.5	55.8	54.8	60.3	96.8	84.6	102.1	57.2	76.1	90.4	84.6	85.8	107.3	43.2	54.3	72.9	43.1	72.7	59.6	60.2	34.7
ADAM3B /// ADAM3B	11.0	3.6	5.5	14.6	21.5	18.9	24.1	16.7	6.8	14.8	15.2	21.7	1.2	15.8	5.1	37.9	5.4	1.9	21.9	1.8	2.4	32.8	6.4
C6orf58	16.35	20.25	7.5	16.0	14.05	36.25	8.15	17.0	3.55	6.55	7.7	11.7	6.15	2.1	4.75	21.7	4.6	5.3	8.55	11.55	8.4	8.15	7.0
SVIP	42.4	62.125	61.550000000000004	39.975	35.075	58.1	47.775000000000006	60.85	53.425	37.15	155.075	149.27499999999998	64.25	48.075	117.07499999999999	54.625	51.625	45.775000000000006	65.35	23.9	53.075	44.525	84.825
RSG1	19.5	22.35	25.65	27.95	29.85	21.400000000000002	18.55	43.650000000000006	17.1	25.15	67.55000000000001	74.4	43.8	20.5	18.9	37.95	36.3	39.05	36.0	28.950000000000003	19.700000000000003	29.7	38.75
SLURP1	3.5	4.9	2.2	16.6	11.2	60.6	14.4	1.8	13.4	1.6	8.0	3.3	0.6	17.1	22.8	5.3	2.4	15.2	4.5	2.5	4.3	10.2	7.0
SPCS3	295.3666666666667	292.3666666666667	448.3333333333333	564.1666666666666	1008.5	1162.6333333333332	967.3333333333334	1044.7666666666667	655.9333333333333	673.3	3122.5	2831.4	891.4	1198.9333333333334	2469.833333333333	1060.7	1190.4666666666667	851.9000000000001	1252.2333333333333	491.9666666666667	613.2	357.56666666666666	933.5666666666667
SPCS2	904.6333333333333	835.2666666666665	1109.1666666666667	1413.7333333333333	1891.3000000000002	1126.9	1559.5666666666666	1471.7	1644.4666666666665	1503.6666666666667	3132.2000000000003	2576.433333333333	1667.4333333333334	2221.366666666667	2509.1	1485.7	1581.7333333333333	1834.8333333333333	1206.7	1236.7666666666667	1112.8	1541.4000000000003	1742.7333333333336
LIMS3 /// LIMS3L	63.6	73.2	162.0	65.9	104.3	350.6	123.4	244.3	200.0	75.2	63.2	92.7	69.6	58.0	83.4	214.4	55.8	74.2	48.3	53.2	29.6	127.1	53.6
SPCS1	1104.5	943.4	1692.8	1429.1	1868.3	1189.0	1852.9	1271.0	2236.7	3138.5	6232.5	2084.1	2772.6	3280.4	2286.9	1599.7	3638.8	3758.1	1969.3	2396.9	1569.3	1703.1	2868.0
GSTA4	328.9	298.25	360.8	454.8	436.0	348.25	387.9	252.20000000000002	363.0	426.35	234.95000000000002	123.94999999999999	382.1	377.3	159.4	312.1	212.95	337.6	212.9	317.75	409.04999999999995	623.3	465.6
C6orf52	5.133333333333334	8.266666666666666	13.33333333333333	19.033333333333335	17.099999999999998	21.03333333333333	9.3	6.366666666666667	15.233333333333333	8.433333333333334	22.5	11.399999999999999	3.266666666666667	13.633333333333335	3.5666666666666664	5.533333333333334	12.066666666666668	5.599999999999999	22.233333333333334	9.333333333333334	3.966666666666667	15.833333333333334	9.833333333333334
GSTA3	14.7	4.4	14.3	5.1	22.3	13.6	10.3	6.0	10.0	3.2	8.7	13.8	7.9	8.1	4.2	23.2	3.2	11.9	32.8	28.1	23.7	11.4	14.5
LRRN4CL	560.4	202.8	724.1	1149.7	2229.2	1366.4	1333.4	1356.6	1912.5	1801.4	715.4	193.9	371.0	1284.5	365.4	694.6	253.0	937.5	132.3	99.2	299.3	639.0	241.8
QPCT	12.0	23.7	27.1	37.5	21.0	90.1	39.1	58.0	47.5	33.3	50.4	148.4	140.0	55.9	136.5	125.9	209.4	42.6	106.0	71.0	101.0	23.1	95.0
GSTA1	42.050000000000004	41.949999999999996	40.550000000000004	54.25	48.75	80.4	38.199999999999996	64.15	59.0	48.5	44.9	44.0	31.15	30.349999999999998	31.7	70.3	35.05	22.450000000000003	32.3	28.8	25.5	23.9	30.45
LOC101927673 /// OTUB1	107.59999999999998	128.66666666666666	82.4	84.8	88.63333333333333	99.03333333333335	107.39999999999999	115.3	86.26666666666667	116.2	125.63333333333334	112.13333333333333	78.63333333333333	100.73333333333335	92.63333333333333	116.83333333333333	127.16666666666667	118.26666666666667	101.36666666666667	62.53333333333333	107.76666666666665	67.83333333333333	154.9
FAM46D	8.1	0.6	0.9	2.0	7.0	31.0	4.9	7.9	0.8	4.4	0.6	13.4	2.3	9.0	13.2	17.7	2.5	1.3	10.2	1.3	9.8	1.4	12.6
NUPL2	57.8	88.3	77.6	84.0	44.5	68.8	58.6	43.8	70.5	79.7	127.7	52.7	73.9	62.9	97.4	55.1	102.8	81.7	129.8	106.7	51.1	39.8	188.8
MEGF8	37.3	64.65	42.25	63.35	32.05	88.85	68.45	51.5	76.75	86.44999999999999	65.7	59.3	94.35	47.5	63.699999999999996	60.849999999999994	66.4	79.9	70.25	87.05000000000001	50.25	72.15	61.35
NUPL1	100.60000000000001	101.52499999999999	140.35	89.5	94.27499999999999	102.05000000000001	80.675	96.92500000000001	129.85	86.35000000000001	128.75	141.175	138.10000000000002	60.65	132.8	125.42500000000001	121.35	90.65	161.625	113.67500000000001	99.69999999999999	124.6	134.775
SIPA1	13.9	22.2	27.2	3.3	28.4	28.1	35.6	47.3	27.0	37.6	42.1	73.8	17.2	20.4	39.3	26.9	37.6	4.9	54.7	14.2	40.1	8.9	81.4
MEGF9	109.85000000000001	102.85	98.0	123.75	107.75	80.35	94.6	114.8	148.45	104.39999999999999	77.8	66.8	285.0	84.15	55.300000000000004	104.3	87.2	70.15	106.95	90.64999999999999	99.85000000000001	55.3	77.60000000000001
CTD-3064M3.3	49.8	97.1	52.3	52.4	33.3	76.9	15.1	97.1	14.7	44.8	37.6	51.9	23.1	21.9	58.4	50.6	33.9	25.3	47.0	38.6	27.4	83.5	58.7
DUSP22 /// LOC100653247	147.6	120.8	230.4	303.4	257.3	223.9	187.2	208.2	237.4	228.6	494.6	250.8	177.4	220.8	179.4	260.9	190.1	141.1	214.8	114.6	226.0	177.4	177.9
LOC101927967	15.3	1.8	1.8	20.6	32.6	41.8	27.3	7.0	38.0	14.9	1.8	29.3	8.1	11.8	1.0	3.4	2.0	9.8	14.6	12.9	4.4	17.6	3.0
SPPL2C	2.6	19.0	3.5	5.7	4.2	8.1	4.2	11.6	2.8	1.3	2.2	3.9	1.8	1.3	1.0	3.5	1.6	1.8	2.0	2.6	2.8	4.8	1.9
SPPL2B	37.25	28.075	18.224999999999998	25.825000000000003	24.775000000000002	69.675	18.5	25.725	15.450000000000001	21.275	36.99999999999999	22.775	28.825	30.724999999999998	27.724999999999998	32.25	31.750000000000004	25.55	37.550000000000004	10.375	11.925	17.575000000000003	41.725
SPPL2A	1284.9333333333334	1331.0333333333333	830.8666666666667	647.6333333333333	581.9	618.8	619.4666666666667	666.3666666666667	461.8333333333333	687.5666666666667	718.8333333333334	834.3666666666667	672.5333333333333	871.4	918.0333333333334	658.1666666666666	858.4666666666667	724.6	542.3000000000001	682.6333333333333	699.5	525.3666666666667	670.9666666666667
PMCH	1.0	4.2	12.4	4.7	8.1	5.1	1.4	23.0	15.3	1.1	12.5	1.7	1.9	1.3	8.2	3.1	18.3	12.8	3.6	2.0	2.7	8.4	18.1
ROGDI	63.6	31.9	27.1	3.0	17.5	58.2	88.8	61.1	14.4	18.5	28.0	72.3	21.5	20.2	14.7	29.9	29.5	19.1	26.7	35.1	31.6	10.1	49.1
C3orf65	5.775	11.424999999999999	4.3999999999999995	4.275	12.175	29.25	9.450000000000001	17.55	14.375	2.775	4.05	11.575	5.324999999999999	2.475	4.4	12.425	2.425	1.975	13.175	5.15	3.675	14.975	9.7
C3orf67	4.9	20.1	28.8	13.6	20.2	23.8	21.4	1.5	20.6	12.9	6.1	15.0	25.6	26.8	9.1	1.4	23.2	23.9	13.5	27.1	6.2	20.1	15.5
PAIP2B	223.5	469.1	54.5	19.2	39.6	58.7	26.3	22.9	71.5	31.9	136.8	53.4	17.7	21.5	23.0	27.2	26.8	6.0	64.8	15.9	17.5	4.7	46.0
EME1	31.35	32.0	57.800000000000004	90.55	53.099999999999994	89.45	67.7	81.0	70.15	54.400000000000006	85.9	99.35000000000001	79.25	56.349999999999994	90.75	113.39999999999999	79.75	51.65	64.65	77.95	74.6	64.5	49.7
EME2	22.53333333333333	13.133333333333333	8.299999999999999	34.666666666666664	15.300000000000002	56.46666666666667	40.36666666666667	44.333333333333336	35.23333333333334	19.033333333333335	27.166666666666668	28.733333333333334	30.666666666666668	13.366666666666667	22.066666666666666	38.13333333333333	21.566666666666666	21.7	40.4	26.633333333333336	27.066666666666663	21.900000000000002	24.366666666666664
C3orf62	13.7	3.6	8.1	11.4	6.9	46.8	38.2	10.0	11.8	15.5	13.1	34.1	2.9	7.3	2.9	14.5	8.0	11.3	29.8	3.1	4.8	9.7	18.7
FPGT	121.1	76.2	107.8	197.8	177.1	144.4	116.5	123.9	149.8	137.3	138.0	112.4	129.8	142.5	127.1	147.4	117.9	112.1	116.4	168.7	206.6	146.6	200.8
FPGS	55.6	90.0	42.2	56.5	47.9	49.3	81.7	92.6	79.3	59.0	69.4	107.9	64.8	65.0	104.1	49.3	98.1	65.7	104.0	44.6	98.8	22.5	87.0
GATSL2	448.8	326.6	22.2	78.2	15.5	34.9	43.7	161.3	71.3	37.7	64.0	51.8	111.2	14.5	17.6	101.3	59.1	11.3	108.3	18.2	33.2	45.8	68.5
GBAP1	38.3	21.4	80.8	82.2	90.3	28.9	90.9	32.8	58.5	176.5	114.7	126.8	153.4	208.6	99.3	123.5	202.5	194.1	214.4	171.8	229.1	121.0	194.0
LOC101927974	60.6	23.2	16.2	42.5	21.3	88.1	21.8	18.6	31.8	31.5	21.2	37.0	20.0	33.4	6.7	13.5	7.0	38.2	57.9	28.0	34.0	30.2	37.0
POSTN	106.7	402.77500000000003	602.925	196.25	195.0	392.65000000000003	328.09999999999997	207.3	175.775	304.05	1308.2	584.95	3327.925	993.825	256.1	438.02500000000003	1929.9	1358.2	550.5500000000001	4479.125	1227.9499999999998	649.3000000000001	546.1750000000001
LOC101927972	1.2	3.4	1.7	1.9	2.8	1.0	0.8	1.9	1.2	0.6	1.1	1.1	0.5	0.1	2.4	0.7	0.9	1.5	1.0	1.1	4.6	1.0	1.7
EEF2K /// LOC101930123	935.05	687.45	744.05	645.6	1309.4	1038.4	1282.9	1555.75	1094.2	903.3	410.04999999999995	677.6500000000001	570.8	911.7	786.05	566.5	721.95	480.04999999999995	541.75	546.95	671.8	791.5	736.65
DDI2 /// RSC1A1	283.5	303.7	151.45	132.925	118.19999999999999	133.375	158.77499999999998	108.07499999999999	136.575	137.04999999999998	73.825	158.575	107.47500000000001	128.29999999999998	154.875	110.6	118.4	118.475	135.35000000000002	109.475	100.6	142.775	109.65
PPAPDC3	366.1	211.0	46.8	3.8	24.0	23.5	21.5	21.7	61.4	56.2	63.2	43.8	36.1	4.4	45.3	27.2	40.5	49.3	9.1	38.5	47.2	4.4	44.9
PPAPDC2	69.4	67.3	108.3	164.3	145.0	121.4	80.5	177.5	134.0	132.9	145.2	91.8	95.5	130.9	78.5	101.8	131.3	119.0	83.0	100.6	134.9	89.0	161.9
TRPC4AP	57.7	29.7	31.8	59.1	33.0	51.0	54.4	44.0	16.8	57.3	45.6	19.2	46.7	43.0	31.0	42.8	44.9	48.0	49.5	38.3	29.8	32.3	86.4
C3orf79	9.7	11.2	5.7	25.5	18.5	36.5	2.4	4.4	19.4	11.3	0.5	4.1	12.7	7.1	2.3	8.1	7.0	3.2	11.3	5.9	5.1	14.1	6.0
EMCN	365.7	442.03333333333336	722.0	403.6333333333334	329.53333333333336	338.06666666666666	620.2	358.0	292.7	242.9	284.06666666666666	198.86666666666667	41.23333333333334	183.63333333333333	197.60000000000002	231.63333333333333	186.03333333333333	174.73333333333332	204.1	9.066666666666666	332.26666666666665	503.8999999999999	292.4
C3orf70	55.3	50.599999999999994	122.14999999999999	111.10000000000001	93.65	87.60000000000001	79.25	40.25	79.95	53.05	262.4	166.55	13.600000000000001	40.900000000000006	107.8	66.5	67.0	20.2	41.85	21.75	46.9	77.1	118.1
SPECC1L	119.2	131.1	188.5	175.6	156.4	149.3	180.4	141.3	279.0	202.9	240.1	127.8	278.1	222.0	183.8	173.2	176.5	202.0	168.1	254.7	203.9	275.0	308.1
MYADM	705.65	410.59999999999997	660.3000000000001	1874.1999999999998	3273.1	2297.7	2764.6499999999996	3271.2999999999997	1765.2	1083.1	1468.3999999999999	755.05	2456.8	2668.0499999999997	1402.05	2717.85	1970.1	2729.7000000000003	713.25	1726.6499999999999	1469.35	852.1	499.0
TIMELESS	25.4	31.25	41.75	20.9	38.75	50.4	25.200000000000003	37.3	43.7	26.700000000000003	19.35	46.099999999999994	34.400000000000006	23.450000000000003	24.1	36.25	31.0	24.6	43.849999999999994	35.3	50.3	45.1	38.45
RP11-506N2.1	0.5	1.2	1.4	1.4	1.7	10.0	11.7	12.1	0.6	1.5	0.4	17.6	1.2	0.7	2.8	0.7	1.3	0.3	3.7	0.7	0.6	19.2	4.5
NUPR1	90.7	137.6	190.4	305.1	191.7	126.1	128.4	149.1	90.6	228.6	160.8	182.0	117.4	279.5	124.7	190.1	198.4	261.3	123.2	274.8	280.5	104.6	87.8
ZFY-AS1 /// ZFY-AS1	23.3	25.9	3.8	18.2	1.8	49.4	20.0	8.5	34.7	15.9	2.5	25.6	7.3	2.8	10.2	28.4	1.3	5.6	26.1	7.5	3.5	30.0	18.2
PMEL	3.8	18.3	8.8	4.4	7.1	92.0	33.6	39.7	27.8	2.2	27.8	8.7	18.6	20.0	3.8	31.7	4.2	1.8	9.2	17.0	4.6	27.9	6.7
ISYNA1	24.525	36.475	29.25	35.150000000000006	28.1	57.925	22.75	33.975	24.550000000000004	16.55	24.175	32.575	26.825	17.35	21.675	35.775000000000006	15.399999999999999	20.425	31.400000000000002	22.549999999999997	22.65	28.2	43.9
LOC101060747 /// PDPK1	277.93999999999994	330.36	230.88000000000002	294.34000000000003	278.54	194.1	222.08	244.32	156.72	216.44	138.0	222.84	248.11999999999998	218.35999999999999	248.8	251.16	204.66	220.04000000000002	234.34	240.9	266.06	267.15999999999997	196.98000000000002
ZNF43 /// ZNF729	72.0	61.3	88.1	126.8	145.7	241.5	165.6	230.9	275.4	158.2	185.1	198.7	109.1	104.8	305.4	158.5	144.7	126.6	56.8	82.8	83.1	118.4	124.3
GSTCD	35.76666666666667	43.43333333333334	26.73333333333333	47.73333333333334	22.53333333333333	52.666666666666664	45.23333333333334	34.9	42.53333333333333	32.766666666666666	10.9	32.53333333333333	24.133333333333336	21.166666666666668	32.300000000000004	53.53333333333333	19.7	21.633333333333336	47.73333333333333	37.6	35.53333333333333	37.300000000000004	21.900000000000002
LOC101927988	1.9	1.5	15.1	0.9	18.8	25.1	0.6	3.1	29.1	3.0	4.2	16.0	6.4	2.0	3.9	9.8	4.3	3.3	9.2	15.3	3.3	0.6	0.7
AL928768.3 /// Ig alpha 1-[alpha]2m /// IGH	10.3	21.0	10.7	17.6	3.5	28.2	6.3	29.3	5.8	17.5	43.2	38.5	20.4	12.2	44.2	32.6	70.5	12.2	52.6	17.0	25.5	25.1	74.4
CLEC16A	29.05	38.050000000000004	22.1	17.9	25.1	29.85	37.3	29.8	21.4	10.85	27.7	22.5	20.7	20.75	21.55	36.75	30.95	18.45	40.8	17.0	14.65	14.9	11.8
PMF1	230.8	249.1	116.9	76.6	78.1	103.1	99.0	104.1	78.3	156.6	178.5	115.2	96.8	129.7	94.1	107.3	159.4	122.8	78.9	53.7	139.8	136.1	284.4
CAMSAP1	128.54285714285712	143.52857142857144	105.55714285714286	86.88571428571429	79.81428571428572	68.24285714285715	68.08571428571427	73.92857142857143	88.58571428571427	62.357142857142854	53.81428571428571	60.371428571428574	67.18571428571428	69.84285714285714	68.04285714285713	81.68571428571428	90.5	86.68571428571428	71.15714285714286	97.04285714285712	81.68571428571428	79.58571428571429	67.77142857142857
CAMSAP2	257.56666666666666	226.13333333333333	333.3666666666667	416.40000000000003	467.6000000000001	377.06666666666666	356.7	464.56666666666666	472.3999999999999	374.40000000000003	233.16666666666666	227.73333333333335	285.73333333333335	407.09999999999997	316.3	306.1333333333334	327.6333333333334	445.23333333333335	165.46666666666667	404.09999999999997	327.73333333333335	361.9666666666667	232.20000000000002
FAM21C /// LOC101930591	214.0	223.2	267.8	324.2	345.1	252.6	240.8	277.2	337.4	329.1	251.8	257.1	271.7	406.5	330.9	272.5	426.0	303.2	312.4	224.2	507.0	217.3	257.0
C3orf80	17.3	18.0	38.4	11.0	11.3	55.7	46.1	17.4	29.7	64.6	51.8	33.7	11.1	27.9	19.2	70.8	70.1	65.3	21.8	41.9	62.9	23.3	32.1
EMG1	271.0	135.7	172.9	185.8	156.3	115.0	144.3	179.1	91.7	194.0	184.0	79.6	176.5	247.7	137.2	175.1	206.8	214.7	272.4	319.7	233.9	191.4	407.7
NPC1L1	2.3000000000000003	14.233333333333333	7.3999999999999995	12.266666666666666	5.066666666666666	13.833333333333336	4.266666666666667	8.766666666666667	7.733333333333334	3.033333333333333	8.9	4.533333333333333	4.933333333333333	4.633333333333333	9.2	4.433333333333333	1.8	3.9666666666666663	4.066666666666666	7.8999999999999995	10.266666666666667	5.366666666666666	9.799999999999999
RP11-255P5.2	7.8	1.8	0.9	2.2	32.1	13.2	3.8	5.2	10.8	2.7	4.6	0.6	3.8	9.3	8.3	1.3	11.2	5.2	2.9	1.1	0.6	15.4	9.7
TASP1	51.599999999999994	55.75	122.25	176.45000000000002	169.4	83.95	131.05	143.65	206.25	188.60000000000002	90.9	92.25	66.89999999999999	109.39999999999999	150.2	131.7	110.64999999999999	215.4	92.45	83.05	128.7	263.8	205.45000000000002
AMELX	11.6	8.1	31.4	33.1	15.5	27.9	11.1	4.9	22.6	5.6	12.2	6.3	13.7	12.4	13.6	4.4	8.0	2.4	16.9	14.8	3.1	24.2	25.4
AMELY	20.5	13.5	43.7	44.6	20.0	58.7	23.4	20.2	26.9	15.6	47.4	28.0	2.9	3.9	3.2	26.4	18.2	1.7	28.1	42.9	17.3	39.2	32.0
PNPT1	349.7	472.9	273.5	170.4	143.4	66.5	152.0	93.2	113.6	165.5	219.5	106.7	148.4	146.9	103.6	101.0	176.0	166.6	266.0	355.3	323.0	297.6	570.8
RP11-349E4.1	40.4	39.2	47.8	33.7	19.7	107.9	68.7	143.1	58.1	17.6	54.4	75.6	26.3	26.7	8.0	48.8	21.3	13.1	55.1	7.8	32.9	61.4	74.0
LDLRAD4-AS1	19.1	11.8	34.2	21.8	18.3	80.4	23.1	11.5	23.3	7.4	11.4	48.7	11.7	6.1	21.9	25.2	3.1	5.1	159.8	3.7	14.3	4.9	15.2
LOC101927990	1.4	3.5	1.5	16.8	15.4	31.6	2.9	28.2	25.4	1.1	3.3	4.3	10.4	1.5	2.4	3.0	6.6	1.1	10.2	2.6	1.6	3.9	1.5
DAK	38.349999999999994	23.3	31.85	6.1000000000000005	15.899999999999999	29.450000000000003	6.1	22.45	5.65	18.65	20.45	41.1	8.15	17.8	14.25	54.5	14.649999999999999	11.299999999999999	45.0	10.399999999999999	6.199999999999999	8.4	40.05
CAMSAP3	8.0	4.4	6.75	11.7	2.45	6.699999999999999	5.7	15.950000000000001	13.95	5.65	11.5	4.55	2.3	1.5999999999999999	4.4	5.1000000000000005	7.0	3.0	13.649999999999999	5.3	5.199999999999999	4.8	9.6
OR2I1P /// OR2I1P	1.2	25.2	3.5	10.2	3.4	2.9	1.9	11.1	10.0	0.7	1.5	13.8	1.5	0.7	7.2	1.5	2.3	0.8	15.8	0.9	30.2	1.7	3.1
DIAPH1	53.225	94.675	99.55	169.875	182.65	167.725	148.52499999999998	191.775	93.275	116.1	63.9	129.6	147.925	361.875	132.45	211.325	167.2	378.3	160.6	163.1	198.6	131.77499999999998	121.325
DAP	44.7	39.2	54.3	134.8	122.2	170.2	138.0	167.4	69.2	155.5	375.7	22.0	150.1	239.6	121.6	112.5	141.0	289.4	73.6	159.5	188.3	118.9	218.6
DIAPH2	231.76666666666665	220.26666666666665	285.8333333333333	393.0333333333333	331.43333333333334	206.69999999999996	220.53333333333333	214.0333333333333	281.8666666666667	299.09999999999997	122.13333333333333	147.76666666666665	171.76666666666665	226.0666666666667	194.63333333333333	229.5666666666667	237.60000000000002	243.79999999999998	172.0	196.03333333333333	258.0	229.73333333333335	106.96666666666665
DIAPH3	8.233333333333333	12.600000000000001	24.46666666666667	23.166666666666668	21.5	18.466666666666665	11.266666666666666	14.066666666666668	23.799999999999997	22.0	19.033333333333335	46.800000000000004	51.300000000000004	35.53333333333334	19.1	21.099999999999998	33.43333333333333	17.599999999999998	27.8	103.13333333333333	22.066666666666666	19.03333333333333	7.466666666666666
DAO	29.5	52.4	21.1	37.3	27.1	57.6	37.3	39.5	37.7	26.3	15.9	34.4	28.0	21.9	5.3	16.0	25.8	13.9	43.1	20.1	24.7	19.4	10.8
RP11-217B7.2	1.5	1.7	1.4	6.6	2.5	14.4	44.0	5.3	1.0	2.9	1.2	8.1	1.0	2.2	0.8	1.7	4.4	12.4	6.2	2.2	1.6	6.7	1.9
PXMP2	208.1	215.9	101.2	37.7	60.5	51.9	71.2	24.1	84.1	69.5	20.5	78.5	55.5	52.5	66.1	92.9	54.8	67.6	38.1	87.1	34.0	41.1	70.3
PXMP4	60.333333333333336	55.599999999999994	27.23333333333333	35.43333333333333	49.4	60.166666666666664	57.79999999999999	66.66666666666667	57.199999999999996	49.43333333333334	44.699999999999996	48.300000000000004	40.86666666666667	32.3	41.63333333333333	39.63333333333333	48.26666666666666	41.86666666666667	66.43333333333334	52.26666666666667	40.199999999999996	31.333333333333332	25.86666666666667
SKIV2L	74.9	16.8	16.7	56.2	69.5	103.0	39.7	108.3	58.7	52.0	99.6	85.0	51.9	69.5	61.2	93.4	57.7	75.4	178.8	66.3	60.9	92.8	148.0
DNAJC3-AS1	14.299999999999999	16.0	17.55	9.350000000000001	17.5	31.150000000000002	10.05	11.05	31.25	10.45	14.1	18.1	9.6	12.5	14.0	18.1	8.200000000000001	10.299999999999999	7.6499999999999995	4.9	9.0	15.6	27.799999999999997
RP5-1031D4.2	2.7	10.5	4.3	6.8	2.0	3.5	3.4	31.0	3.6	1.4	2.5	14.8	2.6	2.5	1.7	2.8	13.5	2.1	8.4	3.1	15.9	28.7	4.3
LOC101929304 /// SNX29	42.3	51.775	55.224999999999994	81.60000000000001	68.85	67.875	64.89999999999999	80.15	54.3	61.02499999999999	70.52499999999999	33.5	58.15	69.4	68.325	70.3	74.1	75.975	77.45	64.75	105.825	69.325	53.125
COLGALT2	62.65	88.0	17.150000000000002	110.4	115.35000000000001	98.35000000000001	75.1	170.15	225.4	78.65	28.2	31.9	265.40000000000003	70.35	36.4	70.7	19.45	133.65	38.5	68.35000000000001	40.85	70.95	35.9
C3orf27	2.0	8.6	2.4	5.1	2.7	8.4	3.4	4.4	3.8	1.1	2.4	4.6	1.7	2.4	2.4	4.4	1.9	1.2	4.1	2.5	5.0	5.3	4.4
LOC100133461	8.9	31.3	18.3	7.6	29.9	83.2	39.6	11.0	22.2	8.1	14.8	86.8	22.2	4.0	26.2	7.5	17.5	13.3	7.3	3.1	2.7	16.4	59.8
C3orf22	5.6	8.0	17.6	32.6	2.6	3.3	3.6	3.3	2.9	1.3	17.0	3.5	18.6	1.8	27.0	18.0	2.2	0.8	2.8	9.2	2.6	16.1	5.8
DBI	1669.5	1361.7666666666667	1221.6333333333334	764.1	654.4666666666667	332.3	622.4333333333333	643.6	531.3333333333334	1241.5333333333333	926.5333333333333	1017.6666666666666	343.3666666666666	1154.2666666666667	958.6	633.6999999999999	1237.4666666666667	1284.2666666666667	1826.3333333333333	1482.4000000000003	1520.6000000000001	670.1999999999999	726.3000000000001
CLEC14A	109.2	76.3	92.5	30.3	38.5	69.4	102.1	107.9	55.8	35.7	61.9	7.8	11.9	45.9	21.9	46.4	49.0	12.8	43.3	1.8	80.2	73.4	69.1
C3orf20	3.9	19.3	3.8	35.3	5.6	28.6	8.1	9.2	3.9	1.9	21.5	9.2	7.9	11.7	2.5	12.1	16.3	2.0	16.5	15.2	31.6	10.1	20.2
DBH	6.8	6.55	2.85	3.5999999999999996	7.949999999999999	14.899999999999999	5.8	21.05	4.8	9.200000000000001	2.85	4.15	3.75	6.6499999999999995	6.449999999999999	11.8	1.8499999999999999	3.05	26.900000000000002	6.3	13.3	14.3	3.95
PEG3-AS1	3.3	14.2	21.8	48.9	44.8	62.7	69.6	63.0	54.2	11.3	26.2	36.4	126.2	49.1	61.3	67.6	7.6	23.3	22.9	3.6	23.7	81.2	20.1
KLHDC4 /// LOC100129637	20.05	20.8	24.9	17.6	31.9	31.75	35.55	40.15	40.3	31.849999999999998	55.0	43.9	40.2	11.5	28.55	15.5	28.549999999999997	12.299999999999999	37.6	27.0	31.900000000000002	22.9	81.5
DBP	45.5	47.15	26.25	26.9	32.2	15.3	30.55	65.2	33.9	24.900000000000002	62.4	29.75	21.75	18.400000000000002	11.45	37.5	17.2	42.15	35.3	50.05	11.6	38.75	54.7
LOC101060091	0.8	1.5	1.2	2.1	0.5	1.6	3.2	9.6	21.1	20.4	14.8	7.1	1.1	2.1	3.2	5.0	18.4	5.7	19.2	1.1	11.1	14.8	24.5
RP11-389C8.3	13.8	35.1	2.5	10.9	32.1	46.0	1.8	11.3	12.0	16.1	2.8	3.9	1.9	22.9	4.3	30.4	11.0	12.0	33.9	17.2	13.9	7.9	27.7
RP11-389C8.2	151.7	179.3	218.4	143.8	135.8	254.0	195.7	163.5	203.8	93.6	83.2	231.2	47.0	84.0	126.2	171.4	123.8	117.4	104.7	21.2	125.5	167.5	103.0
NTMT1	199.46666666666667	192.9	37.1	41.63333333333333	28.166666666666668	21.600000000000005	36.1	43.53333333333333	41.86666666666667	58.833333333333336	99.60000000000001	63.6	59.56666666666666	71.56666666666666	50.70000000000001	45.866666666666674	64.36666666666666	86.46666666666665	86.23333333333333	94.89999999999999	67.86666666666666	44.800000000000004	123.39999999999999
DBT	207.54999999999998	266.18333333333334	236.85	275.6666666666667	314.78333333333336	847.9333333333334	529.9666666666666	375.06666666666666	333.8666666666666	204.58333333333334	77.98333333333333	426.29999999999995	220.21666666666667	171.75	223.48333333333335	580.8166666666667	142.63333333333335	155.78333333333333	835.6833333333333	262.6166666666667	199.15	253.8166666666667	74.7
PRIM2 /// PRIM2B	7.325	6.8	4.925	6.0249999999999995	13.4	14.7	7.4	10.0	10.25	6.875	6.824999999999999	10.775	4.2	7.000000000000001	5.475	11.0	10.675	5.975	11.925	10.899999999999999	8.100000000000001	5.875000000000001	5.6499999999999995
COLGALT1	70.7	72.15	100.9	157.2	119.30000000000001	126.8	137.4	130.5	97.2	169.25	160.55	231.8	240.25	205.3	212.79999999999998	209.1	229.25	182.0	208.7	165.75	226.35	109.15	157.95000000000002
HIST1H4A /// HIST1H4B /// HIST1H4C /// HIST1H4D /// HIST1H4E /// HIST1H4F /// HIST1H4H /// HIST1H4I /// HIST1H4J /// HIST1H4K /// HIST1H4L /// HIST2H4A /// HIST2H4B /// HIST4H4	145.66000000000003	98.17999999999999	98.52000000000001	96.34	116.64000000000001	134.3	105.82000000000001	133.7	52.56	61.32000000000001	101.0	87.16	57.379999999999995	109.1	54.6	64.84	90.3	75.12	141.78000000000003	100.56	137.62	71.8	71.44000000000001
CSH1 /// CSHL1 /// GH1 /// GH2	17.7	14.2	4.9	15.85	6.6	7.0	4.9	12.4	16.15	15.0	9.05	22.1	12.950000000000001	4.8	9.5	8.45	13.25	1.9	17.65	9.85	8.3	3.3000000000000003	9.35
STPG1	10.9	8.7	1.3	2.4	14.8	15.100000000000001	43.9	27.5	17.85	1.2999999999999998	13.45	47.45	21.2	10.4	24.25	6.5	10.1	11.95	16.85	26.450000000000003	21.4	5.15	7.8500000000000005
C3orf38	93.325	66.875	109.35	104.7	131.775	139.4	186.04999999999998	179.975	165.0	174.5	155.0	178.775	121.72500000000001	149.175	230.1	149.04999999999998	164.65000000000003	156.975	116.27499999999999	108.37499999999999	110.44999999999999	96.75	102.275
SVOP	11.2	16.85	7.15	4.5	5.55	43.5	6.65	19.700000000000003	19.15	2.8	2.25	11.4	5.2	5.550000000000001	7.0	10.6	9.75	8.9	11.95	15.65	6.35	15.0	3.4
STPG2	5.8	26.8	37.8	28.2	21.9	35.0	45.4	37.9	32.6	0.5	2.3	26.8	27.3	4.4	13.9	26.9	15.0	3.1	10.1	3.2	29.0	14.3	24.4
DCD	7.3	14.0	19.3	3.5	2.3	8.0	3.6	4.7	13.5	2.4	4.7	53.8	23.7	1.2	22.2	2.4	1.6	10.2	22.7	14.6	4.0	8.0	16.7
DCC	3.5999999999999996	5.966666666666668	6.533333333333334	8.866666666666665	10.633333333333333	19.433333333333334	8.8	11.366666666666667	5.7	2.066666666666667	15.200000000000001	16.533333333333335	6.733333333333333	7.166666666666667	11.5	11.733333333333334	5.1000000000000005	4.733333333333333	12.066666666666668	5.666666666666667	7.599999999999999	1.6333333333333335	21.166666666666668
C3orf33	16.0	15.2	16.7	21.0	11.1	25.1	1.8	13.5	11.8	11.2	9.2	18.3	11.1	6.9	18.9	31.3	7.0	4.7	8.2	6.4	5.2	25.4	14.1
C3orf30	14.1	11.6	17.4	16.8	14.6	70.0	15.3	44.8	28.4	11.2	12.9	31.1	3.3	1.4	15.4	8.1	8.8	0.8	7.2	17.3	2.6	9.1	13.6
OXSR1	357.8	355.4	257.1	363.4	267.6	348.7	323.1	281.9	431.4	249.7	115.7	92.6	301.8	393.1	231.6	354.3	334.8	303.3	120.8	249.3	221.8	93.1	147.8
C3orf36	2.4	3.5	2.2	5.4	2.1	27.8	11.9	2.3	1.9	5.3	13.8	1.5	3.1	1.9	1.1	6.4	8.7	0.6	7.0	2.5	4.5	3.4	1.3
CTD-2554C21.3	3.2	17.5	29.4	36.2	12.8	65.5	23.5	41.6	24.7	4.9	12.0	44.7	5.0	36.0	23.3	41.2	3.9	14.9	28.5	7.8	21.9	28.6	1.8
DCK	193.7	140.6	324.9	352.8	334.3	392.3	281.9	638.8	332.8	376.0	267.6	900.8	331.9	431.9	954.0	382.8	475.9	449.9	341.4	387.7	402.9	196.9	499.2
DCN	2863.971428571429	1720.0142857142857	2060.5714285714284	3738.9142857142856	4985.685714285714	2769.6142857142863	3245.1714285714284	6122.442857142856	4998.042857142857	2972.242857142857	2989.628571428572	1651.7857142857144	3922.9428571428566	2201.3	1640.3	1975.742857142857	2292.2428571428572	2789.042857142857	1238.8428571428574	3046.8142857142857	2362.985714285714	2208.4714285714285	2928.6571428571433
RP11-728F11.4	18.8	2.4	2.3	19.8	34.6	32.8	30.7	15.8	25.9	6.0	10.8	7.8	8.8	2.0	10.0	20.5	1.1	12.2	8.1	5.2	1.7	3.7	2.0
C3orf35	1.3	7.6	16.2	2.5	2.0	5.9	6.9	3.1	1.9	3.8	10.2	3.0	1.4	9.2	13.8	20.1	3.3	1.3	14.7	4.1	1.1	41.1	9.6
ZAP70	6.5	6.9	10.25	12.65	8.450000000000001	37.2	5.1	21.05	2.3	10.450000000000001	6.4	29.950000000000003	18.85	7.2	19.200000000000003	7.5	18.1	0.95	43.3	13.9	11.15	18.35	60.550000000000004
DCT	11.075000000000001	27.700000000000003	13.975	18.6	9.499999999999998	29.825000000000003	16.049999999999997	7.325	13.3	11.6	10.65	8.2	4.475	5.475	11.799999999999999	4.7	9.475000000000001	10.8	21.099999999999998	12.225000000000001	14.075	22.775000000000002	12.375000000000002
CGB /// CGB1 /// CGB5 /// CGB7 /// CGB8	9.8	13.0	14.3	14.3	3.1	50.8	13.1	6.2	12.6	12.4	16.5	5.0	14.0	14.1	11.8	9.0	13.0	6.6	4.0	20.8	4.4	6.7	6.5
DCX	4.95	6.5	38.65	37.3	24.45	38.150000000000006	24.6	22.3	33.55	1.6	4.1499999999999995	5.0	2.05	7.3999999999999995	4.5	18.05	1.85	1.85	25.25	6.85	5.6000000000000005	26.45	4.7
DNASE2	70.75	116.14999999999999	105.5	95.9	74.55	286.45	160.2	124.35	98.5	124.19999999999999	108.4	144.3	76.05	74.75	71.25	134.65	121.35	78.8	315.2	103.3	117.0	119.75	81.25
AK026714 /// PELI1	47.4	29.3	90.1	112.6	85.4	75.5	61.7	91.1	83.7	97.3	60.6	108.6	133.5	23.4	56.9	154.0	48.1	143.5	201.8	72.8	127.4	111.4	52.4
DNASE1	18.428571428571427	14.800000000000002	21.88571428571429	20.428571428571434	15.228571428571428	53.91428571428571	28.571428571428573	32.04285714285714	24.88571428571429	20.557142857142857	17.857142857142854	42.24285714285714	14.442857142857145	20.371428571428574	20.271428571428576	24.785714285714285	18.757142857142856	16.6	36.74285714285714	18.985714285714288	17.685714285714283	22.75714285714286	20.728571428571428
DTHD1	3.3	6.1	5.6	17.4	7.7	26.1	1.3	3.8	12.3	1.0	4.6	16.8	1.3	1.0	0.5	14.2	2.3	8.4	13.8	0.9	1.4	6.0	6.6
DDC	3.75	34.6	24.1	19.2	2.3	5.75	1.95	3.55	2.4	1.3	3.35	9.8	5.2	1.05	3.55	2.1	7.8	0.8	7.8	10.5	8.15	9.1	6.3500000000000005
C3orf49	15.1	40.6	44.2	37.3	23.5	75.2	33.4	62.6	68.1	7.7	5.3	39.6	17.0	18.1	16.9	10.3	18.8	15.5	23.8	3.1	23.9	6.2	2.8
LOC147004	16.9	24.4	7.4	30.2	24.3	57.9	18.4	30.3	12.0	7.6	2.3	34.3	11.4	16.4	19.3	28.9	9.2	16.0	32.2	15.4	15.6	50.3	14.5
CLEC12A	11.0	5.666666666666667	24.166666666666668	10.133333333333333	24.399999999999995	57.166666666666664	8.6	50.166666666666664	6.666666666666667	14.366666666666665	34.666666666666664	92.53333333333332	100.76666666666667	7.533333333333334	58.1	79.0	15.799999999999999	8.033333333333333	79.86666666666666	48.1	22.53333333333333	14.0	164.76666666666665
RGPD3 /// RGPD4 /// RGPD5 /// RGPD6 /// RGPD8	526.2	493.26666666666665	454.3999999999999	816.7333333333335	1011.6999999999999	611.4	794.9666666666667	684.5	558.1666666666666	625.8000000000001	317.8	366.26666666666665	411.8	473.8333333333333	580.4	686.8666666666667	336.3666666666667	411.0333333333333	392.5333333333333	397.23333333333335	388.5666666666666	821.1	732.4999999999999
CLEC12B	0.6000000000000001	1.85	8.5	3.55	2.2	27.25	1.2	2.2	1.6	0.95	4.35	14.0	2.6	0.5	17.0	12.2	2.25	1.95	13.15	14.35	4.75	2.55	22.25
C3orf43	337.9	446.9	6.3	10.8	31.6	70.8	2.6	1.3	1.8	1.2	7.3	28.6	1.4	6.5	15.2	26.0	7.8	13.4	44.3	16.1	20.1	15.4	17.8
NDUFV2-AS1	44.449999999999996	63.2	25.45	42.35	45.65	43.3	34.85	28.5	27.45	30.0	16.5	15.15	34.05	33.5	20.8	30.85	20.2	29.95	16.85	27.950000000000003	35.75	32.75	52.95
KRTAP10-12 /// KRTAP10-7	1.5	2.4	1.3	1.8	19.1	1.3	1.8	0.9	2.7	3.4	1.7	1.1	1.2	2.3	2.1	1.2	5.1	1.3	1.8	11.9	4.0	1.4	1.4
DDO	32.4	51.4	42.55	30.95	27.3	29.7	28.799999999999997	10.0	32.05	36.400000000000006	16.15	28.549999999999997	11.3	23.700000000000003	33.8	35.85	17.400000000000002	17.8	36.55	3.7	37.5	29.45	36.6
DDN	184.9	131.6	4.4	10.4	18.9	18.2	13.0	28.0	8.7	2.1	7.6	39.3	20.9	5.4	12.5	11.4	2.9	2.7	6.5	7.9	7.0	22.5	6.3
PDE11A	122.49999999999999	62.49999999999999	58.599999999999994	36.15	26.7	35.775000000000006	27.35	21.15	49.07499999999999	7.8500000000000005	8.475000000000001	18.575	12.125	6.049999999999999	13.15	8.625	5.05	7.125	18.65	11.15	12.325000000000001	50.875	9.525
LOC100506325 /// LOC102724532	209.9	181.8	84.2	66.0	16.5	148.9	64.6	44.8	47.0	28.3	72.4	31.5	22.7	34.7	24.3	37.5	67.3	48.0	18.2	5.3	45.7	46.0	45.1
AX746830	4.1	24.0	14.3	1.6	3.9	1.0	5.9	12.3	14.6	3.2	7.2	3.1	1.0	1.5	10.6	17.6	1.2	1.1	16.8	8.2	5.5	19.5	3.2
RPS6KC1	286.5	223.2	326.1	187.5	268.7	116.4	190.7	149.4	135.8	230.7	191.1	170.6	195.6	256.3	213.8	139.2	216.6	261.2	172.6	340.6	248.7	393.1	294.9
TYW1	203.1	264.2	233.7	557.3	460.0	223.6	289.8	135.7	139.0	295.8	291.0	130.1	130.7	304.7	147.6	218.3	166.4	312.9	200.1	136.9	332.9	240.6	211.7
PDSS2	152.35	145.7	191.15	236.20000000000002	231.45	167.8	169.9	217.85	183.55	191.35000000000002	120.6	183.45	254.64999999999998	236.25	164.55	189.65	218.2	226.8	176.25	177.2	138.35	254.5	224.8
PDSS1	55.5	77.85	46.0	68.7	51.85	50.75	33.25	84.94999999999999	47.7	44.400000000000006	29.95	48.4	71.75	31.8	57.45	72.85	61.8	31.700000000000003	67.4	66.85	49.5	66.45	64.25
ATXN8OS	1.8	18.7	1.6	3.6	4.2	8.7	13.5	19.6	8.1	10.9	21.4	2.1	1.6	2.6	2.4	20.4	10.5	2.5	8.7	10.4	3.1	4.8	2.0
RP11-420K14.2	2.5	6.8	2.5	19.4	2.8	24.5	2.2	22.0	0.8	2.1	10.9	4.7	2.0	2.5	3.8	1.8	3.7	0.8	8.5	1.8	13.4	3.1	24.5
LOC91450	25.8	32.0	3.2	10.4	14.3	61.0	30.7	54.0	25.9	20.0	18.2	28.9	26.0	38.3	41.9	50.6	32.9	14.2	16.9	34.7	33.9	27.0	57.4
ATP13A1	52.3	22.9	32.0	50.6	65.5	85.4	85.4	66.1	53.1	134.1	205.5	55.3	145.5	108.5	96.0	78.6	134.8	147.0	118.5	67.7	74.5	66.4	154.5
AC016831.7	8.2	11.8	17.3	28.3	19.4	19.0	26.3	24.6	23.7	10.3	4.9	27.2	12.0	2.0	12.9	30.6	11.0	15.3	16.4	19.2	9.5	10.4	3.1
C3orf55	32.900000000000006	16.95	36.3	36.25	29.8	32.6	27.950000000000003	24.95	64.8	24.35	21.5	28.9	45.7	6.5	18.8	19.15	39.75	5.2	14.2	25.5	21.35	19.4	16.05
C3orf52	4.7	20.25	11.8	35.15	24.2	27.85	3.75	22.65	35.85	8.45	19.450000000000003	31.5	34.7	17.3	9.15	13.25	25.75	34.9	12.15	35.7	26.05	40.9	35.05
DEK	2439.0	2094.0	2416.9	2646.9	3609.2	2433.0	2557.9	3104.7	3437.7	2151.6	1628.5	2438.5	3228.4	2275.4	2758.6	2152.7	2443.7	1984.3	1554.6	1941.1	1734.1	2315.2	1913.7
C3orf58	117.56666666666666	150.46666666666667	170.6	196.56666666666663	224.63333333333333	163.73333333333332	174.53333333333333	179.36666666666667	224.33333333333334	253.6	190.60000000000002	223.26666666666665	140.96666666666667	238.76666666666668	267.7	130.86666666666667	193.9	209.5	224.53333333333333	148.86666666666667	220.46666666666667	162.6	226.46666666666667
ITGB6 /// LOC100505984	585.625	634.5	36.12500000000001	15.075000000000001	9.625	18.375	6.075	5.800000000000001	14.600000000000001	9.299999999999999	4.25	21.475	6.300000000000001	7.824999999999999	9.1	20.95	5.175	5.925000000000001	18.550000000000004	8.674999999999999	8.475	14.425	9.75
C3orf56	22.2	22.5	25.1	24.3	7.7	9.3	2.4	34.3	17.2	10.9	4.8	17.4	1.2	3.4	27.0	16.6	10.6	1.4	30.8	9.0	13.8	25.0	13.1
DES	1239.25	860.1	158.0	38.95	28.4	30.25	15.149999999999999	31.5	23.200000000000003	10.100000000000001	12.95	6.65	27.8	16.4	5.65	23.0	10.85	12.700000000000001	11.7	13.0	12.75	12.25	14.8
PDE10A	30.76666666666667	33.03333333333333	60.9	68.7	69.23333333333333	68.36666666666666	59.46666666666667	36.166666666666664	38.03333333333334	30.333333333333332	38.46666666666667	38.63333333333333	11.166666666666666	30.26666666666667	34.06666666666667	45.26666666666667	27.099999999999998	26.63333333333333	31.566666666666666	7.333333333333333	55.400000000000006	86.19999999999999	53.300000000000004
RPS6KB1	411.23333333333335	340.3	272.13333333333327	233.30000000000004	268.6666666666667	195.70000000000002	224.93333333333337	238.03333333333333	288.3666666666667	234.86666666666665	372.5666666666666	141.26666666666665	307.3333333333333	237.60000000000002	219.0	181.5666666666667	284.03333333333336	259.4	208.26666666666665	250.73333333333335	199.23333333333335	250.76666666666665	275.96666666666664
AX746823	14.5	23.1	35.8	4.6	3.3	34.8	37.7	29.5	33.0	48.8	8.3	46.0	27.1	15.6	29.8	52.1	30.9	64.0	101.2	47.9	28.9	18.7	12.6
RPS6KB2	16.4	44.2	25.6	15.6	49.2	48.3	46.5	22.4	33.8	54.5	91.8	36.5	48.5	63.5	40.6	28.2	58.2	59.2	68.8	47.1	40.4	34.5	83.5
ATP13A4	9.2	17.033333333333335	5.366666666666667	4.0	14.200000000000001	20.866666666666667	11.933333333333332	8.6	9.333333333333334	6.966666666666666	6.666666666666667	37.333333333333336	5.966666666666666	4.466666666666667	15.1	10.066666666666666	2.8333333333333335	2.1333333333333333	14.333333333333334	9.2	6.466666666666666	26.46666666666667	6.366666666666667
ATP13A5	12.2	30.3	11.55	12.100000000000001	21.599999999999998	54.9	34.349999999999994	35.55	24.05	8.6	4.1	34.6	11.8	6.300000000000001	28.75	24.25	11.55	6.75	30.6	18.95	22.45	35.1	14.15
LOC100132167	8.7	39.9	30.6	32.4	50.0	14.4	26.8	42.9	56.9	3.8	34.2	31.9	52.5	21.2	31.4	32.7	19.3	22.5	60.2	29.9	30.3	16.8	28.2
ATP13A2	3.8	17.2	22.4	19.4	21.8	52.7	5.3	7.3	4.6	28.8	22.2	43.6	7.3	13.0	1.6	26.0	13.4	6.2	22.5	5.8	15.0	38.4	34.9
ATP13A3	143.6	119.35000000000001	361.75	262.95	351.05	198.95	320.59999999999997	238.25	434.15000000000003	362.29999999999995	482.95	477.59999999999997	570.4	267.25	536.8000000000001	239.70000000000002	612.5500000000001	314.05	458.34999999999997	301.75	271.6	415.5	483.15
MDC1	53.650000000000006	49.849999999999994	67.64999999999999	106.0	106.75	110.05	102.44999999999999	86.9	127.0	117.85	105.85	93.1	123.9	66.35	95.5	122.95	102.25	95.7	90.5	107.45	85.0	131.85000000000002	104.05
FLJ35700	14.0	13.3	0.8	21.0	30.9	15.4	25.0	13.0	22.6	4.6	9.8	10.1	0.9	0.3	2.4	4.2	6.6	1.8	5.0	0.8	3.6	1.6	19.4
SCAMP5	8.9	15.6	12.95	7.550000000000001	11.8	11.850000000000001	39.7	29.049999999999997	35.1	14.35	33.95	36.95	15.15	15.549999999999999	21.25	12.7	21.6	10.299999999999999	31.45	18.45	16.8	35.0	29.95
LACTB	297.3	433.5333333333333	379.1666666666667	267.6666666666667	219.06666666666663	100.43333333333332	165.76666666666665	254.9333333333333	114.93333333333334	263.23333333333335	171.39999999999998	286.49999999999994	205.86666666666667	369.1333333333334	303.3333333333333	342.7	388.59999999999997	223.69999999999996	308.1333333333333	190.46666666666667	352.06666666666666	378.0	300.8333333333333
SCAMP4	10.6	18.1	23.7	4.35	8.35	5.5	7.199999999999999	3.05	6.05	18.95	8.1	8.65	5.25	14.649999999999999	15.0	11.149999999999999	22.8	9.5	10.100000000000001	5.1499999999999995	5.1	5.7	10.15
IL4I1	1.7	2.7	3.6	4.1	20.6	4.5	11.9	45.1	6.2	17.6	6.1	115.8	24.6	21.5	26.5	9.3	139.7	51.2	307.8	35.0	72.7	19.9	118.4
CYP2D6	39.6	17.55	31.7	34.2	39.25	79.05000000000001	17.45	24.05	34.05	16.0	15.0	47.75	33.85	20.05	34.2	22.65	28.4	13.899999999999999	44.55	20.25	19.45	37.75	25.85
IGLON5	1.5	3.5	1.9	5.8	12.9	3.9	3.5	6.3	3.1	1.3	6.4	18.6	2.3	0.8	11.3	30.6	3.0	2.2	3.9	2.1	4.4	4.3	3.2
SNORA37	14.2	16.8	29.2	17.0	5.5	46.3	29.9	5.4	23.4	7.2	2.3	49.8	10.3	2.6	33.0	56.3	8.5	8.2	3.1	12.0	5.0	29.1	0.6
DEFT1P /// DEFT1P2	5.0	7.7	13.1	4.9	15.6	21.3	21.6	11.3	24.1	7.8	15.0	3.8	19.9	9.1	1.8	3.1	4.0	12.5	11.2	10.7	9.5	7.6	6.7
LOC101927699	18.7	25.700000000000003	18.7	8.8	4.9	40.2	29.55	16.200000000000003	38.6	16.55	9.9	39.1	18.950000000000003	6.3	25.05	42.4	20.0	8.3	36.3	16.9	12.299999999999999	54.85	16.6
MIRLET7BHG	14.3	5.8	4.8	27.0	4.2	71.2	14.9	7.9	39.6	25.6	23.5	5.9	4.6	12.4	3.0	34.9	6.2	4.4	16.3	15.2	9.4	9.4	18.1
TYW5	32.93333333333333	38.300000000000004	41.13333333333333	45.9	42.800000000000004	34.2	39.166666666666664	25.46666666666667	46.333333333333336	38.93333333333334	41.96666666666667	51.26666666666667	43.833333333333336	31.0	54.56666666666666	47.199999999999996	47.63333333333333	28.3	22.8	27.233333333333334	36.9	46.63333333333333	58.300000000000004
TYW3	221.9	226.6	226.7	192.7	240.2	125.8	187.0	180.4	227.2	223.6	327.0	206.0	256.0	379.5	201.3	216.3	294.3	341.5	167.5	240.8	238.7	369.7	399.5
FIBCD1	4.1	53.9	9.05	17.299999999999997	9.200000000000001	25.650000000000002	8.5	21.1	9.8	2.15	5.15	5.25	5.1	2.4	2.0	5.1	4.55	1.5	65.55	4.45	5.550000000000001	7.35	20.55
NGDN	263.45	255.2	214.65	219.9	164.35000000000002	176.95	185.55	224.35000000000002	117.60000000000001	128.7	139.20000000000002	176.85000000000002	95.2	149.15	149.95	175.75	136.2	127.7	187.85000000000002	164.3	216.05	139.25	133.65
LOC101927690	20.0	13.8	18.6	14.1	38.1	39.5	13.0	7.7	0.7	0.4	17.4	11.8	2.0	15.0	1.8	3.6	10.7	21.4	1.5	13.6	16.1	12.5	3.7
SCAMP1	200.26666666666665	267.45	315.3333333333333	329.6666666666667	273.0833333333333	346.18333333333334	364.1166666666666	429.9333333333334	352.9333333333334	241.86666666666667	349.3833333333334	385.0833333333333	513.3833333333333	495.25	492.5166666666666	311.15000000000003	363.93333333333334	390.5	181.61666666666667	360.6166666666666	302.0833333333333	352.0833333333333	215.03333333333333
HSPG2	97.9	48.95	93.9	36.6	89.75	76.95	126.85	101.4	72.64999999999999	193.9	62.15	98.14999999999999	115.1	100.95	46.3	136.0	127.89999999999999	143.9	91.25	217.64999999999998	120.65	49.05	8.7
EML1	373.04999999999995	332.2	473.6	1374.25	1369.45	1430.9	1105.3	526.85	598.45	683.15	271.2	165.95	342.70000000000005	1190.45	526.65	631.7	499.5	938.3	74.3	457.0	382.45000000000005	668.65	246.1
EML2	23.4	34.95	23.9	40.775000000000006	25.25	82.125	40.175	53.275	40.025000000000006	20.950000000000003	20.2	58.175	22.575	28.475	36.175	43.875	24.65	21.975	49.3	29.174999999999997	23.25	35.55	20.225
SCAMP3	279.4	312.7	145.7	199.1	231.8	256.9	207.2	208.8	175.8	385.8	447.1	240.7	462.1	490.0	209.1	215.9	411.3	600.8	283.6	216.7	292.7	233.1	943.0
EML3	25.833333333333332	33.4	36.199999999999996	35.5	40.2	40.833333333333336	44.43333333333334	71.60000000000001	51.03333333333333	57.06666666666666	52.23333333333333	70.66666666666667	63.199999999999996	65.83333333333333	56.86666666666667	86.43333333333334	56.5	47.73333333333334	63.93333333333334	44.96666666666667	49.800000000000004	35.5	80.23333333333333
SCAMP2	83.6	95.55	130.9	115.25	150.25	110.4	168.8	164.0	108.15	157.55	189.3	221.0	144.2	191.1	210.6	157.0	189.05	156.4	332.25	161.4	178.35000000000002	96.55000000000001	127.10000000000001
EML4	51.85	52.916666666666664	108.21666666666665	67.95	82.21666666666668	83.11666666666666	87.13333333333333	77.28333333333333	86.13333333333334	96.26666666666667	101.81666666666666	125.11666666666667	62.449999999999996	57.63333333333333	147.16666666666666	98.61666666666666	140.85	71.08333333333334	150.7	62.050000000000004	102.46666666666665	106.16666666666667	176.5333333333334
EML5	2.1	2.0500000000000003	8.25	7.3	3.0	12.8	8.25	14.649999999999999	20.75	3.95	8.7	9.85	8.0	4.95	6.4	2.9000000000000004	5.25	5.1000000000000005	15.6	6.25	8.299999999999999	25.700000000000003	9.25
AR	327.45000000000005	288.425	169.72499999999997	177.775	205.6	155.725	141.825	170.7	389.32500000000005	129.675	23.1	49.800000000000004	17.025	57.849999999999994	52.099999999999994	98.775	14.8	34.775000000000006	57.65	14.45	64.675	123.32499999999999	22.625
RP11-403P17.4	751.2	778.2	759.7	1053.6	1383.7	3842.0	2042.7	1771.2	1301.5	727.3	215.1	1493.2	716.5	577.8	690.4	2738.0	453.5	488.8	3496.9	900.8	635.4	963.9	144.6
EML6	31.8	44.2	19.2	35.85	11.35	9.2	19.099999999999998	26.4	19.0	27.85	28.4	20.7	17.799999999999997	24.1	36.85	57.25	32.7	43.25	30.7	64.45	27.299999999999997	51.3	44.35
PRKAR1B	27.5	56.2	30.349999999999998	19.0	20.200000000000003	57.1	42.7	54.75	20.25	10.2	22.1	30.7	15.0	17.950000000000003	28.549999999999997	33.75	18.65	18.05	24.4	7.7	27.2	22.35	33.45
PRKAR1A	1069.775	811.1500000000001	1615.125	1086.35	1390.4	1160.075	1275.875	1081.5	1460.175	1438.375	1372.2	1323.275	1592.875	1789.85	2209.5	964.575	1139.5	1996.6	748.575	849.8499999999999	915.3499999999999	942.4750000000001	817.425
RP11-403P17.3	15.3	32.8	82.0	90.3	116.2	388.5	202.8	207.1	213.0	163.9	66.4	203.0	255.0	182.5	174.6	205.0	89.0	205.8	44.8	67.9	30.3	64.3	14.4
CYP2E1	21.433333333333334	29.0	23.333333333333332	31.5	13.866666666666669	20.900000000000002	13.133333333333333	18.666666666666668	17.8	16.73333333333333	13.200000000000001	18.066666666666666	11.9	4.133333333333334	13.200000000000001	23.73333333333333	15.666666666666666	16.566666666666666	8.1	23.266666666666666	9.766666666666666	10.333333333333334	37.1
RBCK1	75.39999999999999	102.3	97.25	90.1	123.0	211.89999999999998	150.0	165.05	143.39999999999998	119.14999999999999	203.4	219.9	176.45	141.85	182.3	124.30000000000001	142.65	143.6	193.5	157.95	119.69999999999999	111.60000000000001	231.65
SNORA21	3.1	7.1	12.5	16.0	3.6	19.1	9.2	1.0	8.6	22.4	1.6	29.3	7.5	1.2	2.3	34.1	11.9	2.1	28.0	34.3	16.5	16.3	8.0
NGEF	11.299999999999999	22.2	12.9	17.0	20.55	36.45	51.0	167.0	31.799999999999997	29.4	9.5	36.900000000000006	86.8	131.25	45.65	64.25	45.5	165.85	8.55	85.8	44.85	40.1	40.4
CGGBP1	652.4666666666666	600.3666666666667	886.9333333333333	807.6666666666666	825.1666666666666	558.5666666666666	758.0	749.0333333333333	655.8333333333334	700.1666666666666	765.4666666666667	742.9	705.4333333333334	689.0	599.4666666666667	513.7666666666667	547.8666666666667	491.29999999999995	537.0666666666666	681.1666666666666	760.6333333333333	858.6666666666666	780.5
LOC148413	11.5	36.6	49.0	69.8	90.7	109.2	17.8	81.9	64.3	72.7	104.3	89.5	58.5	64.8	56.6	39.2	65.3	56.0	13.2	79.8	74.7	66.3	106.6
DHH	10.6	7.6	21.4	3.1	4.6	16.6	25.5	15.5	11.8	14.7	3.6	32.7	7.1	8.6	17.0	9.3	11.4	9.9	12.1	4.2	20.2	27.6	7.9
ACTL7A	28.9	21.0	7.4	5.5	3.0	47.7	27.6	1.8	5.9	1.0	7.1	11.6	1.5	5.7	5.3	9.0	4.0	4.1	2.9	2.7	3.5	14.8	10.1
SHOX2	29.166666666666668	14.933333333333332	42.06666666666667	54.666666666666664	68.6	60.833333333333336	77.89999999999999	77.56666666666668	79.0	70.26666666666667	47.833333333333336	79.89999999999999	97.76666666666667	68.83333333333333	72.46666666666665	77.39999999999999	48.46666666666667	67.5	67.99999999999999	86.10000000000001	71.46666666666668	45.43333333333334	43.333333333333336
ACTL7B	2.9	5.5	2.5	3.1	2.6	10.8	9.9	1.9	2.9	2.1	2.8	9.5	2.4	1.1	22.6	9.2	2.6	3.2	5.2	6.7	5.2	8.5	4.4
FPR1	18.450000000000003	12.7	70.1	40.15	40.0	30.799999999999997	34.25	43.2	19.05	26.549999999999997	75.95	122.10000000000001	732.9499999999999	124.65	143.29999999999998	76.5	119.35000000000001	111.95	279.59999999999997	55.349999999999994	120.95	10.85	229.7
FPR3	25.950000000000003	24.55	147.75	298.95000000000005	265.8	141.4	177.1	159.0	41.95	278.7	201.6	245.95	33.699999999999996	421.05	510.29999999999995	260.2	386.9	297.8	332.1	398.45	941.15	138.85	585.7
FPR2	16.65	29.950000000000003	12.200000000000001	38.95	11.649999999999999	57.15	14.25	15.65	29.35	12.05	20.15	15.2	43.8	9.0	12.0	33.650000000000006	15.399999999999999	9.8	31.05	16.4	10.1	7.0	39.05
AAAS	23.5	26.9	6.6	21.3	32.7	23.7	26.9	8.0	15.7	35.3	21.0	42.0	32.2	33.0	21.9	26.3	17.2	36.9	12.7	8.6	32.5	12.8	13.4
FLJ11710	5.5	7.3	25.1	31.2	10.0	26.3	33.8	40.5	20.1	14.1	7.4	65.0	7.5	2.2	33.9	9.7	21.6	11.3	36.2	30.5	3.2	44.6	8.2
C2	11.450000000000001	56.8	66.6	102.6	78.9	75.3	70.05	126.1	50.65	255.25	211.1	243.8	33.35	192.85	196.7	143.20000000000002	249.1	171.35	130.55	58.3	277.0	123.45	486.45
RBPMS-AS1	19.5	5.5	31.0	19.5	12.3	73.5	11.9	22.4	32.9	21.3	4.0	32.9	63.5	5.2	3.5	10.3	14.1	14.3	15.0	39.6	30.3	34.6	20.5
DYNC2LI1	77.25	55.775000000000006	135.625	198.12500000000003	170.24999999999997	198.35	145.42499999999998	213.4	158.02500000000003	160.04999999999995	90.6	96.625	82.75000000000001	214.875	132.3	154.75	122.50000000000001	213.35	80.45	103.17500000000001	232.275	154.57500000000002	86.35
C3	1123.0	668.0	2223.3	1147.6	1312.8	325.8	1343.2	1117.4	1507.3	2536.6	1734.2	992.7	98.1	317.7	651.3	933.8	2717.9	218.9	762.6	46.3	635.2	1709.7	1916.9
C5	61.4	42.2	94.7	50.7	58.2	50.4	66.5	82.5	74.7	56.3	35.5	71.5	52.8	26.9	37.6	46.4	32.1	29.4	71.5	69.1	120.7	58.5	62.6
GRIN2A	15.1	82.96666666666667	27.5	17.900000000000002	27.5	51.46666666666667	25.633333333333336	34.233333333333334	26.899999999999995	18.26666666666667	9.4	14.9	5.733333333333333	21.333333333333332	24.233333333333334	34.86666666666667	6.5	30.46666666666667	19.5	7.633333333333334	19.233333333333334	35.666666666666664	12.699999999999998
HSPH1	282.93333333333334	229.06666666666663	203.9333333333333	206.79999999999998	178.76666666666668	123.06666666666666	194.4333333333333	130.16666666666666	189.46666666666667	226.43333333333337	378.2	269.1	240.1	378.0	318.53333333333336	183.79999999999998	328.43333333333334	417.8333333333333	192.26666666666665	327.1666666666667	273.3	182.6	216.33333333333334
CYP2B6	6.300000000000001	9.3	8.049999999999999	24.0	21.349999999999998	57.1	3.6999999999999997	32.25	29.35	9.55	12.15	9.2	11.85	9.45	28.5	19.95	10.05	4.7	7.6000000000000005	11.950000000000001	15.850000000000001	18.4	14.25
C6	236.8	176.2	644.2	544.8	461.4	395.8	350.9	355.4	822.4	351.5	21.6	51.5	4.3	40.5	35.5	120.7	15.5	19.5	45.6	14.8	43.8	280.4	65.8
C7	85.89999999999999	27.049999999999997	663.6999999999999	225.70000000000002	272.7	196.8	282.84999999999997	104.3	240.1	2101.5	22.650000000000002	121.45	2.8	71.0	349.2	30.2	62.15	44.2	81.15	6.25	9.65	433.2	81.35
MYL12A /// MYL12B	7926.1	7965.5	3219.7	2273.3	2512.0	1482.3	2344.8	2152.0	2218.8	2821.4	2035.3	1759.5	2463.3	2913.1	3205.0	2530.2	2556.7	2592.1	3405.5	3099.3	2813.5	1299.6	2091.7
RP11-173M1.8	24.7	20.8	23.1	48.9	24.2	3.3	15.7	29.1	34.3	23.0	29.6	42.3	21.0	5.6	16.9	4.6	28.0	22.7	66.9	29.7	35.7	42.9	42.7
PRKAR2B	1436.6	621.2	1134.2	471.7	536.8	369.6	1017.5	277.0	2007.3	481.9	153.6	156.8	936.5	114.0	216.4	171.1	120.3	80.9	120.2	95.5	196.2	872.7	185.6
PRKAR2A	1183.52	1043.7400000000002	584.5800000000002	401.98	458.18	660.88	615.5	724.5200000000001	597.54	342.3	406.26	568.5600000000001	479.03999999999996	526.3	798.6800000000001	517.88	426.46000000000004	497.58000000000004	543.0	409.64	415.1	403.74	294.96
C9	8.1	2.1	9.0	24.5	9.5	11.5	7.2	2.0	11.4	7.3	7.9	4.4	1.6	1.4	1.4	21.5	1.3	4.1	9.4	1.8	8.9	11.1	1.6
LOC100131262	46.1	34.7	84.3	92.2	99.2	34.7	76.3	61.8	92.7	110.6	79.4	112.3	72.8	86.0	173.6	147.8	123.8	106.6	35.4	51.1	52.7	49.9	30.2
RSU1	113.88000000000002	113.26000000000002	148.38000000000002	155.40000000000003	156.48	185.88000000000002	208.04000000000002	189.76000000000002	184.32	164.50000000000003	181.02	200.23999999999998	152.98	162.88000000000002	219.71999999999997	178.14	204.23999999999998	160.48	165.85999999999999	198.28	194.44	163.9	139.7
EXPH5	23.700000000000003	13.266666666666666	10.4	25.233333333333334	18.7	25.400000000000002	15.699999999999998	36.93333333333334	23.599999999999998	15.4	6.6000000000000005	29.066666666666663	6.833333333333333	13.133333333333335	20.36666666666667	27.066666666666666	9.166666666666666	1.6333333333333335	19.53333333333333	12.799999999999999	20.333333333333332	32.833333333333336	13.6
NGFR	3.8	10.8	33.9	44.2	11.1	5.7	12.8	1.7	1.7	11.8	29.2	11.0	1.7	8.9	15.1	6.2	14.8	6.4	15.5	1.5	17.4	34.2	33.3
HTATSF1P2	38.4	30.6	16.1	27.4	25.1	47.0	40.9	10.1	44.1	19.2	0.9	120.0	27.7	15.7	12.9	61.7	32.1	14.3	32.7	31.0	11.5	31.5	13.2
GLYATL2	23.4	11.1	25.8	19.5	36.6	48.9	26.6	26.7	20.3	27.7	16.1	26.2	22.8	22.9	23.8	24.0	17.1	17.7	15.4	15.7	16.9	14.1	15.9
GLYATL1	10.5	9.4	22.8	35.0	13.6	1.6	1.2	2.5	14.9	11.2	4.5	24.4	6.0	9.7	12.0	12.5	8.4	0.8	33.4	19.7	1.9	3.8	0.8
PMM1	47.5	89.4	54.7	92.9	44.9	8.7	88.9	16.5	54.5	59.0	55.5	44.0	72.7	52.9	52.1	44.9	62.5	79.5	69.0	84.2	88.0	51.3	69.3
PMM2	37.2	5.0	41.7	51.5	44.0	30.2	44.5	73.4	56.8	90.2	164.6	68.1	141.0	129.2	53.3	60.4	142.4	127.9	85.6	98.3	70.3	40.7	101.5
GRIN2C	11.166666666666666	24.46666666666667	19.03333333333333	24.96666666666667	13.4	54.76666666666666	9.566666666666668	20.866666666666667	27.900000000000002	11.166666666666666	7.566666666666666	25.066666666666666	15.566666666666668	9.133333333333333	15.766666666666666	26.3	12.266666666666666	12.566666666666668	37.0	21.899999999999995	14.100000000000001	23.3	17.333333333333332
CP	50.199999999999996	40.425	383.4	522.675	472.75	308.42499999999995	397.175	220.0	1192.375	972.525	373.875	409.35	369.1	118.35	474.9	164.5	119.675	92.25	392.325	30.299999999999997	172.89999999999998	412.475	348.675
GRIN2B	6.333333333333333	2.566666666666667	12.133333333333335	12.9	18.099999999999998	32.46666666666667	11.333333333333334	4.8	7.300000000000001	8.666666666666666	7.966666666666666	17.666666666666668	2.066666666666667	3.4333333333333336	2.066666666666667	6.3999999999999995	6.5	6.8999999999999995	4.833333333333333	4.5	6.3	7.0	8.533333333333333
GRIN2D	19.55	9.450000000000001	14.950000000000001	25.6	34.3	40.15	34.900000000000006	41.150000000000006	14.95	13.950000000000001	11.450000000000001	26.65	30.25	15.55	17.2	23.15	21.700000000000003	18.6	11.75	10.45	16.85	28.65	23.950000000000003
CS	1418.2	1461.4	502.7	228.9	362.9	426.7	426.3	260.9	399.8	511.2	428.1	320.4	410.8	512.8	297.8	342.7	560.2	472.9	253.2	288.4	378.3	256.7	247.2
CYP2C9	13.5	21.514285714285716	14.842857142857142	43.042857142857144	17.057142857142853	56.5	23.514285714285716	36.57142857142858	22.41428571428571	7.5857142857142845	11.328571428571427	28.757142857142863	8.328571428571427	12.4	10.957142857142859	32.142857142857146	8.7	5.885714285714285	21.214285714285715	11.171428571428569	12.314285714285717	19.657142857142855	21.285714285714285
GRIN3B	3.3	9.7	9.4	3.6	2.2	2.7	5.4	4.5	1.3	1.0	0.8	8.6	1.8	14.6	4.5	19.9	3.5	3.8	5.4	1.9	4.6	4.4	10.7
CTB-176F20.3	3.5	8.8	1.0	4.8	5.3	6.4	3.3	4.2	2.4	1.6	1.7	3.4	1.6	0.9	4.8	2.8	3.3	1.3	2.3	2.5	1.9	2.9	2.9
CYP2C8	6.1000000000000005	9.3	6.25	6.95	8.1	21.25	5.949999999999999	7.9	6.65	8.1	7.300000000000001	17.25	4.1	1.45	7.05	15.05	6.35	1.0	3.65	4.65	7.25	21.200000000000003	11.200000000000001
GRIN3A	21.85	7.449999999999999	5.9	20.75	3.9000000000000004	10.1	16.5	12.6	3.15	6.15	3.05	16.95	6.25	6.7	24.4	14.15	2.5	4.55	8.45	9.2	5.199999999999999	19.549999999999997	8.95
SNORA43	15.9	12.7	18.0	9.9	9.2	30.5	36.3	9.3	23.0	4.5	6.2	14.5	6.4	5.6	2.3	7.4	22.8	5.2	9.4	20.6	4.9	18.4	7.9
LACRT	1.6	2.6	3.3	4.0	6.0	6.0	1.8	17.3	2.2	2.9	1.5	5.4	1.4	2.9	4.3	5.3	4.2	2.6	11.3	13.2	5.0	4.9	3.2
LAD1	11.15	39.9	25.8	35.15	25.049999999999997	22.75	13.700000000000001	40.8	11.2	15.0	27.5	40.75	18.35	14.85	37.0	31.75	20.8	15.75	12.600000000000001	20.1	25.049999999999997	21.85	27.5
LRSAM1	16.3	20.200000000000003	14.8	11.350000000000001	19.3	20.0	8.9	12.3	26.0	21.15	16.2	27.450000000000003	28.049999999999997	15.850000000000001	30.8	24.65	13.05	13.95	20.200000000000003	16.6	26.25	45.25	29.4
RNF185-AS1	0.8	6.5	22.5	8.2	5.2	74.0	6.5	27.5	43.2	6.0	15.8	7.6	9.7	5.6	19.9	12.7	1.8	18.2	13.6	2.4	8.5	4.3	25.0
RPLP1	4694.85	4420.650000000001	2332.7000000000003	1795.9	2085.75	1474.1000000000001	2123.0	1949.3000000000002	1886.05	2919.1499999999996	3668.7	2685.75	2405.2999999999997	2574.3	1807.95	2224.6	2517.2999999999997	2635.15	5506.25	3836.5499999999997	2727.2999999999997	1013.45	1606.05
QPRT	8.8	30.7	15.9	19.1	14.8	43.0	25.1	56.7	2.8	21.0	165.6	91.3	25.0	11.6	32.8	28.3	32.5	22.4	54.8	22.6	24.1	32.3	151.8
RP11-95D17.1	29.433333333333334	27.400000000000002	16.03333333333333	38.833333333333336	55.833333333333336	38.43333333333333	38.03333333333333	44.300000000000004	30.96666666666667	25.46666666666667	17.03333333333333	61.76666666666666	26.366666666666664	20.1	40.73333333333333	30.266666666666666	17.2	16.900000000000002	8.866666666666667	26.400000000000002	10.5	24.26666666666667	22.099999999999998
RPLP0	7665.139999999999	7754.5	6068.12	6369.719999999999	6169.76	4507.12	6978.859999999999	6063.959999999999	4182.14	5425.219999999999	5828.0599999999995	5776.44	5848.64	6589.0599999999995	6794.779999999999	6532.9800000000005	4878.74	6113.46	9207.84	8114.74	6616.1	5869.64	7098.38
ECSIT	83.6	145.9	38.1	47.9	8.2	8.2	9.0	36.0	16.1	6.6	59.7	11.1	40.0	22.0	4.4	11.2	28.1	5.5	46.6	35.3	58.4	34.8	65.1
KMT2B /// KMT2B	5.3	3.6	1.6	2.2	14.2	3.2	7.5	16.8	1.3	1.3	2.9	9.3	3.5	1.4	7.8	1.4	0.5	2.9	2.7	14.4	14.8	29.1	3.4
AACS	126.1	112.5	138.5	227.0	155.0	279.7	174.5	184.4	215.7	209.0	184.4	187.4	181.6	232.2	208.7	315.3	161.1	217.9	162.0	198.4	203.5	204.8	209.5
NIPBL	179.01999999999998	181.14000000000001	287.68	265.32	247.97999999999996	213.21999999999997	209.44	257.06	240.06	247.12000000000003	230.24	239.24	229.66000000000003	235.17999999999998	253.65999999999994	204.6	252.8	213.56	239.82000000000002	183.48000000000002	289.9	316.12	193.04000000000002
BC043266 /// RP4-568F9.6	3.0	5.45	1.8	10.149999999999999	16.25	47.6	5.449999999999999	18.2	5.9	0.95	5.0	3.8	11.25	2.0	7.300000000000001	3.8	8.75	3.8	4.05	8.4	11.9	8.1	5.9
RP11-669C19.1	1.7	9.1	2.4	2.4	3.7	3.0	3.0	3.2	1.7	4.9	2.0	5.3	3.3	0.5	2.9	4.7	7.8	0.7	2.3	10.3	2.4	5.6	9.1
RPLP2	27.150000000000002	24.25	40.449999999999996	87.25	80.2	101.85000000000001	56.199999999999996	114.14999999999999	138.65	27.6	80.3	103.64999999999999	90.5	54.95	129.1	117.30000000000001	49.15	42.3	43.2	18.849999999999998	4.35	31.15	13.149999999999999
SNORA78	1.8	2.5	2.8	6.9	17.8	10.2	2.4	8.0	8.0	2.0	1.9	7.8	2.8	2.7	2.4	4.6	3.6	1.7	29.0	4.2	4.7	22.9	5.0
APPL2	41.8	67.4	80.1	60.0	63.3	47.8	36.3	62.7	51.5	70.7	46.3	67.0	64.6	70.2	40.2	75.2	93.0	71.3	38.9	60.4	69.3	26.9	50.8
DIO3OS	11.9	30.150000000000002	25.599999999999998	29.75	21.200000000000003	29.099999999999998	31.65	22.65	67.05	27.7	9.3	14.6	10.899999999999999	1.5	8.3	25.7	7.9	3.8	4.7	4.4	19.7	12.049999999999999	18.700000000000003
APPL1	378.95	349.15	292.0	176.15	191.5	174.5	196.75	161.8	183.7	204.04999999999998	169.75	196.3	170.7	198.05	202.95	182.7	213.75	215.5	175.55	214.89999999999998	223.85000000000002	259.7	190.65
SNHG3 /// SNORA73A	14.6	22.3	11.3	30.0	28.9	19.3	21.2	30.5	26.0	12.8	17.2	22.6	31.8	10.7	16.7	31.4	17.8	8.9	44.9	14.9	13.9	31.1	72.4
SNORA72	20.0	23.0	20.0	28.1	48.3	78.3	13.3	47.0	53.9	5.5	15.3	53.1	14.6	14.7	16.5	68.7	1.9	7.5	2.8	25.1	11.0	2.0	35.9
DLGAP2-AS1	2.4	4.5	1.9	5.2	5.9	6.8	1.5	4.4	2.7	2.2	1.8	4.3	1.2	14.9	3.5	3.0	2.1	0.9	1.9	1.4	2.2	4.2	0.9
ACTL6B	2.45	4.800000000000001	1.7	2.0	1.3	3.0999999999999996	1.7000000000000002	3.35	1.7999999999999998	1.0	2.25	3.6	1.65	1.25	1.5499999999999998	15.450000000000001	1.25	0.8500000000000001	5.4	1.9	1.4500000000000002	2.6	2.55
ACTL6A	256.0	178.7	266.9	313.4	384.3	273.3	318.5	369.3	349.7	365.4	573.9	258.7	417.9	390.8	354.0	335.3	506.1	353.0	199.8	359.6	288.4	317.1	372.7
NIPA1	32.4	48.0	33.45	33.6	38.15	47.9	46.9	31.5	18.150000000000002	25.6	57.65	44.15	51.949999999999996	38.3	33.95	52.949999999999996	46.050000000000004	26.099999999999998	35.4	47.8	68.95	50.5	79.6
SIRT4	69.75	81.6	22.8	6.55	6.4	7.75	26.0	16.7	22.95	15.75	24.05	24.349999999999998	18.3	24.900000000000002	20.2	11.8	16.05	7.45	26.8	11.9	19.6	22.3	39.1
EMP1	528.1	367.29999999999995	600.6666666666666	1126.95	1420.2333333333336	820.6666666666665	1070.7666666666667	1617.6833333333334	993.6166666666667	606.9666666666667	593.4833333333333	380.5333333333333	742.9166666666666	1122.0	1047.9333333333334	1083.7166666666665	1101.2166666666665	945.2000000000002	376.34999999999997	1145.6000000000001	737.9000000000001	655.3833333333333	446.0
SIRT5	94.825	145.875	59.00000000000001	56.52499999999999	35.525000000000006	42.7	40.1	52.575	46.975	42.8	32.825	60.800000000000004	28.525	31.299999999999997	32.225	47.574999999999996	32.1	29.250000000000004	60.85	38.525	34.7	55.55	55.175000000000004
LOC340178	15.4	22.3	4.2	4.6	2.0	43.8	14.3	5.8	24.9	3.2	3.3	40.2	7.8	1.6	9.4	23.9	16.1	4.2	6.3	3.1	3.9	13.1	17.8
EMP2	218.325	234.5	334.125	392.775	458.15000000000003	294.65	315.05	340.42499999999995	352.975	436.0	215.1	155.35	606.4000000000001	351.0	147.325	258.55	304.625	354.025	138.325	381.125	308.45	401.375	151.525
SIRT6	49.25	54.599999999999994	33.75	38.150000000000006	36.5	77.0	64.4	80.7	85.0	45.85	72.2	81.5	39.95	37.1	59.4	49.45	56.5	52.650000000000006	37.099999999999994	34.4	40.8	37.2	33.95
EMP3	119.2	221.8	322.3	1467.9	1747.2	1111.5	643.6	1401.6	518.3	477.4	374.1	650.3	239.8	2169.0	1537.0	2078.6	911.3	848.6	233.5	354.6	1897.6	268.3	1247.5
SIRT7	48.9	53.3	38.0	70.9	58.7	97.7	86.6	59.8	69.8	74.5	99.2	84.2	74.4	64.6	66.5	83.8	60.9	64.2	166.9	80.5	87.1	66.6	253.5
NIPA2	380.5	371.95	386.40000000000003	487.0	384.85	317.20000000000005	461.25	443.9	312.8	416.1	1039.25	461.35	527.25	613.9499999999999	674.65	431.9	730.9	597.9	468.59999999999997	518.15	414.15	574.3	538.4
F2	2.3	6.9	3.5	7.6	5.5	9.7	3.1	4.2	6.3	2.2	2.0	32.9	2.0	3.5	2.3	8.8	2.0	1.1	17.7	3.3	14.0	9.9	4.5
LOC100289283	12.3	41.6	12.0	101.7	61.1	97.7	60.4	69.2	77.7	27.9	25.6	128.4	55.4	30.7	98.3	88.7	25.6	27.0	7.4	32.8	42.9	10.0	6.9
LOC102723493	15.4	28.0	19.4	2.8	27.6	20.3	38.2	36.7	22.7	10.6	19.4	27.0	16.4	11.5	26.9	26.4	17.9	1.2	10.3	19.2	25.2	46.2	6.2
F3	78.7	50.4	211.3	154.6	191.7	88.2	132.8	69.3	310.5	210.9	71.6	136.0	163.3	95.3	426.0	770.9	679.8	251.6	259.3	543.2	260.2	75.7	82.5
SIRT1	438.8	358.7	316.9	319.0	313.7	214.2	200.7	248.2	327.9	322.5	335.6	199.8	262.2	187.2	286.0	158.2	235.6	241.2	170.0	183.9	253.9	315.7	460.2
FAHD2A	136.35000000000002	135.975	121.79999999999998	82.25	80.475	81.475	91.35000000000001	96.725	85.125	78.44999999999999	113.025	85.9	62.925	58.699999999999996	42.75	80.25	96.775	70.44999999999999	75.875	64.55	74.125	69.475	93.30000000000001
SIRT2	231.75	170.1	89.0	87.05	43.5	79.45	65.89999999999999	80.19999999999999	69.8	76.15	53.800000000000004	60.8	48.150000000000006	45.85	63.75	141.65	67.44999999999999	39.65	76.8	52.45	60.4	81.3	101.69999999999999
SIRT3	54.300000000000004	68.76666666666667	40.833333333333336	45.699999999999996	54.29999999999999	65.73333333333333	59.833333333333336	81.3	45.79999999999999	70.39999999999999	46.900000000000006	67.10000000000001	58.06666666666666	42.166666666666664	37.333333333333336	70.60000000000001	46.13333333333333	44.03333333333333	67.56666666666668	51.16666666666668	38.56666666666667	57.36666666666667	62.33333333333332
F5	30.433333333333337	37.96666666666667	134.5	172.63333333333335	154.36666666666667	191.9	144.0666666666667	162.33333333333334	125.73333333333335	280.0	63.1	69.60000000000001	826.1	1231.1000000000001	800.0666666666666	66.23333333333333	220.5666666666667	2333.0666666666666	52.26666666666666	112.90000000000002	709.1	237.33333333333334	224.4333333333333
F7	39.95	72.69999999999999	54.75	41.5	34.9	50.550000000000004	21.25	47.150000000000006	51.099999999999994	23.450000000000003	35.0	90.5	25.8	21.15	23.1	49.65	23.0	22.0	46.050000000000004	26.35	25.700000000000003	37.3	40.9
F8	305.9	433.3	280.8	197.1	209.0	109.4	171.8	145.9	133.0	178.2	115.1	134.3	139.1	138.9	117.7	100.3	126.4	108.6	86.7	145.2	114.0	194.6	115.8
MCF2L-AS1	1.3	5.4	1.9	1.6	3.2	8.8	6.5	30.6	12.4	1.5	14.6	3.3	8.9	6.8	5.9	4.6	5.4	1.4	7.9	2.5	2.0	15.7	5.0
BDH2	251.54999999999998	262.6	472.15	458.70000000000005	406.6	427.45000000000005	394.75	323.45	536.75	517.0	175.5	164.7	286.7	392.04999999999995	271.59999999999997	189.4	245.15	417.15000000000003	148.0	223.20000000000002	566.0	639.8499999999999	414.15
F9	7.1	15.6	7.0	7.4	14.9	6.2	24.0	22.8	15.5	4.1	8.0	17.8	8.7	2.0	16.3	13.0	10.2	10.0	9.0	12.3	0.7	2.5	0.7
BDH1	24.349999999999998	43.5	6.55	3.3	12.25	40.150000000000006	24.150000000000002	8.2	4.95	12.55	13.350000000000001	12.8	14.100000000000001	7.9	10.799999999999999	26.3	15.75	13.2	17.1	31.45	11.7	5.75	16.6
CDC42EP5	37.3	1.6	63.9	43.3	59.3	80.2	73.9	128.9	52.4	92.1	84.2	103.4	163.6	128.7	73.8	79.7	177.4	118.5	40.3	159.5	107.7	30.7	127.4
CDC42EP4	44.1	46.93333333333334	50.166666666666664	62.1	52.23333333333333	99.93333333333334	78.26666666666667	106.76666666666665	86.69999999999999	66.8	44.333333333333336	64.5	48.53333333333333	43.1	65.23333333333333	66.66666666666667	52.333333333333336	47.0	49.800000000000004	25.2	41.5	64.43333333333334	34.23333333333333
RP11-360A18.2	11.6	30.8	8.7	1.1	19.8	35.1	23.3	28.3	11.6	1.9	10.2	28.9	9.6	7.5	26.8	18.5	1.5	20.1	3.8	1.0	4.9	30.8	1.2
CDC42EP3	261.75	197.92499999999998	254.875	106.125	103.575	119.6	72.0	116.97500000000001	103.3	78.05	115.39999999999999	121.1	248.97499999999997	54.35000000000001	71.875	133.35	107.375	52.05	118.75	107.57499999999999	96.375	54.25	75.175
TGIF2LY	17.1	30.5	19.0	37.1	25.5	12.7	24.3	30.3	1.4	17.3	14.4	17.3	18.7	3.1	19.9	17.1	16.7	10.8	31.5	3.7	1.6	47.9	10.2
LOC340184	5.6	4.1	12.1	30.6	15.4	127.4	7.4	23.5	28.5	1.1	6.1	39.0	13.4	8.2	10.1	22.4	12.3	5.4	35.7	14.3	2.7	35.6	1.2
CDC42EP2	14.15	10.049999999999999	9.7	34.75	15.2	52.05	35.1	68.19999999999999	30.6	15.85	41.3	6.6000000000000005	6.35	10.35	14.7	14.1	17.25	18.7	29.45	5.050000000000001	28.900000000000002	9.85	28.75
IGHA1 /// IGHA2 /// IGHD /// IGHG1 /// IGHG3 /// IGHM /// IGHV4-31	22.8	38.7	22.2	23.3	19.0	42.8	19.7	38.6	35.2	50.3	721.4	215.7	10.2	17.9	76.6	20.2	104.7	33.8	244.7	13.0	40.7	51.5	180.1
PICK1	23.3	44.3	36.4	47.5	28.3	49.8	56.8	28.7	56.1	30.7	28.3	58.1	16.5	27.2	53.9	43.0	40.2	26.4	46.0	39.4	65.2	45.0	24.7
CDC42EP1	30.0	31.4	2.0	50.3	4.4	7.9	5.9	44.2	11.1	4.0	12.5	10.7	9.1	2.4	18.5	33.1	31.6	5.7	14.6	16.6	21.1	9.4	12.7
PMP2	18.4	10.0	19.650000000000002	33.5	28.0	23.299999999999997	22.549999999999997	33.4	31.7	4.4	3.9	7.95	4.25	6.25	4.1	12.7	2.8	5.2	16.4	7.1	7.2	19.3	5.0
CTC-471C19.1	2.1	3.7	2.1	5.9	19.2	5.0	1.7	7.4	3.9	7.7	1.4	1.2	1.3	2.9	2.9	0.7	0.6	2.1	1.6	1.4	1.0	4.6	0.9
SNORA68	33.6	37.8	43.3	38.6	61.2	74.7	80.7	63.3	35.0	30.2	22.6	65.1	26.2	31.5	40.8	40.2	16.1	27.6	53.8	20.5	17.8	25.9	26.2
SNORA65	21.6	26.8	31.2	37.2	22.3	60.7	40.8	30.5	22.9	16.0	34.3	72.7	33.4	11.5	13.7	35.8	19.7	10.0	6.7	6.2	18.4	33.8	32.6
DLD	1950.3	2261.6	914.5	417.70000000000005	358.55	227.65	363.2	249.35	298.85	522.55	370.0	182.39999999999998	301.35	524.75	333.55	260.9	431.59999999999997	426.75	310.70000000000005	479.6	492.95	644.35	497.79999999999995
MDFI	12.9	18.9	14.8	38.6	21.4	52.4	23.6	52.5	20.8	17.4	22.1	32.1	40.0	10.4	19.3	38.5	23.3	23.1	33.8	22.0	10.1	24.8	7.6
LOC149703	10.7	18.0	18.2	10.1	1.9	14.4	1.7	17.7	3.9	2.1	3.7	3.3	3.9	1.4	3.6	7.1	11.9	6.1	3.2	4.7	13.0	12.7	6.0
CCDC163P	66.25	212.45	98.7	190.1	101.9	237.9	107.95	206.65	83.45	40.95	154.25	165.7	127.25	82.60000000000001	72.80000000000001	153.5	102.3	48.349999999999994	289.75	71.85	138.4	181.89999999999998	161.3
DPY19L1P1	1.6	0.5	7.7	1.2	19.7	2.6	17.0	2.4	8.0	8.9	1.4	13.5	2.1	5.5	4.0	4.0	7.7	6.1	15.2	0.8	1.3	14.4	3.7
FH	870.2333333333332	1342.8333333333333	420.26666666666665	292.93333333333334	222.83333333333334	154.70000000000002	121.2666666666667	151.56666666666666	220.96666666666667	251.23333333333332	191.96666666666667	98.26666666666665	113.10000000000001	363.06666666666666	162.8	166.76666666666665	257.8	274.7	231.69999999999996	296.3666666666666	292.2666666666667	173.53333333333333	147.1
RP1-130G2.1	20.1	47.6	4.5	6.1	26.4	9.2	20.7	4.5	6.0	9.5	28.8	3.8	2.9	3.8	7.5	20.6	25.7	16.6	11.4	2.4	11.6	3.4	38.4
AP001063.1	25.6	3.2	14.8	4.2	13.2	60.4	11.6	8.6	9.1	16.8	21.3	9.8	33.7	3.8	7.4	7.2	2.0	1.1	5.2	23.8	4.0	14.2	13.3
CCNDBP1	509.6	414.6	283.6	313.0	198.2	125.8	182.8	217.5	199.9	289.9	413.8	154.6	336.4	346.7	171.2	168.9	250.9	299.1	213.3	418.8	436.0	262.1	586.5
PABPC1L2A /// PABPC1L2B	27.2	14.5	19.8	42.2	19.2	24.3	33.9	13.9	8.6	11.5	6.4	2.0	7.1	12.4	14.3	8.8	7.2	13.9	26.4	21.0	3.7	11.7	2.5
MYCT1	62.400000000000006	84.25	106.5	51.7	61.449999999999996	112.25	98.35	73.3	79.3	42.400000000000006	69.35	55.6	18.700000000000003	15.6	28.450000000000003	51.0	40.9	28.8	54.2	7.55	60.9	81.55	55.05
CLEC18A /// CLEC18C	1.9	3.2	11.2	1.5	11.7	4.8	5.8	3.5	1.2	1.0	12.5	1.8	37.8	2.5	19.0	4.2	8.2	12.1	21.6	32.9	0.9	1.6	17.6
HLA-DMA	212.1	126.2	484.0	545.3	546.8	327.9	291.6	690.9	104.0	1428.8	948.5	1269.3	173.8	1021.8	1610.0	1104.0	963.3	797.1	1609.0	772.5	2563.4	431.0	2262.6
HLA-DMB	140.1	214.1	461.1	475.4	427.2	312.6	254.0	399.8	177.8	766.4	591.1	826.4	193.2	521.7	884.6	572.4	785.5	478.9	1516.6	757.5	1608.4	524.0	4104.6
LOC644852	0.9	1.8	3.8	9.0	32.9	3.8	17.2	1.7	32.8	7.0	1.8	15.3	9.7	7.2	17.2	22.2	5.2	5.6	13.4	8.8	0.7	11.8	2.2
FGF14-AS2	45.05	38.65	49.2	52.0	51.699999999999996	50.65	77.3	80.6	78.2	52.55	22.65	50.45	64.45	32.55	45.8	42.7	41.45	47.85	26.6	32.25	36.95	57.9	26.950000000000003
CR1 /// CR1L	2.6	3.2	32.5	24.1	23.4	32.1	34.3	7.8	21.7	8.2	38.3	57.4	30.1	7.3	26.5	24.8	46.7	4.8	61.6	16.4	27.3	2.7	41.8
DMD	818.1500000000001	662.7500000000001	358.7	109.225	125.44999999999999	61.75000000000001	91.02499999999999	80.25	150.9	81.2	33.35	66.22500000000001	13.75	33.325	56.6	62.050000000000004	32.175	42.1	38.0	84.97500000000001	55.824999999999996	123.925	56.449999999999996
CSMD3	16.9	10.5	20.9	29.2	16.3	46.1	29.6	31.9	14.3	6.5	1.9	10.5	21.6	6.3	11.7	26.1	5.2	13.6	16.8	5.5	9.8	21.5	13.7
CYP2F1	4.6	2.4	0.9	8.1	0.8	14.6	15.7	24.5	3.9	4.0	1.5	4.4	2.2	2.3	12.8	13.4	2.3	2.3	27.9	14.2	1.3	5.0	8.9
GC	0.9	1.2	1.5	1.7	1.7	6.0	13.0	27.6	1.5	8.2	1.3	0.8	10.3	0.4	2.9	2.7	1.0	1.0	18.1	0.7	1.1	2.2	6.6
CSMD2	11.033333333333333	15.233333333333333	12.700000000000001	18.066666666666666	16.7	37.66666666666667	9.4	15.633333333333335	21.3	5.266666666666667	20.833333333333332	22.86666666666667	25.066666666666666	8.866666666666667	17.566666666666666	17.933333333333334	33.13333333333333	9.166666666666666	20.066666666666666	23.566666666666663	10.866666666666667	16.2	12.066666666666665
CSMD1	7.139999999999999	21.46	6.12	14.940000000000001	10.959999999999999	26.859999999999996	12.42	10.719999999999999	14.0	2.34	7.839999999999999	10.120000000000001	6.6	6.28	9.319999999999999	11.98	7.860000000000001	1.42	12.219999999999999	4.62	6.720000000000001	14.720000000000002	6.36
PMS1	63.239999999999995	67.92000000000002	91.82000000000001	83.73999999999998	65.25999999999999	66.7	72.79999999999998	70.50000000000001	80.00000000000001	70.76	96.34	94.35999999999999	63.65999999999999	59.92	81.1	50.92	79.32000000000001	59.339999999999996	88.22	69.92000000000002	88.64	82.91999999999999	130.42000000000002
GK	14.175	21.95	29.325000000000003	19.0	24.225	40.574999999999996	27.45	21.3	18.824999999999996	18.675	28.224999999999998	38.075	30.525	16.65	52.574999999999996	20.949999999999996	48.725	23.950000000000003	52.5	12.599999999999998	42.449999999999996	24.875	63.150000000000006
GSX1	9.65	9.55	9.2	3.75	14.649999999999999	17.1	2.95	16.4	21.65	3.55	6.85	10.75	12.6	3.5	7.35	7.699999999999999	3.55	1.05	18.1	5.9	5.8	3.6	4.2
MDH1	6167.7	7183.4	2908.9	1764.0	1462.3	602.2	1252.4	939.0	2378.4	2088.4	1886.2	813.3	1168.6	1878.6	1348.1	857.6	1657.6	2194.9	1257.5	1971.0	1666.4	1429.1	1947.0
AADAT	13.5	21.4	21.0	10.9	5.2	35.0	13.4	28.0	10.2	15.8	5.1	20.3	5.7	6.1	2.5	8.3	8.5	11.1	27.8	24.7	5.2	24.0	4.4
MDH2	2633.3	2385.1	622.4499999999999	335.90000000000003	310.15000000000003	311.59999999999997	364.95000000000005	247.85	282.65	497.09999999999997	593.5500000000001	298.04999999999995	320.75	576.9	353.4	259.7	605.25	687.3	500.05	503.84999999999997	556.8	247.2	334.65
EMR1	22.2	7.6	8.8	35.3	2.7	47.4	10.7	12.0	2.8	34.6	35.8	96.3	79.0	26.3	46.0	24.5	13.3	13.9	67.1	4.0	22.9	13.0	46.8
GSX2	4.6	10.1	1.4	2.1	11.5	3.6	6.0	11.3	1.1	7.8	7.8	9.9	3.7	2.0	3.9	4.6	8.8	3.0	30.0	6.4	10.2	6.2	36.2
EMR2	5.55	10.850000000000001	32.9	17.65	16.45	24.9	23.8	35.55	7.949999999999999	25.75	21.85	59.849999999999994	91.35	23.85	48.65	36.35	60.25	47.75	179.05	25.65	62.7	22.25	26.95
EMR3	17.7	2.6	5.9	26.0	5.4	16.1	18.3	12.9	7.7	4.8	8.7	32.3	94.6	4.3	17.3	8.3	9.1	4.1	2.5	1.5	2.0	4.3	3.0
RP11-845C23.3	17.9	5.3	9.0	25.8	37.1	52.4	23.6	16.5	30.3	9.7	10.9	36.6	8.0	9.8	18.7	42.6	11.4	8.1	18.2	11.6	31.6	15.2	3.6
DQ570835	19.3	36.7	21.8	41.4	5.0	84.0	25.6	20.8	52.2	33.9	52.5	81.0	22.9	17.1	27.0	47.1	32.4	2.2	34.1	54.5	31.4	104.9	78.5
TTLL7	126.55	118.6	99.25	65.8	77.35	46.55	50.35	51.400000000000006	88.0	29.85	46.6	9.3	40.599999999999994	43.85	13.5	24.150000000000002	21.15	23.1	13.55	34.15	33.8	167.55	58.599999999999994
TTLL6	13.3	10.4	13.7	22.7	2.7	17.3	11.2	12.1	26.9	1.9	9.6	3.9	2.4	2.3	4.0	46.8	1.8	2.8	7.6	1.9	2.1	2.0	13.7
TTLL5	28.4	33.25714285714285	33.685714285714276	54.02857142857142	42.98571428571429	63.81428571428571	62.00000000000001	39.97142857142858	51.67142857142857	29.242857142857144	26.585714285714285	48.97142857142857	26.857142857142854	25.028571428571432	35.98571428571429	73.18571428571428	25.02857142857143	25.171428571428574	54.471428571428575	46.52857142857143	41.25714285714286	39.48571428571429	30.842857142857145
TTLL4	15.866666666666667	36.46666666666666	35.06666666666667	43.43333333333334	24.2	70.7	34.23333333333333	36.46666666666667	27.066666666666666	27.833333333333332	37.833333333333336	37.333333333333336	32.5	15.633333333333333	15.833333333333334	40.53333333333333	21.1	26.666666666666668	35.233333333333334	33.9	33.4	26.36666666666667	36.0
TTLL3	13.366666666666667	24.46666666666667	14.533333333333333	28.5	34.800000000000004	53.43333333333334	29.900000000000002	26.066666666666666	34.833333333333336	27.900000000000002	15.266666666666666	24.73333333333333	11.366666666666667	13.0	24.26666666666667	38.86666666666667	13.9	20.433333333333334	42.03333333333333	33.56666666666666	28.266666666666666	30.833333333333332	25.53333333333333
AADAC	3.0	4.3	14.5	8.3	40.0	7.8	32.6	3.1	39.5	1.8	2.9	12.7	4.3	0.6	16.3	38.3	10.0	1.5	32.8	8.9	26.0	28.7	14.9
TTLL2	0.8	1.9	11.1	14.9	7.3	31.4	1.0	4.9	13.7	0.6	4.4	1.2	1.3	1.8	3.2	1.2	1.3	0.4	7.8	8.3	0.6	14.9	4.8
TTLL1	15.8	22.3	33.4	55.4	60.1	22.2	42.1	55.7	32.0	46.6	32.1	5.1	33.6	72.2	19.0	36.4	39.8	39.2	6.0	49.7	52.0	23.4	37.5
RIMBP2	4.733333333333333	10.6	9.6	16.1	16.266666666666666	38.96666666666666	12.5	25.13333333333333	15.633333333333333	8.233333333333334	6.166666666666668	18.166666666666668	2.5333333333333337	9.166666666666666	12.466666666666667	25.566666666666666	3.766666666666667	9.5	6.566666666666667	1.7666666666666666	13.266666666666666	16.366666666666667	16.0
TTLL9	5.633333333333333	12.233333333333334	15.166666666666666	16.066666666666666	10.666666666666666	30.2	8.4	14.966666666666667	7.599999999999999	12.0	8.233333333333333	10.333333333333334	13.033333333333333	6.866666666666667	5.766666666666667	6.666666666666667	5.166666666666667	6.3999999999999995	16.233333333333334	7.7	7.266666666666667	11.133333333333335	11.066666666666668
AK054988	2.8	2.0	5.7	1.2	2.6	22.3	1.6	16.4	10.0	0.7	4.0	17.8	1.0	9.1	5.6	6.8	1.3	6.0	23.5	1.2	2.7	18.6	12.6
HDDC2	489.0	537.2	284.05	260.55	187.85	200.0	258.05	153.35	197.6	340.40000000000003	237.85000000000002	176.6	289.65	338.45	214.55	144.45	224.65	256.9	207.79999999999998	290.45	266.95	218.7	231.95
LOC283887	15.3	28.05	11.5	18.55	25.349999999999998	56.6	21.349999999999998	26.950000000000003	40.8	13.95	6.7	23.25	10.9	5.7	4.05	18.4	13.049999999999999	11.3	54.6	7.15	2.5999999999999996	20.05	7.300000000000001
UBE2D4	365.2	398.74000000000007	145.3	175.94	195.84	273.4	287.4	317.3	215.6	174.24	170.57999999999998	217.51999999999998	144.68	152.92000000000002	164.74	205.84	167.68	133.68	164.1	81.42	148.2	162.18	127.2
FAM13B	415.6	333.0	568.7	835.7	946.3	687.9	836.2	593.2	884.0	825.6	349.6	562.8	381.9	560.8	729.5	714.4	383.9	401.6	403.6	559.5	575.4	867.5	842.5
FAM13C	361.59999999999997	348.2	318.34999999999997	259.1	449.45000000000005	243.25	226.3	240.64999999999998	391.95	331.09999999999997	234.45	168.0	78.60000000000001	176.55	196.60000000000002	194.25	46.6	286.4	78.65	26.55	227.25	595.0999999999999	362.65000000000003
UBE2D2	501.26666666666665	576.8333333333334	360.6333333333334	278.90000000000003	313.46666666666664	170.66666666666666	244.86666666666667	280.8666666666667	240.16666666666666	266.8	399.2666666666667	204.9333333333333	303.4666666666667	340.09999999999997	207.5	238.4666666666667	368.5	314.6333333333334	185.76666666666665	307.43333333333334	346.90000000000003	244.4	231.0
UBE2D3	611.4833333333335	553.7666666666665	565.2666666666667	588.0833333333334	702.15	464.01666666666665	672.8833333333333	700.65	641.4166666666666	598.3833333333333	767.6833333333334	628.35	736.2833333333333	738.3833333333333	873.9833333333335	568.0500000000001	733.7166666666666	770.7166666666667	520.3499999999999	550.5833333333334	605.75	425.2833333333333	497.84999999999997
FAM13A	531.96	425.82	539.12	393.49999999999994	406.56000000000006	235.38000000000002	425.32	210.24	926.32	407.91999999999996	224.35999999999999	296.4	379.6	253.0	335.82000000000005	280.68	278.04	226.28000000000003	238.0	162.66	268.91999999999996	364.66	438.34
HP	62.6	6.6	111.2	29.9	5.1	23.8	15.1	10.7	69.8	59.0	20.1	5.9	60.6	31.0	48.1	30.8	2.9	2.8	117.6	8.6	3.2	295.8	49.4
UBE2D1	1307.9666666666665	1014.7666666666665	207.43333333333337	110.46666666666668	113.06666666666666	131.4	118.0	149.66666666666666	67.60000000000001	136.33333333333334	163.86666666666667	411.9000000000001	217.86666666666667	99.43333333333334	318.8666666666666	97.66666666666667	156.83333333333331	120.16666666666667	169.33333333333334	62.23333333333333	165.96666666666667	111.63333333333333	215.30000000000004
HR	14.1	13.766666666666666	20.133333333333333	37.0	30.133333333333336	50.1	31.96666666666667	46.800000000000004	26.299999999999997	17.366666666666664	27.733333333333334	35.166666666666664	22.766666666666666	21.299999999999997	31.5	32.699999999999996	18.5	18.0	13.266666666666666	25.866666666666664	13.6	27.46666666666667	25.866666666666664
LOC100289230	36.4	43.2	52.7	94.1	88.7	68.3	58.0	205.9	92.5	34.2	24.2	108.9	33.9	30.6	61.4	93.0	38.8	16.7	31.2	28.1	40.8	62.7	140.5
HDDC3	62.9	77.8	66.1	43.0	42.5	10.8	6.7	58.1	72.0	70.6	98.0	58.7	70.9	62.5	45.0	32.3	80.0	71.6	91.5	85.1	93.4	65.3	112.5
HSPE1-MOB4 /// MOB4	654.3	447.2	624.2	561.7	606.4	402.6	447.2	413.9	448.8	528.2	554.2	442.0	734.7	728.1	519.2	379.7	736.2	698.2	323.5	625.2	491.8	605.0	782.8
HPGDS	111.4	60.2	315.7	920.2	997.5	239.4	366.7	414.3	202.8	599.4	126.1	80.9	27.4	652.4	134.1	616.8	125.2	283.7	20.7	692.6	121.1	368.2	184.9
LOC102723448	16.1	4.2	4.8	5.1	15.0	46.1	6.3	1.2	5.7	0.9	4.5	22.1	0.4	2.9	11.3	5.0	2.6	1.4	5.5	8.4	8.8	5.8	1.6
IPO4 /// TM9SF1	132.2	115.5	138.7	225.2	207.7	192.0	292.3	295.0	135.2	458.5	672.8	263.0	490.5	732.8	413.4	216.6	389.9	719.2	277.0	444.9	358.0	313.2	348.3
PABPC4L	31.3	38.8	98.7	45.5	30.9	27.6	71.0	57.3	50.1	63.7	89.7	37.3	45.4	33.5	45.1	58.0	42.0	38.9	31.8	13.3	18.7	58.6	47.7
PMPCB	309.2	373.59999999999997	450.8	473.59999999999997	355.95	236.95000000000002	270.45	318.25	334.7	367.0	256.75	304.55	347.54999999999995	412.7	254.15	281.4	281.3	367.55	187.25	231.4	342.05	275.7	329.25
PMPCA	192.3	274.6	145.2	126.6	130.3	145.9	151.0	149.3	81.4	158.4	292.4	72.3	180.0	133.8	69.7	119.6	190.3	134.8	168.0	91.0	163.0	132.2	420.3
HLA-DOA	15.040000000000001	23.66	33.08	32.49999999999999	30.1	37.66	22.84	41.279999999999994	20.96	76.1	45.82000000000001	134.08	19.46	38.74	103.34	56.660000000000004	63.52	35.42	151.02	50.68	196.85999999999999	47.84	109.23999999999998
HLA-DOB	2.05	21.95	26.75	12.8	23.4	66.55	19.950000000000003	33.45	29.55	28.2	60.85	46.45	18.1	16.4	44.2	58.7	52.050000000000004	20.799999999999997	58.9	11.3	53.3	33.85	320.95
RP11-642D21.1	43.9	62.1	20.5	30.5	43.1	50.3	37.9	34.7	34.8	13.8	19.0	39.6	14.3	7.2	5.2	13.1	6.0	13.1	34.3	11.8	17.4	49.2	12.7
IK	672.0	948.2	823.8	809.3	676.6	354.7	407.5	311.4	425.7	549.1	528.7	245.3	415.2	589.6	275.6	303.9	400.9	496.8	505.4	466.7	768.2	1386.1	736.8
LAG3	2.3	27.7	4.1	2.1	1.7	19.4	1.4	6.9	1.3	18.5	20.0	4.9	4.7	9.2	16.3	33.1	9.9	14.5	29.3	13.6	9.2	30.6	13.2
UBE2E3	1700.8	1292.0	1150.2	905.1	910.3	600.1	592.7	614.2	798.1	983.5	1093.1	330.2	986.8	963.7	729.9	592.8	804.2	1049.6	354.9	751.8	648.1	444.9	430.4
VPS33A	51.6	48.599999999999994	33.833333333333336	52.199999999999996	67.5	75.2	51.06666666666666	79.19999999999999	90.76666666666665	65.10000000000001	73.76666666666667	76.96666666666667	63.26666666666666	59.03333333333333	79.26666666666667	53.5	82.0	58.33333333333332	76.96666666666665	62.36666666666665	55.46666666666667	46.56666666666666	46.93333333333333
VPS33B	101.05	68.5	107.9	105.14999999999999	134.15	77.3	87.8	139.05	99.0	178.45	138.3	203.25	155.3	159.8	189.3	122.0	173.3	161.6	137.3	112.1	139.85	128.65	303.5
UBE2E1	1475.4	1213.6	1257.8	961.0	919.4	497.5	606.5	863.1	1072.3	970.3	1551.3	793.6	871.5	801.2	704.0	615.6	1628.4	944.5	659.7	910.0	990.3	482.3	1028.8
UBE2E2	238.8	172.3	249.8	431.3	387.5	488.1	489.1	949.2	619.2	429.1	260.9	399.3	219.9	513.3	735.7	492.3	441.4	460.7	391.5	437.8	405.3	233.5	190.7
FCGR1A /// FCGR1B /// FCGR1C	22.0	32.4	117.7	35.4	18.5	47.3	6.9	43.1	2.7	143.3	155.6	333.8	81.3	151.6	147.2	31.2	188.6	84.0	550.4	226.2	343.1	131.8	311.0
LOC102724782	26.7	55.6	35.3	50.1	28.2	56.6	38.3	29.5	28.0	7.9	44.6	41.6	34.8	16.5	8.0	49.1	19.2	20.1	3.5	17.4	4.1	25.7	48.1
XG /// XGY2	9.8	1.8	2.2	2.7	1.7	20.7	1.9	5.1	4.0	1.1	2.1	16.8	1.3	0.5	0.9	19.8	2.1	2.9	9.5	0.5	2.0	18.2	7.9
DBNL /// MIR6837	36.5	19.2	22.9	13.0	2.7	27.6	26.4	29.7	45.5	57.3	29.3	72.0	46.9	47.2	44.5	45.7	79.6	67.5	154.4	69.3	73.7	44.9	102.2
NSMAF	278.90000000000003	190.33999999999997	214.76	239.94	288.08	150.21999999999997	205.06	202.10000000000002	188.66000000000003	273.82	208.08	161.83999999999997	220.77999999999997	221.42	191.8	185.02	285.59999999999997	166.72	188.16000000000003	215.72000000000003	241.71999999999997	304.41999999999996	381.80000000000007
FBLIM1	34.625	26.175	127.125	52.224999999999994	93.10000000000001	45.800000000000004	79.975	80.425	55.574999999999996	80.325	173.625	219.575	96.2	75.175	91.72500000000001	73.8	227.4	80.69999999999999	113.475	17.0	67.25	92.85	81.67500000000001
ECSCR	111.76666666666665	91.10000000000001	119.7	99.43333333333332	86.23333333333335	102.33333333333333	152.76666666666668	93.93333333333334	84.06666666666666	62.36666666666667	188.0333333333333	88.63333333333333	22.0	52.633333333333326	71.13333333333334	79.76666666666667	128.46666666666667	80.93333333333332	113.46666666666665	18.333333333333332	188.69999999999996	149.1	172.69999999999996
DPT	358.3333333333333	235.30000000000004	538.7666666666667	597.2333333333333	543.8000000000001	676.4666666666666	1166.3333333333333	623.1	859.1999999999999	1438.0666666666666	1969.8999999999999	856.6	642.2666666666668	2154.0	1226.5	964.9666666666667	1511.3999999999999	1741.2	511.56666666666666	2065.0333333333333	1326.6000000000001	2398.733333333333	1351.4666666666667
TNFRSF11B	50.1	28.299999999999997	84.4	107.7	71.05000000000001	66.55000000000001	46.4	116.39999999999999	86.9	60.8	37.3	3.2	318.55	103.0	26.85	36.150000000000006	26.049999999999997	98.25	22.55	38.599999999999994	89.2	49.4	47.15
TNFRSF11A	26.55	20.700000000000003	151.4	116.75	122.44999999999999	32.8	73.75	79.4	73.0	118.10000000000001	48.9	63.699999999999996	28.700000000000003	182.6	193.65	95.4	93.10000000000001	94.9	202.55	166.4	135.9	43.7	50.1
NTPCR	142.06666666666666	208.69999999999996	94.30000000000001	109.89999999999999	95.76666666666667	90.43333333333334	99.16666666666667	87.46666666666665	121.19999999999999	128.46666666666667	78.16666666666667	71.03333333333335	96.39999999999999	88.13333333333334	89.76666666666667	112.13333333333333	93.96666666666665	71.66666666666667	112.33333333333333	134.36666666666665	77.93333333333334	85.03333333333333	92.2
SOCS2	122.80000000000001	86.0	262.3333333333333	301.6	269.76666666666665	136.86666666666665	189.73333333333335	135.83333333333334	202.66666666666666	128.13333333333333	69.26666666666667	87.76666666666667	30.266666666666666	129.0	96.39999999999999	165.43333333333334	41.2	89.23333333333333	60.00000000000001	27.666666666666668	78.96666666666667	161.93333333333334	59.400000000000006
SOCS3	12.375	34.25	141.275	38.825	30.825000000000003	105.32499999999999	43.175	183.1	49.425	66.175	293.425	207.17499999999998	328.72499999999997	166.525	221.02500000000003	111.175	179.175	635.95	106.57499999999999	49.425	68.425	97.625	77.225
LOC101243545 /// SNORD4A	190.7	198.0	157.5	268.7	499.7	646.4	516.7	524.3	706.5	249.8	269.0	450.1	389.9	223.6	500.0	523.4	314.0	270.7	303.4	137.7	158.9	148.5	114.7
SOCS1	6.475	26.875000000000004	12.975	23.275	14.249999999999998	32.0	15.45	31.775	19.075	16.025000000000002	15.299999999999999	28.599999999999998	9.95	5.9750000000000005	21.700000000000003	13.55	20.349999999999998	9.0	19.225	10.975	15.675000000000002	18.075	20.7
AF086184	5.7	26.1	2.4	16.9	7.2	23.2	12.6	26.9	25.4	3.4	0.6	2.1	10.4	2.8	12.6	17.5	13.7	13.5	1.1	9.3	1.7	26.9	3.1
PMVK	89.6	120.3	75.5	116.2	66.4	115.1	119.1	86.6	85.2	118.4	105.6	125.7	86.5	88.8	108.8	71.0	89.3	66.1	170.1	170.3	134.7	126.6	222.0
SOCS6	168.1	153.56666666666666	139.66666666666669	104.73333333333333	104.66666666666667	133.93333333333334	130.13333333333333	104.66666666666667	97.43333333333334	253.4	78.83333333333333	134.6	75.10000000000001	132.33333333333334	179.69999999999996	116.93333333333334	110.3	118.83333333333333	57.63333333333333	97.36666666666667	113.13333333333333	117.16666666666667	85.83333333333333
FLJ25694 /// LOC101929344	12.9	25.7	20.9	35.5	17.3	60.0	16.7	13.1	17.6	2.1	11.1	1.5	3.4	5.7	1.3	32.4	7.3	10.2	28.9	1.3	1.2	23.7	13.8
SOCS7	194.13333333333333	197.5666666666667	126.93333333333332	124.66666666666667	126.83333333333333	161.9333333333333	126.16666666666667	127.63333333333333	137.86666666666667	186.1	136.5	177.86666666666665	162.70000000000002	138.33333333333334	161.79999999999998	114.06666666666666	134.03333333333333	144.96666666666667	112.8	116.60000000000001	105.83333333333333	163.63333333333333	106.43333333333334
MIR6834 /// PFDN6	81.1	67.725	44.9	37.900000000000006	45.5	54.175	47.7	50.075	42.075	64.475	77.825	59.025000000000006	48.15	53.575	45.225	44.25	69.44999999999999	67.825	85.07499999999999	71.975	53.6	45.025	90.875
MDN1	95.56666666666666	118.19999999999999	43.93333333333334	46.300000000000004	38.46666666666667	91.8	51.0	34.03333333333333	60.73333333333333	60.56666666666666	31.400000000000002	47.199999999999996	50.43333333333334	25.8	34.36666666666667	53.833333333333336	36.3	24.433333333333334	80.23333333333333	62.833333333333336	54.199999999999996	94.43333333333334	112.56666666666666
SOCS4	120.39999999999999	118.05	228.39999999999998	189.85	210.4	205.4	230.4	179.5	265.35	222.55	222.5	199.3	264.8	206.95	244.95	167.45	223.85	215.60000000000002	120.85	193.25	164.10000000000002	240.35	244.7
SOCS5	277.3666666666667	241.36666666666665	288.0	323.93333333333334	353.5333333333333	308.96666666666664	321.26666666666665	471.3333333333333	288.2	277.73333333333335	419.0	242.5	375.8	285.03333333333336	342.09999999999997	376.4333333333334	389.8	367.3333333333333	170.79999999999998	548.2333333333333	293.93333333333334	304.8	314.93333333333334
COL28A1	15.5	15.2	13.25	31.45	10.700000000000001	37.3	14.55	25.2	28.900000000000002	19.65	9.0	8.4	28.25	6.0	17.55	20.05	7.699999999999999	2.7	17.05	5.7	9.1	25.049999999999997	18.7
KL	33.4	58.0	56.6	86.5	92.9	95.3	29.6	98.2	64.8	26.2	39.4	45.2	7.1	8.4	26.1	59.2	15.0	18.2	21.4	8.5	41.5	55.9	42.4
DR1	136.1625	159.975	138.71249999999998	130.125	125.7125	112.18749999999999	100.47500000000001	116.1875	106.74999999999999	106.5875	137.15	188.8	175.57500000000002	106.75	144.01250000000002	108.21249999999999	141.2125	112.32499999999999	124.07500000000002	166.475	143.725	92.025	172.66250000000002
EIF4A2 /// MIR1248 /// SNORA4 /// SNORA63 /// SNORA81 /// SNORD2	3595.3	3449.1000000000004	2794.1	2580.45	2912.6	2182.1	2436.15	1768.4	2751.2	2191.5	2015.0	3463.4	2582.65	2456.6	2758.65	1633.3999999999999	1311.7	2412.5499999999997	1754.25	1621.75	1840.5	2107.8	2034.45
BRPF1	40.3	151.3	41.8	137.6	60.5	89.3	74.6	106.5	95.1	97.1	50.0	72.4	97.9	66.2	73.5	53.8	88.3	70.2	126.3	90.0	191.4	92.3	133.7
BRPF3	38.266666666666666	35.9	25.166666666666668	36.13333333333333	33.266666666666666	39.43333333333334	45.23333333333333	62.23333333333333	28.866666666666664	23.433333333333334	31.3	44.300000000000004	32.53333333333333	19.333333333333332	38.13333333333333	55.699999999999996	28.933333333333334	31.066666666666666	27.833333333333332	30.633333333333336	36.5	36.46666666666667	40.733333333333334
BDNF	14.149999999999999	32.0	19.8	50.35	71.10000000000001	67.15	48.65	46.4	80.10000000000001	9.6	5.05	28.85	17.75	17.45	7.1	33.65	2.55	24.3	5.6	2.45	16.35	34.75	14.350000000000001
LOC100507547 /// PRRT1	10.0	30.633333333333336	19.6	20.599999999999998	19.6	44.366666666666674	22.0	28.166666666666668	28.53333333333333	16.266666666666666	11.333333333333334	19.666666666666668	19.266666666666666	14.933333333333332	8.733333333333333	17.499999999999996	6.3	17.5	12.299999999999999	20.36666666666667	7.2	21.633333333333336	18.233333333333334
GFPT2	176.1	144.3	411.8	1975.6	2005.4	2700.8	2982.9	641.9	517.1	1470.8	708.7	374.5	1601.2	6606.0	3098.2	1570.6	1225.6	5005.9	273.4	712.7	825.9	2092.1	891.3
GFPT1	133.875	150.7	229.07500000000002	257.125	229.1	184.175	196.8	218.45	196.175	215.32500000000002	378.125	155.6	242.8	403.625	273.325	214.7	235.95000000000002	436.72499999999997	114.55	416.0	184.375	234.2	191.47500000000002
TNFRSF10C	7.475	20.65	13.225000000000001	10.45	5.3	22.150000000000002	14.325	14.475	8.025	4.625	10.374999999999998	6.65	46.375	5.949999999999999	11.575	21.4	12.250000000000002	10.149999999999999	11.875	6.25	14.899999999999999	6.975	14.575
TNFRSF10B	58.23333333333334	40.56666666666667	143.06666666666666	129.66666666666666	121.96666666666665	108.23333333333335	141.20000000000002	175.53333333333333	123.46666666666665	183.29999999999998	243.6666666666667	218.70000000000002	566.3666666666667	197.96666666666667	232.89999999999998	199.76666666666665	367.5666666666666	344.4666666666667	138.56666666666666	280.96666666666664	147.46666666666667	137.33333333333334	149.83333333333334
BCDIN3D	24.9	48.0	50.6	63.0	54.9	97.0	124.6	65.8	81.9	41.2	61.6	94.2	55.3	42.4	63.3	47.5	41.1	39.2	62.9	49.5	32.9	9.4	47.7
TNFRSF10A	20.533333333333335	33.300000000000004	31.200000000000003	39.833333333333336	54.63333333333333	141.16666666666666	87.0	69.63333333333334	62.03333333333334	34.300000000000004	46.4	116.43333333333334	46.699999999999996	37.46666666666666	75.8	65.3	66.89999999999999	67.69999999999999	119.03333333333332	58.96666666666667	49.36666666666667	45.1	54.70000000000001
LOC643549	2.0	2.2	20.5	34.7	12.5	12.4	1.5	6.2	17.2	22.3	2.0	33.1	16.7	8.8	17.4	12.3	10.8	11.5	22.3	24.1	2.5	9.8	4.6
KY	134.225	334.32500000000005	26.45	14.699999999999998	13.575000000000003	36.375	12.450000000000001	23.224999999999998	14.85	7.85	13.0	20.349999999999998	16.825	12.65	13.975000000000001	10.625000000000002	10.2	6.975	32.325	18.299999999999997	12.950000000000003	23.325000000000003	8.9
TNFRSF10D	11.200000000000001	20.15	39.85	39.95	43.849999999999994	49.05	32.1	38.55	34.9	35.35	61.55	61.2	502.05	67.2	43.9	60.55	130.55	112.9	71.55	722.7	59.25	62.5	80.85000000000001
ZC3HC1	198.6	236.6	97.7	84.8	94.5	100.8	102.6	91.8	86.9	137.4	146.2	99.0	100.1	105.5	79.2	51.1	93.8	125.6	110.9	120.4	104.7	106.8	90.5
RP11-560A15.4	18.9	46.2	19.7	37.6	28.2	49.0	20.5	35.6	9.0	11.6	13.0	6.1	16.2	15.2	30.9	30.4	18.4	11.6	42.3	6.4	8.7	20.5	24.8
TFCP2	106.23333333333333	144.76666666666668	125.53333333333335	106.63333333333334	96.2	42.699999999999996	125.43333333333332	70.13333333333334	84.60000000000001	98.63333333333333	102.2	74.43333333333334	143.16666666666666	89.36666666666667	123.23333333333335	76.39999999999999	113.7	91.36666666666667	142.23333333333332	107.33333333333333	187.9333333333333	167.03333333333333	213.56666666666663
LOC102723479	1.9	6.3	1.0	2.5	1.7	5.5	2.4	5.3	1.8	2.7	223.3	65.0	9.8	1.8	1.2	5.4	29.4	0.7	5.3	1.6	1.9	1.3	45.3
MDM2	33.739999999999995	39.92	41.42	48.44	40.629999999999995	47.910000000000004	34.660000000000004	34.64	41.88999999999999	39.589999999999996	71.82000000000001	69.49	54.63000000000001	48.629999999999995	66.63	49.74	58.94000000000001	56.73	64.36999999999999	53.28000000000001	37.15	47.8	58.0
AAK1	51.17142857142857	74.42857142857143	74.94285714285715	52.44285714285714	67.91428571428571	105.47142857142856	94.70000000000002	75.47142857142856	51.57142857142858	67.24285714285715	71.4	79.37142857142858	58.57142857142857	68.62857142857142	64.77142857142857	86.38571428571427	66.32857142857144	65.42857142857143	153.17142857142855	113.11428571428571	111.8714285714286	85.35714285714286	83.28571428571426
ANXA2P1	20.2	35.3	21.0	44.2	44.5	80.3	11.4	40.3	28.8	16.4	13.0	36.3	17.5	21.9	41.7	16.5	28.2	22.7	29.6	20.3	34.1	14.2	44.3
HLA-DRA	258.2	224.0	1635.15	1390.15	1577.25	495.3	485.6	859.6500000000001	157.1	3047.5	2107.35	1429.4	259.54999999999995	1408.45	2200.45	1788.5	2464.65	1608.9499999999998	4455.799999999999	1934.6000000000001	5044.9	899.95	5145.95
MDM4	135.75	132.08333333333334	144.35	177.6	191.13333333333335	155.53333333333333	190.75	221.04999999999998	196.36666666666667	173.75	126.91666666666667	238.51666666666665	102.90000000000002	94.45	203.9	259.9166666666667	100.81666666666666	118.68333333333332	257.01666666666665	172.76666666666665	140.61666666666667	128.76666666666668	133.36666666666667
ANXA2P3	60.1	19.8	54.2	11.5	65.2	94.0	71.2	35.4	64.0	32.9	30.2	8.6	33.5	55.7	56.9	63.9	59.8	48.3	71.7	67.7	39.4	49.8	74.5
ANXA2P2	1226.3	630.0	2315.5	2853.7	3126.4	2199.7	3198.2	1909.8	2338.8	2233.8	1672.5	1042.3	2832.5	3208.2	1580.8	2563.7	2487.7	2288.2	2382.6	1324.8	3302.8	2188.1	2290.9
MYD88	188.3	123.8	268.1	354.7	307.1	348.2	615.1	739.3	234.8	486.8	421.4	662.2	766.2	538.6	778.9	456.9	1004.3	503.6	811.4	486.9	849.9	341.5	743.1
MDM1	66.15	35.6	112.05	111.8	113.8	205.7	83.9	108.55	162.95	109.5	135.3	154.75	114.8	72.65	157.55	100.45	105.25	78.89999999999999	120.55	72.55	131.9	152.95000000000002	210.55
DRAXIN	5.1	9.866666666666667	9.0	5.0	20.433333333333334	15.533333333333333	8.5	15.433333333333332	12.533333333333333	4.866666666666667	4.366666666666667	8.200000000000001	2.2666666666666666	2.1333333333333333	2.1666666666666665	12.399999999999999	6.333333333333333	2.066666666666667	10.466666666666667	11.466666666666667	5.066666666666666	6.433333333333334	4.333333333333333
ST6GALNAC1	28.1	34.2	36.1	35.1	27.3	103.8	52.1	92.4	38.1	28.8	15.0	26.2	15.3	15.0	18.0	83.3	29.0	3.6	11.7	0.9	38.5	84.6	25.7
FLJ30901 /// SCUBE1	4.8	14.1	148.6	240.4	151.3	77.6	231.6	29.1	119.3	219.4	15.1	10.9	1.1	19.5	9.2	47.7	6.0	2.6	26.5	4.6	4.6	210.7	5.0
AF086154 /// RP11-432J24.5	42.3	40.9	21.1	3.9	9.3	54.0	17.2	43.8	17.5	12.3	17.7	29.7	3.7	12.6	10.4	20.7	12.9	24.1	3.1	1.1	19.8	27.7	21.2
ST6GALNAC2	114.0	147.9	41.3	7.8	31.4	22.2	56.0	13.6	35.0	23.0	11.9	32.8	38.7	40.7	11.7	85.3	30.2	27.1	9.7	64.7	32.3	40.7	22.4
SH2D4A	17.2	20.1	23.6	70.1	39.7	73.4	57.3	65.7	69.1	31.1	20.2	18.9	35.7	45.3	49.4	50.5	32.8	35.7	20.6	16.3	30.0	45.4	24.9
SH2D4B	5.6	35.2	20.7	25.0	38.9	64.8	35.6	16.1	54.0	4.3	6.2	11.2	0.6	12.0	16.8	5.8	5.6	3.9	18.8	14.2	18.8	4.8	6.9
LOC100506827	8.3	1.5	11.6	4.0	15.6	91.4	23.9	37.6	39.6	5.1	0.8	33.8	9.3	2.3	32.0	35.3	2.0	3.9	3.7	1.2	7.1	31.8	2.7
ATRAID	1784.6	1207.1	1242.9	1338.1	1726.4	1125.5	1454.6	1780.4	1155.9	2668.2	2205.6	1590.1	1676.4	2698.1	2202.7	1055.3	1660.0	2693.9	1513.4	1947.4	1408.4	887.2	1652.8
MRPL4	36.13333333333333	48.26666666666667	13.633333333333333	14.500000000000002	18.133333333333333	34.36666666666667	18.2	19.400000000000002	16.333333333333332	10.966666666666669	24.03333333333333	23.266666666666666	10.066666666666668	20.233333333333334	9.2	28.766666666666666	22.86666666666667	14.933333333333335	32.03333333333333	28.233333333333334	21.366666666666664	7.333333333333333	40.5
NGRN	1488.0	1666.8999999999999	594.5	486.36666666666673	486.83333333333326	385.26666666666665	392.56666666666666	321.5	397.3666666666666	464.00000000000006	389.26666666666665	208.43333333333337	457.0	640.9	314.7	329.63333333333327	394.43333333333334	482.29999999999995	278.9	517.3666666666667	420.73333333333335	431.3333333333333	340.6
MRPL3	1803.9	1689.3	1661.4	1330.7	1392.3	1083.5	1772.1	1128.1	1034.8	1336.6	2598.7	1330.7	2187.0	2122.0	2057.4	1311.1	2183.9	1798.0	1533.1	2204.3	1492.3	2000.6	2093.9
MRPL2	91.45	152.15	58.0	69.8	41.05	25.6	57.7	71.9	47.1	54.1	86.65	79.65	75.05	59.55	46.5	46.8	75.3	41.2	75.95	69.9	58.75	56.85	72.8
MRPL1	749.4	846.7	358.1	293.6	272.0	150.4	211.4	186.0	220.6	207.8	212.2	98.3	173.9	293.7	146.0	178.7	288.3	189.7	252.7	340.3	355.6	293.9	398.8
MB	11709.1	14932.7	8787.2	7.4	20.9	14.8	13.8	6.4	23.2	50.4	2.3	1.4	18.7	14.0	3.5	4.4	10.5	0.8	26.6	16.9	22.8	29.4	7.8
DSE	252.46666666666667	106.69999999999999	426.43333333333334	430.3	458.43333333333334	200.26666666666665	301.6333333333334	500.5333333333333	423.46666666666664	526.3666666666667	362.13333333333327	377.0	673.3000000000001	448.2	700.4666666666667	234.93333333333337	561.8333333333334	451.5666666666666	391.0333333333333	461.5	577.0333333333333	495.0	589.4666666666666
DGCR9	5.4	33.6	22.5	7.2	16.5	42.3	4.7	23.6	15.5	6.8	16.6	8.8	2.7	12.4	34.1	3.7	27.4	4.5	25.6	12.1	24.8	27.9	44.7
FAM27B /// FAM27C	1.3	3.7	14.0	2.1	11.4	2.3	15.3	2.9	2.7	1.3	25.3	22.2	13.1	9.2	18.0	39.6	13.5	11.6	17.4	15.2	1.5	17.5	16.1
DGCR7	7.5	11.950000000000001	4.4	18.95	9.799999999999999	23.05	10.45	25.0	10.200000000000001	5.75	3.3499999999999996	9.25	8.649999999999999	4.2	6.45	15.55	7.3	7.35	7.25	1.2	15.5	33.25	9.35
MRPL9	538.55	479.3	308.90000000000003	278.5	309.8	163.45	259.65	274.35	223.60000000000002	345.35	407.75	285.05	231.55	342.40000000000003	344.29999999999995	279.65000000000003	346.40000000000003	261.6	323.4	367.35	368.04999999999995	203.95	341.90000000000003
DGCR5	6.249999999999999	15.599999999999998	11.075	17.475	12.149999999999999	37.35	27.425	18.225	17.325	8.575	11.675	23.900000000000002	21.075	5.75	14.075	27.450000000000003	4.45	7.75	16.75	9.875000000000002	10.925	16.125	15.424999999999999
SPG11	213.67499999999998	142.42499999999998	163.02499999999998	173.775	178.475	120.02499999999999	124.65	104.55	166.47499999999997	237.67499999999998	155.925	119.375	132.15	173.1	108.12499999999999	168.625	157.975	168.70000000000002	151.5	163.95	185.375	137.07500000000002	170.375
EID2B	16.4	36.4	35.7	46.3	53.2	63.0	59.9	47.8	54.7	32.1	25.3	30.6	34.2	26.2	13.4	39.1	36.2	36.0	31.5	25.7	33.5	32.8	30.8
DGCR2	89.89999999999999	76.64999999999999	107.6	170.14999999999998	185.0	366.70000000000005	225.5	268.9	200.10000000000002	289.1	175.60000000000002	468.84999999999997	331.75	183.15	356.2	199.39999999999998	196.35	197.35	108.45	97.85000000000001	98.0	124.6	105.8
ARAP2 /// LOC101928667	27.866666666666664	21.933333333333334	76.50000000000001	75.53333333333333	66.13333333333334	91.89999999999999	58.56666666666667	84.33333333333333	54.26666666666667	102.8	74.36666666666666	303.26666666666665	94.43333333333334	161.53333333333333	400.90000000000003	84.16666666666667	116.03333333333332	287.1	148.9	19.466666666666665	157.36666666666667	80.39999999999999	268.40000000000003
PTCRA	48.93333333333334	100.06666666666668	66.0	125.80000000000001	88.0	155.4333333333333	77.53333333333335	107.33333333333333	88.60000000000001	56.76666666666666	57.5	89.53333333333335	78.83333333333333	37.36666666666667	61.06666666666667	88.2	47.33333333333334	36.699999999999996	49.23333333333334	42.4	76.03333333333333	107.16666666666667	52.76666666666667
PSMD5-AS1	28.875	34.25	30.95	37.05	42.025	45.4	18.7	18.299999999999997	28.075	60.699999999999996	48.275000000000006	34.025000000000006	15.8	30.15	13.15	37.175	24.675	24.2	38.6	20.8	39.1	24.950000000000003	33.9
DSP	89.9	21.7	130.8	82.1	85.2	67.1	110.8	78.4	82.6	22.3	16.3	41.6	36.1	19.3	51.4	53.0	13.3	21.3	27.1	665.5	25.2	198.8	55.8
EMX1	8.6	4.7	2.3	3.0	3.0	4.8	2.6	2.2	6.6	6.5	2.8	3.0	3.8	9.4	3.1	3.0	4.1	9.1	8.5	7.8	2.2	6.5	3.1
EMX2	93.5	126.3	96.8	157.0	134.3	138.4	100.7	286.1	230.0	128.9	57.9	40.7	32.0	61.5	6.4	44.0	70.3	64.1	11.2	37.4	104.6	165.6	49.2
LOC283856	32.5	23.2	11.9	21.7	5.3	6.8	3.0	28.9	26.5	8.8	4.4	23.9	5.9	14.8	9.0	19.2	9.3	16.9	17.8	6.3	20.6	5.5	3.6
DST	718.9399999999999	583.9399999999999	408.77000000000004	686.6099999999999	765.2	418.0	495.01000000000005	437.85999999999996	562.79	433.34	191.60999999999996	230.8	367.59999999999997	394.61	305.9	512.5899999999999	236.87999999999997	479.7099999999999	146.05	577.32	342.97999999999996	451.93999999999994	266.28000000000003
LOC100506813	1.7	14.4	13.1	28.9	41.0	72.1	29.8	9.0	42.8	14.6	7.3	71.4	18.1	19.4	4.3	34.8	16.1	5.2	28.6	5.1	18.4	17.8	31.3
RP11-884K10.7	69.8	78.2	41.35	40.05	31.75	70.9	45.15	26.200000000000003	28.5	35.95	39.55	35.599999999999994	48.25	49.2	50.6	44.8	47.5	21.75	28.5	31.95	32.6	32.7	37.9
SH2D3A	7.6000000000000005	4.8	14.35	7.199999999999999	30.299999999999997	38.05	14.25	38.75	18.099999999999998	13.55	9.45	19.65	17.6	4.949999999999999	24.0	28.15	15.149999999999999	10.100000000000001	48.75	19.25	12.65	22.65	9.55
SH2D3C	16.73333333333333	20.933333333333334	27.433333333333337	25.166666666666668	31.53333333333333	37.166666666666664	35.53333333333334	20.366666666666664	26.599999999999994	19.166666666666668	49.56666666666666	44.833333333333336	29.3	24.100000000000005	22.266666666666666	37.300000000000004	34.0	22.433333333333337	50.86666666666667	12.133333333333333	27.933333333333337	11.6	75.06666666666668
VPS37C	329.8333333333333	358.8333333333333	428.5666666666666	395.1666666666667	427.90000000000003	217.5666666666667	387.3666666666666	352.0	361.40000000000003	514.2666666666668	319.76666666666665	302.5333333333333	844.8666666666667	459.73333333333335	413.29999999999995	402.5	659.7666666666667	741.9666666666667	291.90000000000003	378.36666666666673	440.06666666666666	526.2666666666667	281.73333333333335
LOC642236	59.26666666666667	34.03333333333333	118.2	82.43333333333334	119.13333333333333	125.46666666666665	83.89999999999999	117.36666666666667	58.1	37.36666666666667	66.16666666666667	175.83333333333334	71.93333333333334	41.6	232.23333333333335	122.23333333333335	57.29999999999999	67.06666666666666	75.06666666666666	33.93333333333334	89.93333333333334	74.89999999999999	40.5
VPS37D	7.7	68.8	32.9	27.4	14.3	74.6	24.5	54.2	9.8	33.3	28.5	41.7	33.5	6.0	37.5	14.0	29.0	15.7	12.5	67.1	32.6	43.6	14.4
RP11-401P9.4	49.6	5.9	44.2	56.5	29.2	14.9	47.4	66.8	95.1	25.0	12.3	13.2	5.0	37.3	2.4	8.6	2.6	2.8	6.6	21.7	14.8	16.9	4.6
RAD23A	1174.75	1229.9	276.8	144.45	133.7	105.6	150.45	155.85	174.05	146.65	244.7	150.5	291.6	250.95	148.65	165.9	249.65	183.1	241.55	243.8	189.39999999999998	85.5	179.75
VPS37A	246.05	266.5	165.95	149.8	162.9	94.0	128.14999999999998	88.7	134.0	152.0	161.3	131.2	180.64999999999998	134.35	142.7	105.5	172.3	180.4	116.19999999999999	143.7	110.1	129.7	114.0
VPS37B	44.1	61.6	88.2	63.3	79.8	37.0	101.8	109.0	96.1	103.7	156.2	132.6	128.3	85.0	74.3	98.9	138.1	76.5	121.7	89.6	77.8	57.9	116.0
RAD23B	1095.6	941.875	574.3499999999999	335.975	414.4	274.725	357.025	438.2	446.125	373.1	301.0	262.95	389.925	392.92499999999995	441.9	305.54999999999995	445.20000000000005	394.675	278.9	434.25	398.925	307.525	210.55
RP11-513M16.7	10.6	13.7	15.3	12.6	45.5	6.3	32.4	7.2	48.9	11.0	9.3	2.6	8.4	23.2	34.5	15.0	8.9	15.2	4.2	8.3	8.2	27.6	5.7
CYP2A7	17.3	14.3	11.1	36.0	30.2	56.0	24.8	17.8	53.3	13.8	2.1	49.7	11.8	3.9	56.7	48.2	9.3	5.9	26.1	22.7	7.6	20.6	2.8
CYP2A6	45.575	52.25	25.250000000000004	48.175	43.4	95.5	37.325	55.925	37.7	17.175	25.674999999999997	70.275	38.025	26.1	32.5	42.05	31.950000000000003	18.700000000000003	59.0	28.3	28.65	32.7	33.775
SCAMPER	12.2	32.1	17.3	21.7	7.0	44.7	28.7	31.5	5.9	19.5	17.4	32.9	16.1	18.0	19.0	22.7	9.9	15.2	27.0	7.3	27.6	7.0	6.7
IL1RAPL2	7.3	29.9	17.1	33.3	22.5	37.4	27.7	54.7	47.4	17.8	20.6	46.7	24.8	19.9	27.7	26.9	14.0	11.7	36.4	25.1	22.3	29.8	15.4
IL1RAPL1	24.6	28.25	9.75	41.55	32.25	66.9	59.2	28.0	27.900000000000002	12.4	12.25	23.2	6.4	5.2	19.9	51.3	6.4	12.1	45.55	6.1	26.25	12.9	1.65
BDP1	189.63333333333333	142.56666666666666	230.26666666666668	246.29999999999998	278.3	225.4333333333333	248.26666666666665	198.9	256.7	198.16666666666666	216.46666666666667	187.0	240.23333333333335	164.66666666666666	184.03333333333333	203.79999999999998	198.5	203.23333333333332	183.0	215.16666666666666	183.9	315.90000000000003	327.2666666666667
ST6GALNAC3	42.2	43.8	45.8	29.5	28.0	86.2	48.6	48.8	50.9	26.5	28.0	39.0	14.8	26.6	30.3	36.1	34.0	16.1	45.6	8.7	44.9	32.2	39.6
ST6GALNAC4	15.725	27.55	19.525	22.900000000000002	24.975	33.475	13.675	22.924999999999997	21.799999999999997	19.025	56.8	34.900000000000006	23.575000000000003	30.525	23.15	31.125	27.65	24.575000000000003	38.625	18.375	22.450000000000003	15.5	29.5
DTL	17.2	20.75	49.599999999999994	24.75	22.15	60.05	16.35	27.299999999999997	18.45	46.95	43.4	52.800000000000004	88.69999999999999	37.35	37.25	29.8	84.65	35.55	71.65	136.0	50.5	56.6	38.95
ST6GALNAC5	11.799999999999999	20.133333333333336	18.866666666666667	27.166666666666668	15.5	46.43333333333334	28.633333333333336	26.266666666666666	26.433333333333337	16.400000000000002	17.566666666666666	12.0	45.26666666666666	36.266666666666666	9.4	12.666666666666666	26.633333333333336	40.233333333333334	17.099999999999998	16.966666666666665	10.333333333333334	24.133333333333336	12.666666666666666
OSTM1-AS1	1.1	4.3	1.7	3.6	9.3	4.6	2.1	16.8	2.3	1.6	0.8	3.7	7.4	0.6	12.1	1.8	5.5	2.8	2.8	2.0	2.3	3.8	9.2
ST6GALNAC6	31.8	64.9	28.1	36.5	41.4	57.6	54.5	33.7	53.2	48.1	32.1	58.8	31.4	37.3	29.4	48.7	34.3	38.4	54.1	75.5	72.9	51.0	59.9
LOC340107	15.899999999999999	46.8	30.85	40.300000000000004	20.45	57.9	14.45	22.45	26.2	16.4	27.05	36.35	25.55	8.95	15.299999999999999	39.1	16.349999999999998	16.4	42.95	29.950000000000003	22.9	40.95	36.699999999999996
RNFT2	8.5	2.5	16.033333333333335	15.933333333333332	13.033333333333333	32.800000000000004	7.466666666666666	23.533333333333335	20.933333333333334	14.433333333333332	11.433333333333332	31.03333333333333	9.733333333333333	18.733333333333334	14.766666666666666	13.433333333333332	23.666666666666668	9.366666666666667	15.466666666666667	17.53333333333333	20.8	39.23333333333333	8.633333333333333
SLC47A2	5.7	8.6	29.0	4.6	25.3	36.5	2.5	1.8	6.5	12.0	6.4	3.9	5.3	11.5	1.4	14.6	1.0	3.4	15.8	3.2	10.1	3.0	1.2
C1orf234	5.6	3.8	15.1	2.6	1.0	14.0	0.7	8.5	5.3	0.6	1.3	7.2	1.2	1.0	1.6	8.3	1.5	0.5	2.4	1.3	1.6	2.2	2.3
LRWD1 /// MIR4467	6.6	17.4	18.2	5.3	6.3	7.0	20.8	60.5	5.6	37.2	27.1	6.5	34.7	11.7	40.5	35.4	23.3	17.7	49.7	7.3	18.0	15.4	28.8
COL15A1	1219.0	896.8	2750.2	992.7	999.2	1023.3	995.7	771.8	1056.0	737.1	1243.0	809.0	2597.2	1270.7	926.3	880.2	2674.1	1489.9	637.0	3191.5	2199.5	537.6	466.9
C1orf233	22.5	39.9	13.4	43.3	58.6	102.8	39.3	64.1	64.6	47.8	40.6	88.6	37.6	30.9	47.1	98.4	38.8	34.1	76.6	62.2	42.8	95.3	45.6
LOC100505515	32.7	21.9	39.2	27.9	24.0	117.5	37.2	38.3	22.5	20.1	17.4	51.7	24.6	15.1	29.9	19.1	18.4	9.3	52.6	20.7	7.2	44.1	7.5
SLC47A1	305.8	282.7	79.4	184.7	193.0	78.5	79.6	226.7	164.9	79.6	89.5	54.3	36.2	120.1	107.3	93.2	75.1	55.8	27.1	88.6	37.6	44.0	47.0
LOC283861	20.3	36.0	30.1	51.9	6.4	5.0	17.5	54.8	55.9	35.1	22.0	21.3	21.8	17.1	3.3	62.7	23.1	24.6	16.7	9.0	4.1	29.9	10.8
HSD17B14	18.075	28.8	30.5	24.599999999999998	28.125	44.575	36.224999999999994	24.05	23.1	50.400000000000006	32.025	60.725	32.85	42.275	38.425	49.65	50.875	29.25	34.825	27.125	40.900000000000006	36.4	77.775
HSD17B12	306.1	289.6	421.74999999999994	350.625	341.825	333.625	414.09999999999997	442.15000000000003	378.375	258.62499999999994	494.575	408.77500000000003	341.67499999999995	457.62499999999994	556.75	288.95000000000005	374.0	599.5	275.52500000000003	502.54999999999995	320.54999999999995	419.82499999999993	582.475
HSD17B11	518.3	458.4	1102.1	2235.7	2228.6	881.6	997.1	1597.5	1270.6	1309.6	1163.7	1504.8	951.2	1467.9	1315.2	1167.1	1133.4	1388.1	1542.5	1002.6	1492.9	2185.2	1302.5
HSD17B10	482.0	636.5	395.9	489.8	425.2	298.6	520.1	404.1	220.2	419.9	572.7	394.2	357.5	865.5	502.5	393.7	519.3	449.9	588.0	298.6	661.3	661.2	1491.9
RNFT1	102.25	77.7	116.35000000000001	186.25	115.80000000000001	82.44999999999999	85.44999999999999	60.8	71.85000000000001	104.1	91.6	78.35	87.6	98.6	112.05	72.10000000000001	85.60000000000001	136.05	99.25	122.7	126.75	108.85	256.4
CECR1	99.0	90.6	338.2	222.3	354.6	318.9	574.2	499.2	390.2	1263.9	1963.3	1676.0	434.5	432.2	1087.3	1058.7	1001.1	465.0	1433.2	203.1	1049.4	357.4	589.5
CECR2	187.1	154.9	41.833333333333336	30.733333333333334	25.233333333333334	39.0	22.8	21.7	18.566666666666666	9.933333333333334	9.933333333333334	28.466666666666665	7.0	9.4	16.400000000000002	20.266666666666666	14.566666666666668	10.933333333333332	18.533333333333335	14.266666666666667	5.3	20.466666666666665	11.066666666666668
CECR3	17.3	2.2	7.9	33.7	15.8	50.3	9.5	28.5	22.8	15.2	3.8	4.4	15.3	9.9	6.4	35.4	4.4	9.2	8.2	13.2	23.3	19.1	9.2
RP11-378J18.8	5.2	38.9	13.1	57.5	6.6	40.9	31.8	38.6	22.2	12.4	13.5	34.4	19.3	18.1	11.8	29.9	13.3	11.5	35.6	6.0	1.1	3.3	5.2
SLITRK2	1.5	7.6	4.8	8.0	2.3	13.1	5.0	14.5	5.5	1.4	2.7	15.9	3.8	1.5	3.8	8.0	3.0	3.3	30.0	10.9	4.1	6.2	10.0
PTPRZ1	25.3	9.2	15.5	91.4	97.2	67.2	69.9	122.0	66.6	25.0	7.9	5.6	9.0	37.4	13.6	10.0	2.1	19.7	1.7	3.7	24.0	14.8	12.7
CECR5	217.4	221.0	97.0	123.4	122.2	214.2	68.1	124.4	139.0	125.6	124.6	146.3	98.2	122.0	126.3	117.0	145.1	103.3	207.9	129.3	105.6	98.8	156.8
SLITRK1	0.8	1.8	2.6	4.8	0.9	6.2	3.1	4.1	2.2	6.9	1.7	3.4	1.8	7.2	1.1	19.5	1.2	6.7	2.4	1.5	16.3	5.7	2.0
CECR6	1.0	4.6	1.6	6.1	2.9	4.4	1.4	2.2	2.0	4.3	2.7	1.8	5.2	0.7	1.3	1.4	9.9	0.9	31.7	1.5	1.5	3.1	1.6
CECR7	15.8	20.8	2.2	5.1	12.0	10.1	31.0	32.4	33.9	2.5	30.4	8.7	22.3	11.5	2.4	7.7	2.9	7.6	20.5	18.9	2.0	29.9	16.3
SLITRK4	127.8	159.85	25.45	33.65	33.3	25.55	40.5	42.25	55.900000000000006	22.1	16.4	19.35	18.950000000000003	12.649999999999999	10.8	28.85	16.5	5.95	16.95	5.45	29.349999999999998	14.95	15.2
SLITRK3	1.5	6.8	15.9	27.5	4.5	64.1	17.5	26.7	16.3	8.6	5.6	5.1	6.7	2.9	9.0	4.7	2.6	2.5	23.1	1.4	14.3	3.0	2.2
SLITRK6	22.599999999999998	7.2	39.86666666666667	38.300000000000004	38.06666666666667	72.23333333333333	15.200000000000001	31.73333333333333	14.9	29.866666666666664	8.700000000000001	18.4	10.366666666666667	5.3999999999999995	11.133333333333333	32.5	3.733333333333333	2.2666666666666666	24.8	8.566666666666665	11.5	41.06666666666666	7.466666666666666
CECR9	7.449999999999999	13.8	7.35	12.05	8.5	6.199999999999999	13.7	5.6	5.45	2.2	6.35	14.95	6.25	6.45	4.95	23.05	4.2	10.200000000000001	20.95	12.6	7.75	12.9	16.1
SLITRK5	3.6999999999999997	3.8000000000000003	6.1	15.9	14.6	33.45	9.75	13.85	2.3	6.8500000000000005	1.05	8.05	5.550000000000001	3.9	15.5	20.349999999999998	1.9	1.1	4.35	6.4	5.3	8.25	6.1
LOC100506844	80.45	67.2	44.349999999999994	96.05	39.2	96.4	61.1	73.94999999999999	101.69999999999999	69.30000000000001	72.45	68.45	57.7	80.60000000000001	50.199999999999996	72.55	84.2	65.8	29.45	51.6	28.55	80.30000000000001	54.85
C1orf228	4.88	15.86	8.319999999999999	21.68	11.1	28.0	23.380000000000003	14.320000000000002	11.680000000000001	2.46	9.3	21.619999999999997	14.62	4.220000000000001	6.1	15.5	6.26	8.16	8.819999999999999	11.98	8.42	11.52	21.36
AAMP	123.6	58.8	22.7	10.1	78.2	77.4	10.2	9.5	70.6	84.7	89.0	99.5	62.1	78.0	79.1	43.0	63.6	80.2	64.0	80.6	47.2	35.3	57.6
C1orf226	21.5	4.0	14.5	20.4	21.8	22.0	18.7	34.0	36.6	14.8	10.3	14.7	6.2	9.8	18.2	20.1	15.1	16.2	46.6	8.1	13.3	26.5	7.9
LINGO2	25.0	28.5	37.2	5.1	31.8	87.0	24.7	44.2	42.7	13.8	16.5	52.8	21.3	12.3	17.0	44.6	13.5	14.1	47.1	21.6	31.6	23.3	22.1
LINGO1	18.9	10.4	42.5	5.8	42.4	10.3	26.1	38.8	12.1	22.5	39.3	42.9	6.5	47.7	31.3	90.4	53.0	39.8	34.8	61.3	68.9	10.1	25.0
DUT	742.5	414.9000000000001	682.1666666666666	718.6666666666666	1081.9666666666667	675.7666666666665	721.8333333333334	744.0333333333333	915.8333333333334	797.7333333333332	741.6666666666666	1068.2333333333333	1010.4000000000001	801.8333333333334	776.9	647.3333333333334	697.3000000000001	796.8333333333334	497.1000000000001	700.3333333333334	558.9	454.8333333333333	628.5333333333333
LINGO3	32.6	82.6	22.4	42.2	28.7	130.2	54.9	57.7	72.0	56.5	78.9	77.8	78.2	58.7	36.0	58.9	57.7	45.2	35.6	60.7	72.1	40.8	59.8
BAIAP2	10.05	26.65	19.975	17.65	33.074999999999996	20.7	28.400000000000002	24.925	23.449999999999996	28.85	16.6	37.99999999999999	22.599999999999998	32.65	22.375	38.9	24.399999999999995	48.925	27.575	32.725	17.85	29.225	23.725
BAIAP3	8.1	10.799999999999999	13.9	8.7	2.3	16.9	12.8	16.55	9.0	21.5	19.25	6.85	14.95	13.850000000000001	12.649999999999999	11.75	8.0	2.8	26.849999999999998	4.85	18.05	6.050000000000001	29.75
PC	8.2	4.8	33.4	10.0	1.9	10.1	12.1	9.4	13.6	26.9	16.1	3.4	34.3	59.4	18.7	22.4	33.2	71.4	23.5	13.6	27.6	23.1	7.0
LOC101928290 /// LOC101928317	12.5	10.4	15.2	12.6	4.2	3.3	18.1	7.6	29.6	1.1	4.6	5.5	0.8	3.6	1.5	36.6	3.4	7.5	8.1	8.2	20.9	11.7	12.4
GLYATL1 /// LOC100287413	20.85	30.9	22.15	35.75	51.2	94.0	47.65	60.849999999999994	40.1	41.45	20.950000000000003	30.450000000000003	21.15	45.7	42.25	45.9	16.4	47.900000000000006	31.950000000000003	33.7	22.9	41.3	19.0
VIPAS39	102.85	80.94999999999999	82.7	101.35	90.35000000000001	126.4	105.69999999999999	94.2	126.6	106.3	129.3	85.75	97.45	120.45	92.19999999999999	107.25	110.75	91.25	147.85	129.65	145.9	132.45000000000002	178.4
LOC100506834	23.75	10.899999999999999	24.0	27.049999999999997	29.0	59.3	34.5	45.75	54.95	48.2	35.0	53.150000000000006	22.65	29.2	27.299999999999997	28.5	26.150000000000002	33.95	10.75	31.599999999999998	25.25	39.650000000000006	22.3
PABPC1L	13.433333333333332	3.5666666666666664	18.666666666666668	23.633333333333336	4.966666666666667	19.7	22.833333333333332	9.0	16.633333333333333	32.53333333333333	21.866666666666664	72.63333333333334	23.266666666666666	6.3	25.099999999999998	29.566666666666663	18.133333333333333	22.13333333333333	67.10000000000001	30.599999999999998	20.5	32.86666666666667	55.26666666666667
MDGA2	4.0	7.6000000000000005	11.25	6.449999999999999	10.2	1.65	12.549999999999999	23.15	12.45	0.44999999999999996	0.75	13.2	5.95	0.8500000000000001	3.9	1.85	5.8	3.4	2.05	3.55	2.9000000000000004	4.95	4.05
MDGA1	4.166666666666667	10.200000000000001	14.266666666666666	17.833333333333332	10.9	24.899999999999995	13.633333333333333	20.166666666666668	10.633333333333333	9.5	5.933333333333334	16.26666666666667	8.6	10.233333333333333	18.0	14.433333333333332	4.3999999999999995	10.066666666666668	24.433333333333334	7.0	7.3	19.833333333333332	9.666666666666666
LOC100505501	3.0	8.3	4.9	8.0	3.9	30.4	17.8	32.0	8.5	16.8	67.6	87.2	12.0	7.8	33.4	5.8	28.5	1.3	17.6	9.3	8.3	5.3	56.7
SPG21	324.29999999999995	350.45	402.7	432.5	373.25	763.45	532.5	471.40000000000003	421.20000000000005	524.45	464.95	790.1500000000001	382.75	608.05	661.85	633.7	520.1	467.15	804.65	629.4	590.0500000000001	332.35	489.29999999999995
SPG20	148.675	149.95	181.6	182.8	164.32500000000002	163.54999999999998	156.27499999999998	139.29999999999998	187.75	153.0	127.12500000000001	146.525	178.6	136.45	129.25	105.80000000000001	143.175	119.47500000000001	68.3	111.425	104.55	183.3	133.7
C1orf213	84.4	57.5	44.2	28.0	49.2	89.6	89.0	77.0	78.7	72.5	29.4	115.2	33.8	34.8	41.7	93.3	23.3	40.2	32.8	35.0	34.8	69.5	72.7
EIF3LP3 /// EIF3LP3	59.1	40.0	18.1	34.9	36.1	60.9	41.3	29.0	34.5	43.2	32.4	41.9	39.7	22.7	11.2	43.4	32.8	20.3	21.0	42.3	18.8	10.5	12.8
C1orf210	2.7	7.7	0.5	2.8	4.1	11.9	4.1	24.9	1.5	1.2	3.2	11.2	0.9	0.5	2.6	13.0	3.2	4.7	11.0	0.5	3.2	1.8	3.4
RTCA	326.15	318.3	234.04999999999998	144.8	123.8	92.44999999999999	131.7	86.85	181.14999999999998	198.45	319.59999999999997	151.1	186.0	313.65	143.2	124.65	218.29999999999998	263.95	266.8	284.45	220.55	169.85	290.95
RGSL1	19.7	7.4	4.3	3.2	4.7	85.6	35.2	6.5	41.0	29.7	1.7	23.8	3.4	12.8	10.7	71.7	2.4	12.0	2.6	2.1	22.0	9.4	2.3
RTCB	488.1	461.0	264.1	456.9	533.0	323.9	240.6	239.1	353.6	449.9	459.6	205.9	303.8	435.5	174.5	200.2	325.1	458.8	435.8	484.5	660.9	520.6	815.0
TXNDC11	203.0	221.2	217.7	272.5	246.5	178.0	186.7	214.1	119.1	245.0	1011.4	391.2	226.3	276.8	223.5	181.2	451.7	215.3	572.8	207.9	364.8	352.8	984.7
UBE2L6	185.8	212.0	270.5	232.7	206.2	280.9	277.8	295.9	144.2	339.6	500.4	458.1	141.6	386.7	439.8	206.8	409.4	194.7	699.0	365.0	658.6	228.5	727.6
TXNDC12	349.6	186.2	523.4	435.0	378.8	485.3	514.9	385.8	196.6	509.1	1143.1	765.9	863.7	951.9	747.2	565.1	865.4	661.1	710.1	495.4	1050.3	554.8	1031.5
TXNDC15	351.1	357.45000000000005	469.65	543.1	425.65	415.6	550.8	450.8	451.6	676.0999999999999	2237.6000000000004	653.6	545.05	1075.95	609.1	544.8	971.25	1129.1	951.4499999999999	938.8	724.1	550.65	1053.5
TXNDC16	133.5	116.6	153.5	151.8	142.2	227.4	190.8	111.8	198.2	153.5	149.9	110.3	98.7	99.7	67.8	101.3	57.1	61.7	98.0	72.4	113.9	109.7	122.4
UBE2L3	266.55	256.72499999999997	235.75	250.775	171.32500000000002	126.10000000000001	149.675	158.275	153.425	196.67499999999998	284.4	125.92500000000001	194.95	229.1	159.82500000000002	150.6	287.125	219.8	225.64999999999998	263.425	286.575	134.425	172.3
TXNDC17	165.05	264.8	187.35	215.79999999999998	178.89999999999998	258.7	197.2	191.5	200.2	165.4	296.5	329.25	256.75	250.3	251.2	225.39999999999998	306.2	291.15	368.35	493.75	258.55	200.8	241.65
TRAV34 /// TRAV34 /// V alpha immunoglobulin	10.8	2.5	11.3	2.7	18.1	50.6	12.4	53.2	30.9	15.5	15.0	11.5	10.0	4.2	22.4	15.5	5.3	3.5	22.9	12.1	5.8	14.0	14.9
MGC45800	32.2	3.5	28.2	8.1	20.1	52.4	35.0	26.1	14.9	22.8	8.3	16.3	35.1	15.5	20.3	41.1	26.9	30.7	13.5	50.5	6.2	110.9	17.1
LOC113230 /// MIR1199	13.6	15.5	13.4	16.5	29.1	25.3	20.5	36.3	4.4	19.3	37.3	78.6	11.5	11.8	18.7	40.7	35.3	6.4	4.1	12.7	18.6	14.4	2.2
C1orf204	24.1	20.4	18.1	19.9	21.7	40.8	8.1	43.4	54.4	25.3	12.9	4.5	14.5	17.2	21.5	15.5	10.4	10.5	41.6	18.7	15.5	21.9	17.7
SLC34A3	40.800000000000004	60.25	34.949999999999996	46.5	43.75	122.0	33.8	100.75	61.6	31.25	26.05	65.85	35.300000000000004	34.25	54.95	62.5	42.050000000000004	7.699999999999999	45.150000000000006	36.05	61.150000000000006	50.95	31.5
SLC34A2	3.2	11.2	14.2	6.7	5.4	5.4	7.4	24.3	4.4	8.5	5.6	20.0	3.1	5.0	3.0	3.3	2.9	5.0	21.6	0.9	0.6	5.7	2.8
ENTPD1	43.925	29.675000000000004	141.15000000000003	154.0	146.67499999999998	98.425	93.7	105.55000000000001	77.15	140.05	303.2	106.5	50.925000000000004	88.125	90.55	92.925	133.27499999999998	116.3	189.37500000000003	75.05000000000001	225.14999999999998	115.17500000000001	283.02500000000003
ENTPD2	3.45	3.7	3.2	5.25	6.6	8.65	3.25	5.75	4.25	2.5	2.15	8.0	2.55	1.4	2.2	4.75	1.4	1.25	8.75	2.7	2.45	4.0	2.5
C1orf220	10.6	2.6	1.3	22.8	14.0	19.6	11.2	11.9	16.9	0.5	10.1	0.7	11.2	1.0	10.0	21.0	22.3	1.4	19.4	5.4	5.1	20.0	13.7
ENTPD3	47.2	51.349999999999994	54.599999999999994	38.1	53.05	33.95	97.14999999999999	39.300000000000004	20.1	69.75	14.200000000000001	13.0	20.650000000000002	5.2	7.3	40.9	13.15	11.75	21.5	7.0	26.200000000000003	64.5	34.05
ENTPD4	214.30000000000004	169.46666666666667	213.20000000000002	256.8333333333333	289.6666666666667	222.0	259.6333333333333	232.0666666666667	170.5	282.43333333333334	583.8333333333334	270.96666666666664	276.3666666666666	267.0	295.5	269.5	281.09999999999997	299.2666666666667	325.4	239.20000000000002	241.36666666666667	301.46666666666664	395.09999999999997
SLC34A1	19.5	26.15	13.600000000000001	23.2	17.4	37.85	24.9	13.8	13.3	11.0	12.399999999999999	33.6	10.55	1.25	20.7	24.700000000000003	12.25	10.0	24.15	12.75	19.2	24.7	17.75
[truncated: 21,521 more rows]
