# Supplementary material for: Taurine is a potential therapy for rheumatoid arthritis via targeting FOXO3 through cellular senescence and autophagy
Source: PLoS One. 2025 Apr 16;20(4):e0318311. doi: 10.1371/journal.pone.0318311 (PMC12002484; doi:10.1371/journal.pone.0318311)
Supplement: S1 Data — The analytical data and experimental raw data of this study. (zip) [file pone.0318311.s001.zip › Attachment/SenMayo(PMID:35974106).xlsx]

## Sheet: human
Gene(human)	Classification	State	Reference
ACVR1B	Transmembrane signal receptors	Transmembrane	26
ANG	Miscellaneous	Secreted	81,88
ANGPT1	Intercellular signal molecule	Secreted	57
ANGPTL4	Intercellular signal molecule	Secreted	18,57
AREG	Growth factor	Intracellular	81,88,89
AXL	Transmembrane signal receptors	Transmembrane	18,89
BEX3	Miscellaneous	Intracellular	18
BMP2	Growth factor	Secreted	57,89
BMP6	Growth factor	Secreted	89
C3	Protease inhibitors	Secreted	57
CCL1	Cytokine/Chemokine	Secreted	89
CCL13	Cytokine/Chemokine	Secreted	81,89
CCL16	Cytokine/Chemokine	Secreted	26,81,89
CCL2	Cytokine/Chemokine	Secreted	26,57,83,84,86,88,89
CCL20	Cytokine/Chemokine	Secreted	26,81,83
CCL24	Cytokine/Chemokine	Secreted	88
CCL26	Cytokine/Chemokine	Secreted	81,89
CCL3	Cytokine/Chemokine	Secreted	57,85,88,89
CCL3L1	Cytokine/Chemokine	Secreted	57
CCL4	Cytokine/Chemokine	Secreted	88
CCL5	Cytokine/Chemokine	Secreted	26,82,88
CCL7	Cytokine/Chemokine	Secreted	89
CCL8	Cytokine/Chemokine	Secreted	81,89
CD55	Miscellaneous	Secreted	89
CD9	Transmembrane signal receptors	Transmembrane	18,89
CSF1	Cytokine/Chemokine	Secreted	84
CSF2	Cytokine/Chemokine	Secreted	26,57,63,81,88,89
CSF2RB	Transmembrane signal receptors	Transmembrane	89
CST4	Protease inhibitors	Secreted	85
CTNNB1	Transcription factors and regulators	Transmembrane	88
CTSB	(Metallo-)proteases	Secreted	81
CXCL1	Cytokine/Chemokine	Secreted	26,57,63,81,88–90
CXCL10	Cytokine/Chemokine	Secreted	57,82,88
CXCL12	Cytokine/Chemokine	Secreted	81,88
CXCL16	Cytokine/Chemokine	Secreted	88
CXCL2	Cytokine/Chemokine	Secreted	26,63,81,88
CXCL3	Cytokine/Chemokine	Secreted	57,65,81
CXCL8	Cytokine/Chemokine	Secreted	26,57,63,81,83,90
CXCR2	Cytokine/Chemokine	Transmembrane	26
DKK1	Intercellular signal molecule	Secreted	57
EDN1	Intercellular signal molecule	Secreted	57
EGF	Transmembrane signal receptors	Transmembrane	81
EGFR	Transmembrane signal receptors	Transmembrane	81,89
EREG	Growth factor	Secreted	81,88,89
ESM1	Intercellular signal molecule	Secreted	57
ETS2	Transcription factors and regulators	Intracellular	89
FAS	Transmembrane signal receptors	Transmembrane	81,89
FGF1	Growth factor	Secreted	26,57
FGF2	Growth factor	Secreted	57,81
FGF7	Growth factor	Secreted	57,81,89
GDF15	Growth factor	Secreted	26,57,89
GEM	Miscellaneous	Intracellular	89
GMFG	Intercellular signal molecule	Intracellular	89
HGF	(Metallo-)proteases	Secreted	26,81,88,89
HMGB1	Transcription factors and regulators	Intracellular	57,88
ICAM1	Miscellaneous	Intracellular	63,81,88,89
ICAM3	Miscellaneous	Intracellular	88,89
IGF1	Growth factor	Secreted	18,82,87,89
IGFBP1	Protease inhibitors	Secreted	89
IGFBP2	Protease inhibitors	Secreted	26,63,81,88,89
IGFBP3	Protease inhibitors	Secreted	26,50,57,63,81,88
IGFBP4	Protease inhibitors	Secreted	26,63,81,88
IGFBP5	Protease inhibitors	Secreted	26,57,63,88
IGFBP6	Protease inhibitors	Secreted	26,63,81,88,89
IGFBP7	Miscellaneous	Secreted	26,57,63,81,83,88
IL10	Cytokine/Chemokine	Secreted	86
IL13	Cytokine/Chemokine	Secreted	81,89
IL15	Cytokine/Chemokine	Secreted	42,84,88,89
IL18	Cytokine/Chemokine	Secreted	57,88
IL1A	Cytokine/Chemokine	Secreted	26,42,57,63,81,82,88–90
IL1B	Cytokine/Chemokine	Secreted	18,42,86,88–90
IL2	Cytokine/Chemokine	Secreted	88
IL32	Cytokine/Chemokine	Secreted	57
IL6	Cytokine/Chemokine	Secreted	26,42,57,63,82–84,86,88,89
IL6ST	Transmembrane signal receptors	Transmembrane	42
IL7	Cytokine/Chemokine	Secreted	42,89
INHA	Growth factor	Secreted	89
IQGAP2	Miscellaneous	Intracellular	89
ITGA2	Transmembrane signal receptors	Transmembrane	89
ITPKA	Protein modifying enzymes	Intracellular	89
JUN	Transcription factors and regulators	Intracellular	89
KITLG	Growth factor	Intracellular	42,88
LCP1	Miscellaneous	Intracellular	57
MIF	Protein modifying enzymes	Secreted	18,42,88,89
MMP1	(Metallo-)proteases	Secreted	42,63,89
MMP10	(Metallo-)proteases	Secreted	42,63,89
MMP12	(Metallo-)proteases	Secreted	42,88
MMP13	(Metallo-)proteases	Secreted	42,88
MMP14	(Metallo-)proteases	Intracellular	42,88
MMP2	(Metallo-)proteases	Secreted	89
MMP3	(Metallo-)proteases	Secreted	42,63,85,89
MMP9	(Metallo-)proteases	Secreted	57,85
NAP1L4	Miscellaneous	Intracellular	89
NRG1	Growth factor	Secreted	42,88,89
PAPPA	(Metallo-)proteases	Secreted	57
PECAM1	Miscellaneous	Intracellular	89
PGF	Growth factor	Secreted	88
PIGF	Protein modifying enzymes	Transmembrane	42,89
PLAT	(Metallo-)proteases	Secreted	42,88
PLAU	(Metallo-)proteases	Secreted	42
PLAUR	Transmembrane signal receptors	Transmembrane	42,89
PTBP1	Miscellaneous	Intracellular	57
PTGER2	Transmembrane signal receptors	Transmembrane	57
PTGES	Protein modifying enzymes	Intracellular	89
RPS6KA5	Protein modifying enzymes	Intracellular	89
SCAMP4	Miscellaneous	Intracellular	57
SELPLG	Transmembrane signal receptors	Transmembrane	57
SEMA3F	Intercellular signal molecule	Secreted	57
SERPINB4	Protease inhibitors	Intracellular	57
SERPINE1	Protease inhibitors	Secreted	26,42,57,63,83,85,88,89
SERPINE2	Protease inhibitors	Secreted	42,88
SPP1	Cytokine/Chemokine	Secreted	57
SPX	Intercellular signal molecule	Secreted	57
TIMP2	Protease inhibitors	Secreted	18,42,88,89
TNF	Cytokine/Chemokine	Secreted	82,86
TNFRSF10C	Transmembrane signal receptors	Transmembrane	42
TNFRSF11B	Transmembrane signal receptors	Transmembrane	42,89
TNFRSF1A	Transmembrane signal receptors	Transmembrane	42,88
TNFRSF1B	Transmembrane signal receptors	Transmembrane	42
TUBGCP2	Miscellaneous	Intracellular	89
VEGFA	Growth factor	Secreted	26,42,83,89
VEGFC	Growth factor	Secreted	89
VGF	Intercellular signal molecule	Secreted	56
WNT16	Intercellular signal molecule	Secreted	57
WNT2	Intercellular signal molecule	Transmembrane	57
