# Supplementary material for: Taurine is a potential therapy for rheumatoid arthritis via targeting FOXO3 through cellular senescence and autophagy
Source: PLoS One. 2025 Apr 16;20(4):e0318311. doi: 10.1371/journal.pone.0318311 (PMC12002484; doi:10.1371/journal.pone.0318311)
Supplement: S1 Data — The analytical data and experimental raw data of this study. (zip) [file pone.0318311.s001.zip › Attachment/input.json]

{"samples":["GSM1332201","GSM1332202","GSM1332203","GSM1332204","GSM1332205","GSM1332206","GSM1332207","GSM1332208","GSM1332209","GSM1332210","GSM1332221","GSM1332222","GSM1332223","GSM1332224","GSM1332225","GSM1332226","GSM1332227","GSM1332228","GSM1332229","GSM1332230"],"groups":["HC","HC","HC","HC","HC","HC","HC","HC","HC","HC","RA","RA","RA","RA","RA","RA","RA","RA","RA","RA"],"types":[1,1,1,1,1,1,1,1,1,1,0,0,0,0,0,0,0,0,0,0],"compare":[0,0,0,0,0,0,0,0,0,0,0,0,0,0,0,0,0,0,0,0],"method":"limma","log":0,"exp_path":"/pub1/data/user_data/18344988772/74G55235(2).txt"}
