# Supplementary material for: Taurine is a potential therapy for rheumatoid arthritis via targeting FOXO3 through cellular senescence and autophagy
Source: PLoS One. 2025 Apr 16;20(4):e0318311. doi: 10.1371/journal.pone.0318311 (PMC12002484; doi:10.1371/journal.pone.0318311)
Supplement: S1 Data — The analytical data and experimental raw data of this study. (zip) [file pone.0318311.s001.zip › Attachment/run.log]

x
1	run deg_base.R-4a9909a8a8efca19e0344bce390885e6
2	read data nrow=74,ncol=21
3	run limma nrow=74,ncol=20
4	output deg:HC-vs-RA
5	succ
